# Supplementary material for: Transcriptomic analysis supports a role for the nervous system in regulating growth and development of Fasciola hepatica juveniles
Source: PLoS Negl Trop Dis. 2022 Nov 7;16(11):e0010854. doi: 10.1371/journal.pntd.0010854 (PMC9639813; doi:10.1371/journal.pntd.0010854)
Supplement: S1 Data — (ZIP) [file pntd.0010854.s001.zip › S1A.txt]

>maker-scaffold10x_1000_pilon-snap-gene-0.2-mRNA-1 
TGAAGACTGAAGACTGAAGACTGACTGACCCTCGATGCGCTACACCAGTCTACCGGGCTGCGGTGGCGTG
TCGAGGTGGTCTGGCCGGTGATTAGCGTCTCGCATCTGAAGGCGCCTTTACTCCTGATAGTAAAAAGCAT
TCTTTCTATATGGTCATAATCCCTTGAATTCGAGGCCGAAAGATTGGTAAAAGTTATTGGATCGTAAACG
TTCAACCCCCACGGAAAAGCGCCGCATCCAGCAAACACCCCACGACCCTCCCAATCTCCATTTCCGTGTG
CCCGACCGCTGTCGTCGTCGTCGTTTCCCTCGTTTCGTGATCGCGTTCTTTATCGTGTTATCGTGTTCAC
TCAGTGAGTGTCTGTCTCGTGGTGCGGACGCAGAGGTCTTCAAATTGATTGTGCGTCTCCAAAGAGTCGT
CGGTTTTCTCTCGCGACCAACATTCCCAGTTATTCCGTGTCTGGCGATGCCTCGATATCCTCCTGACAGA
TGGTACGATTACTCACCATTTGGTGTCCCAGTTCGAGGTACTCGTCTGTTGCCCATCAAACTTCCTATTC
CGAAGGAAAAATCGGGTAACATTATGCCAAATATGCGGTTCACTTTGGACGACTTGATCGATCATATTCG
ATTGTACAACAAAAAACTAGCTTGCGTGATTGATTTGACTTATACACGATACTACGATCCGAAGCTGATT
ACCGCTCGAGGAATTCGGTATCATAAAATTTTTGTCGAAGGTCATGAAGTTCCGCATATCCGACATGTTA
AAGAGTTTAATCAAGTTGTGAACGAGGTTCGTGAACAAGATCCCGATGGTATCATTGCTGTGCATTGTAC
TCATGGTGTTAACCGAACCGGCTATCTTATTTGCAGGTACATTGTTGAAGAAATGGGCCGAGAACCTGAT
GAAGTACTCCGAGAATTCCAATTCGCTCGAGGACATCCGGTCGAACGCGTCAGCTACATAGATGCCTTGA
TGAATTTGTCCTCATCCCAACGGAAACCGTTCTGTTGATCGACAATGGTGCATTGTGCTGCTGGACACGG
TTGTACTGTACGCCTCAATTTCCGCATAGCACGGAATTTGGGTTTCCTTTTCGGGATCACACACACAAAC
TCACTAGGCACAACGACATGCACTCATAGAGAAAACCAAACGTATATGCGGGCTCCTTATTTTTTGTATA
GTCAGTGACTCGTGTGCTATGAATTTTCAAATCTGAAACCATATGAGACCGTTGTACGTTTTAACTTCTT
ATTCGAGTAATTACATGGGAAACCTCTCCGGCATTAA
>MSTRG.3.1 
TGAAGACTGAAGACTGAAGACTGACTGACCCTCGATGCGCTACACCAGTCTACCGGGCTGCGGTGGCGTG
TCGAGGTGGTCTGGCCGGTGATTAGCGTCTCGCATCTGAAGGCGCCTTTACTCCTGATAGTAAAAAGCAT
TCTTTCTATATGGTCATAATCCCTTGAATTCGAGGCCGAAAGATTGGTAAAAGTTATTGGATCGTAAACG
TTCAACCCCCACGGAAAAGCGCCGCATCCAGCAAACACCCCACGACCCTCCCAATCTCCATTTCCGTGTG
CCCGACCGCTGTCGTCGTCGTCGTTTCCCTCGTTTCGTGATCGCGTTCTTTATCGTGTTATCGTGTTCAC
TCAGTGAGTGTCTGTCTCGTGGTGCGGACGCAGAGGTCTTCAAATAGTGATTGTGCGTCTCCAAAGAGTC
GTCGGTTTTCTCTCGCGACCAACATTCCCAGTTATTCCGTGTCTGGCGATGCCTCGATATCCTCCTGACA
GATGGTACGATTACTCACCATTTGGTGTCCCAGTTCGAGGTACTCGTCTGTTGCCCATCAAACTTCCTAT
TCCGAAGGAAAAATCGGGTAACATTATGCCAAATATGCGGTTCACTTTGGACGACTTGATCGATCATATT
CGATTGTACAACAAAAAACTAGCTTGCGTGATTGATTTGACTTATACACGATACTACGATCCGAAGCTGA
TTACCGCTCGAGGAATTCGGTATCATAAAATTTTTGTCGAAGGTCATGAAGTTCCGCATATCCGACATGT
TAAAGAGTTTAATCAAGTTGTGAACGAGGTTCGTGAACAAGATCCCGATGGTATCATTGCTGTGCATTGT
ACTCATGGTGTTAACCGAACCGGCTATCTTATTTGCAGGTACATTGTTGAAGAAATGGGCCGAGAACCTG
ATGAAGTACTCCGAGAATTCCAATTCGCTCGAGGACATCCGGTCGAACGCGTCAGCTACATAGATGCCTT
GATGAATTTGTCCTCATCCCAACGGAAACCGTTCTGTTGATCGACAATGGTGCATTGTGCTGCTGGACAC
GGTTGTACTGTACGCCTCAATTTCCGCATAGCACGGAATTTGGGTTTCCTTTTCGGGATCACACACACAA
ACTCACTAGGCACAACGACATGCACTCATAGAGAAAACCAAACGTATATGCGGGCTCCTTATTTTTTGTA
TAGTCAGTGACTCGTGTGCTATGAATTTTCAAATCTGAAACCATATGAGACCGTTGTACGTTTTAACTTC
TTATTCGAGTAATTACATGGGAAACCTCTCCGGCATTAACTTTTCATTGTGTTTGTTTTTCCCGTCATAT
TATTACGTTC
>MSTRG.1.1 
GGGTCCGTCTATAGCTTAATTGGCGAACAGCTCGCAAGTAAAGTACCGCGATGCCCACTATATGACCCTC
CAGTGTCGCTTAAAAGTGCGACTGGTACTCCGCTGGAGGTGATAGACAGTATAACAACAGAGCTCCAACT
CGAAGTCCATAACTACCTTCAGGGTTTTACGGTGGTTCGAAGTCTGCCAGTTCCGGTCATTTTGGGGGTT
GATTTCTTGAGGTCGA
>maker-scaffold10x_1000_pilon-augustus-gene-0.6-mRNA-1 
ATGACGAGGGAGGACGATATAACGGTTACTAGTAAAAAACTGCTTCTTGGAGTGGAGGACACAAATACAG
GATACCATTTCTATGACGTGAACATTCAAGAAAACATTCTTCGAGGATACCTCTATCGTCGAGGTAAGGT
GGTTGGGCGGTTGGCGAATTCGGATAGCAAAATTGTCAAAGAAGAATTGGAATACCTGGTTCAGCGTGCC
ATCGCAGGGATGTCCATTTTCAGTTCGTTCATCAAAAGCAGCCGGGATGGTCGACGACGAAACCATGAAT
GTGATGATACCAATGTTCCTACGATCACATCAACTGGCACCGAATTTCGTCGAGCACGTTTATGTCAATA
TCAGTCTGTTGTGGCAGCGAAAGCCGCTATTGCGATTCCGGACGAAGTGTTCAAAAAATTTCATTAATCA
TCAGTGTACAAAGTTATCAATGAAGCTATATTTTCTGAGGGAATTCGTCACATCGCAACTGACCAATATA
CGTTTCTACGACTTGGAAACCTCCCAGCCATCGACGATTGTTGAACAGGCCGTGGTCAAATCAGACCTTC
TGTGTACCAGCTGACCGATTTGCGTAATTACTCCTATCACATCAATAAATGTGTTAGTATAGTAAATCCG
ACCCAAAATGTTTTCCGTAACTACCGATTGATCTATTCATGTCAGTTTTTCTTGTCCGCATGAGGAAATT
GTTTCCGAACAATTTGGTCGTTTTTCTATAACTCGCTATAGGCGATGGGTATTTGACAAACGATTATCGG
CTGG
>MSTRG.2
GACCCACTCAGTGATCGGGTGTTCTGCCCTTCAGCGGTTGTTGACGACAGGAGATGGCGGATCATTTTGA
ATGCGGTAAAAGTTTGCACCTACAGCCCCAGGCAAAGATGGCTGAGTTATAAGCAGCACACCTCGATTCT
GGTAATAACTGGAAGAGTGACCAGCCATCTGCAAAGACTTTGGAGGAATCACGTGATGCCAGCATACAGG
AATTTATTTTTTGAAATAGAAAGCTTTGTTACCTTCACTTCGTGGCTTGGACCAAACGAAGATAGTTTTC
TGTTGGATGAACCATCGAAAGTGTTTTGCTTGCTCAGAAACTGAACCTTCAGAACACCCTCAGTATTGCA
ACTACATTCTACCACAAAATCTTCCCTGGTTTGGAGTCTCCAGACGATGTTGAACCTGTTACGGCGTTTC
CAATAAAGCTGCACGCTTCAGAGAAATAACCCGCGGAAGACCTGGCTGCTGAATATGTCAGACTCAATAA
ATGAAAACACTACTGTACAGTGGTTCAACCGGACGTCACCAACTTCTAGAGGAAATAATCTGAAACACAA
TCGCATAACTCCTCAAAATGCGTGAAGCTACATCATTCTCACACCTGCCCCTTGCCTGTTGGAACATCGG
AATTGTCACATCGTGGGCTTTAGCCATTTCAGGTCTAAGTCATTTCAGGAATATGGACGTATGGGGCACA
GTGAAGGATTTTAGGGGTGCTCACAGATCAGAATATTTGTGAATAACTTCAGCATATTTTGTCGCAATTT
ACTCCAGTCGAAAGCCGTATTCACAGCGACGAGTCCTTCGCTGAAATGAATTCGGGAATACCTGACGTCA
ACTGTGAGTGGTTATCCAGTAATTTTGCAGATGGACATGGCATCAGATATAACAACCATTTCTCGGTCAA
TCTGAATTACTTTTGGCGAGCCCCTATAAAATGTCACACATCGTGTAGCTCGAAGTACCACTGGACAACT
AATACCACTCCATACCATTCTGCTGGGTATGCTTCTGCAAGGACCGGTGTGTCCAACCGATCATCGAGAA
ATCGAAGAGTCGAACACATTCCAAAGTACATACGTGACGCGATAACGCAGTCTTGGCTACAACAATCGGC
TGCATCAAGTAGACTGATCTCAAACAACACTAGCCTATTGATGGGAAGAGGACACGCTGTATATCCGGAG
AATGGGTTCTCGGTCTCGTTCCATCATGGCGACCAACACTGACTAAAAATTCTAGAGGCATTATCAATTG
CTCACACCATAGTTGCCCTGTGTAAACGCGAATGACCTTCACCCTTAATCAACCGAAGGTCTAGTCAACC
GCATGGAGCAACACACACACGTACAAACACGTCTTCAAGCCCCAAAAACCTACCTTAAGCAATCATTTCG
TTTCATAATGTCATTATTTTTCTTGCTGAATTTTATACTTACGCAACCGATCGAAATATACGAAAGGAGT
CCCTCTCGTAGTGATTTTCTTCTGAATTAATTATCAAAATTCTTTTCTATCTTTTATGGGGCAAGAATTT
TTGGCGCTTCACTAACTCTGCCATCGAACAGGAACATATTTTTACTAACC
>MSTRG.4.3 
CGAACCCGTGTAGTACTTCAAGACTTCACTTATGATGCGGCTTTGTTTTTCTCGTTGACCTTCCTTTCCA
GGCACTAGATTTCGATTAGGGCGGCCTGCTGGTTTCAGTACCGCACCAATGAGCGACAATTTGGCGCCTA
AGTTTGCACAATTGAGTGTTCGTTCGGATAAAGTTGGCGAGGATGATTCGTCGTCAGCTTATACGCGCAC
TAATGGCGAGGAGGAAAAAGGAAAAAATAATCCCTGGAAGCTGAAGAATAACGCGTTGGAAGCCGACGCT
TGGCCTGCACCTTCGGTGCCCACCGAGCAACGAAGACACTCAGGTGCTCGCCAACCAGACGAAAAACCCA
AAACTTCAGAAAAAATTAAATGGCAAAATTATGAAGGCAGCAATGCAACCTTTGCCATTCGTGGTCGTGG
AGGTTACGGGAGTCCGTCATTCAGTGCCCCCCACTATACCTTCCGTAGAGGTGGTTGTGGTTTCAGAGGT
CGCGGTGCTGACGCTGTCCGGTCTCGTGGTGCAAACGGCGTATACACACGCAATCCTTTCCGCGTGTCTG
GTGTGCGCAATCCTGTGGAATCCAGGGAAGAAAAAAGTAGTGTGGTTGTCACCACTGCGGATTCAGAAAC
TGTCGAGTCACATTCAGATTCCAATCGGCAAAAAATTATTCCCAGTGAACAAAACTCAGAAGAACAAATC
AAAAGTGGGGCTGGTGATGACGTGTCGGCATCAGGTTCCGTCTCTCAACCGTCGTCGGTAGATTCCAGTT
TTGTACGGACCGTAGTTACTCAGTCCAGTCAGGTCAGAAGACCTTATCGCGATCGCATGCCAAATCCTCA
GGGCATGGCTACTCAGTCCTCGGCCACCGGGGCTTATGAAGCGGGACCAGTTGGACGTGCCAGGCGTTGT
TATATGCGTCAACATCAAACGGCCTATGTGCAAGAAACAGAAGCAACTTCCGCGACCCATTCTCTAGTCC
CAGCATCAATTCAGCCTGTAGTTCAATATCAACCAATGGCCCCAATTACGTACTATATCCCAGGTACACC
TGCAGTTGGTACGGCTCTCTGGGGACCAAATTTGCAACTGGCGGTTTCTACTGGCTCGCATTCAACAGTA
CAAACTAATGTTGCTCCGATATCCGTAACCAACACGGCGCTAATTCCACTTGCCAATCCTCACCCGATCG
GTCCTGCGGTTGGTGGTATTGATGGTTCGCACCCAGTACTGAGTGATCTCAGTTTAACGTCCTCAACATT
GATACCACAAGCGTTGCCGCGCGTTCCTGCGGACTTGCCGTCGTTCAAAGGTCTGAACGTGAGCGAGGTT
CAAGTGGAGGTGGTAGACGTGGATAAATTGGTTGCTTTCGTAAATGAACGACAGTGGCAGAACGTGGTAT
TTCCTATGAGCTTGAAGGAACATCCAGCGGTTGCAGCTTCAATCCGTGCTGCTCTTAGTAACTCAGAAAC
AAATAATGCAAGCGAAGCAGGTGTTCGTCGTTCCGAGGGTAGTCATCCTCCTGCTGAAATGAGTCAGGAG
GAAGCCACCGAGAAGCCCTCCGGGAAACCCGATGTAATCATTGTGGAAGGCCGATTCTTTTTTGTCCCAC
GCAACGTTAATCGTACGAAGTTCCTGAAATTCGTATCCAAATCGGACTATATAAGACACCATGTTGAATA
CTACTTCAGTCAATCTAACCTCAATCGGGATGTTCATCTGGCAACTATTTTGGCTGCGAACCAAGATGTT
TGTCCGATCAGCGAATTGCTTCAATTCAATCGACTGCGCTTCGTCTCCACCACTAAGGCAGAATTGCTGG
AGGCAGTTGCAAGTAGTCCATCAGTCGTTGTGACCTACGCATCAGACGGGTCCCCTTTTGGCATAGCGCG
TATTATGGAAGCAACAACAACGACCACTTTGTCAGACACGTCAGTGGCCGCAAATAATTCTGAGAAGTCA
TCAACTACAAGTACTGCATTATCGGATGCAACTGCTAACTCCAGTTCTACGATGATTGCAGTTTCAAGTT
CGGGACAAATACTGTCGAATGGGGACGTTGCATCACCACATCGACCACATCATTTACCTTCAGCAGCTTC
GTCGTCTTACACTAGTTCGCAAACTACCACGAACTCTGCAGTACAAATGCCTTCATTGATCGCAACACCC
AACCATATTCCAGCACAGTATATGCAGTCCCAAGCATTTGTGTTGAATTCGTTACCGCGCATGGAATTTA
ACAATACCTCTCCCGCCAGTGCAACTTACCCTGGTTTCACTGCTCCACAACTTCAACAGTACTATCCTCA
TTCTGATGCTGGAGTCTCTCTACCTCAGGCGGCTTCCCTTACTTTCCCAAACCATCAGAACCTGTACCCT
CATCCTCAAGCTTTAGTGGCGGCCGCAGCGAATCAACCTTCTCTTATATCTTCTAATCAACCAAATCTTC
AGTCGCCGGATGGGAGCGCCGCATTTATGACTACTTTCTACCGTATCACATCTCCCGGTCATCCACCCCC
TACAGTCGGCGCGTTTTTGCCCTCTGTGGGAAACACTGCCGCACTAGCTGCATCCAACAATTCACCAGTG
TTTCTTCAGCTGTTGCCTACGGCTCATCCATCGTCAGGTTATTTGGGCTCTAATGCAAGTAACCCGGGTT
CAGTTTTTAATCGACCTGTCTGGATTCCTGTAGCTACCCCCGGTGGTGGCATTGCAGTCTCGAATATCAC
GCCGTCTTTTCCCCATTACATTACGGTATCCCACGGGCCACCAAACCTCACGGTACCAAACGCAGTTGCA
GCCCCATTCAGCGGAACAGTGCCTCATCCATTACAAGCCGGCTCTTTGCCGACCATCCCCACTGCTTTAT
TCGACGTATTATACGCTGGTCAAAATGACCTAAATTCATCCAACTTAACTCAGTCCCACGTGGCCCGTCA
GAACATACACTCTGGCAGTCATTCACATACCTCCAGTGTCAGCAACACAACCAGTTCATTACAGCCCGCA
ACGACCAGCATCAGTAGCTCAAATGCACATCCCGGTTCGAACATCAGTAGAGTAACTGCCACTCATCATG
CGCTTTCATTTGCTCCTGATTCCATGACACTGTCAGTCTCATCAACTGGATCTAACCAACCAACGCCGAA
AAAAGTTACCGTTAATGCCCATCCTTGACTGGTCTTTCTGTACCGCATGTAACGAATTCTTTGTATTATC
TTGTACAGTGTAAATACCCTGCATTTTGCGTTACTTCACTACATCAGGTGGTTGTACAGCTCCTTAGTAT
CCACCATATTCGTTTTAGGGTTAAGGCCTGCCATATTGTATTGTCTGCTATGCACCCTGCTTATTCCGCC
AAAATTATCTAGTCCGCGCGGTCGGTTCTGGTTATGTTTGTCCGTACTACGGTGCCTTATTTTTCTCCGT
CTTGAGTCTCCGTGACCCAGTTATATTATTTTTTTACTTTTCGTTTGCTGAATACTTCTCATCCAATGCC
AGTTCAATCACCTTAGACAACTTGTCCTCCCTTCGTCCAACATTTAGTTCTACACAGGACCAACATTCTT
GTAAGGTTGAGTAATTGCTCCGCCGCCGTAGTCGCGGAGCTTGCTTCTGTGATATGGTTTTTTATGCACT
GTTGGATGTCTGTGTAGAAATATATGTCCTCCGCGTTAGATACCATAGGTTTTTAGTTTGTTTTCTAGCG
CACTCGTGATGCGCAATGGGAAAGCTTTTATCTGTATCTTATTTTTGCAGCTAGATTTTGGAATTGAAAA
TAGAACTCATATACTTGCGGAAATCTCGTCCGCCTTTGATGTGATCTGAATAACCACCCATTCCTATGGC
GTGCGATGCATACCTTGAAATTTAAAGTGCACTTGAACATGTCTTCCGTGTTCTTCCCATCCAGCTGCAC
TGGTCGTCATAAGCTTGTTCTTTGCCTGACCCATCCAGTTTTTAGTTTGCCTGTCATCGATGCAAATGTG
CCCACTTCATTTTTCGTTTTTCTTGATTTGCACTTGGCCATTCCGTAAGGCTGCTTTCAACACTTGTAAA
TGAACCTCTACTTGAGTAATGTATTCAAGTCATTTGGTTTATCCTTATCTAGTTTCCCACGTTGGTTAAC
TTGCGTCGGGCGTGTTAAAGGGCTGTGACGTTCGTTCACCCACTTTGCCGTCTGTCGCGTTTCATACTTC
CACATTTCCTACTGGTTCCTCCGGATCCTCATAAAGTTGCTTTTGGAATAAACCTTAACTTCTGTTTTGT
GTAGATGACGAGTTAAGGATAGCTAACCTAGG
>MSTRG.4
CGCTTAAGGCTCTGTCCACAGTGAGACACTGCATGATGTTATGTGTATTTTGTTTTCTCTGCCACCCCTG
CCACCCCGCTTTTTTTTCTTCCCTAGTTTCAGCTCGGTGAATCCAACAGAAGATCAAAGATTTCCTCGAG
AACCGGGACAATTAGGCTCAAAGCCTCGAACCCGTGTAGTACTTCAAGACTTCACTTATGATGCGGCTTT
GTTTTTCTCGTTGACCTTCCTTTCCAGGCACTAGATTTCGATTAGGGCGGCCTGCTGGTTTCAGTACCGC
ACCAATGAGCGACAATTTGGCGCCTAAGTTTGCACAATTGAGTGTTCGTTCGGATAAAGTTGGCGAGGAT
GATTCGTCGTCAGCTTATACGCGCACTAATGGCGAGGAGGAAAAAGGAAAAAATAATCCCTGGAAGCTGA
TTCCTTCTGCAGAGAATAACGCGTTGGAAGCCGACGCTTGGCCTGCACCTTCGGTGCCCACCGAGCAACG
AAGACACTCAGGTGCTCGCCAACCAGACGAAAAACCCAAAACTTCAGAAAAAATTAAATGGCAAAATTAT
GAAGGCAGCAATGCAACCTTTGCCATTCGTGGTCGTGGAGGTTACGGGAGTCCGTCATTCAGTGCCCCCC
ACTATACCTTCCGTAGAGGTGGTTGTGGTTTCAGAGGTCGCGGTGCTGACGCTGTCCGGTCTCGTGGTGC
AAACGGCGTATACACACGCAATCCTTTCCGCGTGTCTGGTGTGCGCAATCCTGTGGAATCCAGGGAAGAA
AAAAGTAGTGTGGTTGTCACCACTGCGGATTCAGAAACTGTCGAGTCACATTCAGATTCCAATCGGCAAA
AAATTATTCCCAGTGAACAAAACTCAGAAGAACAAATCAAAAGTGGGGCTGGTGATGACGTGTCGGCATC
AGGTTCCGTCTCTCAACCGTCGTCGGTAGATTCCAGTTTTGTACGGACCGTAGTTACTCAGTCCAGTCAG
GTCAGAAGACCTTATCGCGATCGCATGCCAAATCCTCAGGGCATGGCTACTCAGTCCTCGGCCACCGGGG
CTTATGAAGCGGGACCAGTTGGACGTGCCAGGCGTTGTTATATGCGTCAACATCAAACGGCCTATGTGCA
AGAAACAGAAGCAACTTCCGCGACCCATTCTCTAGTCCCAGCATCAATTCAGCCTGTAGTTCAATATCAA
CCAATGGCCCCAATTACGTACTATATCCCAGGTACACCTGCAGTTGGTACGGCTCTCTGGGGACCAAATT
TGCAACTGGCGGTTTCTACTGGCTCGCATTCAACAGTACAAACTAATGTTGCTCCGATATCCGTAACCAA
CACGGCGCTAATTCCACTTGCCAATCCTCACCCGATCGGTCCTGCGGTTGGTGGTATTGATGGTTCGCAC
CCAGTACTGAGTGATCTCAGTTTAACGTCCTCAACATTGATACCACAAGCGTTGCCGCGCGTTCCTGCGG
ACTTGCCGTCGTTCAAAGGTCTGAACGTGAGCGAGGTTCAAGTGGAGGTGGTAGACGTGGATAAATTGGT
TGCTTTCGTAAATGAACGACAGTGGCAGAACGTGGTATTTCCTATGAGCTTGAAGGAACATCCAGCGGTT
GCAGCTTCAATCCGTGCTGCTCTTAGTAACTCAGAAACAAATAATGCAAGCGAAGCAGGTGTTCGTCGTT
CCGAGGGTAGTCATCCTCCTGCTGAAATGAGTCAGGAGGAAGCCACCGAGAAGCCCTCCGGGAAACCCGA
TGTAATCATTGTGGAAGGCCGATTCTTTTTTGTCCCACGCAACGTTAATCGTACGAAGTTCCTGAAATTC
GTATCCAAATCGGACTATATAAGACACCATGTTGAATACTACTTCAGTCAATCTAACCTCAATCGGGATG
TTCATCTGGCAACTATTTTGGCTGCGAACCAAGATGTTTGTCCGATCAGCGAATTGCTTCAATTCAATCG
ACTGCGCTTCGTCTCCACCACTAAGGCAGAATTGCTGGAGGCAGTTGCAAGTAGTCCATCAGTCGTTGTG
ACCTACGCATCAGACGGGTCCCCTTTTGGCATAGCGCGTATTATGGAAGCAACAACAACGACCACTTTGT
CAGACACGTCAGTGGCCGCAAATAATTCTGAGAAGTCATCAACTACAAGTACTGCATTATCGGATGCAAC
TGCTAACTCCAGTTCTACGATGATTGCAGTTTCAAGTTCGGGACAAATACTGTCGAATGGGGACGTTGCA
TCACCACATCGACCACATCATTTACCTTCAGCAGCTTCGTCGTCTTACACTAGTTCGCAAACTACCACGA
ACTCTGCAGTACAAATGCCTTCATTGATCGCAACACCCAACCATATTCCAGCACAGTATATGCAGTCCCA
AGCATTTGTGTTGAATTCGTTACCGCGCATGGAATTTAACAATACCTCTCCCGCCAGTGCAACTTACCCT
GGTTTCACTGCTCCACAACTTCAACAGTACTATCCTCATTCTGATGCTGGAGTCTCTCTACCTCAGGCGG
CTTCCCTTACTTTCCCAAACCATCAGAACCTGTACCCTCATCCTCAAGCTTTAGTGGCGGCCGCAGCGAA
TCAACCTTCTCTTATATCTTCTAATCAACCAAATCTTCAGTCGCCGGATGGGAGCGCCGCATTTATGACT
ACTTTCTACCGTATCACATCTCCCGGTCATCCACCCCCTACAGTCGGCGCGTTTTTGCCCTCTGTGGGAA
ACACTGCCGCACTAGCTGCATCCAACAATTCACCAGTGTTTCTTCAGCTGTTGCCTACGGCTCATCCATC
GTCAGGTTATTTGGGCTCTAATGCAAGTAACCCGGGTTCAGTTTTTAATCGACCTGTCTGGATTCCTGTA
GCTACCCCCGGTGGTGGCATTGCAGTCTCGAATATCACGCCGTCTTTTCCCCATTACATTACGGTATCCC
ACGGGCCACCAAACCTCACGGTACCAAACGCAGTTGCAGCCCCATTCAGCGGAACAGTGCCTCATCCATT
ACAAGCCGGCTCTTTGCCGACCATCCCCACTGCTTTATTCGACGTATTATACGCTGGTCAAAATGACCTA
AATTCATCCAACTTAACTCAGTCCCACGTGGCCCGTCAGAACATACACTCTGGCAGTCATTCACATACCT
CCAGTGTCAGCAACACAACCAGTTCATTACAGCCCGCAACGACCAGCATCAGTAGCTCAAATGCACATCC
CGGTTCGAACATCAGTAGAGTAACTGCCACTCATCATGCGCTTTCATTTGCTCCTGATTCCATGACACTG
TCAGTCTCATCAACTGGATCTAACCAACCAACGCCGAAAAAAGTTACCGTTAATGCCCATCCTTGACTGG
TCTTTCTGTACCGCATGTAACGAATTCTTTGTATTATCTTGTACAGTGTAAATACCCTGCATTTTGCGTT
ACTTCACTACATCAGGTGGTTGTACAGCTCCTTAGTATCCACCATATTCGTTTTAGGGTTAAGGCCTGCC
ATATTGTATTGTCTGCTATGCACCCTGCTTATTCCGCCAAAATTATCTAGTCCGCGCGGTCGGTTCTGGT
TATGTTTGTCCGTACTACGGTGCCTTATTTTTCTCCGTCTTGAGTCTCCGTGACCCAGTTATATTATTTT
TTTACTTTTCGTTTGCTGAATACTTCTCATCCAATGCCAGTTCAATCACCTTAGACAACTTGTCCTCCCT
TCGTCCAACATTTAGTTCTACACAGGACCAACATTCTTGTAAGGTTGAGTAATTGCTCCGCCGCCGTAGT
CGCGGAGCTTGCTTCTGTGATATGGTTTTTTATGCACTGTTGGATGTCTGTGTAGAAATATATGTCCTCC
GCGTTAGATACCATAGGTTTTTAGTTTGTTTTCTAGCGCACTCGTGATGCGCAATGGGAAAGCTTTTATC
TGTATCTTATTTTTGCAGCTAGATTTTGGAATTGAAAATAGAACTCATATACTTGCGGAAATCTCGTCCG
CCTTTGATGTGATCTGAATAACCACCCATTCCTATGGCGTGCGATGCATACCTTGAAATTTAAAGTGCAC
TTGAACATGTCTTCCGTGTTCTTCCCATCCAGCTGCACTGGTCGTCATAAGCTTGTTCTTTGCCTGACCC
ATCCAGTTTTTAGTTTGCCTGTCATCGATGCAAATGTGCCCACTTCATTTTTCGTTTTTCTTGATTTGCA
CTTGGCCATTCCGTAAGGCTGCTTTCAACACTTGTAAATGAACCTCTACTTGAGTAATGTATTCAAGTCA
TTTGGTTTATCCTTATCTAGTTTCCCACGTTGGTTAACTTGCGTCGGGCGTGTTAAAGGGCTGTGACGTT
CGTTCACCCACTTTGCCGTCTGTCGCGTTTCATACTTCCACATTTCCTACTGGTTCCTCCGGATCCTCAT
AAAGTTGCTTTTGGAATAAACCTTAACTTCTGTTTTGTGTAGATGACGAGTTAAGGATAGCTAACCTAGG
>MSTRG.4.4 
GGCTCTGTCCACATTTCAGCTCGGTGAATCCAACAGAAGATCAAAGATTTCCTCGAGAACCGGGACAATT
AGGCTCAAAGCCTCGAACCCGTGTAGTACTTCAAGACTTCACTTATGATGCGGCTTTGTTTTTCTCGTTG
ACCTTCCTTTCCAGGCACTAGATTTCGATTAGGGCGGCCTGGTGAGTTGGGTGCTTTGCGGGTGTTGGTA
AATTTGTCGGTTTCTCTCATACTTGTAATTCCACTGAATCGGTATTGTGTGAATTCCTCCAACGTTTGTT
TCATGATTCCTACGTAAACCAGCTGGTTTCAGTACCGCACCAATGAGCGACAATTTGGCGCCTAAGTTTG
CACAATTGAGTGTTCGTTCGGATAAAGTTGGCGAGGATGATTCGTCGTCAGCTTATACGCGCACTAATGG
CGAGGAGGAAAAAGGAAAAAATAATCCCTGGAAGCTGATTCCTTCTGCAGAGAATAACGCGTTGGAAGCC
GACGCTTGGCCTGCACCTTCGGTGCCCACCGAGCAACGAAGACACTCAGGTGCTCGCCAACCAGACGAAA
AACCCAAAAAAAAAATTAAATGGCAAAATTATGAAGGCAGCAATGCAACCTTTGCCATTCGTGGTCGTGG
AGGTTACGGGAGTCCGTCATTCAGTGCCCCCCACTATACCTTCCGTAGAGGTGGTTGTGGTTTCAGAGGT
CGCGGTGCTGACGCTGTCCGGTCTCGTGGTGCAAACGGCGTATACACACGCAATCCTTTCCGCGTGTCTG
GTGTGCGCAATCCTGTGGAATCCAGGGAAGAAAAAAGTAGTGTGGTTGTCACCACTGCGGATTCAGAAAC
TGTCGAGTCACATTCAGATTCCAATCGGCAAAAAATTATTCCCAGTGAACAAAACTCAGAAGAACAAATC
AAAAGTGGGGCTGGTGATGACGTGTCGGCATCAGGTTCCGTCTCTCAACCGTCGTCGGTAGATTCCAGTT
TTGTACGGACCGTAGTTACTCAGTCCAGTCAGGTCAGAAGACCTTATCGCGATCGCATGCCAAATCCTCA
GGGCATGGCTACTCAGTCCTCGGCCACCGGGGCTTATGAAGCGGGACCAGTTGGACGTGCCAGGCGTTGT
TATATGCGTCAACATCAAACGGCCTATGTGCAAGAAACAGAAGCAACTTCCGCGACCCATTCTCTAGTCC
CAGCATCAATTCAGCCTGTAGTTCAATATCAACCAATGGCCCCAATTACGTACTATATCCCAGGTACACC
TGCAGTTGGTACGGCTCTCTGGGGACCAAATTTGCAACTGGCGGTTTCTACTGGCTCGCATTCAACAGTA
CAAACTAATGTTGCTCCGATATCCGTAACCAACACGGCGCTAATTCCACTTGCCAATCCTCACCCGATCG
GTCCTGCGGTTGGTGGTATTGATGGTTCGCACCCAGTACTGAGTGATCTCAGTTTAACGTCCTCAACATT
GATACCACAAGCGTTGCCGCGCGTTCCTGCGGACTTGCCGTCGTTCAAAGGTCTGAACGTGAGCGAGGTT
CAAGTGGAGGTGGTAGACGTGGATAAATTGGTTGCTTTCGTAAATGAACGACAGTGGCAGAACGTGGTAT
TTCCTATGAGCTTGAAGGAACATCCAGCGGTTGCAGCTTCAATCCGTGCTGCTCTTAGTAACTCAGAAAC
AAATAATGCAAGCGAAGCAGGTGTTCGTCGTTCCGAGGGTAGTCATCCTCCTGCTGAAATGAGTCAGGAG
GAAGCCACCGAGAAGCCCTCCGGGAAACCCGATGTAATCATTGTGGAAGGCCGATTCTTTTTTGTCCCAC
GCAACGTTAATCGTACGAAGTTCCTGAAATTCGTATCCAAATCGGACTATATAAGACACCATGTTGAATA
CTACTTCAGTCAATCTAACCTCAATCGGGATGTTCATCTGGCAACTATTTTGGCTGCGAACCAAGATGTT
TGTCCGATCAGCGAATTGCTTCAATTCAATCGACTGCGCTTCGTCTCCACCACTAAGGCAGAATTGCTGG
AGGCAGTTGCAAGTAGTCCATCAGTCGTTGTGACCTACGCATCAGACGGGTCCCCTTTTGGCATAGCGCG
TATTATGGAAGCAACAACAACGACCACTTTGTCAGACACGTCAGTGGCCGCAAATAATTCTGAGAAGTCA
TCAACTACAAGTACTGCATTATCGGATGCAACTGCTAACTCCAGTTCTACGATGATTGCAGTTTCAAGTT
CGGGACAAATACTGTCGAATGGGGACGTTGCATCACCACATCGACCACATCATTTACCTTCAGCAGCTTC
GTCGTCTTACACTAGTTCGCAAACTACCACGAACTCTGCAGTACAAATGCCTTCATTGATCGCAACACCC
AACCATATTCCAGCACAGTATATGCAGTCCCAAGCATTTGTGTTGAATTCGTTACCGCGCATGGAATTTA
ACAATACCTCTCCCGCCAGTGCAACTTACCCTGGTTTCACTGCTCCACAACTTCAACAGTACTATCCTCA
TTCTGATGCTGGAGTCTCTCTACCTCAGGCGGCTTCCCTTACTTTCCCAAACCATCAGAACCTGTACCCT
CATCCTCAAGCTTTAGTGGCGGCCGCAGCGAATCAACCTTCTCTTATATCTTCTAATCAACCAAATCTTC
AGTCGCCGGATGGGAGCGCCGCATTTATGACTACTTTCTACCGTATCACATCTCCCGGTCATCCACCCCC
TACAGTCGGCGCGTTTTTGCCCTCTGTGGGAAACACTGCCGCACTAGCTGCATCCAACAATTCACCAGTG
TTTCTTCAGCTGTTGCCTACGGCTCATCCATCGTCAGGTTATTTGGGCTCTAATGCAAGTAACCCGGGTT
CAGTTTTTAATCGACCTGTCTGGATTCCTGTAGCTACCCCCGGTGGTGGCATTGCAGTCTCGAATATCAC
GCCGTCTTTTCCCCATTACATTACGGTATCCCACGGGCCACCAAACCTCACGGTACCAAACGCAGTTGCA
GCCCCATTCAGCGGAACAGTGCCTCATCCATTACAAGCCGGCTCTTTGCCGACCATCCCCACTGCTTTAT
TCGACGTATTATACGCTGGTCAAAATGACCTAAATTCATCCAACTTAACTCAGTCCCACGTGGCCCGTCA
GAACATACACTCTGGCAGTCATTCACATACCTCCAGTGTCAGCAACACAACCAGTTCATTACAGCCCGCA
ACGACCAGCATCAGTAGCTCAAATGCACATCCCGGTTCGAACATCAGTAGAGTAACTGCCACTCATCATG
CGCTTTCATTTGCTCCTGATTCCATGACACTGTCAGTCTCATCAACTGGATCTAACCAACCAACGCCGAA
AAAAGTTACCGTTAATGCCCATCCTTGACTGGTCTTTCTGTACCGCATGTAACGAATTCTTTGTATTATC
TTGTACAGTGTAAATACCCTGCATTTTGCGTTACTTCACTACATCAGGTGGTTGTACAGCTCCTTAGTAT
CCACCATATTCGTTTTAGGGTTAAGGCCTGCCATATTGTATTGTCTGCTATGCACCCTGCTTATTCCGCC
AAAATTATCTAGTCCGCGCGGTCGGTTCTGGTTATGTTTGTCCGTACTACGGTGCCTTATTTTTCTCCGT
CTTGAGTCTCCGTGACCCAGTTATATTATTTTTTTACTTTTCGTTTGCTGAATACTTCTCATCCAATGCC
AGTTCAATCACCTTAGACAACTTGTCCTCCCTTCGTCCAACATTTAGTTCTACACAGGACCAACATTCTT
GTAAGGTTGAGTAATTGCTCCGCCGCCGTAGTCGCGGAGCTTGCTTCTGTGATATGGTTTTTTATGCACT
GTTGGATGTCTGTGTAGAAATATATGTCCTCCGCGTTAGATACCATAGGTTTTTAGTTTGTTTTCTAGCG
CACTCGTGATGCGCAATGGGAAAGCTTTTATCTGTATCTTATTTTTGCAGCTAGATTTTGGAATTGAAAA
TAGAACTCATATACTTGCGGAAATCTCGTCCGCCTTTGATGTGATCTGAATAACCACCCATTCCTATGGC
GTGCGATGCATACCTTGAAATTTAAAGTGCACTTGAACATGTCTTCCGTGTTCTTCCCATCCAGCTGCAC
TGGTCGTCATAAGCTTGTTCTTTGCCTGACCCATCCAGTTTTTAGTTTGCCTGTCATCGATGCAAATGTG
CCCACTTCATTTTTCGTTTTTCTTGATTTGCACTTGGCCATTCCGTAAGGCTGCTTTCAACACTTGTAAA
TGAACCTCTACTTGAGTAATGTATTCAAGTCATTTGGTTTATCCTTATCTAGTTTCCCACGTTGGTTAAC
TTGCGTCGGGCGTGTTAAAGGGCTGTGACGTTCGTTCACCCACTTTGCCGTCTGTCGCGTTTCATACTTC
CACATTTCCTACTGGTTCCTCCGGATCCTCATAAAGTTGCTTTTGGAATAAACCTTAAC
>MSTRG.4.5 
GGCTCTGTCCACAGTGAGACACTGCATGATGTTATGTGTATTTTGTTTTCTCTGCCACCCCTGCCACCCC
GCTTTTTTTTCTTCCCTAGTTTCAGCTCGGTGAATCCAACAGAAGATCAAAGATTTCCTCGAGAACCGGG
ACAATTAGGCTCAAAGCCTCGAACCCGTGTAGTACTTCAAGACTTCACTTATGATGCGGCTTTGTTTTTC
TCGTTGACCTTCCTTTCCAGGCACTAGATTTCGATTAGGGCGGCCTGCTGGTTTCAGTACCGCACCAATG
AGCGACAATTTGGCGCCTAAGTTTGCACAATTGAGTGTTCGTTCGGATAAAGTTGGCGAGGATGATTCGT
CGTCAGCTTATACGCGCACTAATGGCGAGGAGGAAAAAGGAAAAAATAATCCCTGGAAGCTGATTCCTTC
TGCAGAGAATAACGCGTTGGAAGCCGACGCTTGGCCTGCACCTTCGGTGCCCACCGAGCAACGAAGACAC
TCAGGTGCTCGCCAACCAGACGAAAAACCCAAAAAAAAAATTAAATGGCAAAATTATGAAGGCAGCAATG
CAACCTTTGCCATTCGTGGTCGTGGAGGTTACGGGAGTCCGTCATTCAGTGCCCCCCACTATACCTTCCG
TAGAGGTGGTTGTGGTTTCAGAGGTCGCGGTGCTGACGCTGTCCGGTCTCGTGGTGCAAACGGCGTATAC
ACACGCAATCCTTTCCGCGTGTCTGGTGTGCGCAATCCTGTGGAATCCAGGGAAGAAAAAAGTAGTGTGG
TTGTCACCACTGCGGATTCAGAAACTGTCGAGTCACATTCAGATTCCAATCGGCAAAAAATTATTCCCAG
TGAACAAAACTCAGAAGAACAAATCAAAAGTGGGGCTGGTGATGACGTGTCGGCATCAGGTTCCGTCTCT
CAACCGTCGTCGGTAGATTCCAGTTTTGTACGGACCGTAGTTACTCAGTCCAGTCAGGTCAGAAGACCTT
ATCGCGATCGCATGCCAAATCCTCAGGGCATGGCTACTCAGTCCTCGGCCACCGGGGCTTATGAAGCGGG
ACCAGTTGGACGTGCCAGGCGTTGTTATATGCGTCAACATCAAACGGCCTATGTGCAAGAAACAGAAGCA
ACTTCCGCGACCCATTCTCTAGTCCCAGCATCAATTCAGCCTGTAGTTCAATATCAACCAATGGCCCCAA
GTACACCTGCAGTTGGTACGGCTCTCTGGGGACCAAATTTGCAACTGGCGGTTTCTACTGGCTCGCATTC
AACAGTACAAACTAATGTTGCTCCGATATCCGTAACCAACACGGCGCTAATTCCACTTGCCAATCCTCAC
CCGATCGGTCCTGCGGTTGGTGGTATTGATGGTTCGCACCCAGTACTGAGTGATCTCAGTTTAACGTCCT
CAACATTGATACCACAAGCGTTGCCGCGCGTTCCTGCGGACTTGCCGTCGTTCAAAGGTCTGAACGTGAG
CGAGGTTCAAGTGGAGGTGGTAGACGTGGATAAATTGGTTGCTTTCGTAAATGAACGACAGTGGCAGAAC
GTGGTATTTCCTATGAGCTTGAAGGAACATCCAGCGGTTGCAGCTTCAATCCGTGCTGCTCTTAGTAACT
CAGAAACAAATAATGCAAGCGAAGCAGGTGTTCGTCGTTCCGAGGGTAGTCATCCTCCTGCTGAAATGAG
TCAGGAGGAAGCCACCGAGAAGCCCTCCGGGAAACCCGATGTAATCATTGTGGAAGGCCGATTCTTTTTT
GTCCCACGCAACGTTAATCGTACGAAGTTCCTGAAATTCGTATCCAAATCGGACTATATAAGACACCATG
TTGAATACTACTTCAGTCAATCTAACCTCAATCGGGATGTTCATCTGGCAACTATTTTGGCTGCGAACCA
AGATGTTTGTCCGATCAGCGAATTGCTTCAATTCAATCGACTGCGCTTCGTCTCCACCACTAAGGCAGAA
TTGCTGGAGGCAGTTGCAAGTAGTCCATCAGTCGTTGTGACCTACGCATCAGACGGGTCCCCTTTTGGCA
TAGCGCGTATTATGGAAGCAACAACAACGACCACTTTGTCAGACACGTCAGTGGCCGCAAATAATTCTGA
GAAGTCATCAACTACAAGTACTGCATTATCGGATGCAACTGCTAACTCCAGTTCTACGATGATTGCAGTT
TCAAGTTCGGGACAAATACTGTCGAATGGGGACGTTGCATCACCACATCGACCACATCATTTACCTTCAG
CAGCTTCGTCGTCTTACACTAGTTCGCAAACTACCACGAACTCTGCAGTACAAATGCCTTCATTGATCGC
AACACCCAACCATATTCCAGCACAGTATATGCAGTCCCAAGCATTTGTGTTGAATTCGTTACCGCGCATG
GAATTTAACAATACCTCTCCCGCCAGTGCAACTTACCCTGGTTTCACTGCTCCACAACTTCAACAGTACT
ATCCTCATTCTGATGCTGGAGTCTCTCTACCTCAGGCGGCTTCCCTTACTTTCCCAAACCATCAGAACCT
GTACCCTCATCCTCAAGCTTTAGTGGCGGCCGCAGCGAATCAACCTTCTCTTATATCTTCTAATCAACCA
AATCTTCAGTCGCCGGATGGGAGCGCCGCATTTATGACTACTTTCTACCGTATCACATCTCCCGGTCATC
CACCCCCTACAGTCGGCGCGTTTTTGCCCTCTGTGGGAAACACTGCCGCACTAGCTGCATCCAACAATTC
ACCAGTGTTTCTTCAGCTGTTGCCTACGGCTCATCCATCGTCAGGTTATTTGGGCTCTAATGCAAGTAAC
CCGGGTTCAGTTTTTAATCGACCTGTCTGGATTCCTGTAGCTACCCCCGGTGGTGGCATTGCAGTCTCGA
ATATCACGCCGTCTTTTCCCCATTACATTACGGTATCCCACGGGCCACCAAACCTCACGGTACCAAACGC
AGTTGCAGCCCCATTCAGCGGAACAGTGCCTCATCCATTACAAGCCGGCTCTTTGCCGACCATCCCCACT
GCTTTATTCGACGTATTATACGCTGGTCAAAATGACCTAAATTCATCCAACTTAACTCAGTCCCACGTGG
CCCGTCAGAACATACACTCTGGCAGTCATTCACATACCTCCAGTGTCAGCAACACAACCAGTTCATTACA
GCCCGCAACGACCAGCATCAGTAGCTCAAATGCACATCCCGGTTCGAACATCAGTAGAGTAACTGCCACT
CATCATGCGCTTTCATTTGCTCCTGATTCCATGACACTGTCAGTCTCATCAACTGGATCTAACCAACCAA
CGCCGAAAAAAGTTACCGTTAATGCCCATCCTTGACTGGTCTTTCTGTACCGCATGTAACGAATTCTTTG
TATTATCTTGTACAGTGTAAATACCCTGCATTTTGCGTTACTTCACTACATCAGGTGGTTGTACAGCTCC
TTAGTATCCACCATATTCGTTTTAGGGTTAAGGCCTGCCATATTGTATTGTCTGCTATGCACCCTGCTTA
TTCCGCCAAAATTATCTAGTCCGCGCGGTCGGTTCTGGTTATGTTTGTCCGTACTACGGTGCCTTATTTT
TCTCCGTCTTGAGTCTCCGTGACCCAGTTATATTATTTTTTTACTTTTCGTTTGCTGAATACTTCTCATC
CAATGCCAGTTCAATCACCTTAGACAACTTGTCCTCCCTTCGTCCAACATTTAGTTCTACACAGGACCAA
CATTCTTGTAAGGTTGAGTAATTGCTCCGCCGCCGTAGTCGCGGAGCTTGCTTCTGTGATATGGTTTTTT
ATGCACTGTTGGATGTCTGTGTAGAAATATATGTCCTCCGCGTTAGATACCATAGGTTTTTAGTTTGTTT
TCTAGCGCACTCGTGATGCGCAATGGGAAAGCTTTTATCTGTATCTTATTTTTGCAGCTAGATTTTGGAA
TTGAAAATAGAACTCATATACTTGCGGAAATCTCGTCCGCCTTTGATGTGATCTGAATAACCACCCATTC
CTATGGCGTGCGATGCATACCTTGAAATTTAAAGTGCACTTGAACATGTCTTCCGTGTTCTTCCCATCCA
GCTGCACTGGTCGTCATAAGCTTGTTCTTTGCCTGACCCATCCAGTTTTTAGTTTGCCTGTCATCGATGC
AAATGTGCCCACTTCATTTTTCGTTTTTCTTGATTTGCACTTGGCCATTCCGTAAGGCTGCTTTCAACAC
TTGTAAATGAACCTCTACTTGAGTAATGTATTCAAGTCATTTGGTTTATCCTTATCTAGTTTCCCACGTT
GGTTAACTTGCGTCGGGCGTGTTAAAGGGCTGTGACGTTCGTTCACCCACTTTGCCGTCTGTCGCGTTTC
ATACTTCCACATTTCCTACTGGTTCCTCCGGATCCTCATAAAGTTGCTTTTGGAATAAACCTTAAC
>MSTRG.4.6 
GGCTCTGTCCACATTTCAGCTCGGTGAATCCAACAGAAGATCAAAGATTTCCTCGAGAACCGGGACAATT
AGGCTCAAAGCCTCGAACCCGTGTAGTACTTCAAGACTTCACTTATGATGCGGCTTTGTTTTTCTCGTTG
ACCTTCCTTTCCAGGCACTAGATTTCGATTAGGGCGGCCTGCTGGTTTCAGTACCGCACCAATGAGCGAC
AATTTGGCGCCTAAGTTTGCACAATTGAGTGTTCGTTCGGATAAAGTTGGCGAGGATGATTCGTCGTCAG
CTTATACGCGCACTAATGGCGAGGAGGAAAAAGGAAAAAATAATCCCTGGAAGCTGATTCCTTCTGCAGA
GAATAACGCGTTGGAAGCCGACGCTTGGCCTGCACCTTCGGTGCCCACCGAGCAACGAAGACACTCAGGT
GCTCGCCAACCAGACGAAAAACCCAAAACTTCAGAAAAAATTAAATGGCAAAATTATGAAGGCAGCAATG
CAACCTTTGCCATTCGTGGTCGTGGAGGTTACGGGAGTCCGTCATTCAGTGCCCCCCACTATACCTTCCG
TAGAGGTGGTTGTGGTTTCAGAGGTCGCGGTGCTGACGCTGTCCGGTCTCGTGGTGCAAACGGCGTATAC
ACACGCAATCCTTTCCGCGTGTCTGGTGTGCGCAATCCTGTGGAATCCAGGGAAGAAAAAAGTAGTGTGG
TTGTCACCACTGCGGATTCAGAAACTGTCGAGTCACATTCAGATTCCAATCGGCAAAAAATTATTCCCAG
TGAACAAAACTCAGAAGAACAAATCAAAAGTGGGGCTGGTGATGACGTGTCGGCATCAGGTTCCGTCTCT
CAACCGTCGTCGGTAGATTCCAGTTTTGTACGGACCGTAGTTACTCAGTCCAGTCAGGTCAGAAGACCTT
ATCGCGATCGCATGCCAAATCCTCAGGGCATGGCTACTCAGTCCTCGGCCACCGGGGCTTATGAAGCGGG
ACCAGTTGGACGTGCCAGGCGTTGTTATATGCGTCAACATCAAACGGCCTATGTGCAAGAAACAGAAGCA
ACTTCCGCGACCCATTCTCTAGTCCCAGCATCAATTCAGCCTGTAGTTCAATATCAACCAATGGCCCCAA
TTACGTACTATATCCCAGGTACACCTGCAGTTGGTACGGCTCTCTGGGGACCAAATTTGCAACTGGCGGT
TTCTACTGGCTCGCATTCAACAGTACAAACTAATGTTGCTCCGATATCCGTAACCAACACGGCGCTAATT
CCACTTGCCAATCCTCACCCGATCGGTCCTGCGGTTGGTGGTATTGATGGTTCGCACCCAGTACTGAGTG
ATCTCAGTTTAACGTCCTCAACATTGATACCACAAGCGTTGCCGCGCGTTCCTGCGGACTTGCCGTCGTT
CAAAGGTCTGAACGTGAGCGAGGTTCAAGTGGAGGTGGTAGACGTGGATAAATTGGTTGCTTTCGTAAAT
GAACGACAGTGGCAGAACGTGGTATTTCCTATGAGCTTGAAGGAACATCCAGCGGTTGCAGCTTCAATCC
GTGCTGCTCTTAGTAACTCAGAAACAAATAATGCAAGCGAAGCAGGTGTTCGTCGTTCCGAGGGTAGTCA
TCCTCCTGCTGAAATGAGTCAGGAGGAAGCCACCGAGAAGCCCTCCGGGAAACCCGATGTAATCATTGTG
GAAGGCCGATTCTTTTTTGTCCCACGCAACGTTAATCGTACGAAGTTCCTGAAATTCGTATCCAAATCGG
ACTATATAAGACACCATGTTGAATACTACTTCAGTCAATCTAACCTCAATCGGGATGTTCATCTGGCAAC
TATTTTGGCTGCGAACCAAGATGTTTGTCCGATCAGCGAATTGCTTCAATTCAATCGACTGCGCTTCGTC
TCCACCACTAAGGCAGAATTGCTGGAGGCAGTTGCAAGTAGTCCATCAGTCGTTGTGACCTACGCATCAG
ACGGGTCCCCTTTTGGCATAGCGCGTATTATGGAAGCAACAACAACGACCACTTTGTCAGACACGTCAGT
GGCCGCAAATAATTCTGAGAAGTCATCAACTACAAGTACTGCATTATCGGATGCAACTGCTAACTCCAGT
TCTACGATGATTGCAGTTTCAAGTTCGGGACAAATACTGTCGAATGGGGACGTTGCATCACCACATCGAC
CACATCATTTACCTTCAGCAGCTTCGTCGTCTTACACTAGTTCGCAAACTACCACGAACTCTGCAGTACA
AATGCCTTCATTGATCGCAACACCCAACCATATTCCAGCACAGTATATGCAGTCCCAAGCATTTGTGTTG
AATTCGTTACCGCGCATGGAATTTAACAATACCTCTCCCGCCAGTGCAACTTACCCTGGTTTCACTGCTC
CACAACTTCAACAGTACTATCCTCATTCTGATGCTGGAGTCTCTCTACCTCAGGCGGCTTCCCTTACTTT
CCCAAACCATCAGAACCTGTACCCTCATCCTCAAGCTTTAGTGGCGGCCGCAGCGAATCAACCTTCTCTT
ATATCTTCTAATCAACCAAATCTTCAGTCGCCGGATGGGAGCGCCGCATTTATGACTACTTTCTACCGTA
TCACATCTCCCGGTCATCCACCCCCTACAGTCGGCGCGTTTTTGCCCTCTGTGGGAAACACTGCCGCACT
AGCTGCATCCAACAATTCACCAGTGTTTCTTCAGCTGTTGCCTACGGCTCATCCATCGTCAGGTTATTTG
GGCTCTAATGCAAGTAACCCGGGTTCAGTTTTTAATCGACCTGTCTGGATTCCTGTAGCTACCCCCGGTG
GTGGCATTGCAGTCTCGAATATCACGCCGTCTTTTCCCCATTACATTACGGTATCCCACGGGCCACCAAA
CCTCACGGTACCAAACGCAGTTGCAGCCCCATTCAGCGGAACAGTGCCTCATCCATTACAAGCCGGCTCT
TTGCCGACCATCCCCACTGCTTTATTCGACGTATTATACGCTGGTCAAAATGACCTAAATTCATCCAACT
TAACTCAGTCCCACGTGGCCCGTCAGAACATACACTCTGGCAGTCATTCACATACCTCCAGTGTCAGCAA
CACAACCAGTTCATTACAGCCCGCAACGACCAGCATCAGTAGCTCAAATGCACATCCCGGTTCGAACATC
AGTAGAGTAACTGCCACTCATCATGCGCTTTCATTTGCTCCTGATTCCATGACACTGTCAGTCTCATCAA
CTGGATCTAACCAACCAACGCCGAAAAAAGTTACCGTTAATGCCCATCCTTGACTGGTCTTTCTGTACCG
CATGTAACGAATTCTTTGTATTATCTTGTACAGTGTAAATACCCTGCATTTTGCGTTACTTCACTACATC
AGGTGGTTGTACAGCTCCTTAGTATCCACCATATTCGTTTTAGGGTTAAGGCCTGCCATATTGTATTGTC
TGCTATGCACCCTGCTTATTCCGCCAAAATTATCTAGTCCGCGCGGTCGGTTCTGGTTATGTTTGTCCGT
ACTACGGTGCCTTATTTTTCTCCGTCTTGAGTCTCCGTGACCCAGTTATATTATTTTTTTACTTTTCGTT
TGCTGAATACTTCTCATCCAATGCCAGTTCAATCACCTTAGACAACTTGTCCTCCCTTCGTCCAACATTT
AGTTCTACACAGGACCAACATTCTTGTAAGGTTGAGTAATTGCTCCGCCGCCGTAGTCGCGGAGCTTGCT
TCTGTGATATGGTTTTTTATGCACTGTTGGATGTCTGTGTAGAAATATATGTCCTCCGCGTTAGATACCA
TAGGTTTTTAGTTTGTTTTCTAGCGCACTCGTGATGCGCAATGGGAAAGCTTTTATCTGTATCTTATTTT
TGCAGCTAGATTTTGGAATTGAAAATAGAACTCATATACTTGCGGAAATCTCGTCCGCCTTTGATGTGAT
CTGAATAACCACCCATTCCTATGGCGTGCGATGCATACCTTGAAATTTAAAGTGCACTTGAACATGTCTT
CCGTGTTCTTCCCATCCAGCTGCACTGGTCGTCATAAGCTTGTTCTTTGCCTGACCCATCCAGTTTTTAG
TTTGCCTGTCATCGATGCAAATGTGCCCACTTCATTTTTCGTTTTTCTTGATTTGCACTTGGCCATTCCG
TAAGGCTGCTTTCAACACTTGTAAATGAACCTCTACTTGAGTAATGTATTCAAGTCATTTGGTTTATCCT
TATCTAGTTTCCCACGTTGGTTAACTTGCGTCGGGCGTGTTAAAGGGCTGTGACGTTCGTTCACCCACTT
TGCCGTCTGTCGCGTTTCATACTTCCACATTTCCTACTGGTTCCTCCGGATCCTCATAAAGTTGCTTTTG
GAATAAACCTTAAC
>MSTRG.4.7 
AGAACCGGGACAATTAGGCTCAAAGCCTCGAACCCGTGTAGTACTTCAAGACTTCACTTATGATGCGGCT
TTGTTTTTCTCGTTGACCTTCCTTTCCAGGCACTAGATTTCGATTAGGGCGGCCTGCTGGTTTCAGTACC
GCACCAATGAGCGACAATTTGGCGCCTAAGTTTGCACAATTGAGTGTTCGTTCGGATAAAGTTGGCGAGG
ATGATTCGTCGTCAGCTTATACGCGCACTAATGGCGAGGAGGAAAAAGGAAAAAATAATCCCTGGAAGCT
GATTCCTTCTGCAGAGAATAACGCGTTGGAAGCCGACGCTTGGCCTGCACCTTCGGTGCCCACCGAGCAA
CGAAGACACTCAGGTGCTCGCCAACCAGACGAAAAACCCAAAAAAAAAATTAAATGGCAAAATTATGAAG
GCAGCAATGCAACCTTTGCCATTCGTGGTCGTGGAGGTTACGGGAGTCCGTCATTCAGTGCCCCCCACTA
TACCTTCCGTAGAGGTGGTTGTGGTTTCAGAGGTCGCGGTGCTGACGCTGTCCGGTCTCGTGGTGCAAAC
GGCGTATACACACGCAATCCTTTCCGCGTGTCTGGTGTGCGCAATCCTGTGGAATCCAGGGAAGAAAAAA
GTAGTGTGGTTGTCACCACTGCGGATTCAGAAACTGTCGAGTCACATTCAGATTCCAATCGGCAAAAAAT
TATTCCCAGTGAACAAAACTCAGAAGAACAAATCAAAAGTGGGGCTGGTGATGACGTGTCGGCATCAGGT
TCCGTCTCTCAACCGTCGTCGGTAGATTCCAGTTTTGTACGGACCGTAGTTACTCAGTCCAGTCAGGTCA
GAAGACCTTATCGCGATCGCATGCCAAATCCTCAGGGCATGGCTACTCAGTCCTCGGCCACCGGGGCTTA
TGAAGCGGGACCAGTTGGACGTGCCAGGCGTTGTTATATGCGTCAACATCAAACGGCCTATGTGCAAGAA
ACAGAAGCAACTTCCGCGACCCATTCTCTAGTCCCAGCATCAATTCAGCCTGTAGTTCAATATCAACCAA
TGGCCCCAATTACGTACTATATCCCAGGTACACCTGCAGTTGGTACGGCTCTCTGGGGACCAAATTTGCA
ACTGGCGGTTTCTACTGGCTCGCATTCAACAGTACAAACTAATGTTGCTCCGATATCCGTAACCAACACG
GCGCTAATTCCACTTGCCAATCCTCACCCGATCGGTCCTGCGGTTGGTGGTATTGATGGTTCGCACCCAG
TACTGAGTGATCTCAGTTTAACGTCCTCAACATTGATACCACAAGCGTTGCCGCGCGTTCCTGCGGACTT
GCCGTCGTTCAAAGGTCTGAACGTGAGCGAGGTTCAAGTGGAGGTGGTAGACGTGGATAAATTGGTTGCT
TTCGTAAATGAACGACAGTGGCAGAACGTGGTATTTCCTATGAGCTTGAAGGAACATCCAGCGGTTGCAG
CTTCAATCCGTGCTGCTCTTAGTAACTCAGAAACAAATAATGCAAGCGAAGCAGGTGTTCGTCGTTCCGA
GGGTAGTCATCCTCCTGCTGAAATGAGTCAGGAGGAAGCCACCGAGAAGCCCTCCGGGAAACCCGATGTA
ATCATTGTGGAAGGCCGATTCTTTTTTGTCCCACGCAACGTTAATCGTACGAAGTTCCTGAAATTCGTAT
CCAAATCGGACTATATAAGACACCATGTTGAATACTACTTCAGTCAATCTAACCTCAATCGGGATGTTCA
TCTGGCAACTATTTTGGCTGCGAACCAAGATGTTTGTCCGATCAGCGAATTGCTTCAATTCAATCGACTG
CGCTTCGTCTCCACCACTAAGGCAGAATTGCTGGAGGCAGTTGCAAGTAGTCCATCAGTCGTTGTGACCT
ACGCATCAGACGGGTCCCCTTTTGGCATAGCGCGTATTATGGAAGCAACAACAACGACCACTTTGTCAGA
CACGTCAGTGGCCGCAAATAATTCTGAGAAGTCATCAACTACAAGTACTGCATTATCGGATGCAACTGCT
AACTCCAGTTCTACGATGATTGCAGTTTCAAGTTCGGGACAAATACTGTCGAATGGGGACGTTGCATCAC
CACATCGACCACATCATTTACCTTCAGCAGCTTCGTCGTCTTACACTAGTTCGCAAACTACCACGAACTC
TGCAGTACAAATGCCTTCATTGATCGCAACACCCAACCATATTCCAGCACAGTATATGCAGTCCCAAGCA
TTTGTGTTGAATTCGTTACCGCGCATGGAATTTAACAATACCTCTCCCGCCAGTGCAACTTACCCTGGTT
TCACTGCTCCACAACTTCAACAGTACTATCCTCATTCTGATGCTGGAGTCTCTCTACCTCAGGCGGCTTC
CCTTACTTTCCCAAACCATCAGAACCTGTACCCTCATCCTCAAGCTTTAGTGGCGGCCGCAGCGAATCAA
CCTTCTCTTATATCTTCTAATCAACCAAATCTTCAGTCGCCGGATGGGAGCGCCGCATTTATGACTACTT
TCTACCGTATCACATCTCCCGGTCATCCACCCCCTACAGTCGGCGCGTTTTTGCCCTCTGTGGGAAACAC
TGCCGCACTAGCTGCATCCAACAATTCACCAGTGTTTCTTCAGCTGTTGCCTACGGCTCATCCATCGTCA
GGTTATTTGGGCTCTAATGCAAGTAACCCGGGTTCAGTTTTTAATCGACCTGTCTGGATTCCTGTAGCTA
CCCCCGGTGGTGGCATTGCAGTCTCGAATATCACGCCGTCTTTTCCCCATTACATTACGGTATCCCACGG
GCCACCAAACCTCACGGTACCAAACGCAGTTGCAGCCCCATTCAGCGGAACAGTGCCTCATCCATTACAA
GCCGGCTCTTTGCCGACCATCCCCACTGCTTTATTCGACGTATTATACGCTGGTCAAAATGACCTAAATT
CATCCAACTTAACTCAGTCCCACGTGGCCCGTCAGAACATACACTCTGGCAGTCATTCACATACCTCCAG
TGTCAGCAACACAACCAGTTCATTACAGCCCGCAACGACCAGCATCAGTAGCTCAAATGCACATCCCGGT
TCGAACATCAGTAGAGTAACTGCCACTCATCATGCGCTTTCATTTGCTCCTGATTCCATGACACTGTCAG
TCTCATCAACTGGATCTAACCAACCAACGCCGAAAAAAGTTACCGTTAATGCCCATCCTTGACTGGTCTT
TCTGTACCGCATGTAACGAATTCTTTGTATTATCTTGTACAGTGTAAATACCCTGCATTTTGCGTTACTT
CACTACATCAGGTGGTTGTACAGCTCCTTAGTATCCACCATATTCGTTTTAGGGTTAAGGCCTGCCATAT
TGTATTGTCTGCTATGCACCCTGCTTATTCCGCCAAAATTATCTAGTCCGCGCGGTCGGTTCTGGTTATG
TTTGTCCGTACTACGGTGCCTTATTTTTCTCCGTCTTGAGTCTCCGTGACCCAGTTATATTATTTTTTTA
CTTTTCGTTTGCTGAATACTTCTCATCCAATGCCAGTTCAATCACCTTAGACAACTTGTCCTCCCTTCGT
CCAACATTTAGTTCTACACAGGACCAACATTCTTGTAAGGTTGAGTAATTGCTCCGCCGCCGTAGTCGCG
GAGCTTGCTTCTGTGATATGGTTTTTTATGCACTGTTGGATGTCTGTGTAGAAATATATGTCCTCCGCGT
TAGATACCATAGGTTTTTAGTTTGTTTTCTAGCGCACTCGTGATGCGCAATGGGAAAGCTTTTATCTGTA
TCTTATTTTTGCAGCTAGATTTTGGAATTGAAAATAGAACTCATATACTTGCGGAAATCTCGTCCGCCTT
TGATGTGATCTGAATAACCACCCATTCCTATGGCGTGCGATGCATACCTTGAAATTTAAAGTGCACTTGA
ACATGTCTTCCGTGTTCTTCCCATCCAGCTGCACTGGTCGTCATAAGCTTGTTCTTTGCCTGACCCATCC
AGTTTTTAGTTTGCCTGTCATCGATGCAAATGTGCCCACTTCATTTTTCGTTTTTCTTGATTTGCACTTG
GCCATTCCGTAAGGCTGCTTTCAACACTTGTAAATGAACCTCTACTTGAGTAATGTATTCAAGTCATTTG
GTTTATCCTTATCTAGTTTCCCACGTTGGTTAACTTGCGTCGGGCGTGTTAAAGGGCTGTGACGTTCGTT
CACCCACTTTGCCGTCTGTCGCGTTTCATACTTCCACATTTCCTACTGGTTCCTCCGGATCCTCATAAAG
TTGCTTTTGGAATAAACC
>MSTRG.4.8 
CCTAGTTTCAGCTCGGTGAATCCAACAGAAGATCAAAGATTTCCTCGAGAACCGGGACAATTAGGCTCAA
AGCCTCGAACCCGTGTAGTACTTCAAGACTTCACTTATGATGCGGCTTTGTTTTTCTCGTTGACCTTCCT
TTCCAGGCACTAGATTTCGATTAGGGCGGCCTGCTGGTTTCAGTACCGCACCAATGAGCGACAATTTGGC
GCCTAAGTTTGCACAATTGAGTGTTCGTTCGGATAAAGTTGGCGAGGATGATTCGTCGTCAGCTTATACG
CGCACTAATGGCGAGGAGGAAAAAGGAAAAAATAATCCCTGGAAGCTGATTCCTTCTGCAGAGAATAACG
CGTTGGAAGCCGACGCTTGGCCTGCACCTTCGGTGCCCACCGAGCAACGAAGACACTCAGGTGCTCGCCA
ACCAGACGAAAAACCCAAAACTTCAGAAAAAATTAAATGGCAAAATTATGAAGGCAGCAATGCAACCTTT
GCCATTCGTGGTCGTGGAGGTTACGGGAGTCCGTCATTCAGTGCCCCCCACTATACCTTCCGTAGAGGTT
AGTTTTATACTCATTTTGGTTATTTTTTCAGGTGGTTGTGGTTTCAGAGGTCGCGGTGCTGACGCTGTCC
GGTCTCGTGGTGCAAACGGCGTATACACACGCAATCCTTTCCGCGTGTCTGGTGTGCGCAATCCTGTGGA
ATCCAGGGAAGAAAAAAGTAGTGTGGTTGTCACCACTGCGGATTCAGAAACTGTCGAGTCACATTCAGAT
TCCAATCGGCAAAAAATTATTCCCAGTGAACAAAACTCAGAAGAACAAATCAAAAGTGGGGCTGGTGATG
ACGTGTCGGCATCAGGTTCCGTCTCTCAACCGTCGTCGGTAGATTCCAGTTTTGTACGGACCGTAGTTAC
TCAGTCCAGTCAGGTCAGAAGACCTTATCGCGATCGCATGCCAAATCCTCAGGGCATGGCTACTCAGTCC
TCGGCCACCGGGGCTTATGAAGCGGGACCAGTTGGACGTGCCAGGCGTTGTTATATGCGTCAACATCAAA
CGGCCTATGTGCAAGAAACAGAAGCAACTTCCGCGACCCATTCTCTAGTCCCAGCATCAATTCAGCCTGT
AGTTCAATATCAACCAATGGCCCCAAGTACACCTGCAGTTGGTACGGCTCTCTGGGGACCAAATTTGCAA
CTGGCGGTTTCTACTGGCTCGCATTCAACAGTACAAACTAATGTTGCTCCGATATCCGTAACCAACACGG
CGCTAATTCCACTTGCCAATCCTCACCCGATCGGTCCTGCGGTTGGTGGTATTGATGGTTCGCACCCAGT
ACTGAGTGATCTCAGTTTAACGTCCTCAACATTGATACCACAAGCGTTGCCGCGCGTTCCTGCGGACTTG
CCGTCGTTCAAAGGTCTGAACGTGAGCGAGGTTCAAGTGGAGGTGGTAGACGTGGATAAATTGGTTGCTT
TCGTAAATGAACGACAGTGGCAGAACGTGGTATTTCCTATGAGCTTGAAGGAACATCCAGCGGTTGCAGC
TTCAATCCGTGCTGCTCTTAGTAACTCAGAAACAAATAATGCAAGCGAAGCAGGTGTTCGTCGTTCCGAG
GGTAGTCATCCTCCTGCTGAAATGAGTCAGGAGGAAGCCACCGAGAAGCCCTCCGGGAAACCCGATGTAA
TCATTGTGGAAGGCCGATTCTTTTTTGTCCCACGCAACGTTAATCGTACGAAGTTCCTGAAATTCGTATC
CAAATCGGACTATATAAGACACCATGTTGAATACTACTTCAGTCAATCTAACCTCAATCGGGATGTTCAT
CTGGCAACTATTTTGGCTGCGAACCAAGATGTTTGTCCGATCAGCGAATTGCTTCAATTCAATCGACTGC
GCTTCGTCTCCACCACTAAGGCAGAATTGCTGGAGGCAGTTGCAAGTAGTCCATCAGTCGTTGTGACCTA
CGCATCAGACGGGTCCCCTTTTGGCATAGCGCGTATTATGGAAGCAACAACAACGACCACTTTGTCAGAC
ACGTCAGTGGCCGCAAATAATTCTGAGAAGTCATCAACTACAAGTACTGCATTATCGGATGCAACTGCTA
ACTCCAGTTCTACGATGATTGCAGTTTCAAGTTCGGGACAAATACTGTCGAATGGGGACGTTGCATCACC
ACATCGACCACATCATTTACCTTCAGCAGCTTCGTCGTCTTACACTAGTTCGCAAACTACCACGAACTCT
GCAGTACAAATGCCTTCATTGATCGCAACACCCAACCATATTCCAGCACAGTATATGCAGTCCCAAGCAT
TTGTGTTGAATTCGTTACCGCGCATGGAATTTAACAATACCTCTCCCGCCAGTGCAACTTACCCTGGTTT
CACTGCTCCACAACTTCAACAGTACTATCCTCATTCTGATGCTGGAGTCTCTCTACCTCAGGCGGCTTCC
CTTACTTTCCCAAACCATCAGAACCTGTACCCTCATCCTCAAGCTTTAGTGGCGGCCGCAGCGAATCAAC
CTTCTCTTATATCTTCTAATCAACCAAATCTTCAGTCGCCGGATGGGAGCGCCGCATTTATGACTACTTT
CTACCGTATCACATCTCCCGGTCATCCACCCCCTACAGTCGGCGCGTTTTTGCCCTCTGTGGGAAACACT
GCCGCACTAGCTGCATCCAACAATTCACCAGTGTTTCTTCAGCTGTTGCCTACGGCTCATCCATCGTCAG
GTTATTTGGGCTCTAATGCAAGTAACCCGGGTTCAGTTTTTAATCGACCTGTCTGGATTCCTGTAGCTAC
CCCCGGTGGTGGCATTGCAGTCTCGAATATCACGCCGTCTTTTCCCCATTACATTACGGTATCCCACGGG
CCACCAAACCTCACGGTACCAAACGCAGTTGCAGCCCCATTCAGCGGAACAGTGCCTCATCCATTACAAG
CCGGCTCTTTGCCGACCATCCCCACTGCTTTATTCGACGTATTATACGCTGGTCAAAATGACCTAAATTC
ATCCAACTTAACTCAGTCCCACGTGGCCCGTCAGAACATACACTCTGGCAGTCATTCACATACCTCCAGT
GTCAGCAACACAACCAGTTCATTACAGCCCGCAACGACCAGCATCAGTAGCTCAAATGCACATCCCGGTT
CGAACATCAGTAGAGTAACTGCCACTCATCATGCGCTTTCATTTGCTCCTGATTCCATGACACTGTCAGT
CTCATCAACTGGATCTAACCAACCAACGCCGAAAAAAGTTACCGTTAATGCCCATCCTTGACTGGTCTTT
CTGTACCGCATGTAACGAATTCTTTGTATTATCTTGTACAGTGTAAATACCCTGCATTTTGCGTTACTTC
ACTACATCAGGTGGTTGTACAGCTCCTTAGTATCCACCATATTCGTTTTAGGGTTAAGGCCTGCCATATT
GTATTGTCTGCTATGCACCCTGCTTATTCCGCCAAAATTATCTAGTCCGCGCGGTCGGTTCTGGTTATGT
TTGTCCGTACTACGGTGCCTTATTTTTCTCCGTCTTGAGTCTCCGTGACCCAGTTATATTATTTTTTTAC
TTTTCGTTTGCTGAATACTTCTCATCCAATGCCAGTTCAATCACCTTAGACAACTTGTCCTCCCTTCGTC
CAACATTTAGTTCTACACAGGACCAACATTCTTGTAAGGTTGAGTAATTGCTCCGCCGCCGTAGTCGCGG
AGCTTGCTTCTGTGATATGGTTTTTTATGCACTGTTGGATGTCTGTGTAGAAATATATGTCCTCCGCGTT
AGATACCATAGGTTTTTAGTTTGTTTTCTAGCGCACTCGTGATGCGCAATGGGAAAGCTTTTATCTGTAT
CTTATTTTTGCAGCTAGATTTTGGAATTGAAAATAGAACTCATATACTTGCGGAAATCTCGTCCGCCTTT
GATGTGATCTGAATAACCACCCATTCCTATGGCGTGCGATGCATACCTTGAAATTTAAAGTGCACTTGAA
CATGTCTTCCGTGTTCTTCCCATCCAGCTGCACTGGTCGTCATAAGCTTGTTCTTTGCCTGACCCATCCA
GTTTTTAGTTTGCCTGTCATCGATGCAAATGTGCCCACTTCATTTTTCGTTTTTCTTGATTTGCACTTGG
CCATTCCGTAAGGCTGCTTTCAACACTTGTAAATGAACCTCTACTTGAGTAATGTATTCAAGTCATTTGG
TTTATCCTTATCTAGTTTCCCACGTTGGTTAACTTGCGTCGGGCGTGTTAAAGGGCTGTGACGTTCGTTC
ACCCACTTTGCCGTCTGTCGCGTTTCATACTTCCACATTTCCTACTGGTTCCTCCGGATCCTCATAAAGT
TGCTTTTGGAAT
>maker-scaffold10x_1000_pilon-augustus-gene-0.7-mRNA-1 
GGCTCTGTCCACATTTCAGCTCGGTGAATCCAACAGAAGATCAAAGATTTCCTCGAGAACCGGGACAATT
AGGCTCAAAGCCTCGAACCCGTGTAGTACTTCAAGACTTCACTTATGATGCGGCTTTGTTTTTCTCGTTG
ACCTTCCTTTCCAGGCACTAGATTTCGATTAGGGCGGCCTGCTGGTTTCAGTACCGCACCAATGAGCGAC
AATTTGGCGCCTAAGTTTGCACAATTGAGTGTTCGTTCGGATAAAGTTGGCGAGGATGATTCGTCGTCAG
CTTATACGCGCACTAATGGCGAGGAGGAAAAAGGAAAAAATAATCCCTGGAAGCTGATTCCTTCTGCAGA
GAATAACGCGTTGGAAGCCGACGCTTGGCCTGCACCTTCGGTGCCCACCGAGCAACGAAGACACTCAGGT
GCTCGCCAACCAGACGAAAAACCCAAAACTTCAGAAAAAATTAAATGGCAAAATTATGAAGGCAGCAATG
CAACCTTTGCCATTCGTGGTCGTGGAGGTTACGGGAGTCCGTCATTCAGTGCCCCCCACTATACCTTCCG
TAGAGGTGGTTGTGGTTTCAGAGGTCGCGGTGCTGACGCTGTCCGGTCTCGTGGTGCAAACGGCGTATAC
ACACGCAATCCTTTCCGCGTGTCTGGTGTGCGCAATCCTGTGGAATCCAGGGAAGAAAAAAGTAGTGTGG
TTGTCACCACTGCGGATTCAGAAACTGTCGAGTCACATTCAGATTCCAATCGGCAAAAAATTATTCCCAG
TGAACAAAACTCAGAAGAACAAATCAAAAGTGGGGCTGGTGATGACGTGTCGGCATCAGGTTCCGTCTCT
CAACCGTCGTCGGTAGATTCCAGTTTTGTACGGACCGTAGTTACTCAGTCCAGTCAGGTCAGAAGACCTT
ATCGCGATCGCATGCCAAATCCTCAGGGCATGGCTACTCAGTCCTCGGCCACCGGGGCTTATGAAGCGGG
ACCAGTTGGACGTGCCAGGCGTTGTTATATGCGTCAACATCAAACGGCCTATGTGCAAGAAACAGAAGCA
ACTTCCGCGACCCATTCTCTAGTCCCAGCATCAATTCAGCCTGTAGTTCAATATCAACCAATGGCCCCAA
TTACGTACTATATCCCAGGTACACCTGCAGTTGGTACGGCTCTCTGGGGACCAAATTTGCAACTGGCGGT
TTCTACTGGCTCGCATTCAACAGTACAAACTAATGTTGCTCCGATATCCGTAACCAACACGGCGCTAATT
CCACTTGCCAATCCTCACCCGATCGGTCCTGCGGTTGGTGGTATTGATGGTTCGCACCCAGTACTGAGTG
ATCTCAGTTTAACGTCCTCAACATTGATACCACAAGCGTTGCCGCGCGTTCCTGCGGACTTGCCGTCGTT
CAAAGGTCTGAACGTGAGCGAGGTTCAAGTGGAGGTGGTAGACGTGGATAAATTGGTTGCTTTCGTAAAT
GAACGACAGTGGCAGAACGTGGTATTTCCTATGAGCTTGAAGGAACATCCAGCGGTTGCAGCTTCAATCC
GTGCTGCTCTTAGTAACTCAGAAACAAATAATGCAAGCGAAGCAGGTGTTCGTCGTTCCGAGGGTAGTCA
TCCTCCTGCTGAAATGAGTCAGGAGGAAGCCACCGAGAAGCCCTCCGGGAAACCCGATGTAATCATTGTG
GAAGGCCGATTCTTTTTTGTCCCACGCAACGTTAATCGTACGAAGTTCCTGAAATTCGTATCCAAATCGG
ACTATATAAGACACCATGTGTAA
>snap_masked-scaffold10x_1001_pilon-processed-gene-0.1-mRNA-1 
GTCACTCAAGCAGAAGTTACGAACTACTGTGAGAATGCCTGGTTGACTGATTTGACGGCCGTTAAGTTTG
AAGACACCTTTGTGATCACTTCCATTTTTCAAACCACATCGGTCAGCAGTACAGAGGTGAAATCTTTCAG
TCGTTGGAACAATATTGTTCTAGTTCGCTTCACCGTGTCATATTTGGAAGATCATCCGCAGGTTCAGAAA
CACCCTAGTTCTAGTAGACCGGACGAACAAATGCGGCAAATGAATAACCCACTTTCTATTATTGTCTATG
AATGCTATGAGCTTATCAAAGACAATCATGATATGTATTTTCAGATCCGCTACCCC
>maker-scaffold10x_1001_pilon-snap-gene-0.3-mRNA-1 
AAAATGCGACCGAACACAATGATCCTCCGAGTTATGGTTTGAATCTCTCGCGAATATTTTTCAAGTCATG
CATGGACACAGCCACAGTGGACGCTCGCGGTTTTGCACCATTGTTCCAAAGTCTACTTCAATTATTCGGG
GGTTGGGCACTTTTGCCTACGGGATCTCCGGCTGCGCGTGCTGTGAACGACACAAGGTTGACGAAAGAGG
AATTCAATCTCACAGAATTGTATCTGCCTTCATTTCGGCTATCCGGAACTAGTCCAATCTGTGACATAGA
AGTGGAACGCAATCAGCTGAATACCACGCAGTTTGTTATCAAGATTTCTGAGGGTTCCTTTGGCCTGGAA
AAGGAGCGATATCTGGACGAGTCCAGTCCCAATCACGAGAAAGTGGTCATGGCATACAGAAATTTTATGA
AGGAATATAGTAAAATGCTTGGTGTACCGGAGACAAATCTCTCCGCAATGGATTATGTGTACATGTTTGA
AAGGGAAATTGCGATGCGCACTGATGAAAGAAATGACCTGGATTCGGAGCAAGAATACGCCGTTATAGAA
CTGGCCGAACTGCAGACATTTTGTCCTGTGCTGAATTGGAAGTGGCTGTTAAACGAACTGTTTAGACCTT
TTCAACATGCCATTGAAGACGATCAATTGGTGGCTATCGATAACAAAGAGTATATTCGTCTGAGATGTGC
ACTGTTCGATTTTTATCTATGCGACGACGACGGAATCAAAACCATTCACAATACGGCCGTTTGGCATTTT
CTTTGGAAAAACAGAAATGTGATGCCAGCCAGTGCAATTCAAATGTTTACCAACATAAAATCAGCCTTGA
ACAACAAGATAAACACCTCAGATTGGATGGCGAAAGAGGATGTTGTACAAACAATGGAAAAGGCAATTCA
AATGTTTACCAACATAAAATCAGCCTTGAACAACAAGATAAACACCTCAGATTGGATGGCGAAAGAGGAT
GTTGTACAAACAATGGAAAAGGTGAAGAATGTGAATGCGTCTATTGGCTCACCTCCAGATATGTGGAACA
TCACAAAAGAAAATGAAACTTTCATTTACATTCGTGAACTTAATGAGAAGAAATACTTTGAGAACAACTT
AATCTGTGCCGAATCTGCAGTGTTGAATAACTTACGTCGACTTTTTGACAATGACCCACATAAATGGTCT
ATGTCCCCAATTGAGGTGAATGCGGTTTATCTGGAGAGCAGAAATGAGATCAACATACCAGCTGGAATAC
TACAAAATCCGTTTTATTGCGATCTTTGTCCGACCGTATACAATTACGGATCACTAGGCGAAGTCATTGG
GCATGAGCTTACACATGCGCTGGATTACGAAGGTTCCAAAAGAGATTCTCAAGGCAACGTGAGAAATTGG
TGGACTAATAAAACTCGAGAGGTATTCAAAAATCGTACTCAGTGTATGGTGGAACAGTATAGTAAATATT
CCGTCTTGGACGAAAAAGTAGATGGGAAGCTTACATTGAATGAAAATATTGCAGATAACACTGGAGTGGA
AGTTGCCTTCAAGGCATTTCAAGTTTTGGACAAATTGTCCCCGGATAAAAGAAGGCTTCCTGGAGTAAAT
TACACAACGGAACAAGTATTCTTCATATCTTTTGCCCAGAAGTGGTGCTCAAATGAACTCCCCAACTCCT
TGACAAATCACGTGCTTTTTGATCCACATTCAGTCGCAAAATACCGAGTTATTGGTTCATTGTCAAACTT
TGGAGAGTTTTCTCGGGCATTCAACTGCCCTGTCAAAACACGAATGAACCCTGAAAACAAATGCATCATC
TGGTGATCAATTCCGACCAACTGCGAACTGGATTGTCTGTGTGCTAGAAAAGTTGGAAATAAAATATTCC
>maker-scaffold10x_1005_pilon-snap-gene-0.0-mRNA-1 
GTTCCAGTATTCGTCATTAGATTAGCCTCGCCAGCCTGTTCCCAATGAAATGAGCAACACACGGCTGGAT
AAGATCCGACGGAAATCTAGGTGTAGTCGTAGGATTTATTGCTGGCGATATGAGTAGATAATCGGAGTGT
TTTCGGTGCGATTTCGTCTCACGTGTCATAGACTTTTAGATTCAGAAAATGCAAGCAGATTTCACATAGC
ATGTTTTATGCAACCGTAATTCTCTTCTCAGCATATGAAAACTGAGAGCATTCGCGGGTGTGCTGCAGAA
TATCTTGGATCTGATTGCGATTTGAAAACTTTGACCGCACATATTTAGCTCAAGATGATGTTGACCAGCT
GCGCATCTTTCATGCAGATCCTCCAACTGCGACAGATNAGTAGGAAACTTGGAGACACCGTGGACTGGGA
TGAAAAAGCCTCCACTTCGGATGGTTCACTAAAAGCAACAACGGCGGAATCCGTCATTCAGGGGAAAGAA
AGTTGTCACTTTCCAATGACTAGACGAATACAAACCTCTTTGTGTACGGTGAACAATCTTTGTGATGCTC
TTGAAGCAAGGTTTCAACTGATAGACGAAATAGATTGTTTCTACAACAAAGTACTGCACACGAACGAGTG
GATCACACGAAATTATCAATTGCTTCTGTCTACAGATGTACTGGGAGCTGATTTGAGTAGTCTAGTACAG
TTACAACGAAAACTTCTCGGTTGGGAATCTGATATGGAAGAGTTAGGACATCGGATGTCTGAGATTGGTG
ACGAAGTGCAACATCTGGTTCGAGAATTACAGTTGCAGGCACCAACCCGTCGGGATTTGTACTTGGCATC
GAACGAATTAAACACAGTCGATGAAGTGAAACATTTGGCTAAGCAGCTGGTTGATCAATGGAACGAACTA
CAGAAGGCGTTACAAGATCGTCAGGAGAAGCTGTTAGTTTCTGCCGAGTTGAAGCAATTTTTACAAGATT
TAGACGAGAATCAACTATGGCTTCGGAAGATACAGAGCGCAGTTGCTACTCATAATGAAGCTGAATCTGT
AGAAGATGCAACACAACATCTAGACGACCATGCAAATCTCAAAATAGAGCTAGAATCTAGACGGGAACCA
TTTGCTCAGCTGATCAGCTACGGTCGGTGTATCACTGAAGGGGAAACGGACGAGCATTATGTAGAACTGG
ACAAACGCTTGGACTCGCTGGAATCCGGTTGGAATGAACTGGTTTGTATGTGGATTCATCGACAAAAGTT
GCTCGAGGACAGTCTGTCAATTCAGAAATTGTTTCATGAGGCCAAACAACTCGATGCTATGATGGGCCGA
CAAGAAGGACGTTTGATCGACAAAGACCTGCTCGTAAGTCTTCGCCTAACTGTGTGCTTTTTGGCCTAAC
TTGTCCGCGAATTAGCACTAGCCCGATAGGGTTTCAACTGTATCTTCCTTGTATTATATTTGTTCTGCAT
TGTACTGTATCTTATCGTAATTTCCTCTTTATACAGGAATGTACATTTCGGTCATGATTAATATCGG
>MSTRG.5.1 
GCCGTGGTCCTTCCTCTCTGATGAGATGTTGGCATTTGCTCAGATTGGGGTTAAGATCCCACGCCACTGA
CCACTGGTATACCTTTTCTAGATCACGCTGAACCGCCGCATCACCTAGTGCTCCTACTACCTTGAAGTCG
TCCCCGAACGAGAAGCACGGGTTTTCCAACCCGTCTGTCAGATCGTTATTGCACATCAGGAACAACAGAG
GTCCCAGGACTGACCCTTGCGGAACGCCACTGTACGGTCTCCCATTGTCCGACAAGCGGCCTTCTACTGT
CACTTGGAAAACTCTCTCCCTTATGCTTTGTACAATCCACTTCCGTATTTCCGCCGTAAGTCGAAACGAT
TTCAAGAAACAAGTTTGGATAGACAAGAGTGCCTGTGCCAGAACCCATCTTGGTTGGCAGTCACTAGCTT
GTTTCCCCCCTAATTCCTCACTATTCTATCTTGTATTATTCTCTCGAGAGTTCTGAGCACCACTGACGTC
AGGTTAATCGGCCTGTAACTGGTACATGTGCCTCTGTTTCCACCTTTATAAACGGGTTTGGTGGTCAGTA
CAAACCAGTCTTTAGGTAGTACACTCTTGTTTAGTAATGCGTTGAGCAGCTTAGCTGGTGGCTCAGCCAG
AATGGACGCTGGTGGCTTCAGTGTTGCTGGGTGGATGTCATCCGGCCCTACCGCCTTGGATGCGTCCAGC
TACTTCAGGCTGTTCAACACCTCTCATGCATCGATTTCTTCGTCCTGCATTTCCGAGACTTCACCGTCCC
TGGTCGCAAGTATCTACCGAGCACCCTGGTCCTGTCTATATACCTGCTGAAAAATTCTAACAGGATCTCT
GCTTTTTCTTGCCTGCTTATTGCCCGCACTCCCTGTGAGTTCATGACCCCGCCTACGGCTTTCCTCAGTT
GCCTTGGATTGAACTTAGTTATAGTATGCTTTCGGATTGCTTTTGGAATTCCGCGCAATACCTTCCTCTT
AGTTGTTCCTGCACTGTTTCCGTATCTGAGGTAGCCTAGTTCTCGCTGCTTTGAACTGTAGGAAGGCTCA
GTAGCCGCTGGTGCTTCTGTAATTTTTGAATGCTCTTTGGTTCTGTTTTAGAGCCTTTCCCACTCAGCTC
GTTCACCACGGCGACAATCCGTTTCGTTCGACTCTTCCAAGTGGTGCGACGGTCTCGGTTATTTCTAACA
GCCTGCTCTTGATCCAACTTCGTTGGTGTTCTACGTTGTAGTCATTACTCGCCGTCTCCCAGTCTATCTG
GAGGCCCAGTTCCACCAAGCTATTCTCGTCTATCTTTGAGAAGTTCCTTCTGAATTCACCAGGCGCACTT
ATTCCCTGAAGGTTTAGCGTAAACTAAAGTGTTCTAGGTCATTTGGAGTTCTGGTCGTTATCGGATCAAG
GATTGACGGTGAATGACCAGATCGCCATCTTGTCACTTAATTAACGTGTTGGACAAGAGCTTTCCTGTGG
ATTAGGTGGAGCAGTCTCTCCTCAAACGTGCCTTCTGGAGCGGTTTCTGAGGTCCAATTTACTTCGGGCG
CGTTGAAATCACTCATAATAAGTAACTTCCATCCCGCGTTGGCAACCGTAGTGATAAACTCAAGCAGATC
GCTGTCCTCAGCACCTTCCGCTTCTGGGCTTCGATACTTGCAAACAGCTGACGCTTCTGGTCCGACCATA
GCTATCACAACCGCTGTCTCTTGTACATTCGGCGTACCAAGTCGGCTGCTCTCAAAGCCGTCATGCTGCT
CCGCTAGGAGAACCATCATACCACCCCCGGTTCGACCGTCCAGCCTAACCACCCTAAAGACTGAGTGGAA
GATTGGGATCAGCCCACTGTCTCTTTCGGGTCCGGAACCCGAGCACTGGGACCGTTTTTTCGTATTACGG
TTGGATTCCTGGCGCTACTGTTGATTACTGCCTTTTCCACCTCATGAGTTGCTGTGCACATCACTGTCCT
TGGAGTCTCGCTATAGTTTCTCAAAATGAGTGACGGCCGCTTGCAAAAGATGGATGTTGACTACTCAACC
ACTGTGGATGAGTTGATTCCAGCGGTGAAATCCTTGGCACAGGCTGGAAATATCGATGGGGCTCTGGAAC
AGTGTGCCGGACTGGAGAAGCAGACTCGAATGGCTTCAGACGCGATATCCACCGGTCGTTTGCTAGAAGT
GATGGTGGAGATCCTTGCTGAAGGTGGCAAGTGGGAGCAGCTTAATCGTCACCTGGAAACGATGACAAAG
AAGCGTAATCAGTTGAAACAAGCTGTCACCAAAATGGTGCAAAAAGTTTTGACTTATTTAGATACAACAC
CAGATGAGGAAACAAAATTAGCTTTGATCGCTTCCCTTAGAAACGTCACGGAAGGGAAAATTTATGTAGA
AGTTGAGCGTGCCCGACTGACCAGAGAGTTGGCGCGAATCAAGGAATCGCATGGGCAAATTGATGAGGCA
GCCTCTGTGCTTCAGGAACTTCAGGTTGAAACATTTGGATCCATGGAGAAGAAGGAAAAAGTGGAATTTA
TGCTTGAGCAAATACGTCTCGGATTGGCGAAAAAGGATTATATCCGAACCCAGATTATCAGTCGTAAAAT
CTCACCGAAATTTTTTGCTGATGGAGCACATGAAGAACTAAAGCTTAAATACTATCACCTCATGATCGAG
TTGAACCTACAGGATGATCAATATCTGAATATCAGCAAACACTACTGGGAGGTTTACAATACAAAGAGCA
TTCAGGAAGATGAAGCTAAACGTCTTTTGGCTCTAAAACATGTAATTGTCTATCTTCTGCTGGCGAAATA
CGATAATGAGCAGCATGATCTGATGTGCAGAAGAAAAATATTAGGTGACATGGAAAAGATTTCTGCCTAT
CTAGAAATGCTCAAGGCCTTTACCACACAAGAACTGCTTCGTTGGGACGATTTTCAAAGTCAATATGGAT
CAATTCTTCATGCGGAAACGGATGTGTTTTCCACGGAAAAGTCTCCGGAACGTGCCGAGAAGCGCTGGGG
AGATTTACACTCACGACTCGTTGAACATAACATACGCGTAATCGCCGAATACTACACAAAAATCCGATTA
CAACGGATGGCACAACTCCTGGATCTAGACACTGAGAAAGCCGAGCAGTACTTATCGGAAATGGTAGTGA
ACAAAACGATAATTGCCAAGATCGACCGCCTAGAAGGTGTAGTACATTTCACGGAAACGAAGACTCCAAC
AGAAGTATTGAATGACTGGTCGTACAACACCCGTTCCCTTATGACTCTGATCAACCAAGCGACGCATTTG
ATCAACAAGGAACGTGTTTTGCATGCGATGTAACTGTTACCTGGTGTTTGGGAGAAAGCTCGCTAACCTG
TGACTAAACTTGTCATCAAGGGTTGAACTTTGGCTTTTCTGCTTTCATTCTGTGGCAAAATATAAGCAAA
TTTGAGAAATCACATTGCTT
>MSTRG.5.2 
GCTTTCCTCAGTTGCCTTGGATTGAACTTAGTTATAGTATGCTTTCGGATTGCTTTTGGAATTCCGCGCA
ATACCTTCCTCTTAGTTGTTCCTGCACTGTTTCCGTATCTGAGGTAGCCTAGTTCTCGCTGCTTTGAACT
GTAGGAAGGCTCAGTAGCCGCTGGTGCTTCTGTAATTTTTGAATGCTCTTTGGTTCTGTTTTAGAGCCTT
TCCCACTCAGCTCGTTCACCACGGCGACAATCCGTTTCGTTCGACTCTTCCAAGTGGTGCGACGGTCTCG
GTTATTTCTAACAGCCTGCTCTTGATCCAACTTCGTTGGTGTTCTACGTTGTAGTCATTACTCGCCGTCT
CCCAGTCTATCTGGAGGCCCAGTTCCACCAAGCTATTCTCGTCTATCTTTGAGAAGTTCCTTCTGAATTC
ACCAGGCGCACTTATTCCCTGAAGGTTTAGCGTAAACTAAAGTACGCCATGATCACTCTTACCAATGGGT
TCCCTGACTTCTAGGTGTTCTAGGTCATTTGGAGTTCTGGTCGTTATCGGATCAAGGATTGACGGTGAAT
GACCAGATCGCCATCTTGTCACTTAATTAACGTGTTGGACAAGAGCTTTCCTGTGGATTAGGTGGAGCAG
TCTCTCCTCAAACGTGCCTTCTGGAGCGGTTTCTGAGGTCCAATTTACTTCGGGCGCGTTGAAATCACTC
ATAATAACAGATCGCTGTCCTCAGCACCTTCCGCTTCTGGGCTTCGATACTTGCAAACAGCTGACGCTTC
TGGTCCGACCATAGCTATCACAACCGCTGTCTCTTGTACATTCGGCGTACCAAGTCGGCTGCTCTCAAAG
CCGTCATGCTGCTCCGCTAGGAGAACCATCATACCACCCCCGGTTCGACCGTCCAGCCTAACCACCCTAA
AGACTGAGTGGAAGATTGGGATCAGCCCACTGTCTCTTTCGGGTCCGGAACCCGAGCACTGGGACCGTTT
TTTCGTATTACGGTTGGATTCCTGGCGCTACTGTTGATTACTGCCTTTTCCACCTCATGAGTTGCTGTGC
ACATCACTGTCCTTGGAGTCTCGCTATAGTTTCTCAAAATGAGTGACGGCCGCTTGCAAAAGATGGATGT
TGACTACTCAACCACTGTGGATGAGTTGATTCCAGCGGTGAAATCCTTGGCACAGGCTGGAAATATCGAT
GGGGCTCTGGAACAGTGTGCCGGACTGGAGAAGCAGACTCGAATGGCTTCAGACGCGATATCCACCGGTC
GTTTGCTAGAAGTGATGGTGGAGATCCTTGCTGAAGGTGGCAAGTGGGAGCAGCTTAATCGTCACCTGGA
AACGATGACAAAGAAGCGTAATCAGTTGAAACAAGCTGTCACCAAAATGGTGCAAAAAGTTTTGACTTAT
TTAGATACAACACCAGATGAGGAAACAAAATTAGCTTTGATCGCTTCCCTTAGAAACGTCACGGAAGGGA
AAATTTATGTAGAAGTTGAGCGTGCCCGACTGACCAGAGAGTTGGCGCGAATCAAGGAATCGCATGGGCA
AATTGATGAGGCAGCCTCTGTGCTTCAGGAACTTCAGGTTGAAACATTTGGATCCATGGAGAAGAAGGAA
AAAGTGGAATTTATGCTTGAGCAAATACGTCTCGGATTGGCGAAAAAGGATTATATCCGAACCCAGATTA
TCAGTCGTAAAATCTCACCGAAATTTTTTGCTGATGGAGCACATGAAGAACTAAAGCTTAAATACTATCA
CCTCATGATCGAGTTGAACCTACAGGATGATCAATATCTGAATATCAGCAAACACTACTGGGAGGTTTAC
AATACAAAGAGCATTCAGGAAGATGAAGCTAAACGTCTTTTGGCTCTAAAACATGTAATTGTCTATCTTC
TGCTGGCGAAATACGATAATGAGCAGCATGATCTGATGTGCAGAAGAAAAATATTAGGTGACATGGAAAA
GATTTCTGCCTATCTAGAAATGCTCAAGGCCTTTACCACACAAGAACTGCTTCGTTGGGACGATTTTCAA
AGTCAATATGGATCAATTCTTCATGCGGAAACGGATGTGTTTTCCACGGAAAAGTCTCCGGAACGTGCCG
AGAAGCGCTGGGGAGATTTACACTCACGACTCGTTGAACATAACATACGCGTAATCGCCGAATACTACAC
AAAAATCCGATTACAACGGATGGCACAACTCCTGGATCTAGACACTGAGAAAGCCGAGCAGTACTTATCG
GAAATGGTAGTGAACAAAACGATAATTGCCAAGATCGACCGCCTAGAAGGTGTAGTACATTTCACGGAAA
CGAAGACTCCAACAGAAGTATTGAATGACTGGTCGTACAACACCCGTTCCCTTATGACTCTGATCAACCA
AGCGACGCATTTGATCAACAAGGAACGTGTTTTGCATGCGATGTAACTGTTACCTGGTGTTTGGGAGAAA
GCTCGCTAACCTGTGACTAAACTTGTCATCAAGGGTTGAACTTTGGCTTTTCTGCTTTCATTCTGTGGCA
AAATATAAGCAAATTTGAGAAATCA
>MSTRG.7.1 
GTGATGGGTGCATAACTGGTGTGCATACCATCGAAGGAATTCTGGACGCTCTATTGGCCGTGACCATTAC
TTGTCCTGTGCAGACTGAACTGAACTGAACTGAACTGGACACTAGGAACATTTTGAGGACGCCTGCCGGA
CGGTTCCGCTTGTTGGTTTGTGGTCGTGCTGTTATGAGAATTACTTGGCCTTGCTATCTAACAGATTGTG
TTTCACCTCGGTGGAAATCATCGGACCCTTGCATTCAATTCTGGGCCGGATTTGGCGATGATGCAAGTCC
TCGAACTCTGACGTTCTCACAGTTTGATGCATATTCCAGTGAACTATGCGAAGTTCTAACGCAACATTCA
AGAAATTGGACTGGGAAGTACTCTGTTTTACCTTTGGTAATAATCATATGGTCACCGCATATATTAACAA
GTGTCGTTGTACATGCTGCAGCCAAAGCTCGGATGGGATTTTTCCCAATATCGTGTGATTTTTCGTCGAT
TTTCAATGAGATTGAAGCGTTCGCACTGGCTGTTATAGACCTAACGGAGTCAGAACGTTTTACAAGCATA
TCGGAAAATTTTTTTGTATATAGTATGCAGACGAAGCTGTTTGGTGATTGTGATTTGCGTTTATTTCTGC
GTGATCCATCCACTGTTTTGCCGAAAATTCATATTGGTGTTCACCTAGAGGCTTCTTCCCATTTGGCATA
TATGATTACCAGTTCCGGAAGCTCTGGGGGCCCGGGGAAAATAGCATTTATCTCTGATGCTTGCCTGACG
GCGAACATATCTGATCTATGTACCCGTTTCGAACCTCTCCAGACAAACCAAAAATCGGTGTTGCTAACTG
CGCCATTAACTTTCGACCCAAGTTTGGTCCAGATTTATTTTGCTTTGGCGACCGGTCGTTGTTTGACCAT
TCCAGGCTCGGGGCTGTTGTGCCATCCCGATAGCATGGCGTTTTTCTGTTCCACCGCACATGTGGACTGG
CTACAATGCACACCGAATTTATTCATGCTTCAAAGCCAGGAAAGTCGAAACCGATTGTTGCAGAATTCAG
AACTAAACATCATCATGGGCGGGGAAACATTCCCCCTCAAGCTTCTCGAAAGTTGCGAGTGTATAAAAGC
CACTGTTTACAATATCTACGGAGTGACGGAAGTTTCTTGTTGGGCTACATTGTGCCAGATTGGATTACGT
ACTTCCGGTGAACATGATCGCAAGCGCCAGTGCAGTTGTTTACCACCTTCTCCCGGACTAACTCCAATTG
GGTTTCCAATGCTGGGGACGAACATCACACTTCATCCTGTAGGAGACAAAAACGAGATAGTTCTGTCGCG
CGGGAATGCGGGGTTTGCAGTCCTTCGTCGAAATGGGTGCCCCATCAGTGTTGAGGATTACCAAAGTAGT
ATCTGCACATTGCAGCATCCCAGACCTTGGTCAACGGGGGATTTAGTTGTTTCAGGGTCTTGTGGAAAAT
GTCTCTGGTTCGCAGGAAGAAAAGATCGAACCACGAAGCGCCTGGGACATCAAATATGCCTTGAGACATT
GGAAGCTGCAATTTCCAACTGTAAATTCCGTTGGATTGACATCAAAAATTGTCAGTGTAAACTGGCATCA
TTAAGAGGTGGCCCGATCCTACTAGCATTTGTTTGGATTGCTCGTTGCCGAGTCGGTCACAGCGTCCGTT
TTTCCAGTGCTTTCTTTGATCGTATTCGTCATCAAATAGTATGTTATTTAAGGACATACTTCGGCCCGGT
ATCAGCACCATGGATACCTACAAAGATAGTATTTTATGACGGTGCACCACGTTTATCAACACATGGAAAG
ATTAGTCGTTTGGCGAGTGCAAACTCCACTACACTTAGAGTAGATGTACTTTCAACGTTTCGCGTGTTAA
TGGCAGAGTGTGGTATTCCCTTAAACTTGAGCAAAAGTTTCTACGATGTTGGTGGATCGTCTCTGCAAGC
CATTCAGCTAATAGAAGCGCTTGCTGAACGGCATCGCGAGCTTTCCAACTTCAAGGGAACGTTGTTAGCC
AAGCTGTTGTCTGTGAATATTGCAGCATTCAGAAAATTTCTAACATTCTGTTGTGAATCTCCTATTGGTT
GTAGACCCGCACGGACACGAAGAACACGCACGAGCTATTTACGAAAGTTGCCTCCACATTTCGACAACTA
CGCAGCAACTTCCCACTTTTCCGAAAGTGCTGATATCATCACCAGTGGAAGTGTTCAGTTTCACAGTTGC
TTGCACAAACCAAGCGGATTTCATCATCGCTGGAAAAAACCTTACGCTTCGCCCCAGTGACTTACAAACA
TGGATTGGTCAGAACTCTCTTCAACAGAGCCCAGAAAATATGTACAGAGGATCAAATACAAAACGAAGAA
GAGTTCATAAAAAGAACGCTGCTGGCTAACGGTTATCCGGAGAACTTTATCAGACAACATCAGAGGCCGA
GACTTGGGCGCGAGAAAACAATGAACGTGGAAAAGAAGCAAGTTTTTATCACTTTGCCTTTTAAAGAAGA
TCATTTATTCAATCAAATAAATTGTAATCTCAAGTCAGCTCTAAGGCACACATACACAGCGGCGCGGTTG
CGTTTGCTGCAGACCACCAAAAGGTTATGTTTTCAAAATCACTCAAACAGTCTTGCTGATCCCAATGTCT
CACATATTGTCTATCAGTTCACTTGCAGTTGCGGTGACGTATACATCGGCAGGACGGATCGTTGCTTGAC
TCAACGAGTGTCAGAACACATACCCAAATGGCTGTCAAACTTGATGTTTGCACGAGTGCCACAAAAGCCC
ATTGCACTATTAGAGTAACCGGCAACCAGACCCTGAGGCTTGGAGAGAGGTCAGGTGTGGTAACGAGCCG
GGTGGCAGCGGGGATTGCTGTCTATCACCAAAGTAACCCATGAGGGGGGATTCGAACCTCGGGCCTCCGA
GGAGGTAACCGAACACTCCAATGTGTGTATGTGTTATAACTGATTGTGCAGATCTGTGTGACGATATTTT
TCAAACCCACGGACCACCCCGTGTATTAAAAAGCTGGTGAAAGTGGTGGGATAAAAATAACGGCAAACGA
TCAGGATTATTCGAAACCGGAAATTTTTGCTTCCAACGATGCAGTGAATTTACTGATCGATGCTGTGATG
CGTTTAGGACAATCTCTGAACGGGGAACTCATGTACCCGTGCCTAAACTTGAGGAATTTGAGATTGCTGT
GCCTACGATATTTGGGAAGTCAGAGTCCAGCCCTGCTTGAATCTGTGATTCCTCTCACCAGTGTGTACCT
ACTTCTCTTTTGCTGCGCAATGGTCCTTTCGAGTTGGTCCACCACGAGATCCCAGAGGGTGACGTAAACC
GCCTGACATCTTAAATCTTGAGGACAATCCTTACTCCTCCCCCCCCCCCCCCCCCCCCCCTAAGAAAAGA
CTTAAAGGGAGCCGCGGGATGAGTTTCGCTACCGAATACAAAAAGAAAAACTATCCAACAGTGTCCGTGG
AACTGAAGAAAATAGCCTGTTACGCCCTTGCGGATTATGATCCCGCGGTTCGGAAGAAGCGGATACTACA
TCGATTTATTGACGACACGAGGTCTCCGGCTGTGAGGGAGATGTTTTCGTACGACACATCGAGAAGTCCG
TCAAAAGCTATCGAACTGGCAGCAAAAAAAGAGGCGGCGGCGGGAGCACGACCACCTCTAAAGTGTCTCA
ACGGCACGTTTGATAATGATAACCTGCGCGAGATCCCATCTGGAATGAGAAAAGGCCCAGGGAACCAGTG
GCCAAGAAGAAGACGATATCGACCAAAATGGCAACAACTGGACGGACCGAGAAATCCA
>MSTRG.7.2 
GCATAACTGGTGTGCATACCATCGAAGGAATTCTGGACGCTCTATTGGCCGTGACCATTACTTGTCCTGT
GCAGACTGAACTGAACTGAACTGAACTGGACACTAGGAACATTTTGAGGACGCCTGCCGGACGGTTCCGC
TTGTTGGTTTGTGGTCGTGCTGTTATGAGAATTACTTGGCCTTGCTATCTAACAGATTGTGTTTCACCTC
GGTGGAAATCATCGGACCCTTGCATTCAATTCTGGGCCGGATTTGGCGATGATTGAACTATGCGAAGTTC
TAACGCAACATTCAAGAAATTGGACTGGGAAGTACTCTGTTTTACCTTTGGTAATAATCATATGGTCACC
GCATATATTAACAAGTGTCGTTGTACATGCTGCAGCCAAAGCTCGGATGGGATTTTTCCCAATATCGTGT
GATTTTTCGTCGATTTTCAATGAGATTGAAGCGTTCGCACTGGCTGTTATAGACCTAACGGAGTCAGAAC
GTTTTACAAGCATATCGGAAAATTTTTTTGTATATAGTATGCAGACGAAGCTGTTTGGTGATTGTGATTT
GCGTTTATTTCTGCGTGATCCATCCACTGTTTTGCCGAAAATTCATATTGGTGTTCACCTAGAGGCTTCT
TCCCATTTGGCATATATGATTACCAGTTCCGGAAGCTCTGGGGGCCCGGGGAAAATAGCATTTATCTCTG
ATGCTTGCCTGACGGCGAACATATCTGATCTATGTACCCGTTTCGAACCTCTCCAGACAAACCAAAAATC
GGTGTTGCTAACTGCGCCATTAACTTTCGACCCAAGTTTGGTCCAGATTTATTTTGCTTTGGCGACCGGT
CGTTGTTTGACCATTCCAGGCTCGGGGCTGTTGTGCCATCCCGATAGCATGGCGTTTTTCTGTTCCACCG
CACATGTGGACTGGCTACAATGCACACCGAATTTATTCATGCTTCAAAGCCAGGAAAGTCGAAACCGATT
GTTGCAGAATTCAGAACTAAACATCATCATGGGCGGGGAAACATTCCCCCTCAAGCTTCTCGAAAGTTGC
GAGTGTATAAAAGCCACTGTTTACAATATCTACGGAGTGACGGAAGTTTCTTGTTGGGCTACATTGTGCC
AGATTGGATTACGTACTTCCGGTGAACATGATCGCAAGCGCCAGTGCAGTTGTTTACCACCTTCTCCCGG
ACTAACTCCAATTGGGTTTCCAATGCTGGGGACGAACATCACACTTCATCCTGTAGGAGACAAAAACGAG
ATAGTTCTGTCGCGCGGGAATGCGGGGTTTGCAGTCCTTCGTCGAAATGGGTGCCCCATCAGTGTTGAGG
ATTACCAAAGTAGTATCTGCACATTGCAGCATCCCAGACCTTGGTCAACGGGGGATTTAGTTGTTTCAGG
GTCTTGTGGAAAATGTCTCTGGTTCGCAGGAAGAAAAGATCGAACCACGAAGCGCCTGGGACATCAAATA
TGCCTTGAGACATTGGAAGCTGCAATTTCCAACTGTAAATTCCGTTGGATTGACATCAAAAATTGTCAGT
GTAAACTGGCATCATTAAGAGGTGGCCCGATCCTACTAGCATTTGTTTGGATTGCTCGTTGCCGAGTCGG
TCACAGCGTCCGTTTTTCCAGTGCTTTCTTTGATCGTATTCGTCATCAAATAGTATGTTATTTAAGGACA
TACTTCGGCCCGGTATCAGCACCATGGATACCTACAAAGATAGTATTTTATGACGGTGCACCACGTTTAT
CAACACATGGAAAGATTAGTCGTTTGGCGAGTGCAAACTCCACTACACTTAGAGTAGATGTACTTTCAAC
GTTTCGCGTGTTAATGGCAGAGTGTGGTATTCCCTTAAACTTGAGCAAAAGTTTCTACGATGTTGGTGGA
TCGTCTCTGCAAGCCATTCAGCTAATAGAAGCGCTTGCTGAACGGCATCGCGAGCTTTCCAACTTCAAGG
GAACGTTGTTAGCCAAGCTGTTGTCTGTGAATATTGCAGCATTCAGAAAATTTCTAACATTCTGTTGTGA
ATCTCCTATTGGTTGTAGACCCGCACGGACACGAAGAACACGCACGAGCTATTTACGAAAGTTGCCTCCA
CATTTCGACAACTACGCAGCAACTTCCCACTTTTCCGAAAGTGCTGATATCATCACCAGTGGAAGTGTTC
AGTTTCACAGTTGCTTGCACAAACCAAGCGGATTTCATCATCGCTGGAAAAAACCTTACGCTTCGCCCCA
GTGACTTACAAACATGGATTGGTCAGAACTCTCTTCAACAGAGCCCAGAAAATATGTACAGAGGATCAAA
TACAAAACGAAGAAGAGTTCATAAAAAGAACGCTGCTGGCTAACGGTTATCCGGAGAACTTTATCAGACA
ACATCAGAGGCCGAGACTTGGGCGCGAGAAAACAATGAACGTGGAAAAGAAGCAAGTTTTTATCACTTTG
CCTTTTAAAGAAGATCATTTATTCAATCAAATAAATTGTAATCTCAAGTCAGCTCTAAGGCACACATACA
CAGCGGCGCGGTTGCGTTTGCTGCAGACCACCAAAAGGTTATGTTTTCAAAATCACTCAAACAGTCTTGC
TGATCCCAATGTCTCACATATTGTCTATCAGTTCACTTGCAGTTGCGGTGACGTATACATCGGCAGGACG
GATCGTTGCTTGACTCAACGAGTGTCAGAACACATACCCAAATGGCTGTCAAACTTGATGTTT
>MSTRG.5.3 
CAGCACATGTGCTCGCATTGTTAGAAGAGTAAGGCCTCCATTCGGATCCGTCTTCTCTCTCTCACTTCGT
TTCTCAGTCATTCGAGTTCGTAACAGGTAGATGAATGGGTGTCATGTCGACGCCACAGATGACTCAGATT
GGAAAATGCCAAACGAGCCTTCTGTGTACGAAAAGACACCTCATCCGATATCCGACGCTGGGTGAAATGC
AGCTACCCAGATAACCGATCTTATCTACCAGGTCTATAGTTTCTGCAGAAACTAAAACTTACGGTGTTGG
GTCAACCCAGTCTGTCAAACTGCCTAGAAAAGCTTGCAGCATACCTGGATGTTCACCTAGAAGATCTATG
TCGTCCGCATATTCAAAGTCTGACACTTTCCCACGCGGAAAAAGTTCAATGCCACTATCTTCACTTGACA
AAAGTGCGGTCTACAGGACCATTGCAATCACAAAATCGAATAGAAAAGAATAAAGGGGGCAACCCTGACG
TACACCACTTCTCGTGATGAACTGAGGTGGCAGACCACCATGAGCCCGAACTCGGCTTCGGCTGTCCATG
TAAAGAGACCCTATGGTGAAAATGAATTTCTCTGGTACACTCTACAACAAGAGGCGGCGCCAGAGAACTG
TGTGGTCGACTGAGTCGAGGACTGCTCTAAGACCAAGAGAAGCGGATAAATTTGTGCTCTCTAAGAATAC
TCTGTGGTCGGAACTTCGTTTGATATATTGGTCTCCGTTATCGGAACGCTAGATCAGCCTCTTATATTTC
TCTGCCTCGACTAGACTCCCGCCTTGACCAATGAAATCACCAGCAACAACAGTGATGTCCGTAGAGCACA
CGCTGCGGACCAATGGAGAAAAATCGTGGTAGAATTCGTATTCAGTTTCAGGAGAGCTACAGTCAGTTGG
GGTGTACACAGAAACGACAAACAGGCGTCGATGCTTCAGTCTAGTGTTGTTGACGTGCGCAGAACCATTC
AACCGAACGGCACACAGACGACTGCTGACTGAGATCTAGTCGAGCAGTGCACACTCAGCCTCCATGCTCA
GAGCGATGCCAACGCCAGCATGATCACAAACACTAGACACCGGATCACGGGACAGGCGAATAGTCAAGTG
AAAAGCTGAGTTTGTGGCTGGAGAGCGAAATAGTGAAGTTGGGTTTCAGGAGTTCTAGTTGGGACAGCCT
GCTGTCCCGTTTGGCAAAGTGGGCGGACATTGAAAGCAGCAAAGTGAAGCGAATGCTTAGGTCGGAGAAT
CGACTTTCTTTTCCCTTGCCTTCAAGTTGCTGCCCATACCGAGAGTTAGACGTTCACGGTCACGACTCAA
TGTGGCCGGTTGTATCCGTTCCGGATTGGGATGCGAAGAATAAAAAAAAGAGATTTAAAAAAATTTCCCG
AGGGATCGCTGGAGACTTTTGGGTATGTCATAGTCCGCGGCTGCCCACGCCCTAGAACGGGTTTTTTCTT
TAGGAACCCTAATCAGAGAACGAGAACGTAACCGAAGAAGCCGTGAAGGAACTTTTCTGGTTTGTCATTT
GAGACCTGATTACTGAATGCATGCCGTCTTGTCTTCGCTGGTGCTTTGTTATTGTTATCGGATTCGCTCC
TCAGCCCCATGCACCCAATGGAACAAGTGGAACGTGGACGGGGCAGCATCCTTTGGGATGGGGACTGCCC
AGCTTAGGGGGGCGATAGCTGCCCAAGAAAATGCGATCACTTCTCCCTCGATCGAGAGAAACCTCAGCTA
TAGTTTCTCAAAATGAGTGACGGCCGCTTGCAAAAGATGGATGTTGACTACTCAACCACTGTGGATGAGT
TGATTCCAGCGGTGAAATCCTTGGCACAGGCTGGAAATATCGATGGGGCTCTGGAACAGTGTGCCGGACT
GGAGAAGCAGACTCGAATGGCTTCAGACGCGATATCCACCGGTCGTTTGCTAGAAGTGATGGTGGAGATC
CTTGCTGAAGGTGGCAAGTGGGAGCAGCTTAATCGTCACCTGGAAACGATGACAAAGAAGCGTAATCAGT
TGAAACAAGCTGTCACCAAAATGGTGCAAAAAGTTTTGACTTATTTAGATACAACACCAGATGAGGAAAC
AAAATTAGCTTTGATCGCTTCCCTTAGAAACGTCACGGAAGGGAAAATTTATGTAGAAGTTGAGCGTGCC
CGACTGACCAGAGAGTTGGCGCGAATCAAGGAATCGCATGGGCAAATTGATGAGGCAGCCTCTGTGCTTC
AGGAACTTCAGGTTGAAACATTTGGATCCATGGAGAAGAAGGAAAAAGTGGAATTTATGCTTGAGCAAAT
ACGTCTCGGATTGGCGAAAAAGGATTATATCCGAACCCAGATTATCAGTCGTAAAATCTCACCGAAATTT
TTTGCTGATGGAGCACATGAAGAACTAAAGCTTAAATACTATCACCTCATGATCGAGTTGAACCTACAGG
ATGATCAATATCTGAATATCAGCAAACACTACTGGGAGGTTTACAATACAAAGAGCATTCAGGAAGATGA
AGCTAAACGTCTTTTGGCTCTAAAACATGTAATTGTCTATCTTCTGCTGGCGAAATACGATAATGAGCAG
CATGATCTGATGTGCAGAAGAAAAATATTAGGTGACATGGAAAAGATTTCTGCCTATCTAGAAATGCTCA
AGGCCTTTACCACACAAGAACTGCTTCGTTGGGACGATTTTCAAAGTCAATATGGATCAATTCTTCATGC
GGAAACGGATGTGTTTTCCACGGAAAAGTCTCCGGAACGTGCCGAGAAGCGCTGGGGAGATTTACACTCA
CGACTCGTTGAACATAACATACGCGTAATCGCCGAATACTACACAAAAATCCGATTACAACGGATGGCAC
AACTCCTGGATCTAGACACTGAGAAAGCCGAGCAGTACTTATCGGAAATGGTAGTGAACAAAACGATAAT
TGCCAAGATCGACCGCCTAGAAGGTGTAGTACATTTCACGGAAACGAAGACTCCAACAGAAGTATTGAAT
GACTGGTCGTACAACACCCGTTCCCTTATGACTCTGATCAACCAAGCGACGCATTTGATCAACAAGGAAC
GTGTTTTGCATGCGATGTAACTGTTACCTGGTGTTTGGGAGAAAGCTCGCTAACCTGTGACTAAACTTGT
CATCAAGGGTTGAACTTTGGCTTTTCTGCTTTCATTCTGTGGCAAAATATAAGCAAATTTGAGAAATCAC
ATTGCTT
>maker-scaffold10x_1006_pilon-snap-gene-0.67-mRNA-1 
CAAAGTTGACCTGACCCAGTGTTTCAAAGCATTGTTGCGCAATCCAGTACCGAAACTACTAGCGTTCAGT
GAAGCTATTCTAATCATGATGCATCAGCCAACACTCTGTGCACAAAAACGATTGACCCAAAATGTTTGTT
TACCCTGGCGTTAACACGACAGACTTCACTTACCCCAACGTACGTACTGTAAGAGCTTTTGATCGTGCCT
ACTTTACTGTTGCAATTACCCCCCTACTGTACCATGTATATATACTGACACGTTTTACGTCCGCGGTTGA
CAAGAGTAAACGAAATGCTTGCATCTCGCGACTTATGTCTTCTCTCTGTTCTCATGTATCGGAATTATCA
CAGTTCATTTCCATTAGCTCCTCATATGCTTCGAAGTGCTTCTGCTTTCTTCGTTTAACATTGGTGTTTA
GCCTAGCCTATATTGACTATCCACTAGTTCCCTGCACTATCGTCTAGTTTTCACGCGGATTTCGTCCGGA
TTTATTTTCTTCGTGGTATTTACATTATTTTGCCTACTAGGAAGCATTTGAGTAGCAGGTTGCGAAATTC
GATCTTCCACGATGTCTTATGTACCTTTGTCCATACTGAATCGGTTTTGTTTGTCATTCACTGAAGTGTT
GAAAGGTTATGAATCAGCTTCCTGTCTTTGGTTAGCCATGAAAGAGATGATACGATGTGAACTGGAGTCT
TCGGTGTAAACATTCTGCATCATGTGTAATAAACTCTCGCAGAGCCCAAGCTTTCTCCAGAACAAAGAAA
TGAAGACGTCACAAGGGGATGCTGCGAAGAAAAACAAACTTTTCTATTCCTTACCGGTGTCATTATTCTT
CTCTGGTGTTTATGCTACACCCGTTTTCAAACCGATATTTTATCCTAAAACTGTTTGGAACGCCTTACAT
CATTCACGTCACTATCATTATTTCGCCGAAGTGCAGTTTCAATGTACACATTTTTGGTCAGTATTGCATA
TTTAACTAATTACCTTAACATTGTTGTCCCTAACCGAAAATGAGCGTTCTTTTTCCGCGTTCAGCTATAG
TTTCTCAAAATGAGTGACGGCCGCTTGCAAAAGATGGATGTTGACTACTCAACCACTGTGGATGAGTTGA
TTCCAGCGGTGAAATCCTTGGCACAGGCTGGAAATATCGATGGGGCTCTGGAACAGTGTGCCGGACTGGA
GAAGCAGACTCGAATGGTAAAGTTGCATGTTTCTAACCCACTTAAGGCTTCAGACGCGATATCCACCGGT
CGTTTGCTAGAAGTGATGGTGGAGATCCTTGCTGAAGGTGGCAAGTGGGAGCAGCTTAATCGTCACCTGG
AAACGATGACAAAGAAGCGTAATCAGTTGAAACAAGCTGTCACCAAAATGGTGCAAAAAGTTTTGACTTA
TTTAGATACAACACCAGATGAGGAAACAAAATTAGCTTTGATCGCTTCCCTTAGAAACGTCACGGAAGGG
AAAATTTATGTAGAAGTTGAGCGTGCCCGACTGACCAGAGAGTTGGCGCGAATCAAGGAATCGCATGGGC
AAATTGATGAGGCAGCCTCTGTGCTTCAGGAACTTCAGGTTGAAACATTTGGATCCATGGAGAAGAAGGA
AAAAGTGGAATTTATGCTTGAGCAAATACGTCTCGGATTGGCGAAAAAGGATTATATCCGAACCCAGATT
ATCAGTCGTAAAATCTCACCGAAATTTTTTGCTGATGGAGCACATGAAGAACTAAAGCTTAAATACTATC
ACCTCATGATCGAGTTGAACCTACAGGATGATCAATATCTGAATATCAGCAAACACTACTGGGAGGTTTA
CAATACAAAGAGCATTCAGGAAGATGAAGCTAAACGTCTTTTGGCTCTAAAACATGTAATTGTCTATCTT
CTGCTGGCGAAATACGATAATGAGCAGCATGATCTGATGTGCAGAAGAAAAATATTAGGTGACATGGAAA
AGATTTCTGCCTATCTAGAAATGCTCAAGGCCTTTACCACACAAGAACTGCTTCGTTGGGACGATTTTCA
AAGTCAATATGGATCAATTCTTCATGCGGAAACGGATGTGTTTTCCACGGAAAAGTCTCCGGAACGTGCC
GAGAAGCGCTGGGGAGATTTACACTCACGACTCGTTGAACATAACATACGCGTAATCGCCGAATACTACA
CAAAAATCCGATTACAACGGATGGCACAACTCCTGGATCTAGACACTGAGAAAGCCGAGCAGTACTTATC
GGAAATGGTAGTGAACAAAACGATAATTGCCAAGATCGACCGCCTAGAAGGTGTAGTACATTTCACGGAA
ACGAAGACTCCAACAGAAGTATTGAATGACTGGTCGTACAACACCCGTTCCCTTATGACTCTGATCAACC
AAGCGACGCATTTGATCAACAAGGAACGTGTTTTGCATGCGATGTAACTGTTACCTGGTGTTTGGGAGAA
AGCTCGCTAACCTGTGACTAAACTTGTCATCAAGGGTTGAACTTTGGCTTTTCTGCTTTCATTCTGTGGC
AAAATATAAGCAAATTTGAGAAATCACATTGCTT
>MSTRG.7.3 
TGCAGACTGAACTGAACTGAACTGAACTGGACACTAGGAACATTTTGAGGACGCCTGCCGGACGGTTCCG
CTTGTTGGTTTGTGGTCGTGCTGTTATGAGAATTACTTGGCCTTGCTATCTAACAGATTGTGTTTCACCT
CGGTGGAAATCATCGGACCCTTGCATTCAATTCTGGGCCGGATTTGGCGATGATTGAACTATGCGAAGTT
CTAACGCAACATTCAAGAAATTGGACTGGGAAGTACTCTGTTTTACCTTTGTGTCGTTGTACATGCTGCA
GCCAAAGCTCGGATGGGATTTTTCCCAATATCGTGTGATTTTTCGTCGATTTTCAATGAGATTGAAGCGT
TCGCACTGGCTGTTATAGACCTAACGGAGTCAGAACGTTTTACAAGCATATCGGAAAATTTTTTTGTATA
TAGTATGCAGACGAAGCTGTTTGGTGATTGTGATTTGCGTTTATTTCTGCGTGATCCATCCACTGTTTTG
CCGAAAATTCATATTGGTGTTCACCTAGAGGCTTCTTCCCATTTGGCATATATGATTACCAGTTCCGGAA
GCTCTGGGGGCCCGGGGAAAATAGCATTTATCTCTGATGCTTGCCTGACGGCGAACATATCTGATCTATG
TACCCGTTTCGAACCTCTCCAGACAAACCAAAAATCGGTGTTGCTAACTGCGCCATTAACTTTCGACCCA
AGTTTGGTCCAGATTTATTTTGCTTTGGCGACCGGTCGTTGTTTGACCATTCCAGGCTCGGGGCTGTTGT
GCCATCCCGATAGCATGGCGTTTTTCTGTTCCACCGCACATGTGGACTGGCTACAATGCACACCGAATTT
ATTCATGCTTCAAAGCCAGGAAAGTCGAAACCGATTGTTGCAGAATTCAGAACTAAACATCATCATGGGC
GGGGAAACATTCCCCCTCAAGCTTCTCGAAAGTTGCGAGTGTATAAAAGCCACTGTTTACAATATCTACG
GAGTGACGGAAGTTTCTTGTTGGGCTACATTGTGCCAGATTGGATTACGTACTTCCGGTGAACATGATCG
CAAGCGCCAGTGCAGTTGTTTACCACCTTCTCCCGGACTAACTCCAATTGGGTTTCCAATGCTGGGGACG
AACATCACACTTCATCCTGTAGGAGACAAAAACGAGATAGTTCTGTCGCGCGGGAATGCGGGGTTTGCAG
TCCTTCGTCGAAATGGGTGCCCCATCAGTGTTGAGGATTACCAAAGTAGTATCTGCACATTGCAGCATCC
CAGACCTTGGTCAACGGGGGATTTAGTTGTTTCAGGGTCTTGTGGAAAATGTCTCTGGTTCGCAGGAAGA
AAAGATCGAACCACGAAGCGCCTGGGACATCAAATATGCCTTGAGACATTGGAAGCTGCAATTTCCAACT
GTAAATTCCGTTGGATTGACATCAAAAATTGTCAGTGTAAACTGGCATCATTAAGAGGTGGCCCGATCCT
ACTAGCATTTGTTTGGATTGCTCGTTGCCGAGTCGGTCACAGCGTCCGTTTTTCCAGTGCTTTCTTTGAT
CGTATTCGTCATCAAATAGTATGTTATTTAAGGACATACTTCGGCCCGGTATCAGCACCATGGATACCTA
CAAAGATAGTATTTTATGACGGTGCACCACGTTTATCAACACATGGAAAGATTAGTCGTTTGGCGAGTGC
AAACTCCACTACACTTAGAGTAGATGTACTTTCAACGTTTCGCGTGTTAATGGCAGAGTGTGGTATTCCC
TTAAACTTGAGCAAAAGTTTCTACGATGTTGGTGGATCGTCTCTGCAAGCCATTCAGCTAATAGAAGCGC
TTGCTGAACGGCATCGCGAGCTTTCCAACTTCAAGGGAACGTTGTTAGCCAAGCTGTTGTCTGTGAATAT
TGCAGCATTCAGAAAATTTCTAACATTCTGTTGTGAATCTCCTATTGGTTGTAGACCCGCACGGACACGA
AGAACACGCACGAGCTATTTACGAAAGTTGCCTCCACATTTCGACAACTACGCAGCAACTTCCCACTTTT
CCGAAAGTGCTGATATCATCACCAGTGGAAGTGTTCAGTTTCACAGTTGCTTGCACAAACCAAGCGGATT
TCATCATCGCTGGAAAAAACCTTACGGTAAGTGCATTGACGCGTCAGCCGTAGTATACGCTTCACACTCG
GCAAAATCACCAGTGGTTTGTGTTGGGAGTCATTCTGGGCAGTTCGCGGTGTCAGACTTACGAACTGGCA
AGTCTTTGTGGTCTGTCAATTTAAACGAGCGTATTGAAAGCTCCCCGACAGTCGGCTTTGACTTCTCTGA
CCCAACAGTTGTGGTGGGCACTTTATCAGGAAATGTACATGGTCTTCAAATGCAGTCCGGTCGCAATTTA
TGGTCCGTCAGTGTTGACGGAGCAGTCAAGAGCGCTCCGTTATTCCTGCCACAGAAATCAGTTTTCGTCT
TAGGTTCTCACGGTCGTAGAGTCTATGCGATTGACCCACGATCACCGCCTAGCCCTGTTTGGGTCAGTGA
TTTCGATGGATCACCGATTGTTGCACCTATTTCAGCAACCAACTCTGTTATGTTGGACCAAATATTTGTC
GGGAGTTTGGGAGGTACAGTTGGATGCATTGATCTGCGTAATCCAAGGAGGACTATCTGGTCCCACGGAG
GGATATCGCCTGTTTTCTCCAAACCCACTATTTTCTCCGGGTCATCTGAAAATCCTTGTGTAATTGTTAC
CCCTGTAGACTCTAGCGTCCTTTCTTATTCGGCCGTGACGGGACAATGCCTTTGGGAAACCTGTAGGCTT
TCTAGTTCATCGAATGTCTTCAAGGATTCCCTACATTCCCCAACGAAAAATGATTTGCTCATAGCATCTA
ATGACGGTATGCTGTTTAGTGTCAATGCTTCTGACGGCGCTTGCATTTGGAGAGAGAGTTTCATCAGTGA
CTTACTTCCCGGTGAACCGGCTTCATTGAACACACCTTCACTCGTACACAGTACAAATGATTCCTTGGAG
AATCAATTTCTGTTATTATCTCGAGCTGACGGGAGTATCTTTTTGTGTGGTTATCGAGACGCAAATGTGA
ACAAAGCAAAGTCGCCTATTTCTGTAATTGGTTCCACCAAACTGCCTGGGCTTTGTTTCTCTAACCCAGT
GGTGTTTTCCAAAAGAGAATCTGATGAATGCCTCGTAGTGATAGGGTGTCGCGACGACAACTTACACTGC
TTTTCTGTAATAAATGATTGATAAAATGTTTGCC
>MSTRG.8.1 
CAGACATTGTGGGTCCATTGACCCCATCACACGGGTATACCTATTTACTAACGTGCATCGATAGATTTAC
GAGGTGGCCCGAGGCTATTCCCATCTCTGTCGTCACGGCCGAATCAGTGGCTCGACATCTGATAGAACGA
TGGATAGCTTCATATGGTTGTCCTTCCACAATCACTACCGATCGAGGGCAACAATTTGAGTCCGATCTAT
TCTCTTCATTAACTCACATGCTGGGTACGGAACGCATTCGCACGACCGCGTACCATCCGGCATCGAATGG
TTTAGTCGAACGTTTTCATCGCCAACTCAAAGCGGCTCTTAGAGCACACGAGAGCCCCGACTGGTACGAA
ACGTTACCGCTAGTTCTGCTTGGTATCAGGACTTGCATAAAGGCAGATATCCAATGTTCCGCCGCAGAGC
TTGTCTACGGCACGACATTACGACTGCCTGGGGAATTCTTTACGCCACGGAGTACAGATTCACTTGCCGT
ACAGACTTACGTTCATCGTTTGTCTACGTACATGCAAANNN
>MSTRG.9.1 
GTCTAGTTTTCGATAGAGGTTCTCGCTGATAAATGACAACCAGAATCGCTGCATTCAATACACGTTTGTT
GGTTGTTCGAACTGGACTGGCTGTTGACGAGTATAGAGTCACCGTTTGATAAGGTGTATCTAGAAAATTC
TGAAATGGTGTTACTCGATTAGTCCCAGAACTTTGAAACACTACTATCTTCTGTTTTTCCACTTTCATAC
AACTTTTTTTTTCAAGCACAGAATAGGAACAACCAACTGTGCTTGTTCGGACTACTCTCCGTGCTCCCGT
TGGGCGATGTATCGAACATATGTTTATGCTAGCACAAGCAAGCCGATGCGTGCCTCGGCGGAGTTCAGCA
ACTAGACAGTATAGTAGCACTCAAACCACAATTCGTATCGGAGGCAAAACGCGTTTAATAAACATCAAAC
GTAGCGGCGGGCCTCATTCGCAAACAGTAGACGCCCCCGTGCAGTCACAGCCCGGTGTTTCTGTTGGTAC
GGATCCACTTGCTGACGTAAATGATATCTCTACCGAGTTCCATGGTTCGCCTAGGTTAGACTGTTCCTTC
TCCTCCTCCTCCTCCTCCTCCATCGCGTCCCCTAGGATGACCAATTCTGCCTCCTCCGTGTCCACATCAA
CTGATGAGAGACGAAAACAAACCGTGGGAACAGACCCGGATAAAGGCTCCCACAACCAATCCGGTTCCGG
GGATCGTACCGGTTCCGAACGCCATCCAGCCGACCCCTTTGTTGCCGAGCAGGTTGAGCGTAAAGTTGCC
CAGTGCACTTGTTGTACTCGTTTACATCTGCAATACCTAGAAGAGGGACGCTACCGCCTGGGAACAAGAG
TCTACTACTTCCGGCGTTTCCGGAATCACGTCATGGTTCGAGTTGGTGGTGGTTGGCTCACACTAGACGC
GTTTCTCGAACGTCACGACCCATGTCGTCGCGGGAAATCTACTGTTGACGCACATCGAATCGTGCCCCTG
CCAGATGCGCGATCATCAGTCACATCCTCGGAGCCATCTCCCGAGAAACTGGTCGAACAAATGCCATCAA
TCAAACCTGCTATGCCAATGGGTGGATCCATGATTGATTTACGTCGACGTTGGTCGAAACACAGCACCAG
CAGCAATGAGAGCTCAAGCAGTCAGACTAGTGTGCGAAGCACAGCCCTGACAGTGCCATCCATCACAACC
GAGTGCAGTGAGCCAACTCGAATTCAACGAGCGCGTCCACCAAATCCATCTAAAACTCGCATATCAGAAA
TAGTTCAGAAAAAACCCGTCGCACTCACCAGTCGTACGCGTCCGTCTACGCCAGTCTCGCTTGCAAACAA
CGGTGCTGTGCAGTCTCGGGAATCGTCTACTAGAGGACGCCGAGTGACGCCGTCGCCACGCTCTTGTGAT
TCTCGTCCGTCATCTAAAGATGCAAAACCAGTTAGGTGGCGGTAATTGGTGCATCCGTTCGTTCGTGTAC
CTTTCCCGCAGGGCGTATATTTTATCGGACGAATATTCTCTCAGTTTCTCACGTGATCGGTTCGCACCTT
TTATCACTCAGAAAATCTGAAATCACAGTTTCCAATGGGCAGCTGATTTCACTTCGCATTCCCACTAGAT
GAGATGTATACGGAAGAGGTATTTCTTTTATTTACACTTGTGAACACGTACACTTATCTAGGTGTGCGTA
TCTTATGGTTTTTAGTTTTAGTTAGTACCTTGTTGTTGATTTCATCATCCCTGGTTTTGGATCTTATCTG
AAATATCCTTCCTCTTCTCACACGGACACTCCCGAAGTTTTTTCACACCAAAACAGTTTCTTCACGTTTG
TTCCCTGTGGAATTCCTCCACCCAAATCGATCCCATATCCTCACTTGTCTTACCGAATCAGTGTTTTGTA
CCGATCAACAACCACCAACACCATCAGTTTGACTTAGATGCATCTGAAACAATAAATTGTGATAACTGTT
TCTACGCTTTAATGATGACTCATTGCATTATAATACCAAAGTGTTTCTTTTGAGCGTTAGAACATTTCGA
TGACAGCTGGATTATTCGCGTACGCAAACTTTCTCATGGACCGCCGCACACGTGCATAGGGTTTTTCTCT
AATTTGTTTGTTTTGTAACACGCACATGAAAACGGTATTTTCTAACTACCAGTTTCTGGTGATGAACGAG
TAATATTAGTCGCTGATTTATGAATTTCATTATGTGGGTTCGAACCCAATAATCTTTGGTCAATTCAGTT
CTTTCAGCTATCC
>MSTRG.9.2 
GTTTTCATCGATCGATTTTACTTGCGGATGTAGCTGAGAATGACAGCTATATTTAGTTCCGCCTTAGTGT
CTGTGTGTGCATTTGGATGTGGTTTTTGTTCACGGTTGCGTTTTGACAACGCGTGTCGTTCTTATAGCCG
GTCGTTCCACACGAAATAAACCGTAAAATAATTAAGATTTGGGTTTTACTCGAATTATCTGTGTAGATAT
GCGTGTTGTATACTTCACCAAGTTTTCTTTCGTTTTCGAAGTCAAAAAGAGTGGTTCATCTTTTAACTTT
TTTGTATCTGATACATGATACTGACCCGCCAGATCTTTGTCGAAAGCAGTGTGAGATGACAAAACAATAA
ATTGTAGCAACTTTCCCGGTGAATGCAAGTGAACGGAAACTAAATCGATAAGTAATTCGTTCCTGCTTTG
GGGAGTTTCATCTTACAAAATTCACCAGGTTTCACCGAAATTTTGAGAAGTGAATCTGGGGAGGTCGTTT
TATCATTCCTAAATATGTTACTAACATGTGCCTGTGGCGTTCGATCGACGTGTTTTTCTCACGGGGCAAT
GGTATCATACGCGGAAGCCACAGTCATATGAGTTCCGATTTCTCCCATGAATCTCATCGTCCATAGAATT
CGCATCATTTCAGAACTTACATATGTTCAGTAACAAACTCGTTCAATTATCTCATTGAAGTGGTATTCAA
AAAATACGTTCATAAATGAAATATGCGCCGTCAGCAGCGCACCACACACACACATGCTGATGATGCAGAG
GAGTGTACAGTTGACCGTTCTAACGTATGAACACTAATGCTTGGTCGACAAGCTAACCGCGACGATACTG
TCCCTTGACCGTGAATACATGTACGTAGATAGAGGTCCGTCACAAGTGTAACCCAGATCTGAGATCTAGA
AGCAGCAATAACTTCGGTGAGGTGAAAAAAGTGGAATTCAGTACTAATTCATACTGGGATGTCTACCTTC
GATTCTTTCTTAACTTTATTTTTGTTTCTCCTAGAGGATTATAATGATGATTCTGACCTATTTACTATTC
ATGATCACGTTACTGGAGTGATGAACATATACACATGAATAGTCAAATTGTACAACCCTTCATGTCTTTC
ACCTGATATTTTCGCACAACAACATTCACTGTTTCTCCGAAAAGCGTGAAAGTAATCAACAGCTTCGCGA
TACGCTCAATTTGTTTTGCACACTGCGATGGGGTCAGAAGAATGCATTGGGCATATGTTCTCTACGGGGA
ATTGGACTGAATATAGTGTTTACTTACGTCTGTTATCTTCCACTATTTACTTGTGCCTCATCAGCCGCTG
TTTGGAGTGTATTGATAATTCTAACGAAACATGATGATGATTGAACTATCAAATATTTTTCATCGGGCTT
TTGATATCTTCATGCCATCTGACCATTCACTTGCAGAGCACTCAAACCACAATTCGTATCGGAGGCAAAA
CGCGTTTAATAAACATCAAACGTAGCGGCGGGCCTCATTCGCAAACAGTAGACGCCCCCGTGCAGTCACA
GCCCGGTGTTTCTGTTGGTACGGATCCACTTGCTGACGTAAATGATATCTCTACCGAGTTCCATGGTTCG
CCTAGGTTAGACTGTTCCTTCTCCTCCTCCTCCTCCTCCTCCATCGCGTCCCCTAGGATGACCAATTCTG
CCTCCTCCGTGTCCACATCAACTGATGAGAGACGAAAACAAACCGTGGGAACAGACCCGGATAAAGGCTC
CCACAACCAATCCGGTTCCGGGGATCGTACCGGTTCCGAACGCCATCCAGCCGACCCCTTTGTTGCCGAG
CAGCATCTGTTTTCGCCCACGTGCGACTCTATGACGTCAGTACGGTTAGGCAAACGGACGATTCTGACGG
AGCACGGTACAGATGAGACTGTACTGTTCGATTCATCAACAACAACAAGACCTGTCATTATTTCTCCTTT
CAAAATACCAAAAACTGTTCATACAAACACGTGTTCACCACAGTCACCAGTATCACGAATCGCTGGTTGC
GTAACCCCCTGTTCAAGTCAGCTGGTATGTGTCTCCATCAGTACTCGTGGGACACCATTGAAAACCCCGG
TTACTGTGCTTAGAAACATGCGATTTGAACAGCCAGAAACGACGAACAATATGGAGACACTCGATTATAA
CGAATCGTCCGGAGAGTCAATTTGCGTTACTCCACTAGTCAAACTTGTGGTAGCGAAACCCGAGGTGGAA
ACTGCTTTTTCGCTTGATTCTAGCTTGGGTTTATCATATTGGAGAACTGATGAGAGTTTAGTGACTGAAC
AGGTTGAGCGTAAAGTTGCCCAGTGCACTTGTTGTACTCGTTTACATCTGCAATACCTAGAAGAGGGACG
CTACCGCCTGGGAACAAGAGTCTACTACTTCCGGCGTTTCCGGAATCACGTCATGGTTCGAGTTGGTGGT
GGTTGGCTCACACTAGACGCGTTTCTCGAACGTCACGACCCATGTCGTCGCGGGAAATCTACTGTTGACG
CACATCGAATCGTGCCCCTGCCAGATGCGCGATCATCAGTCACATCCTCGGAGCCATCTCCCGAGAAACT
GGTCGAACAAATGCCATCAATCAAACCTGCTATGCCAATGGGTGGATCCATGATTGATTTACGTCGACGT
TGGTCGAAACACAGCACCAGCAGCAATGAGAGCTCAAGCAGTCAGACTAGTGTGCGAAGCACAGCCCTGA
CAGTGCCATCCATCACAACCGAGTGCAGTGAGCCAACTCGAATTCAACGAGCGCGTCCACCAAATCCATC
TAAAACTCGCATATCAGAAATAGTTCAGAAAAAACCCGTCGCACTCACCAGTCGTACGCGTCCGTCTACG
CCAGTCTCGCTTGCAAACAACGGTGCTGTGCAGTCTCGGGAATCGTCTACTAGAGGACGCCGAGTGACGC
CGTCGCCACGCTCTTGTGATTCTCGTCCGTCATCTAAAGATGCAAAACCAGTTAGGTGGCGGTAATTGGT
GCATCCGTTCGTTCGTGTACCTTTCCCGCAGGGCGTATATTTTATCGGACGAATATTCTCTCAGTTTCTC
ACGTGATCGGTTCGCACCTTTTATCACTCAGAAAATCTGAAATCACAGTTTCCAATGGGCAGCTGATTTC
ACTTCGCATTCCCACTAGATGAGATGTATACGGAAGAGGTATTTCTTTTATTTACACTTGTGAACACGTA
CACTTATCTAGGTGTGCGTATCTTATGGTTTTTAGTTTTAGTTAGTACCTTGTTGTTGATTTCATCATCC
CTGGTTTTGGATCTTATCTGAAATATCCTTCCTCTTCTCACACGGACACTCCCGAAGTTTTTTCACACCA
AAACAGTTTCTTCACGTTTGTTCCCTGTGGAATTCCTCCACCCAAATCGATCCCATATCCTCACTTGTCT
TACCGAATCAGTGTTTTGTACCGATCAACAACCACCAACACCATCAGTTTGACTTAGATGCATCTGAAAC
AATAAATTGTGATAACTGTTTCTACGCTTTAATGATGACTCATTGCATTATAATACCAAAGTGTTTCTTT
TGAGCGTTAGAACATTTCGATGACAGCTGGATTATTCGCGTACGCAAACTTTCTCATGGACCGCCGCACA
CGTGCATAGGGTTTTTCTCTAATTTGTTTGTTTTGTAACACGCACATGAAAACGGTATTTTCTAACTACC
AGTTTCTGGTGATGAACGAGTAATATTAGTCGCTGATTTATGAATTTCATTATGTGGGTTCGAACCCAAT
AATCTTTGGTCAATTCAGTTCTTTCAGCTATCC
>maker-scaffold10x_1006_pilon-snap-gene-0.68-mRNA-1 
AGCACTCAAACCACAATTCGTATCGGAGGCAAAACGCGTTTAATAAACATCAAACGTAGCGGCGGGCCTC
ATTCGCAAACAGTAGACGCCCCCGTGCAGTCACAGCCCGGTGTTTCTGTTGGTACGGATCCACTTGCTGA
CCATCTGTTTTCGCCCACGTGCGACTCTATGACGTCAGTACGGTTAGGCAAACGGACGATTCTGACGGAG
CACGGTACAGATGAGACTGTACTGTTCGATTCATCAACAACAACAAGACCTGTCATTATTTCTCCTTTCA
AAATACCAAAAACTGTTCATACAAACACGTGTTCACCACAGTCACCAGTATCACGAATCGCTGGTTGCGT
AACCCCCTGTTCAAGTCAGCTGGTATGTGTCTCCATCAGTACTCGTGGGACACCATTGAAAACCCCGGTT
ACTGTGCTTAGAAACATGCGATTTGAACAGCCAGAAACGACGAACAATATGGAGACACTCGATTATAACG
AATCGTCCGGAGAGTCAATTTGCGTTACTCCACTAGTCAAACTTGTGGTAGCGAAACCCGAGGTGGAAAC
TGCTTTTTCGCTTGATTCTAGCTTGGGTTTATCATATTGGAGAACTGATGAGAGTTTAGTGACTGAACAG
GTTGAGCGTAAAGTTGCCCAGTGCACTTGTTGTACTCGTTTACATCTGCAATACCTAGAAGAGGGACGCT
ACCGCCTGGGAACAAGAGTCTACTACTTCCGGCGTTTCCGGAATCACGTCATGGTTCGAGTTGGTGGTGG
TTGGCTCACACTAGACGCGTTTCTCGAACGTCACGACCCATGTCGTCGCGGGAAATCTACTGTTGACGCA
CATCGAATCGTGCCCCTGCCAGATGCGCGATCATCAGTCACATCCTCGGAGCCATCTCCCGAGAAACTGG
TCGAACAAATGCCATCAATCAAACCTGCTATGCCAATGGGTGGATCCATGATTGATTTACGTCGACGTTG
GTCGAAACACAGCACCAGCAGCAATGAGAGCTCAAGCAGTCAGACTAGTGTGCGAAGCACAGCCCTGACA
GTGCCATCCATCACAACCGAGTGCAGTGAGCCAACTCGAATTCAACGAGCGCGTCCACCAAATCCATCTA
AAACTCGCATATCAGAAATAGTTCAGAAAAAACCCGTCGCACTCACCAGTCGTACGCGTCCGTCTACGCC
AGTCTCGCTTGCAAACAACGGTGCTGTGCAGTCTCGGGAATCGTCTACTAGAGGACGCCGAGTGACGCCG
TCGCCACGCTCTTGTGATTCTCGTCCGTCATCTAAAGATGCAAAACCAGTTAGGTGGCGGTAATTGGTGC
ATCCGTTCGTTCGTGTACCTTTCCCGCAGGGCGTATATTTTATCGGACGAATATTCTCTCAGTTTCTCAC
GTGATCGGTTCGCACCTTTTATCACTCAGAAAATCTGAAATCACAGTTTCCAATGGGCAGCTGATTTCAC
TTCGCATTCCCACTAGATGAGATGTATACGGAAGAGGTATTTCTTTTATTTACACTTGTGAACACGTACA
CTTATCTAGGTGTGCGTATCTTATGGTTTTTAGTTTTAGTTAGTACCTTGTTGTTGATTTCATCATCCCT
GGTTTTGGATCTTATCTGAAATATCCTTCCTCTTCTCACACGGACACTCCCGAAGTTTTTTCACACCAAA
ACAGTTTCTTCACGTTTGTTCCCTGTGGAATTCCTCCACCCAAATCGATCCCATATCCTCACTTGTCTTA
CCGAATCAGTGTTTTGTACCGATCAACAACCACCAACACCATCAGTTTGACTTAGATGCATCTGAAACAA
TAAATTGTGATAACTGTTTCTACGCTTTAATGATGACTCATTGCATTATAATACCAAAGTGTTTCTTTTG
AGCGTTAGAACATTTCGATGACAGCTGGATTATTCGCGTACGCAAACTTTCTCATGGACCGCCGCACACG
TGCATAGGGTTTTTCTCTAATTTGTTTGTTTTGTAACACGCACATGAAAACGGTATTTTCTAACTACCAG
TTTCTGGTGATGAACGAGTAATATTAGTCGCTGATTTATGAATTTCATTATGTGGGTTCGAACCCAATAA
TCTTTGGTCAATTCAGTTCTTTCAGCTATCCACCTTGCACTTCTATGCTATGGTTTCGATTGCTATCTTC
CAACATTGTCGAGTCAACGACAAAAAGAATAGAAACACGAGACGGA
>maker-scaffold10x_1006_pilon-snap-gene-0.69-mRNA-1 
AGGACACTATGGACGCTCATTCTTCCCGGATGTAACTGGCGACCAGATTACGGAGCATTGCAAAGTTTAT
CATGCAGGAAAATATGAATTTCACACAAGCATACTTTTCCACCCCATCAGCCATTGTGATCAGTACGATG
TTTTCTGTCCTCGTCGTGTTCTCCAGTGTCGGTAACATTTTAGTCATGTATGTGATCTTGCGTAACCGAG
GAATGCGGACAGTAACAAATTATTTTCTATTCAATCTGTCCGCGGCGGATTTGTTAACATTTCTCCAGAT
TCTACCCAATGTGCACTACGTGATCACGGAGAATTGGGTTTTCGGCACTTGGTTCTGTCGTCTGTCCCAA
TTTTTTACCGCATTCAATATCGCAATCAGTGTGTTCACATTTATCGGAATCACGGCCGACCGGTACACAG
CAATCATGTTCCCTCTTCGACCAAGAGCCCGCCCCAGAACTACACTCTGCTTTATTGTGCTTATTTGGGC
GGTCGCATTTGTTGTTGGTCTTCCGGGGCTGGTGATCGCACATGTCCTTCCCGTGTCATTGTATATGAAT
GAGAAAACGAACGGAACAAATAACACATCCGCGTGGCAAACCCCGTACTCGGATGATGAAGAAACTAGAC
TACAATGTGTATTCACTTGGTCCCCGGAGTGGGGTAAAGCTTATGACTTCACTCTGTTCACACTGATGTA
TGCCCTGCCACTGGTTGTTCTAACTGCCACGTATGTTCCAATTTCAATCCGACTGTGGTTCCATCACGAA
ATCGGGGAGGTCACACGTGCCCAGATTGCAAATACACGTTCAAAACGGCGGGCTGTGAAAATGATGTGTA
CCGTCATGATTATTTTTGCAATTTGTTGGCTTCCCTATCAACTACTGTTCCTGCTTCTACGCGTGAGCAA
CGAGGTGCAACAATGTGCTAGTATACCGGTCGTTTTTATCATGTGTTACTGGTTGGCTATGAGCAATTCC
GTATTCAATCCGATCATCTACTTTACCATGAATCGCCGATTTCGCAATGGATTATTCAATCTGTGCTCGA
GCATCCCTTGTTTGCGTTGCGTGGCACGAAGTTGGCATTCGCGACGGAAATCCCAGACTGTACATGATAC
TTTTGCCGCCCGAAATTCCTCCTGCTCGATGACAGAAAAACAACGTGCCCCACTCCGGTACGATAATAGT
CGAACCGGTACTCTCCCGTACACGTCAGCAACAAGACAGGATAACACTCACGATAATACTACTAATATTG
GCTCTTTAAAATGATACTCACACTGTGCAAACCAACTAGAGCTTCACAACCCCCTCTCCCGATGAAGTTT
CCACGGTTGTTGGAAGTAATCGCGCTTGTCAAAACTAGTGTACAGAACATCTTTTGAGAACCGTGTTGCT
TTGCTCCACTTGCCTTCATGGATTAGTGTATTACGGTTATATAATAAAATACATGTCCTCTAAG
>MSTRG.10.1 
CTGGAAGCTAAAATGAGCTAAGTTGTTTTAATATATGGAGCCAATTTATTTCTGAAGGTTGGGTAGCGCG
TCCTCTTAACGTGTTCGGGAGGTTTACTCATGTTTTTGCTGTTCTTGTTGTTGTTATTTGAATAGCATAA
AGTAGAGGACCAAATTATCATATTCGTGCTCTTTTTGGAGAAACAAAGATGTTGGGCGATACAGATTCAA
CTGTTACAAACGTCGACGTGCAAGAACTGTCGTGCTTTTCATCAAAGACAGACCCTTCACAATTTCAACT
AATTCGCGTTCTTGGACAAGGCTCCTTTGGCAAAGTTTTTTTAGTGCGTAAGCGAGTGGGTGCGGATACT
GGGACGCTATTTGCTATGAAAGTTTTGAGAAAAGCTTCACTTAAACTCCGGGATCGGATTCGCACAAAGA
TGGAACGGGACATTCTGGCAGCAATTCGACATCCGTTCATCGTTCGTCTCGAGTATGCATTCCAAACCGA
GGGGAAATTGTATCTCATCTTGGAATACCTTCGAGGCGGCGACTTATTCACACGTCTTTCTTGCGAAGTG
ATGCTGCCGGAGAATGATGTCAGATTCTATCTTGCCGAATTGGCTTTAGCTTTGAATCACTTGCATCAGT
TGGGGATTATTTATCGTGATTTGAAGCCCGAAAACATACTGCTAGATGTTGAAGGCCATATTAAATTGAC
AGATTTCGGCCTTTCGAAAGAAGCCATCCACCATGGATCCGGGGGTCAGGCATTCTCCTTCTGTGGAACA
ATCGAATACATGGCTCCGGAGGTGATCACGCGTCGGGGACATGACTCTGCCGCCGACTGGTGGAGTCTTG
GTGTGCTCATGTTTGAAATGCTTTGCGGTGTACTCCCATTTCAGGGCGAGAATAAACGAGATACAATGGG
CCAGATTTTACGAGCCAAACTGCGTATGCCTCAGTTTCTCAGTCCTGATGCACAATCCTTGCTTCGTGCG
TTGTTCAAGCGGAATCCATCCAATCGACTTGGTTACGGTCCCGATGGGTTTGAGCAACTTCAAGCCCAAC
CATTTTTCTCCACCATTTCGTGGTCTGGTTTGCTAGATCGGACCTGTTCCGCGCCGTATCGTCCTGTTTG
TTCACCACGCCAGGCAAATGTCGCACTAGATTCCGTGTCATCATCCCCGTCGCTCAAGGAATCACCCGAT
ATCCCGGTTAGCGCTTCATCCTGGGAGATCTTTCGTGGGTTCAGTTACACTGCTCCGAAATTGGTGGATC
AGTCCGTGGACTATTTCTCAGAATCAAAAGATGAAGATCGTCATCTCCAAGCTCCGGTATTCACGCGATC
TCCGACACCAGCAGCTTCAATCACGCCTTTTCATAGTGGTCCGCTCAGTTCGTTTGGGACAGATGTAAAC
GGGCAAACGAGCGATTCTGTCTATTCTGGAATTGGAGCTGATTCTCGTTCGAGCATGGAACTAGGTCCGC
GATACGCCCGACCGCTTGACTCGGGTACCAGGCGAGCCGAATCCAGTCTCCGTCTGGAGATCATCGGACC
GTCCGGAGCAATCGCATTCCCGAATGTGAAAACTACACCGTTTGCAGATGACTTCGAGCTGAAGGAAGTT
ATTGGGCGTGGAGCGCATGCCACTTGTCAACGATGTGTGCATCGTCAAACGTTTGAGGTGTACGCGGTTA
AGATAATCGATAAACGGGTGCACGATCCTACAGATGAAATTTCCATCCTAACACGCTTCAGTGAATTGAA
GCATATAGTAACTTTATATGCGGTCTACGATTCCGACCCGTTTGTTTACATTGTGACAGAGTATTTGGGC
GGCGGTGAACTACTGGACCGTGTCATGCGCAAACACGGTCTATCTGAATTCGAAGCCAGTCGTGTTATCG
AAGTGGTTGCTAGCACACTAGCCGAGTTGCACAACAATCGGGTTGTACATCGTGATGTGACGCCATCCAA
TCTGGTTTACGCTGCACTCAATCAAGACCCCTCCAGTCTTCGAATTTGCGATTTTGGTTTTGCCAAAACC
GTGCCCACAGAAAACGGATTCCTCATGACACCGCGGTACACAATTCCTTATGCTGCACCAGAAGTTCTAC
GTCGAGAAGGTCATTCATACGCTTGTGACCTGTGGAGTTTGGGCATATTGCTGTGCGTGCTACTTGTCGG
CCGAACGCCGTTTCCGCACAGACCTGGGGACAGCCCGGGATCGTTATTGAATCAGATCAAAACGGAAGGC
TTGAAATTACTGGGACCACGGTGGTACCGAGTGTCTGCAGATGCAAAGGATCTGGTATCCAAATTGCTCG
AAGTGGATCCCACAAAACGAATTACTGCCGCTGATGTTCTCACGCATCCGTGGTTAACAAATCGAGAAGA
ATTGCCCAGGCAACATATCACCGTAGATGCTAATGACGAAGTGATCTCCAAGCCTGCAATTCACACCTGG
TATAAAATCAGCGCCTCACAATTGACCAACACCCCAGCCTTGGGTCCTGTAACCGATTCACAACTAGCCG
CACGACGTCAACAGTCCCGAATGAAGTCCAAATCGAAAACATTCAATATTCGACCACCACTGCCAGATCC
ATTGGAGGCGTCTAGTTCTCCGGTCACATGCACCAGTTCATTTGTGCTCAAGCAAACCAAATGGTCAAGC
GATATGGCTATTTTCCCTCAAAGCATATCTAATTCCGGTCTGTTACGTTCAACAAACTACGCAACCTCAC
CCTCGCACGGTACCGTGAGTACCGTATTGTCCGGGCCGAACGGGCACCCGGACGGAAGAGCATGCTTTTT
CACTTCAGCAACTTTCACCCTGTCTCAACCGGCACGATCAAAGCCGTTTTATTCTCCGGGACATGGAAGT
ATACATAATCAATCACGGGTTGTGGTCTAGTAGAACGACTGATCAGGGAGATTGGGTTCTTGCCTAGCGT
AAATGCTACTCCTGTGTACAGGATATCAGAAAATCAGAATATTTCCAAATGAGCCCTCCCCTCCCCGCCG
CCACGTGTTGTGGTTGACTACTCACATGTATATCTGTGGCAATGGCATTCATTTCCTCGCGAAAAATTCG
CATGTAAAACCTCTTTTTCGTACATCGTGTCACCTAGGTGTTGTTTTGATGGTCACCAGTCCGTGTTCGG
ATCTCATGCGATTTGGTCTATCTTTCCTCCTCTATAGGACTAATACTGCCGACCTGTCTCCTCATCGTAT
CACAAAATTTGCTAAGTTCTATATGAATGAGAGAACATAAAACGGACAGAACTGTGAAACTGTCTCCGAA
TTTCGTGCACAGTACCAAACCCCGCATTTGGTCAAAACTAAGAAATTTTCTTGTTGAACCCAATGCATTA
TTTTCAAATCCCCTGCAAATATGCGGCCAAATGAAATAGTCTTTCACTTTCCCATTTCCGTCAACCAGTC
AACCAACCAAACCATCTGTCTGATGCCCCGATATTTTTCATTGTGATTATTGAGTTATGATCAAAACTGT
TCTCAGTTGTATGTGAATAGATATGTGTATACACTCCCG
>maker-scaffold10x_1006_pilon-augustus-gene-0.3-mRNA-1 
TTTCTGAAGGTTGGGTAGCGCGTCCTCTTAACGTGTTCGGGAGGTTTACTCATGTTTTTGCTGTTCTTGT
TGTTGTTATTTGAATAGCATAAAGTAGAGGACCAAATTATCATATTCGTGCTCTTTTTGGAGAAACAAAG
ATGTTGGGCGATACAGATTCAACTGTTACAAACGTCGACGTGCAAGAACTGTCGTGCTTTTCATCAAAGA
CAGACCCTTCACAATTTCAACTAATTCGCGTTCTTGGACAAGGCTCCTTTGGCAAAGTTTTTTTAGTGCG
TAAGCGAGTGGGTGCGGATACTGGGACGCTATTTGCTATGAAAGTTTTGAGAAAAGCTTCACTTAAACTC
CGGGATCGGATTCGCACAAAGATGGAACGGGACATTCTGGCAGCAATTCGACATCCGTTCATCGTTCGTC
TCGAGTATGCATTCCAAACCGAGGGGAAATTGTATCTCATCTTGGAATACCTTCGAGGCGGCGACTTATT
CACACGTCTTTCTTGCGAAGTGATGCTGCCGGAGAATGATGTCAGATTCTATCTTGCCGAATTGGCTTTA
GCTTTGAATCACTTGCATCAGTTGGGGATTATTTATCGTGATTTGAAGCCCGAAAACATACTGCTAGATG
TTGAAGGCCATATTAAATTGACAGATTTCGGCCTTTCGAAAGAAGCCATCCACCATGGATCCGGGGGTCA
GGCATTCTCCTTCTGTGGAACAATCGAATACATGGCTCCGGAGGTGATCACGCGTCGGGGACATGACTCT
GCCGCCGACTGGTGGAGTCTTGGTGTGCTCATGTTTGAAATGCTTTGCGGTGTACTCCCATTTCAGGGCG
AGAATAAACGAGATACAATGGGCCAGATTTTACGAGCCAAACTGCGTATGCCTCAGTTTCTCAGTCCTGA
TGCACAATCCTTGCTTCGTGCGTTGTTCAAGCGGAATCCATCCAATCGACTTGGTTACGGTCCCGATGGG
TTTGAGCAACTTCAAGCCCAACCATTTTTCTCCACCATTTCGTGGTCTGGTTTGCTAGATCGGACCTGTT
CCGCGCCGTATCGTCCTGTTTGTTCACCACGCCAGGCAAATGTCGCACTAGATTCCGTGTCATCATCCCC
GTCGCTCAAGGAATCACCCGATATCCCGGTTAGCGCTTCATCCTGGGAGATCTTTCGTGGGTTCAGTTAC
ACTGCTCCGAAATTGGTGGATCAGTCCGTGGACTATTTCTCAGAATCAAAAGATGAAGATCGTCATCTCC
AAGCTCCGGTATTCACGCGATCTCCGACACCAGCAGCTTCAATCACGCCTTTTCATAGTGGTCCGCTCAG
TTCGTTTGGGACAGATGTAAACGGGCAAACGAGCGATTCTGTCTATTCTGGAATTGGAGCTGATTCTCGT
TCGAGCATGGAACTAGGTCCGCGATACGCCCGACCGCTTGACTCGGGTACCAGGCGAGCCGAATCCAGTC
TCCGTCTGGAGATCATCGGACCGTCCGGAGCAATCGCATTCCCGAATGTGAAAACTACACCGTTTGCAGA
TGACTTCGAGCTGAAGGAAGTTATTGGGCGTGGAGCGCATGCCACTTGTCAACGATGTGTGCATCGTCAA
ACGTTTGAGGTGTACGCGGTTAAGGTCTACGATTCCGACCCGTTTGTTTACATTGTGACAGAGTATTTGG
GCGGCGGTGAACTACTGGACCGTGTCATGCGCAAACACGGTCTATCTGAATTCGAAGCCAGTCGTGTTAT
CGAAGTGGTTGCTAGCACACTAGCCGAGTTGCACAACAATCGGGTTGTACATCGTGATGTGACGCCATCC
AATCTGGTTTACGCTGCACTCAATCAAGACCCCTCCAGTCTTCGAATTTGCGATTTTGGTTTTGCCAAAA
CCGTGCCCACAGAAAACGGATTCCTCATGACACCGCGGTACACAATTCCTTATGCTGCACCAGAAGTTCT
ACGTCGAGAAGGTCATTCATACGCTTGTGACCTGTGGAGTTTGGGCATATTGCTGTGCGTGCTACTTGTC
GGCCGAACGCCGTTTCCGCACAGACCTGGGGACAGCCCGGGATCGTTATTGAATCAGATCAAAACGGAAG
GCTTGAAATTACTGGGACCACGGTGGTACCGAGTGTCTGCAGATGCAAAGGATCTGGTATCCAAATTGCT
CGAAGTGGATCCCACAAAACGAATTACTGCCGCTGATGTTCTCACGCATCCGTGGTTAACAAATCGAGAA
GAATTGCCCAGGCAACATATCACCGTAGATGCTAATGACGAAGTGATCTCCAAGCCTGCAATTCACACCT
GGTATAAAATCAGCGCCTCACAATTGACCAACACCCCAGCCTTGGGTCCTGTAACCGATTCACAACTAGC
CGCACGACGTCAACAGTCCCGAATGAAGTCCAAATCGAAAACATTCAATATTCGACCACCACTGCCAGAT
CCATTGGAGGCGTCTAGTTCTCCGGTCACATGCACCAGTTCATTTGTGCTCAAGCAAACCAAATGGTCAA
GCGATATGGCTATTTTCCCTCAAAGCATATCTAATTCCGGTCTGTTACGTTCAACAAACTACGCAACCTC
ACCCTCGCACGGTACCGTGAGTACCGTATTGTCCGGGCCGAACGGGCACCCGGACGGAAGAGCATGCTTT
TTCACTTCAGCAACTTTCACCCTGTCTCAACCGGCACGATCAAAGCCGTTTTATTCTCCGGGACATGGAA
GTATACATAATCAATCACGGGTTGTGGTCTAGTAGAACGACTGATCAGGGAGATTGGGTTCTTGCCTAGC
GTAAATGCTACTCCTGTGTACAGGATATCAGAAAATCAGAATATTTCCAAATGAGCCCTCCCCTCCCCGC
CGCCACGTGTTGTGGTTGACTACTCACATGTATATCTGTGGCAATGGCATTCATTTCCTCGCGAAAAATT
CGCATGTAAAACCTCTTTTTCGTACATCGTGTCACCTAGGTGTTGTTTTGATGGTCACCAGTCCGTGTTC
GGATCTCATGCGATTTGGTCTATCTTTCCTCCTCTATAGGACTAATACTGCCGACCTGTCTCCTCATCGT
ATCACAAAATTTGCTAAGTTCTATATGAATGAGAGAACATAAAACGGACAGAACTGTGAAACTGTCTCCG
AATTTCGTGCACAGTACCAAACCCCGCATTTGGTCAAAACTAAGAAATTTTCTTGTTGAACCCAATGCAT
TATTTTCAAATCCCCTGCAAATATGCGGCCAAATGAAATAGTCTTTCACTTTCCCATTTCCGTCAACCAG
TCAACCAACCAAACCATCTGTCTGATGCCCCGATATTTTTCATTGTGATTATTGAGTTATGATCAAAACT
GTTCTCAGTTGTATGTGAATAGATATGTGTATACACTCCC
>MSTRG.10.3 
CTGGAAGCTAAAATGAGCTAAGTTGTTTTAATATATGGAGCCAATTTATTTCTGAAGGTTGGGTAGCGCG
TCCTCTTAACGTGTTCGGGAGGTTTACTCATGTTTTTGCTGTTCTTGTTGTTGTTATTTGAATAGCATAA
AGTAGAGGACCAAATTATCATATTCGTGCTCTTTTTGGAGAAACAAAGATGTTGGGCGATACAGATTCAA
CTGTTACAAACGTCGACGTGCAAGAACTGTCGTGCTTTTCATCAAAGACAGACCCTTCACAATTTCAACT
AATTCGCGTTCTTGGACAAGGCTCCTTTGGCAAAGTTTTTTTAGTGCGTAAGCGAGTGGGTGCGGATACT
GGGACGCTATTTGCTATGAAAGTTTTGAGAAAAGCTTCACTTAAACTCCGGGATCGGATTCGCACAAAGA
TGGAACGGGACATTCTGGCAGCAATTCGACATCCGTTCATCGTTCGTCTCGAGTATGTCACGAAAGAATC
AATCTGGGCTGTTCTAATTGAACTACAAAATCAAGCAGCTGTTAATTCGCAGGAAAAGACATCTGAATCA
TGTGACCGCAGGAAAAGTGCACACTTTTACATCAGATGCACTTGTACGCAGAAAATGAACTGCAGACCAG
ACGAGAAAGAATAAAATGAATTTTTCCCCCACACGTGCTTCTGGATCACAGTTGGGAGTGTGCGCCAAA
>MSTRG.11.1 
CATTCCTGGTGCGTTTCAATTTCTTTTTAGGAATGCTGCGGGCTACTGCGAGCGGCATGAACCGGCCGGT
TCAATTTTTCAAGTATTTTCTGATATTGGATTTTGAAGCCACTTGTGATAAAAATCGGAAGATCACACCC
ACGGAAATAATTGAATTCCCCGTTATCAAGATGGACAGTGAGAGCCTCATCTTCGAACGTAGATTTCATT
ATTATGTGCAACCAAAGGTTCATGCAGATCTCACCGATTTTTGCACAGAGCTGACTGGAATCACCCAGGA
TATGGTTGATGGTCAACCGTGCTTGGAGGATGTCCTGAAGAAGTTTGATGACTTTCTACGCGATGAACAA
CTGCTGCTTCCCGAAAACAATTTTGCTTTCGTTACGTGTGGTGACTGGGACTTGAAGAAAATGTTGCCAT
CTCAGTGTCAGTATCTGAACATCCCTCTGCCGTCTTACTTCGGTCAGTGGATCAATATCAAGCAGATCTA
CTGCGACGTAATGGGGACATTCCCACGTGGTTTAACGGACATGGCACGTGGACTTCGATTACCAATGCAA
GGCCGATTACACAGTGGAATTGACGACTGTCGAAACATAGCGTCGGTTCTGTGCGCATTGATTCGGCTCG
GAGCTATCCCGAGAATCACTGGAACATTAAACGGCTAACTTTTACGAAAATATGAGCTCTCAGATATCAA
TGGATATATTATGGATTCATCTTCAAACAGATATCTCCTATAAATACATCCTCGAACATTGTATTGCTTA
TGGATGGGATTTTTGTTGCTTTTTCACTCCGCTTGGTTCATCTTGGTGCATATTTGTGCTAACATATCGT
GTTGATTTTTATGCAGGATGGGATAAGCAAATAGTGCTATTCGGCAAGCCAAGCCGAATTAATACATCTT
TTATTTTAACTATACACTCTTTT
>MSTRG.11.2 
CATTCCTGGTGCGTTTCAATTTCTTTTTAGGAATGCTGCGGGCTACTGCGAGCGGCATGAACCGGCCGGT
TCAATTTTTCAAGTATTTTCTGATATTGGATTTTGAAGCCACTTGTGATAAAAATCGGAAGATCACACCC
ACGCTGACTGGAATCACCCAGGATATGGTTGATGGTCAACCGTGCTTGGAGGATGTCCTGAAGAAGTTTG
ATGACTTTCTACGCGATGAACAACTGCTGCTTCCCGAAAACAATTTTGCTTTCGTTACGTGTGGTGACTG
GGACTTGAAGAAAATGTTGCCATCTCAGTGTCAGTATCTGAACATCCCTCTGCCGTCTTACTTCGGTCAG
TGGATCAATATCAAGCAGATCTACTGCGACGTAATGGGGACATTCCCACGTGGTTTAACGGACATGGCAC
GTGGACTTCGATTACCAATGCAAGGCCGATTACACAGTGGAATTGACGACTGTCGAAACATAGCGTCGGT
TCTGTGCGCATTGATTCGGCTCGGAGCTATCCCGAGAATCACTGGAACATTAAACGGCTAACTTTTACGA
AAATATGAGCTCTCAGATATCAATGGATATATTATGGATTCATCTTCAAACAGATATCTCCTATAAATAC
ATCCTCGAACATTGTATTGCTTATGGATGGGATTTTTGTTGCTTTTTCACTCCGCTTGGTTCATCTTGGT
GCATATTTGTGCTAACATATCGTGTTGATTTTTATGCAGGATGGGATAAGCAAATAGTGCTATTCGGCAA
GCCAAGCCGAATTAATACATCTTTTATTTTAACTATACACTCTTTT
>maker-scaffold10x_1006_pilon-augustus-gene-0.6-mRNA-1 
TAGATTTCTCACCAGTTGACCAAAACGCGTTCCATTGTGGCCGGTCTGCAGTCAGTTTATGGGCGGGTTT
TGATTAGTTTATGTCAAGTGTCACTCGCACCGAGTCAGTCACTCTATCAGAACAAACGGCCAACCAAATT
ATGTCTGATGAAACTGCACAGAATTCCCAGAACCCTCTATCAGAAAAGAAGACGCCTAGTATTTTGCACA
CAAAAGCTAGTAGTTCCGAAGAACTGTTAGCAGAGCAGTGCCCCACAGATCACCAACTTGAAAGATTGCT
ACCGGACGCATGTGTAAATAAATGTTCTGAGAGTAACCCGGGAGCGGACCACGATGCCACAGTGAACGAC
GCCATAAACTCCTATCCAGACTATCAACGTGAACTTGTCACATGCGAGTACTTCGTGAAATTTCACGAGC
AGTCATATTGGCATTGTGCTTGGGTACCCGGAGCCATGCTACTAGCTTTGCATCCGAGTATGGTCCGCTA
TTACATGAAGAATCTCAAAATGAAACTTGAATTGCAGCCCACTTTGGACGTCTCTTCGTCTTCTCAGCTG
GACACTAACAGAGTGCTTGAAGACGGCACGCAGTCAAAGAAAAACATATCCAATGCGTTAAGTCCTAGGC
AGGATCGAAATTTGTCGCATGACGAGACCATATCGGAAACTGGATCAGTTAACATCCCCGGTCCCGACAA
CAGTGAAGGTGAACCGGGATCAGGTGCTATTCCCCTGATAATCCAACATAGCAGCGAGGAACTGAGTGAT
GAGGAAGACAAATTGGACAACAAGAATGACTATGGTGACGTTGTGAATTGGACTTCGAAATCACCCTCAG
GAGCCGGTGCTCGACGTCATTACTTGTTACGTTGGGGTGTCGAAAGCTTTGCACTTGTGCCCGAACGAAT
AATTGCCGTAACCGAACCGTTTACTCCGTTGGGCTCTGACGGTAATATACTTCAACCTGACGGATGGCCG
GAGCGTGAAAGTCTTCTGTATCGACACGTGTTTGTCAAATGGCTACATCTCTCCGCTAATCATTACACGT
GGGAGATCATCGAGGCAGATTTGGACGTGCTAGAACAGACTGTTCGCTGCCCCGAGATGGCCCAGTTGAA
ATCAATCAAGCCACCGGACGAACCGGAAGGTAAACTTCTACCCGTGCAAATACGTCGACATTTGATACAA
CTGACTAACCTCTACTGCAGGCGAATTGCCGTCATGCTGTGCGAGGCCTATGGAGCACGCAAAGTGCTAT
CAAAACAGTTACCACCGTGCGCGGACCCTATGAAAGCTTGGAATGCTTGTTGGATGAACGGTCAGCCGGG
TTATCTATCGCCGGTGTGCAAATGCGTGCTACATCCGTATCAGGTCGAAGGAGTTCGATGGCTTTGGCAT
GCCTACCACGGTCGAATCAATGCGATTTTGGCAGATGAGATGGGGTTGGGAAAAACGGTGCAAGTGATTA
CTTTGCTTTACCTATTGTGGAAAGAGCGCAAGGATTACGGGCCATTCATTATCATTGCACCGTTGTCGAC
ACTGCTTAATTGGCAACGCGAGTTCCAAATTTGGGCACCCGATTTTCACGTCATTGTGTACTCGGGCGAG
AAGAGCTCAAGAACCATAATGCAGGAATATGAATTATTCATGCCGAATACTCATGGTCTGGCCACCTTTC
ATGTATTGATCACAAGTCACGAGTTGGCGTGCATCGAACGACCTTGTTTGCAAGCTTTCAACTGGAGTGT
TCTCGTGGTAGATGAAGCGCATCGTTTGAAGAACAAACAATCTCGTTTCCGTTTTTTACTCACCCCTTGT
TTGCCTCCTGTGAATAAGCTGTTCAAAGAGACAAGCCAATACAAAGCGGATTTCAAGGTCCTCCTAACCG
GTACCCCGTTGCAAAATACTCTGGAAGAATTGTTTCACTTGTTGAATTTCGTTGACCCAAAAACGTTTGC
GAGTTTCAAGTCTCTAAGTGAACAGTGGCTAGATATGCCCAAGGAGGAACGTATTGCACATTTGCACAAA
CAGCTGAAACATCATCTTTTGCGTCGTCTGAAGGCGGATGTCATTCGGGACCTGCCTAAGAAATCAGAAA
TCCTAGTTTTTGTTGATTTGACAACGCTTCAGCGCAAACTGTACAAACTTATACTAACGAAGAACTACGA
GGAACTTCGAAGTGGCAGTCTGATGAATAGTTTGATGCATTTGCAAAAAGTGTGTGATCATCCGTATTTG
TTACCTGCTGGAGACAGCATCGCGCCCCGAGTGAACCCGAGTCAACCGAACTCGGCCTATGAGCCACGCG
CATTAATCCAAGTCAGCGGGAAGATGAGTGTGCTTTCCGACATGCTGGAGGGACTAAAATCACGTGGTCA
TCGCGTGCTTCTCTATTCTCGTCTCACTACCATGTTGGACATTCTGGAAGAGGCGATTCTCAACGCCGGA
TATTCTTATGAACGCTTTGACGGGAGCGTTAAGGGTCCAATCCGACAATTAGCTATTGATCGCTTCAATG
CTCCCAATTCCAAGGCTTTTATCTTTCTGCTTTCCACTCGCGCTGGAGGTGAGGGAATCAATTTGGCCTC
CGCGGATACGGTTATTCTGTTTGATTCGGATTGGAATCCTCAGTGCGATTTACAAGCGCTTTCCAGAGCT
CATCGTATTGGTCAGTCTCGTCACGTGGTAGTTTATCGATTTGTTACTCGGAATACCATGGAAGAACGTA
TCTATTCTGTGGCTCGACGAAAACTGGCCCTAACACATCTTGTCGTGGATCAGCACGAGCAACGGAAACA
AAACCGAGAGGAATGGAGAAATAGGCAAGCCGAGACCAACAAGCACAACGCCGCGGCAGACGCTGAAAGT
CCATTCAACACCCCACATGATTCAGAGTCGACGAGTCGAGAAGACGCAGAGGACGGATCCGTAACGGATT
CATCTGCCACTACTGTCCAGACGAGTGCGGCATCCGCTCCAATCGTGTCCTCCGGCAATCGATTAAGTCG
TCCGGAGATGAATGAGATGCTACGACACGGAGTAGAGTCATTGTTCTCCCTGGACGACCAATTGGACGAA
TCTGAACTGTTCAAGGCCGCTCGGGATTGTGGCTCCGACGATACAAAACGTATTGTGTACGATGCCGCAG
CCATCGATCGCCTTCTCGATCGTTCCAATTTGTCAGCAGACAAAGAGGAACCGAAGTCCGTCGCCGACGA
GTATCTAAGTGTGTTTCGTGTGGCCCACTTTGATCAGGCAACGGATCCAAGCTTGCCGAATTCGAACGCG
TCACCCGCTGAACCGGCAACGGCAGCAGCAGCTACAGATGTATCTTCATCCACACAAAAAACAAACGAAC
CAATCGGATATGCTACGTTTTGGGACCGTCTGCTCCGCGAGCGTTATATGCGTCTGACTACTGCGGATAA
CAAATTGAGAGAGAACTCCAAGCGTGTTGTTCGCAGTGTCCGTCGGTATTCGTACGATCGGGACATGGAT
TTTGAATCACCATCAGAACTGATGCATACGGATTCGTTCCGCCCCCCTCAATTCTCGAATACCGATTTCC
GCGCCTCAACTTCACTTCGTCCTGCGGGCTCTCGTTCTGCCAGGTCTGCAAAATGCAAGCGGGCACTTAA
AAGACACCTTTCAACCAAAGTGCCCACCATGTCTACTGGACATGATCTAGATGGCGATCAGAAGACGGCT
GCTACTCGGCGACCCATGTTACCTCGTGATATCAGCCCGAATTCGTCAATCTCCTCCGGGGACGTGCATA
CAAATCCTGATCAAGTTGACAGTGATGATGATCCACCGTACGTTCCCTCAGATGAATCCGCAGACGAGGT
GGTCTCTGAAACGGGAGTGAGCTTTAAATGTAAGTCCGCCCGAACGGAAGATGATGCGCGCAATGAACAG
TTGGAACCTGTGCTGCGAAACCGATTAGGGGAAATTGAGATTCACAACATTATTCCTATGTCCGGTGAAG
TGGAGCCCTTGTGGATACCAAGTTTGAAAACTAGTGAAACCTGGAAACGACGAATACCACATTTGGATCC
GAAAATCACATTTGAAAATGGTCATATGTTCATTTACGATTTCGGTCCGAACGATCGACAAGCGTTTGCT
GGTGCTGTTATGAGGTTTGGACTTCCTCCTCCCGGTATTGTTCCACCTCAAGAGTGGCTCCCCAACGCGT
TGCATCATAAATCGCCAGCAAATCTGTTCGCATACACGTCCGTGTTTATGCGTCATCTGTATGACGATCC
GAACGGGATGGATGAGTTGACGAATTGGTCAGTCACCTCGGCTGTTTTCGTTGTCTATCCGCAAGGGTGA
TTGTGTCCCTTATTTCGTGTTTCCTGGTTTTTCTGCTACTGGTCCCTGATTCTCCATCGCAGTGACTGAG
AGTTCCTGTGGCGGTCGAGTGGTTTATATATCACTTCGCTGGTCAGAGGCTCGAAGTCCACCACCACCGG
TCTTTTTGGTGGTAGACAGCAATCCAGTGTCGCCCGGTTCATTATCGTGCCTGACCTTTTGAGATCTTAT
GGGGTTCTCCATCAATCCAAATCTCAGGATCAATTGACCAGGAGTATGGGGTTTATTCATATTCAAGCAT
GGATTAAAAAGGCGTTTCATATTGGAAAAGCCGTTCCGGCAATATTCCTTCACTACGTGCACGAAGATTG
TTCTATGCTAGTTGGTCTGACGGTTTACCGAAGGAGAGTCTTTGTGTCCCCGCGGTCCTGTCGCGCATCG
CAATCATGGCTTTGATTCGGAATAAGATTTTGGAATTCGAAGATATTAACGGTGTACATAGTCGTACATT
TGAGGCGGTCAGTACTCGGTTCAAATTCACCATCCACGAGGGTGGCTTGACACTTTTGCGACCCACGTGG
CACGAAGAGTGGCAATGTATCAATCGGATCATGAAGCCGGTAATGAAAACAATCGGCTCGTGGACATCAG
CCACAAAGAAACGCGAAGAAGCCATGTACCACTTGCAGCACACGTGGCATTCCCGACATGATTTTTGGTT
ACTTGCGGGCATTCACATACACGGTTATATGCGTTGGAACGATATCCTGATGGACCCTCGATTTCATTTG
TTATGCACGGGACTTGAGGGTGTGATGGAACAGGTGGAACGGAAAATCACTGACAATGATTCGGATCAAA
CTGCAGAGCGACAAACCTCCGTTCAACAGAATCTCACCAAACCCCATGGTTTTTTGCTCACTCGCTTACG
CATGCTTGAACAGGCTTTGGTAGTTGAGCAAGCGCTACGCGAGGTGGCTCGTGCTGCTCTGTCCGGTAGC
GGCGATGTGGCCGGACCACCTGTACTACGCGTGCAAAATCTCACTGTATGCTTATCAAACAAATTGGCTG
CTGCTGGACCAAGGAAACGAATTGCTTTGCCGAAAGAGCCACAGGCTCGCGAGGCGACTCGAGCTGCTGT
GATGGCACTACAAGATATACTGGAAGACTTTTATGCGGATCTTCCAGGCTTACCGGCTTTTGTTGTCTAC
ACGGAAACTGACGATACCGCGACAAATAATAACAGTTTGGATCCGATGGACGATGGCCAATTGGTCGGTA
CAGATCCCGCCGATGTTGTTGATCCAACACCGAGTGAAACTGAACAAAATGCAACCACTGAAGCAAATCA
ATCAAAAGCTACCAGTTCTGATAGTCTAGTTATTGAAATTTCCGACGATGATACGGAAGAATGTGACAGT
GTTGGTAGAAATAACGATGACAACATCTACAACAGTTAGCATCGTCGACGGAAGAAAACGGTATATCCAC
TCTCTACACCACACACGCATTTTCATCGAAATGATTGGGCTTCACCTCCCTGTATATATCTATATATTAT
ATTCAGTTTTCGAAATGAAACACCATTGATCAGTATTCATAATACAAATATTTCCACCAGACTTTGCTTT
TGTGGAGTTGTTCTACTGCATCTGAATGGACGGTCAATTTATTGTTAGTTCGTCGTCAGTTTGTTACGTA
TCATTTATTGTATGTTTACTCTATCAAAGCAAACATGGGGAGCGGGTCTGTCAGTTTACTTTGGGAACCT
TTCCGACAACCTGTTAACTTAACCGGGAAATAAATGACACGTAGCTTGTTGAAGCACGTGAGAAATGACG
CTCGTGTCTCGCAGAGGTTAACAGTTGTTTTGCCCATGTCTAAACACGCTAAACCAATCAATTACCTTGG
AGGTCAGAAGTGCGAATCCCGCCACCGCCGGTCTATTTGGTGATAGGCAGTAATCGACTGTCACTCGGCT
CGTTATCATGCTTGACCTATTTGGCCGTGGTATTTTTTTTTCCATTACTCCAAATCCCAGGGTTCGTTTC
ACAGTTTTCCTTGCTTAAACAGTGACCCTTCGAGGTTATGGGTTCAGCTGCTCGTGCGCAAGCATGAAAT
AAAATGTCCAGTCACATAGGGGTTCGACGTTCTTTCACTCCTGCAGGGAAACCAGTACATGTCAACAAAA
GCGGAAACAACGTACATTATCGACTAGACAATGCGGTACTTGAAGCGTAAATTAAATTTCCCAGAACGTT
GACGCGTGTGTCATTTCGATACGTCTTCTATAACAGGTCTCCAGTTTAAATGGTGGGTTAGCGTTTGTCT
ACATAATATACTAATCTCACGTTGAACCCCAGTCTAACATGTGTGATGGTGTACTGGTTAAATTTGTTCT
GATTGTCGTGTTTCTGTTAAATTGCAGCTTTTATTTCAGGAAAATACTCTTGACTGTAACTGTTTGGACG
ATAATTGACATAAAACATCACACAAAAGACCCCTCATCTTTAGTACGTACTTCCATTCCATTCCCATAGG
TCTACTTTAATACTCTTGAACTCTCCACGTGGTAAGACCATCTCTAGTTCTCCCCTTGCGCGCCATAAAT
TTCAACTCATTCGTGTGTGGGACAACAGTAATGTGCTGAATGGGTTTGCTCTATCCTCGACCTTAAATCC
GAACGTCAGTGAAAATGATTTTCTGGCTTTCCGTCTTTTTTCTAACTTCAAACTGAATTCATTACTATCC
CGCTCTCAAAATGTTCGCATCCCAATAATGTCGGGGGCAGTGCTGATTTAAATTAAATATTATGGATACA
AACAGTTGTACATCTCATACTTTGCAGTGCCTTTATCGTATCTTTTTCTGCCTTCTTCAGATTATTGTTC
AGCAGTTCCTACCCGACTATCGCTCTGGCATCTCCATTGCATCGGTTTTGTGCTGCTTCTACGCGCTAAC
AATGGTTCACGGGACATGATGACCCTGCTCGGATTTCTTGACGAGCTGCTCGACTGCGTTCGCCTTGGTG
CGTTTGGTGTGTGTGTACAGTTGGTTGGTGTAATTGTAAGTACGCTGTTGTGGACATTGCATTCAGAAGA
TTTGTGGCCCGGTGATAATTACAAATACAGTTTTGAGAAGCGAGATAGCGCTTTGGTTCGGATTTTCTTC
CCCCTGTGGTCTGCCGATGTGATCGTGTGCTATTACGATTTGATTGTGTTTTCACGTCGTGTGCTATTTC
ACCGGAAAATTCGAAAACTGATTCGTCGGAATGATTTGATTCCATTCAACTACTACAGATTCTCCTGGCA
TGCGTTTATCGGTGAATTAATTTATGCCGTGTCCTGTTCCCTGTGCTGGTTTCTCTTCAAACTACTTCTG
TACCGAAAACTGGTTGAGGGAGTCCAGTACAACTTGACTTACCCTGTAGTATTCCTCCCACTATTTTCTT
CTATGCAACTGATCCTGCTCACAATTATGGTTGTTTGGTGCCGGACAAATTGTTCCTAGTTTTACTCACC
ACTCCGTTCGATTCATCACAGTGTGACTTCTCCATGAATGATGTATTTTGGATTGGGATTGACACAAATT
CCACATGAAGACTGGAACTGGTCGAAAGATTCACTCATTGTACATAGCTCCGATCCGTGCTTGTTATATT
CGCATTTATCATGTTGTCTCTCTCTTCCTCATTTTATGATACACATGCACATGCTTACAAGCATGGGTGT
GCGCATCCAATCTTAGATTGAAGCGTTTCGTGATTTCACCCAAATAAACGGACTATCAATGACTACATGT
TGATTCTCCGATAGCCAATACTGTAAATGTAATTGTCTGATATGATATATGAAAGTGAATTTTCTTCGTG
TCCCAATCCTTTTTTTGGGATTTGATGAGCATATTTTACTCCGATTTGTACTGCCTGATGCAGTTTCTCT
CGCGCGTGTGATTTTGAAATTAAAAGAATCCCCGTTGTGTTGTGGATATCGTCTTGTATGAAATCCTGTC
GAGTTC
>MSTRG.13.3 
TCTCATACTTTGCAGTGCCTTTATCGTATCTTTTTCTGCCTTCTTCAGATTATTGTTCAGCAGTTCCTAC
CCGACTATCGCTCTGGCATCTCCATTGCATCGGTTTTGTGCTGCTTCTACGCGCTAACAATGGTTCACGG
GACATGATGACCCTGCTCGGATTTCTTGACGAGCTGCTCGACTGCGTTCGCCTTGGTGCGTTTGGTGTGT
GTGTACAGTTGGTTGGTGTAATTAAAATTCGAAAACTGATTCGTCGGAATGATTTGATTCCATTCAACTA
CTACAGATTCTCCTGGCATGCGTTTATCGGTGAATTAATTTATGCCGTGTCCTGTTCCCTGTGCTGGTTT
CTCTTCAAACTACTTCTGTACCGAAAACTGGTTGAGGGAGTCCAGTACAACTTGACTTACCCTGTAGTAT
TCCTCCCACTATTTTCTTCTATGCAACTGATCCTGCTCACAATTATGGTTGTTTGGTGCCGGACAAATTG
TTCCTAGTTTTACTCACCACTCCGTTCGATTCATCACAGTGTGACTTCTCCATGAATGATGTATTTTGGA
TTGGGATTGACACAAATTCCACATGAAGACTGGAACTGGTCGAAAGATTCACTCATTGTACATAGCTCCG
ATCCGTGCTTGTTATATTCGCATTTATCATGTTGTCTCTCTCTTCCTCATTTTATGATACACATGCACAT
GCTTACAAGCATGGGTGTGCGCATCCAATCTTAGATTGAAGCGTTTCGTGATTTCACCCAAATAAACGGA
CTATCAATGACTACATGTTGATTCTCCGATAGCCAATACTGTAAATGTAATTGTCTGATATGATATATGA
AAGTGAATTTTCTTCGTGTCCCAATCCTTTTTTTGGGATTTGATGAGCATATTTTACTCCGATTTGTACT
GCCTGATGCAGTTTCTCTCGCGCGTGTGATTTTGAAATTAAAAGAATCCCCGTTGTGTTGTGGATATCGT
CTTGTATGAAATCCTGTCG
>MSTRG.13.2 
TTTCGGATTACCCGTTATTAACTCATCGCAACTAAAATGATAGATTCTCTAAAAAGTATTTTTGTCTGAT
GATTTTAGCTCCAATATAACCGTCTTATGGACTCCCCACGACATTCACAGTGCAAGCCGACGGAGATGCC
GTAATTCAGGTTGACTGTTCAGCATCCGTATCACAAAACGAATCTGAGTTGAACACACCTCATGGGGATC
AAAAGCACGAAAATTGCATTGACACACCAATTGCTGGGATAAATACTACAACCATTGATTCGTTTGAGCT
TTCGGATGGTAACCTCACAAATAAAGTAAGCCATAACGGTGAAATGGATCTCGGGGTTTCGTTTGCTAAT
ACCGTTTGTGATGCCATTCAACAAAATATGGGTGATTTTCAGTCAAGTGTCACTCGCACCGAGTCAGTCA
CTCTATCAGAACAAACGGCCAACCAAATTATGTCTGATGAAACTGCACAGAATTCCCAGAACCCTCTATC
AGAAAAGAAGACGCCTAGTATTTTGCACACAAAAGCTAGTAGTTCCGAAGAACTGTTAGCAGAGCAGTGC
CCCACAGATCACCAACTTGAAAGATTGCTACCGGACGCATGTGTAAATAAATGTTCTGAGAGTAACCCGG
GAGCGGACCACGATGCCACAGAATCCAAACAAAATGATGTCAATACAAGCTGTCTTAGGAGTTCGCACAT
TCGCAAAAGTCTGAGACCAAGAAAACTGCTTTCCTTTGGGGATGCGCTGTCAGACTTCGTAACGGGCGAA
GAAGCGCTAGTGTTCAACAAGGTGCGTGAGCCGCCGGTCTCTGAAGTAGCCTCAGACTTTATTGATCTCC
CTCCATCTCCAACTGTCCGAACAACAAGCCTGGAAGGTGAACGCCGGAGAAGTTTACGTCCGCGACGTAC
GGTAAAACAAACCGACACATTCGAGAATGAAGCAGAATTAGACAGATTGTTGAGTGATAAAGTTACCTTG
CAAGCCTATGGCCCAGCGCAACACTGGAACACAGGGGAATATATCACGAAAAACTGGGTCGCCGTTGAAA
AAATACTTTCTCATCGACCGTTAAAACCGAAAAAAGTTACGAAATTGCTGAACGACGCCATAAACTCCTA
TCCAGACTATCAACGTGAACTTGTCACATGCGAGTACTTCGTGAAATTTCACGAGCAGTCATATTGGCAT
TGTGCTTGGGTACCCGGAGCCATGCTACTAGCTTTGCATCCGAGTATGGTCCGCTATTACATGAAGAATC
TCAAAATGAAACTTGAATTGCAGCCCACTTTGGACGTCTCTTCGTCTTCTCAGCTGGACACTAACAGAGT
GCTTGAAGACGGCACGCAGTCAAAGAAAAACATATCCAATGCGTTAAGTCCTAGGCAGGATCGAAATTTG
TCGCATGACGAGACCATATCGGAAACTGGATCAGTTAACATCCCCGGTCCCGACAACAGTGAAGGTGAAC
CGGGATCAGGTGCTATTCCCCTGATAATCCAACATAGCAGCGAGGAACTGAGTGATGAGGAAGACAAATT
GGACAACAAGAATGACTATGGTGACGTTGTGAATTGGACTTCGAAATCACCCTCAGGAGCCGGTGCTCGA
CGTCATTACTTGTTACGTTGGGGTGTCGAAAGCTTTGCACTTGTGCCCGAACGAATAATTGCCGTAACCG
AACCGTTTACTCCGTTGGGCTCTGACGGTAATATACTTCAACCTGACGGATGGCCGGAGCGTGAAAGTCT
TCTGTATCGACACGTGTTTGTCAAATGGCTACATCTCTCCGCTAATCATTACACGTGGGAGATCATCGAG
GCAGATTTGGACGTGCTAGAACAGACTGTTCGCTGCCCCGAGATGGCCCAGTTGAAATCAATCAAGCCAC
CGGACGAACCGGAAGGTAAACTTCTACCCGTGCAAATACGTCGACATTTGATACAACTGACTAACCTCTA
CTGCAGGCGAATTGCCGTCATGCTGTGCGAGGCCTATGGAGCACGCAAAGTGCTATCAAAACAGTTACCA
CCGTGCGCGGACCCTATGAAAGCTTGGAATGCTTGTTGGATGAACGGTCAGCCGGGTTATCTATCGCCGG
TGTGCAAATGCGTGCTACATCCGTATCAGGTCGAAGGAGTTCGATGGCTTTGGCATGCCTACCACGGTCG
AATCAATGCGATTTTGGCAGATGAGATGGGGTTGGGAAAAACGGTGCAAGTGATTACTTTGCTTTACCTA
TTGTGGAAAGAGCGCAAGGATTACGGGCCATTCATTATCATTGCACCGTTGTCGACACTGCTTAATTGGC
AACGCGAGTTCCAAATTTGGGCACCCGATTTTCACGTCATTGTGTACTCGGGCGAGAAGAGCTCAAGAAC
CATAATGCAGGAATATGAATTATTCATGCCGAATACTCATGGTCTGGCCACCTTTCATGTATTGATCACA
AGTCACGAGTTGGCGTGCATCGAACGACCTTGTTTGCAAGCTTTCAACTGGAGTGTTCTCGTGGTAGATG
AAGCGCATCGTTTGAAGAACAAACAATCTCGTCTGTTCAAAGAGACAAGCCAATACAAAGCGGATTTCAA
GGTCCTCCTAACCGGTACCCCGTTGCAAAATACTCTGGAAGAATTGTTTCACTTGTTGAATTTCGTTGAC
CCAAAAACGTTTGCGAGTTTCAAGTCTCTAAGTGAACAGTGGCTAGATATGCCCAAGGAGGAACGTATTG
CACATTTGCACAAACAGCTGAAACATCATCTTTTGCGTCGTCTGAAGGCGGATGTCATTCGGGACCTGCC
TAAGAAATCAGAAATCCTAGTTTTTGTTGATTTGACAACGCTTCAGCGCAAACTGTACAAACTTATACTA
ACGAAGAACTACGAGGAACTTCGAAGTGGCAGTCTGATGAATAGTTTGATGCATTTGCAAAAAGTGTGTG
ATCATCCGTATTTGTTACCTGCTGGAGACAGCATCGCGCCCCGAGTGAACCCGAGTCAACCGAACTCGGC
CTATGAGCCACGCGCATTAATCCAAGTCAGCGGGAAGATGAGTGTGCTTTCCGACATGCTGGAGGGACTA
AAATCACGTGGTCATCGCGTGCTTCTCTATTCTCGTCTCACTACCATGTTGGACATTCTGGAAGAGGCGA
TTCTCAACGCCGGATATTCTTATGAACGCTTTGACGGGAGCGTTAAGGGTCCAATCCGACAATTAGCTAT
TGATCGCTTCAATGCTCCCAATTCCAAGGCTTTTATCTTTCTGCTTTCCACTCGCGCTGGAGGTGAGGGA
ATCAATTTGGCCTCCGCGGATACGGTTATTCTGTTTGATTCGGATTGGAATCCTCAGTGCGATTTACAAG
CGCTTTCCAGAGCTCATCGTATTGGTCAGTCTCGTCACGTGGTAGTTTATCGATTTGTTACTCGGAATAC
CATGGAAGAACGTATCTATTCTGTGGCTCGACGAAAACTGGCCCTAACACATCTTGTCGTGGATCAGCAC
GAGCAACGGAAACAAAACCGAGAGGAATGGAGAAATAGGCAAGCCGAGACCAACAAGCACAACGCCGCGG
CAGACGCTGAAAGTCCATTCAACACCCCACATGATTCAGAGTCGACGAGTCGAGAAGACGCAGAGGACGG
ATCCGTAACGGATTCATCTGCCACTACTGTCCAGACGAGTGCGGCATCCGCTCCAATCGTGTCCTCCGGC
AATCGATTAAGTCGTCCGGAGATGAATGAGATGCTACGACACGGAGTAGAGTCATTGTTCTCCCTGGACG
ACCAATTGGACGAATCTGAACTGTTCAAGGCCGCTCGGGATTGTGGCTCCGACGATACAAAACGTATTGT
GTACGATGCCGCAGCCATCGATCGCCTTCTCGATCGTTCCAATTTGTCAGCAGACAAAGAGGAACCGAAG
TCCGTCGCCGACGAGTATCTAAGTGTGTTTCGTGTGGCCCACTTTGATCAGGCAACGGATCCAAGCTTGC
CGAATTCGAACGCGTCACCCGCTGAACCGGCAACGGCAGCAGCAGCTACAGATGTATCTTCATCCACACA
AAAAACAAACGAACCAATCGGATATGCTACGTTTTGGGACCGTCTGCTCCGCGAGCGTTATATGCGTCTG
ACTACTGCGGATAACAAATTGAGAGAGAACTCCAAGCGTGTTGTTCGCAGTGTCCGTCGGTATTCGTACG
ATCGGGACATGGATTTTGAATCACCATCAGAACTGATGCATACGGATTCGTTCCGCCCCCCTCAATTCTC
GAATACCGATTTCCGCGCCTCAACTTCACTTCGTCCTGCGGGCTCTCGTTCTGCCAGGTCTGCAAAATGC
AAGCGGGCACTTAAAAGACACCTTTCAACCAAAGTGCCCACCATGTCTACTGGACATGATCTAGATGGCG
ATCAGAAGACGGCTGCTACTCGGCGACCCATGTTACCTCGTGATATCAGCCCGAATTCGTCAATCTCCTC
CGGGGACGTGCATACAAATCCTGATCAAGTTGACAGTGATGATGATCCACCGTACGTTCCCTCAGATGAA
TCCGCAGACGAGGTGGTCTCTGAAACGGGAGTGAGCTTTAAATGTAAGTCCGCCCGAACGGAAGATGATG
CGCGCAATGAACAGTTGGAACCTGTGCTGCGAAACCGATTAGGGGAAATTGAGATTCACAACATTATTCC
TATGTCCGGTGAAGTGGAGCCCTTGTGGATACCAAGTTTGAAAACTAGTGAAACCTGGAAACGACGAATA
CCACATTTGGATCCGAAAATCACATTTGAAAATGGTCATATGTTCATTTACGATTTCGGTCCGAACGATC
GACAAGCGTTTGCTGGTGCTGTTATGAGGTTTGGACTTCCTCCTCCCGGTATTGTTCCACCTCAAGAGTG
GCTCCCCAACGCGTTGCATCATAAATCGCCAGCAAATCTGTTCGCATACACGTCCGTGTTTATGCGTCAT
CTGTATGACGATCCGAACGGGATGGATGAGTTGACGAATTGTTGGTCTGACGGTTTACCGAAGGAGAGTC
TTTGTGTCCCCGCGGTCCTGTCGCGCATCGCAATCATGGCTTTGATTCGGAATAAGATTTTGGAATTCGA
AGATATTAACGGTGTACATAGTCGTACATTTGAGGCGGTCAGTACTCGGTTCAAATTCACCATCCACGAG
GGTGGCTTGACACTTTTGCGACCCACGTGGCACGAAGAGTGGCAATGTATCAATCGGATCATGAAGCCGG
TAATGAAAACAATCGGCTCGTGGACATCAGCCACAAAGAAACGCGAAGAAGCCATGTACCACTTGCAGCA
CACGTGGCATTCCCGACATGATTTTTGGTTACTTGCGGGCATTCACATACACGGTTATATGCGTTGGAAC
GATATCCTGATGGACCCTCGATTTCATTTGTTATGCACGGGACTTGAGGGTGTGATGGAACAGGTGGAAC
GGAAAATCACTGACAATGATTCGGATCAAACTGCAGAGCGACAAACCTCCGTTCAACAGAATCTCACCAA
ACCCCATGGTTTTTTGCTCACTCGCTTACGCATGCTTGAACAGGCTTTGGTAGTTGAGCAAGCGCTACGC
GAGGTGGCTCGTGCTGCTCTGTCCGGTAGCGGCGATGTGGCCGGACCACCTGTACTACGCGTGCAAAATC
TCACTGTATGCTTATCAAACAAATTGGCTGCTGCTGGACCAAGGAAACGAATTGCTTTGCCGAAAGAGCC
ACAGGCTCGCGAGGCGACTCGAGCTGCTGTGATGGCACTACAAGATATACTGGAAGACTTTTATGCGGAT
CTTCCAGGCTTACCGGCTTTTGTTGTCTACACGGAAACTGACGATACCGCGACAAATAATAACAGTTTGG
ATCCGATGGACGATGGCCAATTGGTCGGTACAGATCCCGCCGATGTTGTTGATCCAACACCGAGTGAAAC
TGAACAAAATGCAACCACTGAAGCAAATCAATCAAAAGCTACCAGTTCTGATAGTCTAGTTATTGAAATT
TCCGACGATGATACGGAAGAATGTGACAGTGTTGGTAGAAATAACGATGACAACATCTACAACAGTTAGC
ATCGTCGACGGAAGAAAACGATTATTGTTCAGCAGTTCCTACCCGACTATCGCTCTGGCATCTCCATTGC
ATCGGTTTTGTGCTGCTTCTACGCGCTAACAATGGTTCACGGGACATGATGACCCTGCTCGGATTTCTTG
ACGAGCTGCTCGACTGCGTTCGCCTTGGTGCGTTTGGTGTGTGTGTACAGTTGGTTGGTGTAATTGTAAG
TACGCTGTTGTGGACATTGCATTCAGAAGATTTGTGGCCCGGTGATAATTACAAATACAGTTTTGAGAAG
CGAGATAGCGCTTTGGTTCGGATTTTCTTCCCCCTGTGGTCTGCCGATGTGATCGTGTGCTATTACGATT
TGATTGTGTTTTCACGTCGTGTGCTATTTCACCGGAAAATTCGAAAACTGATTCGTCGGAATGATTTGAT
TCCATTCAACTACTACAGATTCTCCTGGCATGCGTTTATCGGTGAATTAATTTATGCCGTGTCCTGTTCC
CTGTGCTGGTTTCTCTTCAAACTACTTCTGTACCGAAAACTGGTTGAGGGAGTCCAGTACAACTTGACTT
ACCCTGTAGTATTCCTCCCACTATTTTCTTCTATGCAACTGATCCTGCTCACAATTATGGTTGTTTGGTG
CCGGACAAATTGTTCCTAGTTTTACTCACCACTCCGTTCGATTCATCACAGTGTGACTTCTCCATGAATG
ATGTATTTTGGATTGGGATTGACACAAATTCCACATGAAGACTGGAACTGGTCGAAAGATTCACTCATTG
TACATAGCTCCGATCCGTGCTTGTTATATTCGCATTTATCATGTTGTCTCTCTCTTCCTCATTTTATGAT
ACACATGCACATGCTTACAAGCATGGGTGTGCGCATCCAATCTTAGATTGAAGCGTTTCGTGATTTCACC
CAAATAAACGGACTATCAATGACTACATGTTGATTCTCCGATAGCCAATACTGTAAATGTAATTGTCTGA
TATGATATATGAAAGTGAATTTTCTTCGTGTCCCAATCCTTTTTTTGGGATTTGATGAGCATATTTTACT
CCGATTTGTACTGCCTGATGCAGTTTCTCTCGCGCGTGTGATTTTGAAATTAAAAGAATCCCCGTTGTGT
TGTGGATATCGTCTTGTATGAAATCCTGTCG
>trnascan-scaffold10x_1006_pilon-noncoding-Thr_GGT-gene-0.19-tRNA-1 
ACTGCGATAGCTCAGCTGGTAGAGCATTTGCCCGGTATGCGGAGGGTCGCCGGGTCGATTCCGGCTCGCG
GCG
>trnascan-scaffold10x_1006_pilon-noncoding-Thr_GGT-gene-0.12-tRNA-1 
ACTGCGATAGCTCAGCTGGTAGAGCATCTGCCAGGTATGCGGAGGGTCGCCGGGTCGATTCCGGCTCGCG
GCG
>trnascan-scaffold10x_1006_pilon-noncoding-Pseudo_GGT-gene-0.13-tRNA-1 
ACCGCGATAACTCAGCTGGTAGAGCATCTGCCCGGTATGCGGGGGGTCGCCGGTTCGATTTCAGCTCGCG
GCG
>MSTRG.12.1 
GCCAGGCCAATGGTGAGTCAGATCTTTTTATCCGGGATTTTCTTGTTCAGCGGAGGCGTCTTCAACTGAG
ATGGGAACCGTTCAATCTCACCGGCATCATCAACCAGGCGGCCCCTGCGGTGGAGGTGCAATGAGGGTCG
GTAAGGAGAGGGAAGACAGAAGAGGGCATGCACTTATCATGTCGTCTAATGTCAGGAGTCTGTTGAACAA
GCGAGATGAGCTCGAAGCATGGGTGGTTCAGCACTCGCTAACATTGGTCGCCTTGACGGAGACGTGGCTT
ACCAGTAGGGTGCAGGACTCGGAAGTGGCTATCCCAGGATACACACTTTACCGTGCTGATAGGAGTCAAG
CTAGTCGAGGAGGCGGCGTGGCGATGTACATTCGAGCTGACGTCCCTTCGCTACAGTTGGATCTCCTGAT
AGACCCGGAGGGCTTTGAAGAATCGCTTTGGTGTCGCGTGAAGTTAGCACCCAGTGGATTTGAGTCTGTC
GGAGTCATTTATCGGTCACCAGAAGCAAATCCTCGGGAAGTACTGACTGGAGTAAGACGTTGGGCGGGCG
ATGGTCACTGTCTAATTTTGGGTGACTTCAACTCGCCGAATGTGGGCTGGGAGAACTTGCGGTGCACTGC
AGGAGCGGATTCATTTTCCCGCGAGCTTCTTTCAACGGTGCTGGAACTTTCCTTGTACCAACACGTCAGA
AGGCCGACCCGAACCCAGGATCACCACACGTCTATCCTAGATCTGGTGATATCTCCANN
>trnascan-scaffold10x_1006_pilon-noncoding-Pseudo_CAC-gene-0.20-tRNA-1 
GCCCGGATAGCCTTGTGGTTAAGGTGTTCGATTCACAATCGTTCACCCCGGGTTCGAGTCCCCGTGGGGG
CT
>trnascan-scaffold10x_1006_pilon-noncoding-Pseudo_CAA-gene-0.14-tRNA-1 
GCCCGGATAGCCTTGTGGTTAAGGTGTTCGATTCAAAATCGTTCACCCCGGGTTCGAGTCCCCGTGGGGG
CT
>MSTRG.17.1 
GGTGTTCTGGCGAAACTTTTCCCTCTTAGCCCAAGTNTCCGGTTCCTTCTCTTCTCTCTGTCTCCCATTT
TCTAACTCATTAGCACTAAGAAGATCCTCCAAGTGCTGCGTTCTCTGGACGTACGCAAATCACCCGATCC
GAACGATATACCACCCATCGTCCCTAAAACGTGGCTCTGAATTGGCCCCTCTCCTACGTCACCTTGTCTC
CCTCTCTCCAACTTTGTACTTTCCAGATCCCCCGAAAACGCTGTGGTTTTTCCTACTTTCACAATCGGTG
ATCTTTCTGACCCGAACAGCTATTGTCCAGTTTCCCTCATCTACTATTTCGAGAGTATTCCAGGCTGTCA
TCTCCGGTCAACTGCGTACCTTTCTCGAACGCGAAGGACAAATGAGCGACCGCTAGTACGACTTCGCCGT
TCCACCGGTGATCAACTGGCTCTCGTTTCCCACTCCTCGTCAGCTACACTCGACAATTACATGATCTCGT
TCGACGTCACCAAAGTATTTGACCGAGTTTGGCACAAGGGTGTTCTGGTGAAACTGACCAAGTTGAGGTT
CTCCTCCGTCCTCATATTGTGGACATCAGTCTTCCTCAGTAAGTGAACCATTTCCGTCGAAGTTAATGCG
GTTCTGTCCCATCCATTTCCTATGAATGCTGGCCTCCCCCAAGGTTCAGTATTTGTACCCACCCTCTTTT
ATTCATTAGTGATCTATACGCTACTTCTAACCCGATCAGTTCCTTCGTTGATGAAGCCACCATTCATTCT
TCCCTTCCTTACAACACTTCCCACCATGCCAGCACCAACACCGATCGTGATATCAGAGCAATGAGTGTAT
CTTCAGACCCCGCGAACACGTCTCCTTCCGGGGCTCCTACAGTCATGTTGCATTTAATACTTCCAAAACC
TCTCCTCAGTTTCTTTAAAACATCACTCATGCTCTCCACACTTAACCTTTGATTCAACTATGCTGCATTC
CTCAAATCCTACATCTCTTCTTGACTTGTCTATAATTTCTTCCCTGTGCTGGTCTACTTTCATATTTCAA
CTCACTTCTCGTGCTGCTCGCAAAGTTGGTTTTCTGTTTCGCGCCAGACACTCCACACCAGCTCATCTGC
TGCACAAAGTTCAAATCCGCTCGCACTTGAACACTGCAGTCACGTTTGGGGTGGGGTTTCATTTACCCCT
CTATTTCTGACCGGGTTTAACGGAAGGCCATCCGGCTAACTGACGCCCCTTCTTTAACCTCGGATCTGCA
GTCACTAGCCCATTATCGGGTGGTTGCTTTGTTGCCCCTTTTCTACCGGCACTATTTTGGATTTTGTTCC
TCCAAGATGGTTTTGTCCGTTCCTCTTCTTATTACTTCTTTTGGATTATCACGTGCCCATGCAGTTAGTC
AATCTTATCAAGTTTCTGTCACTGGTTGTCATACTCTTGTCTTTGAATCTCCCCCTCCCCTCCCCGGATT
ATTAGACTGTAAAACACTCCCCCTCTTTCTACCTTCCCACCTGCTTGCAACCTCTGTCTTTAAAAGCGGG
ATCAATAAACTGGTTATTACGTGAATGTACACCCACAACCCACTTTTGCAGTGTCTTCTGATCATGGGTT
TTATCTCTTATACTTCAATTTACTTTACGTGTTATTAAAAAGGTAGTGGTTGGAAGGCATGTCGAGGTGG
TCAGTCCATGACATGGCTAGAAGGCAAAAAAATCTTGATCAGTGGATTTCATCCAGGAGGATGTGTCAGA
TTTCTGGGTTGTGGTCCGTGAAACACGCCTACCAGATGGTTGGAGGCATTAAGTGATACTACTAGGTGTC
GCAGTCAATGGCGTAGTTGCATTCGGGCTCTTTCTTTACCTCTGTAATTTCCGGGGTGTATAGGGCATCT
GAGAGGTGTAGCACCTCTGAATTGGTTGACTGTCGTGTTCCTTGGGGTATCCTCCATCTCATTAATCTCC
ATCGTTTACCCAGCTGTCACCTGTGGCCCCACAAATCTGAAGCACTCATCAGCGGCCGCACCCCGGAAAA
TCTCTCGATAGGTGGAGTAAACCATGTTGAGAGTTAACGAGGTCTAAAACCTTCTGCGAGACAGTGTTCA
GTGTGTATGTGAATGGGCGGACGAGAGAAACTGTTCAACCTACTTGACCGGGCATTCCAGAAGAAGCAAA
TGAACCAAATGCCAGGCCACCGGCTCCTCTGGAAACACCCTGCTGCCTTGCAGTCTGCACTTGGGTGTGC
AAAGACTAGAGGTGCAACGTCGAACAAAAAGGCCGAACAGTGTTGGGGACACCGCTTCGCACCCTACTCC
CGCTACTCTCTATGATTATTCACGGGACCTCATGCGTTCGTCACGCCACGGTTTCCCCGGTAAGCGACGC
TCATCGTGTCCCAGCGGTTGAGGTGATAAGACAGCAAGTCGAGGTTATTGTCTACAGTGAAAGAACATAT
GTTGTAATGTCAGGAGGTTTCTAGATGTTGGTAGCCGGTGCGTCATAATGCGGGCTCTACATGACTATCA
CGTAGATGTTGCTTACCTCTCGGAATTCCGCCTACCCAACTCAGGTAGCCGACAAATAAAGGTCCTGGGA
GTGGATGCATCTCACTTAATTTATCACAGAAGCCCAAAAGGCAACTCCGGTCTCTGGGGCATCGCGTTTG
CTCTGAACGAAGCAGATAATTGTGTGGTTATCTCTTGGGAACCACTCTCATCCAGATCCACCTTGGCACG
CTTTAAAAGCACTCCGTATGATCTGACGGTGATTACCGTCTGTGATCTAACCAGTTCAACTGATGAGAAA
ACCAAAGATGAGTTCTACTATAACTTGCAGGAGGCAATCAATCAGGTTTTGAGGCACGACGTACTTTTAG
TCACAAGAGATTGGAGCGCTCACACAGGTTCAACCGACGAACCCACTCGTCGTATTCTCGGCAAATCCGG
TCGCGGTCAGCACTGCGAGAACGGTGGTCTACTGATTGGTTTAGCCGACGTCAACAGAGTGGTTGTCTGC
AGGACTCGCTTTCAACAACCCAAGAAGCGCCTACTCAAATGGTACTCCAATGTCGATCACACTGCACCAA
CTCGACCACATCCTGATGGTATCCCGTCGGGCCTCTTCTGTGAAGGATCGCTGAGCGTACCGAGATGCAA
AAACGAGCGATACAAACGGTACTGACCATGTCCTCTTACGTGCGTGCTTCAAAATTCATCTGCCTACACG
TGCTAGAGTCTCTGCACCCTCTCGGATTAATATTTGCAGCCGTAGAAAATTCAGAGGCGATAAACGCTGT
CACGAGCAATCACAACTCGACTCATCGCCGCAACCGACGTACAACAAGACGAAGTTTCCGTGGAAGGGCA
GTGCACTCAAGTAAAGACGACAGTCATGGAGGCTGCATGGACGGCACTTGGGAGAACAAAAAAGCATGCG
GCGGGTTCGATCTCTGAAAACACGCTGCAGTTGTCAATCAAAGCATATGAAGCTCGAATCGCAAGTAGTG
ATGAATGCCGCAGACTGCAGCGAGAGACCATGCACTCCGTCAAGGTTGATCGGAAAAGATACTAGATAGA
AATAGCCGAAAAAATGTAGACCGCGTCAGGAACTGGTGGCTTTGGCGGACTGTTCCGCCTCAAATAGGTA
CATCAAACAAGATTCGCTTCTTCGTGACACAGCAGGAAACCTGATACCCAAACACAGTTAAGAAGTGGAC
CGATAGGTTGAACACTTCGGACAACTGCTCAACCGGCCTGCAAACCATCCGACGGACCAACTAATGTCAA
CTCTGTAGTGCTACCAATAAAGCACTCGATGACGAAGACTAT
>MSTRG.18.1 
ATGAAACAAAAGGTGTGACACAAACTCACAGTTGTTCAGTGTTCTTGTGATCAGGAAATGAGCGCCGAAG
AGCCAATATCCGCCAGTGTCTTCAGTTCAGTTCGGTCTGACAGCCATCCTTTGAACAGTACAGGANCTTC
CCCCGCTTCTTTTTACTCTCGTTTCAGCTCGGTGAATCCGACAGAAGATCAGAGATTTCCTCAAGAACCG
GGACAATCGGGATCAAAGCCTCGAACCCGTGTAGTACTTCCAGACTTCGAGACAACTGAAAATACAAGGT
CATGCAACAGTTTGTACGCCTCTCTAGGTAGCTCTGTTTTCTTTGCTAATTATCTACAGCCTGCAGGCTG
CGGACGCCGCACGTTTAGTAGGGAACTATAGGCCGTTTACTTGGACATCTGCCATTTGCGATATTTAAAA
GTCGTTCGTTCACGGTGTTTACAGGTCACAAACCTTTGGAACGACTGAAGTTCTGGTCGATACTTACCAC
GCGATATTCGCCGCTTAGATTTTGTTTTGCAGCCACGTCTCCGGGGCACAATCACGTCCTCGGCGCCTTA
TCACGCGCACATCAGCTATAGTTGACATACTTATAAGTCGGTCATCAGCGTTCACCATCAACTTAGACAC
AATGACACATTTTTAGAGAACGAGTATGGTACCAAGCGATTTTGAAGTGGTTCTTCAGATCTAACGCCAG
CAATTACCGTTCGAGACGCCCGCGGTTACACCTAGCCAAATTCTTCCTACCAACATCTGCTTCTCTATAA
ACTACAGCAGTACCGAACGTCGTTTGTGTCTGTTATCTCAGTTGAACGACTACTGGCGCCCCCAGGCGCA
ATTTCTTACTTTGCCTCATTTTCAGATGGATTCGCAGTCACATTGGCCGCATCCGTTTCCTCGCTGACGC
TTGGTGCGATCACGGAGATAACCACACACTGGACTACGGGGCGATTGGTTGACTTGGCGATAAAAACGGC
AGGTGGACGCATTTTCGGATGAAAATCGAAAGTGCAGGCGTCAACCCCCCACCACCAGTTGTTCGATGTT
ATGCCAAAAATATAAGGAACGACATGCACGTAGTTCCTGGGATACCAACACACCCGCTCCATGTTCACAA
TGAAAGCTACCTAGCACGGTGGTCAGTTGACCGTTGCTTGTGCGTGCTACTCGCACGCTCTCGCAATACA
TACTAAGTACTTTCTCTCCAATAACCGTATTCTCCATCTCATGGGTCGTGGGGTGCAGTGCCCTGGTTAT
CGTGTCGGGGTTACGCGGAGCACCACAGTGACGGATGGGTGACGTGCGCATAATAGGGGGACTAACGAAC
GCGTGCAATAGGGAAACAGCATGGTAAGGTTCACAAGACCTTACGTGTATACTGTGTCAGTTGATGTGGC
TGAGGCTCCGACTTCCTTATTTTAATCACTACTTTTGTGTTGTTTGTTGTTCACCCAGCAGTAGCGACTT
ATCTATCTTTGATTTCGTCTCTTCAAACATTAAGCACTTGCTTGTTACGGATCCCAATTGTCAAATCGCC
ATCCTAGGAGATTTCAATATTCGCAATCGAGGTTGATTGATCCACTTGACGGACACTTCGGCTCAGGGGC
GCGAAGCCGAATATCTCACCGTGGTCAACAACTTGTGCCAACTTGTTGGCCTACCCATACGTATTTCAGA
TCGAGCCGGCGATCCTGCCCATATCCTTGATTTTATTCTCACTTCAGTTCCTTCCCTCTTCTCCGGCATC
TCTGCTCTTCCTCCACTTGGCTCATCCGACCACTATTCCTATTCCACCAATTTTACTTGCCCTGATCCTC
CACCTACCTCAAGATACACTTTGGTGCTACAGTTCAGATAAGTGGGACAGATTTTGTGATTTCCTGGATT
CCTGTCCTTGGAACGATTGCTGCTTTACTTCCGTCATTTCCGTTTCTAATTTCACTGACGTTGTTCTTCA
AGATATGCAACTTTTTATCCCACACTTTCAAACCTGGAAAGCCGCAGTCCTCCGAGTGGTTCGACCACGC
ATGTGATCGTGCTGTTTGCTTAAAACGCTCAGCATTTCACCCACTCCCGACTCCCACCACCGCTTCATGC
AACCTGGGAACAGATACTTGTCAGCCATACAGCCAATAAGCACTTCGTCCGCTGTAAAGTCTAACGCTTA
CTCTCATCTACTGCCGGTTGCCGCACATTTTTGTCACTTTCCAAGGCAGTCTTCCGCAACTTTTGTCTTT
CAATTTCCTTCCCATCCGTGATTCCTCTGATGGTCTTGTTTGTGAAACACACGAGGGACCTGGGATTTTT
GCCCCCTGGTTTGTCTCCAGCTCCACTTTTCCCTCTTATCCTACTCCTCCGGTTCCTTCTCTTCTCTCTG
TCTCCCAT
>MSTRG.19.1 
AGAGGCCGTGCGGATTAAATCTTCACACTGCGTTGAATACTGGAGCACCGCTTTAATTTCTAGCAGTCAA
CGGTAGCTCGTTTCATTGACTTCCGGGTAACCGCACATCCCTTTGGGCCATAACCCGATCCGATAAGATG
CCCGATAAGCTTTTAAGGGGATACTATTCGACCACTGATGCTAGACTTCGTATGTATAACAAAGAATTCT
TGGAGTTCACACTCACTACCGTAGTTAGACAGGACTGTCCCATCTTATCAGTTCTATTCAATTATGCCAT
TGATTGAACTGAGTCAGGCATTACACGATTACCCTAGCGTCCAGCTTAGCCAGGAAATACATATCTCGGA
CCTGGAGTTCGTGGGTGACATTGTTGTGCTAGGGAATTCACCCGCTACACTCCAAGCAGTCCTCGATCGA
ATCAATTCTCTCGCGAAGTCCATTGGGCTAGAAGTGAATCCAACCAAAACCAGAGTTTTCGCAGTCCATC
TAGGCCCGGCAATTCAACAACTGTTCATCAACGACCAACCATTCGATTACGTCCTTCCATTAAAATAGTT
AGGCTCAACTCTGCTTCCAAACTGCCAGACAAAAAATGAAGTAGTATTACGGATCGACAGCACCAGGAAA
GTCTTTCTCCAGCTAAGACGGACACTGTGGACTCACAGTGAAATCAGCTTAAATACCAAAGTTCATGTTT
ATCGTGCCGCCATCCGCCCTGTACTCATCTGTGGCTGTGAAACCTGGCCAGTACGAGCTGAGGATACCAG
AAGGCTGGGGACTTTCGACCAGTGGTGAATGCGGCAAATCCTTGAAGTCATTTGGCGTGACAGTGTGTCC
AATGAAGAGGTAAGGAGGTGACGCTTGGCATCGATGCATCCTCCATCCTCCAACGTCGATGACTGCAGTG
GTCTGGCCATACTCTTCGGCGACCCAAAGATAACCAAACAAACACTGCCCTGGTTGGCGTTGTCACCTTG
GTGAGCAGTTCGAAACGTGGACCAGTACAATAGAAAAAGACGTAGAGTTTCTAGGTCTTCGGCCGGTCTA
TGGAGTCGGCGATAGGAAAAGAACTAGATCAAGATCTGCACCGAGCTCGCCTCCGATCGTCGCGCGTGGT
CAGCAATGGTCCGTGATATCCATGAAGCCGACTTATCCTATCGCATGAGATAGTCGCGTAAAAGTAGCGG
TCATGGATGGTAACCAAAAATCATCCGGTGTGCATGATTCAGTTGATCCCATGCGACCAAAGTTTGGTCA
ACGTTATCTGAAAGATGAGGCCGAAGTGTATTCACATAATGCATGGGACAACGTTTTGTGGACCGCGGAA
CAAGAGTCCCAGGCTAATGCAATAATAGCAGAAAACAGCGCAGATATCTTGCCCATCGATGCCAAAGAAC
ATCACGACATGGCAGCCGCAGAATACTGGGACAAGTTTTATGCTCAGCATCAAGACAAGTTTTTTAAAGA
TCGATCTTGGCTGTTCACTGAGTTTCCAGAATTGTTCGCTGGCAACGATGACTGTAAGATTTTCGAAGTG
GGTTGTGGTGTAGGTAATACAACCATTCCTATTCTACGAAAGAATACGTCCAAAAATATGTTCCTGTACA
CATCCGATTTTTCTTCGAATGCAGTAGAGTTGTTAAAGAAGTCTCTCGAATATGATCCGCTTCGTTGCCA
CGCATTTACATTCGATATAACAAAGACGCAAACCAAGCTGCCGTTCACAAAAGGCAGTATTGATATAATT
ATCATGGTTTTCGTTTTGTCTGCTGTTAGCCCCGACCAGTTTCCCGCCGTCATCGAAAACCTTGCATCCT
ATCTGAAACCGGGTGGATTATTTCTAGTTCGAGACTATGGACGAGGCGATATGGTTCAGCTTCGATTCAA
GAAGGGCAAATGTCTAGGCGAAAACTTTTATCTGCGCTCTGACGGTACCAGAGTGTATTTTTTCCAGCAA
GGTATACCAGTCTGTACGAGTTTACACATTCACTGAGATAGAACGGTGAAACGAACCACTACATCTAACA
GTGTATTTTCATAATGACCGGTTGTTTTAGTCGATCGCGGTATAAACGTTTCTCGACGAAAACCACGGGT
ATACGAAATAAACTGGCCTACGATGCGAGTCTCTGCCCTCCCTTATGGCGTACATACTAAGAAGCACAAA
GCCATTATGTAGGGGTTTTTCTGTTTTGTAATGCACATAAGCTCTGACTCAATCGATTCGCCCAACTAAC
ACGGCGCTTCAAATCCGGAAAAATGACTTTCTTCACGTTCTGTTTGTCATTTTATTCTTGAATCATGTCC
ACTGTATGGGTTCAGATCTACCTTTAATGTAATGCAAACGTCCCGCCACTGTGTGTATATGCAGTAAGTT
ACAATTGGTGCTTGAGATGCGACGCGTGGGACCACAAGTCTTGTGTTACCTGCTAGTTTTCACATCGACA
TTGCACGATACAACATCCGTTCCTTTAAAATATGGAGTACTCTTATTGTTTTTGCGCACTAACTCAATCA
CAATTCGTCAACACAGACAGACCTCAATAAAAAAGAAACGTTTTAAGAAGTCTGTTAGGAATTAATGTTA
TTTAAAGTACATATGAAAGTCTAGGGATCACAAAATTCTTCAGTTAGTTTAAACTGGTAGTGCCTATCAC
AGTGGTACTTTATTTACTGAACCACACCAGCGTGTGAACGTTCGATGGGACGCACTAGTTAAATTGAGTT
TGGTACGCGTGGTGGTTCGTCCGAGCCGCATTTGTTAGGAAGGCGTTTTTAGGGAAGTTCTAAAGCTTCT
CCGTAAGATTAAAATTTGGTT
>MSTRG.19.2 
AGAGGCCGTGCGGATTAAATCTTCACACTGCGTTGAATACTGGAGCACCGCTTTAATTTCTAGCAGTCAA
CGGTAGCTCGTTTCATTGACTTCCGGGTAACCGCACATCCCTTTGGGCCATAACCCGATCCGATAAGATG
CCCGATAAGCTTTTAAGGGGATACTATTCGACCACTGATGCTAGACTTCGTATGTATAACAAAGAATTCT
TGGAGTTCACACTCACTACCGTAGTTAGACAGGACTGTCCCATCTTATCAGTTCTATTCAATTATGCCAT
TGATTGAACTGAGTCAGGCATTACACGATTACCCTAGCGTCCAGCTTAGCCAGGAAATACATATCTCGGA
CCTGGAGTTCGTGGGTGACATTGTTGTGCTAGGGAATTCACCCGCTACACTCCAAGCAGTCCTCGATCGA
ATCAATTCTCTCGCGAAGTCCATTGGGCTAGAAGTGAATCCAACCAAAACCAGAGTTTTCGCAGTCCATC
TAGGCCCGGCAATTCAACAACTGTTCATCAACGACCAACCATTCGATTACGTCCTTCCATTAAAATAGTT
AGGCTCAACTCTGCTTCCAAACTGCCAGACAAAAAATGAAGTAGTATTACGGATCGACAGCACCAGGAAA
GTCTTTCTCCAGCTAAGACGGACACTGTGGACTCACAGTGAAATCAGCTTAAATACCAAAGTTCATGTTT
ATCGTGCCGCCATCCGCCCTGTACTCATCTGTGGCTGTGAAACCTGGCCAGTACGAGCTGAGGATACCAG
AAGGCTGGGGACTTTCGACCAGTGGTGAATGCGGCAAATCCTTGAAGTCATTTGGCGTGACAGTGTGTCC
AATGAAGAGGTAAGGAGGTGACGCTTGGCATCGATGCATCCTCCATCCTCCAACGTCGATGACTGCAGTG
GTCTGGCCATACTCTTCGGCGACCCAAAGATAACCAAACAAACACTGCCCTGGTTGGCGTTGTCACCTTG
GTGAGCAGTTCGAAACGTGGACCAGTACAATAGAAAAAGACGTAGAGTTTCTAGGTCTTCGGCCGGTCTA
TGGAGTCGGCGATAGGAAAAGAACTAGATCAAGATCTGCACCGAGCTCGCCTCCGATCGTCGCGCGTGGT
CAGCAATGGTCCGTGATATCCATGAAGCCGACTTATCCTATCGCATGAGATAGTCGCGTAAAAGTAGCGG
TCATGGATGGTAACCAAAAATCATCCGGTGTGCATGATTCAGTTGATCCCATGCGACCAAAGTTTGGTCA
ACGTTATCTGAAAGATGAGGCCGAAGTGTATTCACATAATGCATGGGACAACGTTTTGTGGACCGCGGAA
CAAGAGTCCCAGGCTAATGCAATAATAGCAGAAAACAGCGCAGATATCTTGCCCATCGATGCCAAAGGCT
TTGCACCGAAACAGAACATCACGACATGGCAGCCGCAGAATACTGGGACAAGTTTTATGCTCAGCATCAA
GACAAGTTTTTTAAAGATCGATCTTGGCTGTTCACTGAGTTTCCAGAATTGTTCGCTGGCAACGATGACT
GTAAGATTTTCGAAGTGGGTTGTGGTGTAGGTAATACAACCATTCCTATTCTACGAAAGAATACGTCCAA
AAATATGTTCCTGTACACATCCGATTTTTCTTCGAATGCAGTAGAGTTGTTAAAGAAGTCTCTCGAATAT
GATCCGCTTCGTTGCCACGCATTTACATTCGATATAACAAAGACGCAAACCAAGCTGCCGTTCACAAAAG
GCAGTATTGATATAATTATCATGGTTTTCGTTTTGTCTGCTGTTAGCCCCGACCAGTTTCCCGCCGTCAT
CGAAAACCTTGCATCCTATCTGAAACCGGGTGGATTATTTCTAGTTCGAGACTATGGACGAGGCGATATG
GTTCAGCTTCGATTCAAGAAGGGCAAATGTCTAGGCGAAAACTTTTATCTGCGCTCTGACGGTACCAGAG
TGTATTTTTTCCAGCAAGGTATACCAGTCTGTACGAGTTTACACATTCACTGAGATAGAACGGTGAAACG
AACCACTACATCTAACAGTGTATTTTCATAATGACCGGTTGTTTTAGTCGATCGCGGTATAAACGTTTCT
CGACGAAAACCACGGGTATACGAAATAAACTGGCCTACGATGCGAGTCTCTGCCCTCCCTTATGGCGTAC
ATACTAAGAAGCACAAAGCCATTATGTAGGGGTTTTTCTGTTTTGTAATGCACATAAGCTCTGACTCAAT
CGATTCGCCCAACTAACACGGCGCTTCAAATCCGGAAAAATGACTTTCTTCACGTTCTGTTTGTCATTTT
ATTCTTGAATCATGTCCACTGTATGGGTTCAGATCTACCTTTAATGTAATGCAAACGTCCCGCCACTGTG
TGTATATGCAGTAAGTTACAATTGGTGCTTGAGATGCGACGCGTGGGACCACAAGTCTTGTGTTACCTGC
TAGTTTTCACATCGACATTGCACGATACAACATCCGTTCCTTTAAAATATGGAGTACTCTTATTGTTTTT
GCGCACTAACTCAATCACAATTCGTCAACACAGACAGACCTCAATAAAAAAGAAACGTTTTAAGAAGTCT
GTTAGGAATTAATGTTATTTAAAGTACATATGAAAGTCTAGGGATCACAAAATTCTTCAGTTAGTTTAAA
CTGGTAGTGCCTATCACAGTGGTACTTTATTTACTGAACCACACCAGCGTGTGAACGTTCGATGGGACGC
ACTAGTTAAATTGAGTTTGGTACGCGTGGTGGTTCGTCCGAGCCGCATTTGTTAGGAAGGCGTTTTTAGG
GAAGTTCTAAAGCTTCTCCGTAAGATTAAAATTTGGTT
>MSTRG.19.3 
AGAGGCCGTGCGGATTAAATCTTCACACTGCGTTGAATACTGGAGCACCGCTTTAATTTCTAGCAGTCAA
CGGTAGCTCGTTTCATTGACTTCCGGGTAACCGCACATCCCTTTGGGCCATAACCCGATCCGATAAGATG
CCCGATAAGCTTTTAAGGGGATACTATTCGACCACTGATGCTAGACTTCGTATGTATAACAAAGAATTCT
TGGAGTTCACACTCACTACCGTAGTTAGACAGGACTGTCCCATCTTATCAGTTCTATTCAATTATGCCAT
TGATTGAACTGAGTCAGGCATTACACGATTACCCTAGCGTCCAGCTTAGCCAGGAAATACATATCTCGGA
CCTGGAGTTCGTGGGTGACATTGTTGTGCTAGGGAATTCACCCGCTACACTCCAAGCAGTCCTCGATCGA
ATCAATTCTCTCGCGAAGTCCATTGGGCTAGAAGTGAATCCAACCAAAACCAGAGTTTTCGCAGTCCATC
TAGGCCCGGCAATTCAACAACTGTTCATCAACGACCAACCATTCGATTACGTCCTTCCATTAAAATAGTT
AGGCTCAACTCTGCTTCCAAACTGCCAGACAAAAAATGAAGTAGTATTACGGATCGACAGCACCAGGAAA
GTCTTTCTCCAGCTAAGACGGACACTGTGGACTCACAGTGAAATCAGCTTAAATACCAAAGTTCATGTTT
ATCGTGCCGCCATCCGCCCTGTACTCATCTGTGGCTGTGAAACCTGGCCAGTACGAGCTGAGGATACCAG
AAGGCTGGGGACTTTCGACCAGTGGTGAATGCGGCAAATCCTTGAAGTCATTTGGCGTGACAGTGTGTCC
AATGAAGAGGTAAGGAGGTGACGCTTGGCATCGATGCATCCTCCATCCTCCAACGTCGATGACTGCAGTG
GTCTGGCCATACTCTTCGGCGACCCAAAGATAACCAAACAAACACTGCCCTGGTTGGCGTTGTCACCTTG
GTGAGCAGTTCGAAACGTGGACCAGTACAATAGAAAAAGACGTAGAGTTTCTAGGTCTTCGGCCGGTCTA
TGGAGTCGGCGATAGGAAAAGAACTAGATCAAGATCTGCACCGAGCTCGCCTCCGATCGTCGCGCGTGGT
CAGCAATGGTCCGTGATATCCATGAAGCCGACTTATCCTATCGCATGAGATAGTCGCGTAAAAGTAGCGG
TCATGGATGGTAACCAAAAATCATCCGGTGTGCATGATTCAGTTGATCCCATGCGACCAAAGTTTGGTCA
ACGTTATCTGAAAGATGAGGCCGAAGTGTATTCACATAATGCATGGGACAACGTTTTGTGGACCGCGGAA
CAAGAGTCCCAGGCTAATGCAATAATAGCAGAAAACAGCGCAGATATCTTGCCCATCGATGCCAAAGAAC
ATCACGACATGGCAGCCGCAGAATACTGGGACAAGTTTTATGCTCAGCATCAAGACAAGTTTTTTAAAGA
TCGATCTTGGCTGTTCACTGAGTTTCCAGAATTGTTCGCTGGCAACGATGACTGTAAGATTTTCGAAGTG
GGTTGTGGTGTAGGTAATACAACCATTCCTATTCTACGAAAGAATACGTCCAAAAATATGTTCCTGTACA
CATCCGATTTTTCTTCGAATGCAGTAGAGTTGTTAAAGAAGTCTCTCGAATATGATCCGCTTCGTTGCCA
CGCATTTACATTCGATATAACAAAGACGCAAACCAAGCTGCCGTTCACAAAAGGCAGTATTGATATAATT
ATCATGGTTTTCGTTTTGTCTGCTGTTAGCCCCGACCAGTTTCCCGCCGTCATCGAAAACCTTGCATCCT
ATCTGAAACCGGGTGGATTATTTCTAGTTCGAGACTATGGACGAGGCGATATGGTTCAGCTTCGATTCAA
GAAGGGCAAATGTCTAGGCGAAAACTTTTATCTGCGCTCTGACGGTACCAGAGTGTATTTTTTCCAGCAA
GAACGGTGAAACGAACCACTACATCTAACAGTGTATTTTCATAATGACCGGTTGTTTTAGTCGATCGCGG
TATAAACGTTTCTCGACGAAAACCACGGGTATACGAAATAAACTGGCCTACGATGCGAGTCTCTGCCCTC
CCTTATGGCGTACATACTAAGAAGCACAAAGCCATTATGTAGGGGTTTTTCTGTTTTGTAATGCACATAA
GCTCTGACTCAATCGATTCGCCCAACTAACACGGCGCTTCAAATCCGGAAAAATGACTTTCTTCACGTTC
TGTTTGTCATTTTATTCTTGAATCATGTCCACTGTATGGGTTCAGATCTACCTTTAATGTAATGCAAACG
TCCCGCCACTGTGTGTATATGCAGTAAGTTACAATTGGTGCTTGAGATGCGACGCGTGGGACCACAAGTC
TTGTGTTACCTGCTAGTTTTCACATCGACATTGCACGATACAACATCCGTTCCTTTAAAATATGGAGTAC
TCTTATTGTTTTTGCGCACTAACTCAATCACAATTCGTCAACACAGACAGACCTCAATAAAAAAGAAACG
TTTTAAGAAGTCTGTTAGGAATTAATGTTATTTAAAGTACATATGAAAGTCTAGGGATCACAAAATTCTT
CAGTTAGTTTAAACTGGTAGTGCCTATCACAGTGGTACTTTATTTACTGAACCACACCAGCGTGTGAACG
TTCGATGGGACGCACTAGTTAAATTGAGTTTGGTACGCGTGGTGGTTCGTCCGAGCCGCATTTGTTAGGA
AGGCGTTTTTAGGGAAGTTCTAAAGCTTCTCCGTAAGATTAAAATTTGGTT
>maker-scaffold10x_1006_pilon-snap-gene-0.70-mRNA-1 
AGAGGCCGTGCGGATTAAATCTTCACACTGCGTTGAATACTGGAGCACCGCTTTAATTTCTAGCAGTCAA
CGGTAGCTCGTTTCATTGACTTCCGGGTAACCGCACATCCCTTTGGGCCATAACCCGATCCGATAAGATG
CCCGATAAGCTTTTAAGGGGATACTATTCGACCACTGATGCTAGACTTCGTATGTATAACAAAGAATTCT
TGGAGTTCACACTCACTACCGTAGTTAGACAGGACTGTCCCATCTTATCAGTTCTATTCAATTATGCCAT
TGATTGAACTGAGTCAGGCATTACACGATTACCCTAGCGTCCAGCTTAGCCAGGAAATACATATCTCGGA
CCTGGAGTTCGTGGGTGACATTGTTGTGCTAGGGAATTCACCCGCTACACTCCAAGCAGTCCTCGATCGA
ATCAATTCTCTCGCGAAGTCCATTGGGCTAGAAGTGAATCCAACCAAAACCAGAGTTTTCGCAGTCCATC
TAGGCCCGGCAATTCAACAACTGTTCATCAACGACCAACCATTCGATTACGTCCTTCCATTAAAATAGTT
AGGCTCAACTCTGCTTCCAAACTGCCAGACAAAAAATGAAGTAGTATTACGGATCGACAGCACCAGGAAA
GTCTTTCTCCAGCTAAGACGGACACTGTGGACTCACAGTGAAATCAGCTTAAATACCAAAGTTCATGTTT
ATCGTGCCGCCATCCGCCCTGTACTCATCTGTGGCTGTGAAACCTGGCCAGTACGAGCTGAGGATACCAG
AAGGCTGGGGACTTTCGACCAGTGGTGAATGCGGCAAATCCTTGAAGTCATTTGGCGTGACAGTGTGTCC
AATGAAGAGGTAAGGAGGTGACGCTTGGCATCGATGCATCCTCCATCCTCCAACGTCGATGACTGCAGTG
GTCTGGCCATACTCTTCGGCGACCCAAAGATAACCAAACAAACACTGCCCTGGTTGGCGTTGTCACCTTG
GTGAGCAGTTCGAAACGTGGACCAGTACAATAGAAAAAGACGTAGAGTTTCTAGGTCTTCGGCCGGTCTA
TGGAGTCGGCGATAGGAAAAGAACTAGATCAAGATCTGCACCGAGCTCGCCTCCGATCGTCGCGCGTGGT
CAGCAATGGTCCGTGATATCCATGAAGCCGACTTATCCTATCGCATGAGATAGTCGCGTAAAAGTAGCGG
TCATGGATGGTAACCAAAAATCATCCGGTGTGCATGATTCAGTTGATCCCATGCGACCAAAGTTTGGTCA
ACGTTATCTGAAAGATGAGGCCGAAGTGTATTCACATAATGCATGGTCCAAAAATATGTTCCTGTACACA
TCCGATTTTTCTTCGAATGCAGTAGAGTTGTTAAAGGTGAGTTTCAATCATAATTCTCATATTCTAACAG
AAGTCTCTCGAATATGATCCGCTTCGTTGCCACGCATTTACATTCGATATAACAAAGACGCAAACCAAGC
TGCCGTTCACAAAAGGCAGTATTGATATAATTATCATGGTTTTCGTTTTGTCTGCTGTTAGCCCCGACCA
GTTTCCCGCCGTCATCGAAAACCTTGCATCCTATCTGAAACCGGGTGGATTATTTCTAGTTCGAGACTAT
GGACGAGGCGATATGGTTCAGCTTCGATTCAAGAAGGGCAAATGTCTAGGCGAAAACTTTTATCTGCGCT
CTGACGGTACCAGAGTGTATTTTTTCCAGCAAGGTATACCAGTCTGTACGAGTTTACACATTCACTGAGA
TAGAACGGTGAAACGAACCACTACATCTAACAGTGTATTTTCATAATGACCGGTTGTTTTAGTCGATCGC
GGTATAAACGTTTCTCGACGAAAACCACGGGTATACGAAATAAACTGGCCTACGATGCGAGTCTCTGCCC
TCCCTTATGGCGTACATACTAAGAAGCACAAAGCCATTATGTAGGGGTTTTTCTGTTTTGTAATGCACAT
AAGCTCTGACTCAATCGATTCGCCCAACTAACACGGCGCTTCAAATCCGGAAAAATGACTTTCTTCACGT
TCTGTTTGTCATTTTATTCTTGAATCATGTCCACTGTATGGGTTCAGATCTACCTTTAATGTAATGCAAA
CGTCCCGCCACTGTGTGTATATGCAGTAAGTTACAATTGGTGCTTGAGATGCGACGCGTGGGACCACAAG
TCTTGTGTTACCTGCTAGTTTTCACATCGACATTGCACGATACAACATCCGTTCCTTTAAAATATGGAGT
ACTCTTATTGTTTTTGCGCACTAACTCAATCACAATTCGTCAACACAGACAGACCTCAATAAAAAAGAAA
CGTTTTAAGAAGTCTGTTAGGAATTAATGTTATTTAAAGTACATATGAAAGTCTAGGGATCACAAAATTC
TTCAGTTAGTTTAAACTGGTAGTGCCTATCACAGTGGTACTTTATTTACTGAACCACACCAGCGTGTGAA
CGTTCGATGGGACGCACTAGTTAAATTGAGTTTGGTACGCGTGGTGGTTCGTCCGAGCCGCATTTGTTAG
GAAGGCGTTTTTAGGGAAGTTCTAAAGCTTCTCCGTAAGATTAAAATTTGGTT
>maker-scaffold10x_1006_pilon-augustus-gene-0.7-mRNA-1 
TGAAACTTGACCTTGGGCAGGGGTGCAATATTCGGAGGCCTGCGGTACCTTCAGGAACAGCATGAGGATC
AGGGTCGAGCGTCAGACAGCAGAGTTACAGAAGCCGCCGGCAGCTGTTAGCACTTTGAAGAAAGAAAACC
CTAGAATAAGGGCGAAAAAGCGAATCGCAAAGAAGAAAGCTCTCGTTAAGCCCTCAAAAATACCCCAGCC
CTTTCCAAAACAGAAACCGAATGAAGATATCAAGTTGTTGGATTTGGATATCACCGAGTCCGATGGACAC
GAAACAAGCACATCAGAATCTCCGGAATTAGAGGCCGAGCTGAGAGAAGCTCTGGAAAAAAAGTTCTCCT
CACTAAACGATCCAAAGCAACTGACTGAGAATTATTCCATGGAGGATTCGGAAATGGAGTCGACATTAAA
CAAACGTTTTCCGGAAGGCGAACAAACAGTGTCCAGCGACCGGAAAATCGAGACGCAGCTAACTAAAGCT
CAAAAAAAGCGCCGTAAGAGGACAGAAGCAAAATTAGCGAGACGAACAGAGAATGAAAAGAGAAAGAAAC
CAAAGAAAATTGACGAGGAGCCACCTACTTCATCCAGCATAGTGCTGCCAAAACGAAAAGGATTCATTCC
TCTGTTTGACACAGATGAAAAGCGTTTAGCTGCTGCTCGGGCTCGTTTAACCGAATCACACTCGCATGTT
TTGCAAATCCGACCGGTTCCTCGTAAATGTACTCCCGGTCTGTTAAAAGATCTCTGCCCGTTGGCTATCC
ACGTCCGATTACCAACAAAATACGGAGCACACTACGCATTCCTTCATTTCCGCGATGCCAGAGAAATGCA
AATGGCCAAAGAAATGCTAGCCACCAAACTGCTGGATGGTAAAACACTACGTGTACAAGTTTCCTCACTC
TCAACTCGCGAGCAAACGGACTGGCGTGCACCGACCGAGCGTCAAATGTCTGACTTCGATTGGAATGTAC
TGTACGTGAGCCAACTTGCCCGGTCCACCACTCGTTTCGATCTGGCTCAGGTGTTCCGCAAAGCCTCATC
CATTAGATTTCCCACGTACGACGATGGCTCGTCCAAGGGTGTTTGTTGGCTCACGTATCACTCAACGCAG
GATGCACTTCAAGCATTCGAAACACGTCACGGGACCTTCGTTCGGGGCTCACCTATCTACGTTAACTTCG
CGTTGCATCAAAAACCAAAACCACAGGAGCCCATTCCCGAACTCCCGGATGAACCGGAGCCAGAGTTCGT
TGTGACCGCGCGGAAACGCACAAATCCGGACAGCGGTGAATCTGATTCCGAGAGTGAACACAAAGCAGCA
CCGCTGGCCAAATCGGCGCGTATGGATCGAGGTGATACTACCACTGGTCGACATAAGTTGAAGGCCACTG
ATCAGATCCCCAAATCGTCCACGAAGCTCATGGTTAACAACAAGCGTGACAACTCACATCCAAAGTTACT
CAACAAACATCAGCTGCGCAAGAAAGGTGGTAGTGGTCATTCCAAAAACACTACATTGACTGCTCTGGAG
ACTTTGCTTCGTCCCGCGGACACAAAACCAAAACATGCTAAAAAGTCCAAAAAGGTCACCAAACGTGGTA
AACCAAGTAAACATCGTTAGCGGAGAGCCCTCATGTGCGGCCAGTACATAATCAATTGAACTTGATACCG
GTCGTTTGGTTGCCACGCCAACAACATGTACTGTTTGTCGCACCGCGCCAACAATATCCAGTGTCGAATA
AAACATTTTGAATATAATTTGCTTTTTCTGAACAGAAATCGCTGAACTCTCCAATCGGTGGCATAGTTTG
ATGCATTTTTTTCTTACAACGGTTATTGAACTTGTTTTCATTAGGAACCACCATGAGGAAACTGTTCAGT
AGGTTTCTTCGTGGTTTTCCTGTGAAATTCAACTTTTGTGGTCGTGTGTATTGACTTCGACGTGTGCACG
TAGAGGTACGAGCACAAACTCTATCACCCGTAATCCTATTTGGAGGTTGAGTACACATTTATACCATAGC
TTACCGGTAGTCATCACTCAATACTCCTCCAATTCGTGTGTTGGACTCATCTAAACTTACCCACCTGATT
CCGTGGACGATTTGGTTGACGATACCTTTCGAATTCTATGATTTCAATCATCAAAACTCTGGTAACAGTG
GAGAAAGCTATTGTTCTCATTGATCTCGTCCACGCTCGAGTGGTCAAGGCGGCGGTGATCGAACGCTCCT
AATTGTGGACTTTGAACCTTGATATCCCGTTGGGTTCGCATCTTGTCACCATCCGGTAAACTCCCTATAT
TCGGCTGCTTTTGATTGCCTGCGGCCCGCTTCCAGAAATATTGTACTTTGTCATACAAAAATGTACGGAG
TGTAATATATTTCAATCACTTCGGCAGTCAGAGGTTCGAGTCTCGCTATCACGAGTCACATGGCGGTAGA
TAGTAATCCATTATCGTCCGGTTCGTTGCCCCCCATCCTTTTATTGCACGCTTACGCATGAGTGCAGTGT
AAGGGACATCCCCCCACTGCGCTATTAGGGATACCTGCCATTTGGTCCTTGAACTTGGAGTAGATAACTC
CACAAGGCGCAAGTAGGCCAGGCATGACAATGAGTCGAGCGACACCAGTTTTCTGTCTACAAAAGAAAAG
ACCAGCGATGGCGAGATTCGAACCTCTTTACTTAAAGGTGTCCGAGTCATAGTTGCCGGTGGACCTTGCG
GAACGAAACCTCATAGCCGCGGCGACCGTGGTCCACTTACGGAGTAGAACTTGACTGATTTTTTTTGTAT
CCTGAGGCAACCATGCTGTTGTGATTTCGCAGGATGGTTCTTTTTAAGAAAGTCGCTTCTTGGTGGGGAG
CATGTAATTCAGCACGATTCTGACATCCGTCTTGATTCATGTCTTCCTCTAGTGTAGAATTTTAGGCCTT
CTGAAAAAACTTATTTGCCTAGTTGCCACATTGGTTGACTCTTGTACGTCATTTTGCAAACATTTTCTCA
AGGAAATAAATTTGTTACTTTAGCTAGAAAAAACATTCAGAAAATATCGACCCCGGTAATATTCTGTGTG
CATCAGGTGGACGGGCCTGACTTGCTTAGAAATTCGGGTAAGATGTTCCAAATGCTAAAAATCTACGGTC
TCTGTAATTGTCTTAATCCACGATCAGGTGCCATCCGCGCTTCACCATCAATCGAGAGTTGAAGATCCTT
CTAGGAATAGGCTGACTGGCTGGAGGCAGCGCAGCTGTAACTTGAGTGTGTAATCGAGGTGTGACCCATT
TTTGCGAAATCTTCGAAGAGCCAGATTGACCTTCTAGTTCAGCTTTTTAAACGCGTCAGAAATCTACCAC
GGCGGACAACCTTTTTATTCGGATCATCTCGGTAATGCAGTGGACGTTGCTCCCTGTGATAACAAACTGA
GGCCTAAGTGAATACATGTTCGGTCATGCAAAATTAACACATGGAGAAACTATACACGTTTAGGGTCTCT
GGTCTGTTGGGGTCAAATGATTTTATTGTCGATTGATTTTGGATGCACATCATGTAGTCCTACTGAAAAC
TATTTTTTGGCGGTGGACAGTAATGAACTGTAGTCCAGCTCGTTACCACGCCTGATCTAATGCAACTTTA
CTTCGTTCTCCACCCAAGGTTCGGTTGCCGGGTATCCCTACTAGTGCAGTGGGCCTTCGTAGCTCTGGGA
TACACCTCATACGGTTGGAGAAACTGAGGCAGCGAGCCATGACTCATGGCAAACAAGTCATCATTTTTGT
CACCTCGTACTGCACTGTCACCTTCAGTGACCAGTTCAAAATTTATTATTCACGCAAAATCCATTTCCTA
TTTGTTTCATTGGCGACCAGTGCTCATTGAAGAATGCGGTATCGTCTCTTGTTGTAACTGGGTAATTCTA
ATAAATTACCCACCTCATGAGCATCGAGGAGCCCCATTTCATCAGCTACAAGAAACCGAAATTATGGAAA
CCTCCTATCAAGTTGTCTGATTGCTCATTAGAATATTTGGCACACTGTCCCGTGGACTACAGTCTGCTAC
GAAACCCTTTTTCGAAGAAACCTGAAAAGTTTGATCCTGAAGAGGAAGCCAAGTTGTGGCGCGGGTTGGG
TATTGTACGACCAGTTGAAGAACCCGATACTCCAGTCACAGATGATGCAGAGAATCCGTTCTACACCACT
ACCGCGCCGGCTTTGCATTCCAAACGCGAAGCAAAACGAATGCGCAAAGCTGAACGCCAAAGCAAACTCG
CCAACTGGTTCGATTTGCCCAAGCCGAATGTGACTGATGAGGATCGTGAAGATTTGGATGTGGTTCGAAT
GCGTCGTGCATTAACCACTGCAACCCACGTGCGCAGATCCGATACGAAAGCCAAGTATTATCAGCGCGGT
GTAGTTGTTGACGATCCCGGCAGTTTTTATGATCGGCTGCCCAGAAAGCAACGTGGAAAGACGATTGTGG
ATGAACTGCTTGCCAACGCTGAACTCATGCGACAACAACGCAAACGGTACTCCAAGATTGAGCGCGAGAA
TGCCGAGAAGCGATCTGCCATGCGACGTCAGAAGCAACAACAACTCAAGAGGCTCAAGCAAAAAGGTGCA
AAGAAACAACGGACTGTTGTGGTTCCTACTTGATGATTTTCTTCTCACCGTACTTGTATTCAAGAATAAA
TCCCACTGTATATAATTTCAACGGAAAAATCAACAGCATACTGTCATCTACCGTGTTTCTTCAACAATAA
GACCTAACCAGAAAATAGGACCTAG
>MSTRG.22.2 
TTGACCTTGGGCAGGGGTGCAATATTCGGAGGCCTGCGGTACCTTCAGGAACAGCATGAGGATCAGGGTC
GAGCGTCAGACAGCAGAGTTACAGAAGCCGCCGGCAGCTGTTAGCACTTTGAAGAAAGAAAACCCTAGAA
TAAGGGCGAAAAAGCGAATCGCAAAGAAGAAAGCTCTCGTTAAGCCCTCAAAAATACCCCAGCCCTTTCC
AAAACAGAAACCGAATGAAGATATCAAGTTGTTGGATTTGGATATCACCGAGTCCGATGGACACGAAACA
AGCACATCAGAATCTCCGGAATTAGAGGCCGAGCTGAGAGAAGCTCTGGAAAAAAAGTTCTCCTCACTAA
ACGATCCAAAGCAACTGACTGAGAATTATTCCATGGAGGATTCGGAAATGGAGTCGACATTAAACAAACG
TTTTCCGGAAGGCGAACAAACAGTGTCCAGCGACCGGAAAATCGAGACGCAGCTAACTAAAGCTCAAAAA
AAGCGCCGTAAGAGGACAGAAGCAAAATTAGCGAGACGAACAGAGAATGAAAAGAGAAAGAAACCAAAGA
AAATTGACGAGGAGCCACCTACTTCATCCAGCATAGTGCTGCCAAAACGAAAAGGATTCATTCCTCTGTT
TGACACAGATGAAAAGCGTTTAGCTGCTGCTCGGGCTCGTTTAACCGAATCACACTCGCATGTTTTGCAA
ATCCGACCGGTTCCTCGTAAATGTACTCCCGGTCTGTTAAAAGATCTCTGCCCGTTGGCTATCCACGTCC
GATTACCAACAAAATACGGAGCACACTACGCATTCCTTCATTTCCGCGATGCCAGAGAAATGCAAATGGC
CAAAGAAATGCTAGCCACCAAACTGCTGGATGGTAAAACACTACGTGTACAAGTTTCCTCACTCTCAACT
CGCGAGCAAACGGACTGGCGTGCACCGACCGAGCGTCAAATGTCTGACTTCGATTGGAATGTACTGTACG
TGAGCCAACTTGCCCGGTCCACCACTCGTTTCGATCTGGCTCAGGTGTTCCGCAAAGCCTCATCCATTAG
ATTTCCCACGTACGACGATGGCTCGTCCAAGGGTGTTTGTTGGCTCACGTATCACTCAACGCAGGATGCA
CTTCAAGCATTCGAAACACGTCACGGGACCTTCGTTCGGGGCTCACCTATCTACGTTAACTTCGCGTTGC
ATCAAAAACCAAAACCACAGGAGCCCATTCCCGAACTCCCGGATGAACCGGAGCCAGAGTTCGTTGTGAC
CGCGCGGAAACGCACAAATCCGGACAGCGGTGAATCTGATTCCGAGAGTGAACACAAAGCAGCACCGCTG
GCCAAATCGGCGCGTATGGATCGAGGTGATACTACCACTGGTCGACATAAGTTGAAGGCCACTGATCAGA
TCCCCAAATCGTCCACGAAGCTCATGGTTAACAACAAGCGTGACAACTCACATCCAAAGTTACTCAACAA
ACATCAGCTGCGCAAGAAAGGTGGTAGTGGTCATTCCAAAAACACTACATTGACTGCTCTGGAGACTTTG
CTTCGTCCCGCGGACACAAAACCAAAACATGCTAAAAAGTCCAAAAAGGTCACCAAACGTGGTAAACCAA
GTAAACATCGTTAGCGGAGAGCCCTCATGTGCGGCCAGTACATAATCAATTGAACTTGATACCGGTCGTT
TGGTTGCCACGCCAACAACATGTACTGTTTGTCGCACCGCGCCAACAATATCCAGTGTCGAATAAAACAT
TTTGAATATAATTTGCTTTTTCTGAACAGAAATCGCTGAACTCTCCAATCGGTGGCATAGTTTGATGCAT
TTTTTTCTTACAACGGTTATTGAACTTGTTTTCATTAGGAACCACCATGAGGAAACTGTTCAGTAGGTTT
CTTCGTGGTTTTCCTGTGAAATTCAACTTTTGTGGTCGTGTGTATTGACTTCGACGTGTGCACGTAGAGG
TACGAGCACAAACTCTATCACCCGTAATCCTATTTGGAGGTTGAGTACACATTTATACCATAGCTTACCG
GTAGTCATCACTCAATACTCCTCCAATTCGTGTGTTGGACTCATCTAAACTTACCCACCTGATTCCGTGG
ACGATTTGGTTGACGATACCTTTCGAATTCTATGATTTCAATCATCAAAACTCTGGTAACAGTGGAGAAA
GCTATTGTTCTCATTGATCTCGTCCACGCTCGAGTGGTCAAGGCGGCGGTGATCGAACGCTCCTAATTGT
GGACTTTGAACCTTGATATCCCGTTGGGTTCGCATCTTGTCACCATCCGGTAAACTCCCTATATTCGGCT
GCTTTTGATTGCCTGCGGCCCGCTTCCAGAAATATTGTACTTTGTCATACAAAAATGTACGGAGTGTAAT
ATATTTCAATCACTTCGGCAGTCAGAGGTTCGAGTCTCGCTATCACGAGTCACATGGCGGTAGATAGTAA
TCCATTATCGTCCGGTTCGTTGCCCCCCATCCTTTTATTGCACGCTTACGCATGAGTGCAGTGTAAGGGA
CATCCCCCCACTGCGCTATTAGGGATACCTGCCATTTGGTCCTTGAACTTGGAGTAGATAACTCCACAAG
GCGCAAGTAGGCCAGGCATGACAATGAGTCGAGCGACACCAGTTTTCTGTCTACAAAAGAAAAGACCAGC
GATGGCGAGATTCGAACCTCTTTACTTAAAGGTGTCCGAGTCATAGTTGCCGGTGGACCTTGCGGAACGA
AACCTCATAGCCGCGGCGACCGTGGTCCACTTACGGAGTAGAACTTGACTGATTTTTTTTGTATCCTGAG
GCAACCATGCTGTTGTGATTTCGCAGGATGGTTCTTTTTAAGAAAGTCGCTTCTTGGTGGGGAGCATGTA
ATTCAGCACGATTCTGACATCCGTCTTGATTCATGTCTTCCTCTAGTGTAGAATTTTAGGCCTTCTGAAA
AAACTTATTTGCCTAGTTGCCACATTGGTTGACTCTTGTACGTCATTTTGCAAACATTTTCTCAAGGAAA
TAAATTTGTTACTTTAGCTAGAAAAAACATTCAGAAAATATCGACCCCGGTAATATTCTGTGTGCATCAG
GTGGACGGGCCTGACTTGCTTAGAAATTCGGGTAACTGGGTAATTCTAATAAATTACCCACCTCATGAGC
ATCGAGGAGCCCCATTTCATCAGCTACAAGAAACCGAAATTATGGAAACCTCCTATCAAGTTGTCTGATT
GCTCATTAGAATATTTGGCACACTGTCCCGTGGACTACAGTCTGCTACGAAACCCTTTTTCGAAGAAACC
TGAAAAGTTTGATCCTGAAGAGGAAGCCAAGTTGTGGCGCGGGTTGGGTATTGTACGACCAGTTGAAGAA
CCCGATACTCCAGTCACAGATGATGCAGAGAATCCGTTCTACACCACTACCGCGCCGGCTTTGCATTCCA
AACGCGAAGCAAAACGAATGCGCAAAGCTGAACGCCAAAGCAAACTCGCCAACTGGTTCGATTTGCCCAA
GCCGAATGTGACTGATGAGGATCGTGAAGATTTGGATGTGGTTCGAATGCGTCGTGCATTAACCACTGCA
ACCCACGTGCGCAGATCCGATACGAAAGCCAAGTATTATCAGCGCGGTGTAGTTGTTGACGATCCCGGCA
GTTTTTATGATCGGCTGCCCAGAAAGCAACGTGGAAAGACGATTGTGGATGAACTGCTTGCCAACGCTGA
ACTCATGCGACAACAACGCAAACGGTACTCCAAGATTGAGCGCGAGAATGCCGAGAAGCGATCTGCCATG
CGACGTCAGAAGCAACAACAACTCAAGAGGCTCAAGCAAAAAGGTGCAAAGAAACAACGGACTGTTGTGG
TTCCTACTTGATGATTTTCTTCTCACCGTACTTGTATTCAAGAATAAATCCCACTGTATATAATTTCAAC
GGAAAAATCAACAGCATACTGTCATCTACCGTGTTTCTTCAACAATAAGACCTAAC
>MSTRG.20.1 
TGGTAAATTTGGCAGTAAACGACCACATCGATTCATGATCACCGAATCAAGCTCTAATGAATCGGATAAC
TTGCCTGAAATGGAGGACTGCCGAAAACATTTTGGAAAAGAAAACCTTCCACCAATATTTCAATCTTATC
CGACACCTCCAAGCACACTGGAATTGAGGTATGAGCATATTTTCATGTGCATTGTGCTCCGAGAAGAAAT
TCTACCAACATCAATGACACCAAGAAGAGTACCTATGAGGAAAATGTCCAACTCAAAGGACTGCGTTCGT
GTGGAACCGATTAGTTCCTACTTTTACAGTCCACCAACGGCTGCAAATGATGCAATGGAGCAACGGCTTC
AGAAGATGCAACACGACATTGAAAGTATGTGGGAAGATCTTGTTCAAGTGCGGGAAATTTGTTGCAAAAG
TTTGGCTGCAAATCAGTAAAAAGAGATCCATATTTCGACGATGGACACAGCTGGATTTACGGCCAAGGAG
GATTTTCATCTGCCACTG
>MSTRG.21.1 
GACAAAGTTAAAAAGTTCAGATACGGTAATCTACATAAAACACGCTGCAAGTAAACTGGACCCATATAAA
GTGCAAATAGCCGTAGTTTGGTGGCTTCCCACCTTTCCAGATGATATAACGACCTACATTTTCGCGCAAA
GTCACGTGGAGTCCATTCCCCACATTTCATGATTAGATCCGATAAGTGATCTGCATCACAACGTCGTAAT
TTATAGTTTATATCATTCTTCAGCAGTAACATGATCTTGCGAACAACACCTAAGAATATCAGATGCATAG
GTTCACAAGGAAATGCAGCTATCATATCAGTATGCAATTCTTCGAAAGGTGAGCTCGTCGATTGGTGATG
ACCCGGATGCAAACGCATGCGAAATGAAGCGTCTGTGCGAAGGGAACTGCA
>trnascan-scaffold10x_1006_pilon-noncoding-Gln_TTG-gene-0.21-tRNA-1 
GGTCCCATGGTGTAGCGGTTATCACTCTGGACTTTGAATCCAGCAACCCGAGTTCGAATCTCGGTGGGAC
CT
>MSTRG.24.1 
GTTCGCGTTTGCGTGCGTTCAATGGGTCGTAGGAGCGTATAGCGCTGCCTCGGCTGTTGCGTTCTCCCAT
GGTGTGGATTTTGTGATACAATTTGTGCATCTTTTCAAACTAAGTAGTCTCTCGTCGGACTAACTCGGTT
ACTGTTCTGTGTTCACCCTCATACTTGGCTCGCAATCATGTCTGCTTACAGCCCATACAATCCCATGCAT
TCCACTGGTATGAATGGGACTAGCAACGGTTACAACTACAACGGCACAGAAACGTTGAGTCGCATGGTTG
TTGACGGGAACTATATAGATGGATCATGGGAATTGGCTGTACATGTCGAGGACCTCGGTCATACTGTTCG
CGTTCGTGTACTGGGAGATTTGACCCTTGGGGGACTCATGCATCGTATTGCTGAATGCGCTGGAGTCAAA
CAGAGTTGGTCTGACCACGCGTTATGGTGGGAAGATCGAAACATGTGGCTACTGCACAATCGAAGCACGT
TAGATCAATATGGGGTGCAGTCGGATGCTAACTTGGTATTCCGTCGAATGCACGGGGACCTACAAGTGGT
GTTGCCTTCGTTGATTACTGTGGTCCTTCGTGTCAATTATGCGGCTCGTGTGTTTAGCGTGGTCCGCAGT
ATCTGCAAAGAGTTGAATATTCGTCATCCAGAGGAATTATCTCTTTCCTTGCCAATTACCAAAGCACACC
TGAAAAGTAATCTCGCTCTTCCGACGTTGCGGCATGCTGCAAAGCATCCTAATTCCGTGGACGCACGTAC
TGAAAAGGCCACATTACGTTCCAAATTGTCAGGCACTATGTCCGCCAATCAGGGATTCACCAGTACGACA
GATGGAGTCCCCCACAGTCCGTATGGAACACTGCATTCCGCCACCGGGACAATGATGCGTCTGCAATCAG
AAAATTCACTGGACCGCGAGCGTCTGGATGCGACCCATTTTGCCGATTGTGCATTTCGACGTTCAGCCAA
AACAGTGTTTTCAGAAAACTGGTTGATGAAGCCGAAAAACTTGATTCAAAAAGCCCGTTTGAATAGTGGT
TGGCTTGATTCGTCTCGCTCCCTCCTTGAACATGGAATAAAGCCACCTCCAATTAGCTCCCCTGGGGAAG
AAGTCGTGCCTCCACCAACTGTATATTTGAGTTTTAAATTCTACGCGTTCTATGATTTGAACCTGAAGTA
TGATGCCGTTCGAATTCATCAGCTGTACGAGCAAGCACGTTGGTCTATTTTGTCTGGACAGTTGAGCTGT
ACCGAAGATGAGATGGTTGTTTTCGCCGCTTTTCAGCTTCAGGCCGAACTGCAGTCAGCGGCTGCCAACC
AAACAGTCTATCAGATGGGTTACACAGACCCGAGCTCATCAAACCACTACCCGACATTGGGTGCAGCTAG
CCCTATTGATGTGCCTGACACTGCAGAAATTCCCTCACTTCAAGAAAGCCTCCGAGTTTACCGGGATCGC
ACACTACTGATACGTCGGTATAAAGTGTTGTGGGTAGTTATTGTAGAAGCGCGTTTGTACTTGTACAAAA
CTCACGCAGACACAGAATTGCCGTTGATAGTGTACTCCCTACGCGATTGCACTATAACTCCGGATGTCAG
TACAGCCATGCAGAAGTACATTCTTAAGCTGTCTTTGTTCGTTGAACCGAATCGAGAAAACGGCAACCGA
GCAAACGGCGTTCATGCACCGTATCCGGTATCACCATCAACAGCCACACGTGATCAATCCACAAATCGGG
AAGAAGTTTGGCTTCGGTTCGACACTGCGGAACAGTACGCACGTTGGTTTGCTGCATGCACACTCGGGTC
CAAAGGAAAGACTTTGGCCAGTCGAGTTGCATATGAAAAAGAAATGGAAACTATCTTGGAAATTTTGCGG
CTCCAAGTTCCCGGCCCAACCCCAGTGATTTCCACGGCCGAATCAGTCAAATACTTGGGTGATCTAAGCA
ATTTTTGTGCAGAACGTATAATCCGTAAAGCCAGATCCAAAGAATATCTTCGTCAACGAATTACTGAAGC
TCATGTTAACATTCGGGATGTCAGTTTGTTGGAGTCCAAATTTAAATACATTCAAGCTTGGCAACGACTG
ACACATTTCGGCCGAAGTTATTTCACCATCCAGTTTGACCGAGGCTCTAATTTGGGAGTACCCAGCGGTT
CCGGTGGTCTGTTCAGCACACCAGTGGATGATGTGATTGCTATTTGTCAAGGTCGTTTTGAAATAGTATC
TCCACATTCTGGTGAGGTGTTACGAGCATGGAATTTCACTGACTTACGATCATGGAATGTTAACTGGGAT
GCTGGAAAAGTGTTACTGGATTTTCGTAGTGAACAAATCTCTTTTCGACCGTTGTGTACAAATTGTAAGA
CCATTGTGGAATTTATTGGTGGTTATGTTTTCCTCAGTCAACGAACACCAGAAAAGAGTCAGGATTGTAA
CGAACGCCTATTTCATCGTCTTACCGGAGCAACAGATTGAAAACTATTTGGAAAAAACACTTTCTTCCTC
ACCTGTTTTGTGGCAACTTCCACTTCGAAGCTGATGACATCGTGCATATTGGCGCCCTTGTATATCTACC
TGTACGTACTGACTTCATATTGTGGTATCCTGAGAAACACATACTGCGCTGATATTCATCGACTGACATC
AGGTAATTCACATCAGTACCCCACATGTGCTTTAGTCATGCGGTCAGAAATTTTGCTGTTTACGACCAGT
CTGACTTCCAGTCAGTCAACCGCCTACAGACAACCTAGTTATGATCAATCGATTTGTAGTAGGTCGCTAC
GCCTCCCGGACTCGTCAGGACATGATAGAAGTGAGTGTGTGTGTATGTGTAAGTGTGCAGTGGTTTCAGA
TCGACAGACGGGCAGCACAGATCGTCAGATAAACAAATTTTAACGTCTCTTTCTTCCAATGTCTATAGCA
GAAAATAAGGCGATTTATTCGTCTATGTCTTTCAGAAATGAGCAAACAGCTAGCCAGCTTCGTTGTTTAT
CATGTTTTTTGGGGTTCATTTTCATCTCCACGTGGTCACCGCTTCTTTCACATACATTCATGTCGCTCTG
CGCTCGTTATTGTCCTCCAATTGTTCGTCCTCTTTTCAATCTCGGACACACTCTCTCTCTCGTTACACGC
TCTGCAAGTCTGGTAAATGTCAGGAAATTCTGGAAGTTTAAGTCATTCGGCTCCCGACATGCACCACATG
CTATTTTCGTTCTGTCCGGCATTTCCAAGAAAATATTTCTGCACTCCAAATTTAACAATACTCAACCGAT
ATCTGTCAGATTGAATCCCCAAAAAACCTTTGATCTTTCTACCACTCTTCACCTTCTCGACCCGTCGATA
TCGGAATTCTTTCCACTTTTTACGATCGAGACCAGGACACACCTGAATGTGACCACGCAGACAAGACATT
ACAAATCACACAGACCACCACCATGTATACGGACAATGTATCTTGATTTCTAATCGGCAATTTGGTTCCC
CTTTCCCTGTGTTCACTTCTTTTTGTACTATATTGTTCGCTTGGTGATTGGTGTCGCTTCTGTTTTTTGT
TGATAACGATCATGATTACCATTATTATGTTGGAAGAATCACACATTTGCTTTCGGCTTGAGATTCTATT
ATTAATTCTTATGCCTACGGAA
>augustus_masked-scaffold10x_1006_pilon-processed-gene-0.61-mRNA-1 
ATGTGGCTACTGCACAATCGAAGCACGTTAGATCAATATGGGGTGCAGTCGGATGCTAACTTGGTATTCC
GTCGAATGCACGGGGACCTACAAGTGGTGTTGCCTTCGTTGATTACTGTGGTCCTTCGTGTCAATTATGC
GGCTCGTGTGTTTAGCGTGGTCCGCAGTATCTGCAAAGAGTTGAATATTCGTCATCCAGAGGAATTATCT
CTTTCCTTGCCAATTACCAAAGCACACCTGAAAAGTAATCTCGCTCTTCCGACGTTGCGGCATGCTGCAA
AGCATCCTAATTCCGTGGACGCACGTACTGAAAAGGCCACATTACGTTCCAAATTGTCAGGCACTATGTC
CGCCAATCAGGGATTCACCAGTACGACAGATGGAGTCCCCCACAGTCCGTATGGAACACTGCATTCCGCC
ACCGGGACAATGATGCGTCTGCAATCAGAAAATTCACTGGACCGCGAGCGTCTGGATGCGACCCATTTTG
CCGATTGTGCATTTCGACGTTCAGCCAAAACAGTGTTTTCAGAAAACTGGTTGATGAAGCCGAAAAACTT
GATTCAAAAAGCCCGTTTGAATAGTGGTTGGCTTGATTCGTCTCGCTCCCTCCTTGAACATGGAATAAAG
CCACCTCCAATTAGCTCCCCTGGGGAAGAAGTCGTGCCTCCACCAACTGTATATTTGAGTTTTAAATTCT
ACGCGTTCTATGATTTGAACCTGAAGTATGATGCCGTTCGAATTCATCAGCTGTACGAGCAAGCACGTTG
GTCTATTTTGTCTGGACAGTTGAGCTGTACCGAAGATGAGATGGTTGTTTTCGCCGCTTTTCAGCTTCAG
GCCGAACTGCAGTCAGCGGCTGCCAACCAAACAGTCTATCAGATGGGTTACACAGACCCGAGCTCATCAA
ACCACTACCCGACATTGGGTGCAGCTAGTACCATTGGGACTGCTTGGGCACCGAATCCGGTGTCGCCGGC
CCTTAGACCAAGTCCAGATCCAACGGGACTCACTTACTTATCCCCTGCAGCCACCTATTTCAACAATAGC
GGCCCGGTGAGTGCATCACTCATGCGCTTGCCAGGTGCCGCATCCCCCCTGTCTGGTGTCAGTCTGGTAG
ATGGAGGTTCCAGTCGACATGGATCCGAACGAGGCGGAATGGATGAGGTGGATGAATTATTGGCCGAATT
AGAACAATCTTGTGGTGTGGCTGAAGAGACCGGCTCTACAGCTCGCACATTGCAAACACACAATGTCACC
ACCCTGGCACCTGGTGGAACTTTACGCTCTAAGGCTCGTGCAACAGGCCCTATTGATGTGCCTGACACTG
CAGAAATTCCCTCACTTCAAGAAAGCCTCCGAGTTTACCGGGATCGCACACTACTGATACGTCGGTATAA
AGTGTTGTGGGTAGTTATTGTAGAAGCGCGTTTGTACTTGTACAAAACTCACGCAGACACAGAATTGCCG
TTGATAGTGTACTCCCTACGCGATTGCACTATAACTCCGGATGTCAGTACAGCCATGCAGAAGTACATTC
TTAAGCTGTCTTTGTTCGTTGAACCGAATCGAGAAAACGGCAACCGAGCAAACGGCGTTCATGCACCGTA
TCCGGTATCACCATCAACAGCCACACGTGATCAATCCACAAATCGGGAAGAAGTTTGGCTTCGGTTCGAC
ACTGCGGAACAGTACGCACGTTGGTTTGCTGCATGCACACTCGGGTCCAAAGGAAAGACTTTGGCCAGTC
GAGTTGCATATGAAAAAGAAATGGAAACTATCTTGGAAATTTTGCGGCTCCAAGTTCCCGGCCCAACCCC
AGTGATTTCCACGGCCGAATCAGTCAAATACTTGGGTGATCTAAGCAATTTTTGTGCAGAACGTATAATC
CGTAAAGCCAGATCCAAAGAATATCTTCGTCAACGAATTACTGAAGCTCATGTTAACATTCGGGATGTCA
GTTTGTTGGAGTCCAAATTTAAATACATTCAAGCTTGGCAACGACTGACACATTTCGGCCGAAGTTATTT
CACCATCCAGTTTGACCGAGGCTCTAATTTGGGAGTACCCAGCGGTTCCGGTGGTCTGTTCAGCACACCA
GTGGATGATGTGATTGCTATTTGTCAAGGTCGTTTTGAAATAGTATCTCCACATTCTGGTGAGGTGTTAC
GAGCATGGAATTTCACTGACTTACGATCATGGAATGTTAACTGGGATGCTGGAAAAGTGTTACTGGATTT
TCGTAGTGAACAAATCTCTTTTCGACCGTTGTGTACAAATTGTAAGACCATTGTGGAATTTATTGGTGGT
TATGTTTTCCTCAGTCAACGAACACCAGAAAAGAGTCAGGATTGTAACGAACGCCTATTTCATCGTCTTA
CCGGAGCAACAGATTGA
>trnascan-scaffold10x_1006_pilon-noncoding-Lys_CTT-gene-0.15-tRNA-1 
GGCTTCGTAGCTCAACTAGTAGAGCACACCCGGTGCTTAAGCGGGATTGGTTTCTATGCGTGGGTTCGAA
CCCCGCCCGGGGTTA
>MSTRG.25.1 
GGACCACAGAAATGCATTTCATTTTGTCACGTAAATAGACCTTAGATTCGGTCGATTGGGCGGAAATGCC
AATAGCCAGAGTCCGAAAGCTGATAAACGAAACTGTGTGAACCACAGCTGACAACAAAAATACAAACAGA
CCTCTGATGGTATGACTGTTTTCTTTGTTGGTATGTGATTATTATCATTGTCATTGTTGACCTGTTAAAA
AACACTTCACAGTTTGTTTGTTTGTTTGTTTGTATGTGTATGTGTACAAGTCAGTGATGAGAGTAAGAAA
GAACGGTAGACACACCGTGAGTATTCCATTGATGGATAAAGGGGGTCACAATGAGTTTGAGGCATAGGAG
AGACTGCAATTCACGCAATGGAGAAGGATCACTTGAAAGCGGACGAATACCGCAGTACATGAACACCGAT
AATGGCGCAACAGAAATTCGGTCACGAGCTAGGAATAAATTAGGAGCTACGCGATAAAACCGCTCAGATA
AAGTGACACAATTGAGAGGTTAGCCTAACATGGAGGTGGGGCTGGGTCGCGAGAGATTGAGGGTGAGGGG
GGGGGGTGAGGCGGTTGATGGACAAGCAAGCAAGAGTAATACAAGATAAAATACATATGAATACGATGCG
AGGGGTACATATCAGAGCAACAACGTGAGAAAATTTACTAATATAGTACACATTCAGAGTCCATCAGAAA
CAGCTTCTTTATTCGAGGTTTCGAGTTGCTATCTCACCCTAACACCATCACCACTTATGTTGGCTGATAA
TCTACTCATAATCCGAGTGATGCCTACTCAAAACAAAACGTGACAACGACAAAAATGGAATCAGACATGA
TAGAATACCAGTAAGGTGTAAAAGCGAAAACCGATTTGAAAGGCTGTCCTTTTGCGTGCAAACTGTGTAC
AAGAATGTTCAAGTCGGTTGTCAAGATACTGTGTGTGTGTGTTTGAAGAGCAGGCGACTGACAGAGCGAA
GACCAATCGATCGTTTAGCCTAAGCAGACCAGTTCATGACTGAAAAAAGCAAGTCAGCAGATGGTGAAAA
GCAAGCTGGCGTATGGACTAAAAAGATCAGATGGGAAGGAGGCTTGGGTGGGTGTGTGGTGGGATGAATT
>MSTRG.27.3 
GGGAGGAGGAAATCTTGCTGATGGGTTAAGAATGGACGGCAGTGAAGGATGCAAGAGAACCGTGCTCACC
GTGATCCGTGCCAGTGCAGATCCATCTCAAATCCTACAACTCCAACAGCAAGCCTTGATATTTCAACAGC
AACAACAGCAGCTTGACGCCCATATTCGGCAACAACAGCAGCAGCAACAACAACAACAACAGCAACAACT
GCTAGCCAGTGGCCTCCTCCAGCCTACATACAGTTCTCATTATGGCACTTTGGGTCGACCGGCACGAACC
GATTCAATGGGTCCGATACAGCCATACTTGTCGGCAGCCGCGCTTCTATCAGCACAACAACAGCAGCAAC
AACAACAACAAGCACGTCAATACCTAGCGCACAATTCAAATGGTTTGTCCGGCGTTGTTCAATCCCCATC
AAGTACACTGGCAGCTTCGGAGCAGGGGAATGCGATCATGAACAAGTCCACCAGTGCCCAAGGTGGATCC
GGCTCGGTTGTGTACGAGAACTCTTACAACTCATTCCACAGACTGCTCTCGAATACACTGCCTCCCTCCA
TAAGTCAAGATGGTCTACATGGTCTACTGGCCAGCAGTGGGATTGGGATGAACGAGACCTTGACCATGAA
TATGAACAATGCCTCACCACACATGACCGCGGCCCGGGCGAACACATTGGGCCGGACCGACACACTGTCC
CCGGTTGGCCTTGGAAACGTCAACTCAATGGCTGCCGCGGTAGCTGCAGCCACTGCGGCGGCAAATGCAA
CAGCATCAACAGCAGGTTCCGCTCCGCCACCGTTACCTCCGCCTAATCACCCCGGCTACGATCTGGTCGA
TACACGAACCATGGAATCCCCCATATACGGTGGTGCACACAGCACAGATAAAGTGGTAGTCGTGTCTGGC
ACGCGAAAATCAAAGCGGCGTTGTCCTTGGTACTACTGGATCATCAGTATTCTCGTGTTAGCTTTCCTAT
TAGCGTTGGTTCTGGCCATCTCATTTTCTGCCGAAAAACGCCATCTGGGTGACCGCTTGATCGAACGTTT
TGCACAAGATCCAGCGATTATCGGTTTGTTTGATCCAAACAATCCGGCCGTGAAGCTCGAACCCAATCGT
CCAGTCCATGTGATACTCGATCGGATGGGTGTTTGGTCTGCCGAATGGCATATGCGTACCTCCCGATACG
TTCGATACAATATAACGGTTTCTTCTGTATTGTCCTCAATCGGGATATTCATGCGTCGGAGCACTATGCC
AACTATTGTTCGTTACGACATTTTTGATCGAATCAGTGGACGTACTTTACAACCAACTTCACGATCCGGA
CGACGTCTTACTCGCGATGTCAGATCAATCTCGGAACAGTCCGCACCGGCAGGGTATCGATCCTCATCAT
CGTCAGAAGTTCGCGAGACCACACGGATACACTATCTGGAAGAGGGTATCTGGTTTCTGGCTTTTGTCAA
CGATCAACCACGACCGGAACCGTTCACGTTCGTAATGGGCGATGCCGTTATGGATGCCGGTTGTCCAAAC
GATTGTAGCAATCGTGGCGTATGCAACCGTGGCAACTGTGATTGCGTGAACGGATTCAAGGGTCCCGATT
GCTCAGTCGCTGAATTACCCAAAGTCTGTAACGGTCGTGGAGACTATATGGACGGGTCGTGTCAGTGCTA
CCCCGAATGGAAAGGTCGTGAATGTGAAATCCTCTGGTCCGAATGTGCAGATCCCACTTGTTCCGGTCAT
GGTCAGTGCGTGACCGGTGACTGTCAATGTTACAACGGCTATGCCGGCGAATCGTGCGAGCAACGCACTT
GCATCTCAGCCAACTGTACCGGACACGGAATATGCATGGATGGATTGTGCCGGTGTTTCAGTGGTTGGTC
CGGTCCAGCTTGTGATATCCCCGTGCCTGTGATGCACACGGCCAGTTTCGCTTCGGTTGCATTGACTCCG
GAACGAGATGTCATCAGTCGCGGCCCATCCGGGACAGACCGACCGACCACGATGAGTCGAATGTCGATCA
GCCATACTGGTTCGGATTTCACACGAGCCGCTGCGCAACTTGACGAACAGGCAACCAAAGCTTGCATCTT
GGACTGCGGTGCACATGGTCGGTGCAAACTGAGCACAGTCGATCAACCGGCATGTGAGTGTGAATCCAAT
TGGTCGGGACTGCTGTGCGATCGAAAATTGTGCGATCCACGATGTTTCGAGCACGGACATTGCACGAACG
GGACTTGCGTGTGTCAAACCGGTTGGAATGGAAAGCACTGCACTCTGAATGGCTGTCCGGAAAAGTGCAG
CGGAGTGGGACGTTGTGTGGCAAGTCAGGGCGGTCTATACAGTTGTCATTGTCCGCCCGAACGTAAAGGA
AGTGCCTGTCAGGCCAAAGTCGAACTGATCTGTGACGATCAGGAAGACAACGATGAGGACGGTCTCGTTG
ACTGTTTGGATCCGGACTGTTGCGCTTCTGCGCATTGTCGCAAATTGGCCCAGCTAGACACAAGGCGCGG
TGGCACGGGTGGTACGGGTAGCCCAACGCAAAATCGTAGTCTGACTCCGGCTGCAGAAGACGCGAAACAA
GGTTGTGCCCATAGCGAACCGGCCCAGTATCATTTGCTCATCACGCCAATGGCTCAGGCAGACAGCACGT
TCTACGGACAGTTGGAATTCTTGTTGAAACGGGAACAAATTGTGATGCGTAATTTCGATCCGCGCCGTAT
TTCCGTGATTCGTGGCACTGTGCGCCAATCAGACGGGACCGCATTTTGGGGCTGTCGTGTGTTTGATCGT
CTCAAAGCGAAAACCGGTTACACTTTGACCGATGAACAGGGACGGTTCGACCTGCCCGTGGATGGCGGTT
CAGTTGTACAACTGGAATTTTTGCGGTTCCCAACTGAACGATTCTCTGCCATCCAGCCGGTTTACGTTCC
TGTCAACGAGATTATCACCCTAGGAGATTTCTATTTGCACGATGCTAGCCGGATATCATCTGGCCGATTG
CACGGCGGTTCTCTTGCTCCGTCTCCTGTGTTTCACGATCTGTGGGCCGCGGGACTGTTACCGGTGACCG
ATTCAAGCCCATCAGATCCGAGTATGCCAATCGAAACTGGATTCCCTAGCACGATGATGAGTAGTACAGT
GGTGAATCTCAACGGTGAAGAACCGGGGATGGGATGTGAAAAACATGATCTGACCCAAATTGGTGGACTG
CCTGTTTGGGGTGATCCGGTGACGGATAGGACAACCGTTTGTATTGATCCGGAACAAACTATGTGCTTAC
AGAACGGAGTGCTCACTTTTGCCATACCAATTCAAGACAGTCGAGTGCGCCTGATCTATCGTTCCGATCG
CACTGTGGGTTATCGACCAGTACTGATGGCCCGGTTATTGGGTCAGGTAATTCCTGATGGGTTGCATGAA
ATACACTTTGTTGTCGATGTGGCTGGTCTACGTCAAACGAAGCGCCTAGAACCCGAACCGGGACTAATGG
AGTTTTTTCACTGGAATAAGACTGACGGATACAATCGAACTGTGTATGGTTTAGTGAACGCCAAAGTCTC
TGTCGGCTACATATACACGGGCTGTTCTCATGTGTTCTGGGAGCATCGCACCGTTCCACTACTCGGACAT
GAACTAACGGAATCCGGTTTGGCGAATTTAAAAATTGATTTGGTTCATTTGTATGCTGTCAACCATGGAA
TTGTCTATCGCGGAGACGGATCGCACTTATTCCTCAAACACACTGACTGGCACGTTGTGCCCGTTTTGGG
TAGCCGAACAACACGACGCAAACCAAATATATGTGACTACTGTTCAACCAACCAAACCGGTTTCGGGTCC
GCGGTTCTTCGATTACCGGCTCTGATTACGGATTCACTAGGTCATGTGATTGCGGCCGATGGAAGCCGAC
TACGTTGGCTACAATCACCGGAATCTACACATGGGACTTTTCGTCCGTCCGAATCACTGGATGGTAGGGC
GCAGCGCTCATTCTTATCAAATGATCGTCGTTTGTGGTTTACCACTAGTCAATTTCCTCTGGATTTCCTA
TCCGTCGGGTTTGATGAATTGGAACAAATGGACTACTATTTGTCACCTCATCCATCGTATTTGGCTTTCG
AACGACGATTCGGTGCATCCGATCCCGGCGTACTGGATTCCGGTCTGTTTTTGTCCCATACGCGGAGTAA
ATCAATCTGGTGGTTGTCCGACAGCCCGGAACCAATTGCCCAACCAGTGCTCAGTCTGACCTGCAAAGAG
CGTGCCTCGGGTTTGCTACCTGTGCCAGATTTGTGCACAAAACACGAGTTTACTGCACCCCATGGAGTGG
CGGTATCGACCAACGATCTCTATTTTGCCGACGGTAACTTGATATTTGCAATGCCTTTGGACGGCATTCC
GGGTGTGCCTCGATCAGTTCGTCTCGTGGTTGGTCGGCGAGATGCTACGTGGACACCCGCACCCTGTGAT
CATGCCCAACCGGGTTTAAAAATGACATTGAAAGAACCGACGCATATGGTCTACAATGCGTTCGAAGACG
CAATCTACTTTGTCGAAAGCACACAGGTCTACCGGCTACATTTGGCTAGTCAGATGGTCTCACTAGCCGC
TGGACGATTGGAATATTGTGAAGTAGAAGCAGACCCTCTGAGTCAGACTCCCCTGGCCACCACAGTGTTA
CTTTCAAACATCCGTGGTCTTGGTGTCTCGCCAGAAGGGGATTTGTACGTGGCTGAATCACATCGTGTCT
GGCTTCGTCGTGCCGATGGTCGACTCTACGCAGTGGCTGGGAGAACGGTCGATGCGTCGATCGACGATGG
CGAATTCGTTTCACCTGATTCGCCGAAAGATTTAGAGCATCTGCCTGATTTTGGTTTGGCAAGTAATATG
CAGTTTTCAAATATAACTGCTATCGCGGTTAGTATCTATGGTGAACTGTTCGTGGCCGATTCCGAACATG
GAATGATATACAGAGTGCACTACCAACTTCCACGGCCATCAGCCACAACGTCCACATACCGTGTGGTTTT
GCCCGAAACTGACGAGGCCTATACGTTCAATCAGAACGGTCAGTTGCTTCAGACTGAAAATGCGATCACT
CAAATGACATTGCATTTGGTTGACTACCGTGCCAATGCAATTTACGGTTGGGTCTCAGATATCCGAGGTA
ACAATGTCAATTTACGATTTGGGGTGCATCGTGACACCCAGGGTCGACTGCGCTACCTCCAATCTCCTAC
CGGCCTTCGGTATAATATTACTCTGGACCCCGGGCCGCAACAATGCATCCGGGAGGTAACTGACCCAATC
CGCGGTGCGCGCTGGACATTTGTCTACTCACACTCGGGACTTCTGACACAACTTCGCCGTCCACAAGATA
CCGCATTCACTCATTTTCAATATAGTCCCGATTCCGGTCGTCTGGAGCGTATTCTATTCCCAAATGGAAT
GGTTGTGCGTACGGGAAAATTCGATACCCTCAGAACAAGTCATTCTGTTACCATGAGAAAAACGAGCGCA
CGTGATCGATCTACCAACCGTCAAGGCAAACTGTTGTATCATTACGGCGAACCGACAGATCCTTGGTCGG
TACACTTTGTTCAAAACTATCTGGGCACACCGTCAGGTTCCAGTCGTCGACTGGCGAGGCTGTTGCGTCG
CATTCGGTTGCCGGATAGAGCTAACCAGTCGGCGTTGATTAGTTCAGTTGTGTGGACATTTGACCGCAAT
GCCAAAATCAGTCCCAGTTCGCGTCTAGTTCGCCATCGCCAACGTCGCCAAATTCCCCGTTCTATACTAA
CCAGCTCAACTCAACTGACACGCACGCTGCAGGTCAATGGATTTGATGTTCTACACGTCAAATTCGATTG
GGCTCGTCAACTGGAAACGTACCAACGTGCCTCAACCGGGCACGTACTACTCCAGATAGTCTATAATGCC
GATTTTCAACCGATGATTTTCAATGCTTCTGGCACAACGAACAGTTTGAACTCGCGTGCAGATTATCTGC
CATCAGATACCGGTCGCACTCGTTCCCGTGAACTCTCCGCAGCTATGGACGGTGGCTTTGTGGACTCCTC
GACGGGGTCTTCGTTCACCGTTGGCGGTTCGAGTGGTCCGGCTCCGTTGAGTTTGACCTACAACAGTAAT
GGTCAGTTGAATGCGTTCCACTGGGGCAGTGCAATCTATCGATTCGCGTACGACGCACAAAATCGGATCA
AAGCAGCCGATCTTGGGAGTCCTATGGAGACAGTGACTTACCAGTACACGGACGAACGACTGCCGTATCA
GCCCTCAGTTATTTCAGTCAGCGGACTGGGTTCCTTCAAACTGTTCTACGCGAATGCTCCGCTCTCTCCC
CTGGAACGTCATGTAGATTCGGTGCCCTCAGCCACCGCGTTATCCGACCTTCCAATTGGCTTGACAAGAG
TTCTCACCCCGTCCGGGTTGAGACGTGATTTTTACCGTCTTGTTGGTGTGCGAACGCATCAGCTTCGTTT
TACTCCATGGCCAGGCAGTTCAGCTCCATGGATCTACGAATGGGGTCAAGATGTGAACACTTTCAACTCT
CCCGCATCCTCTGGCGCCGGTCTCCCTCAACCAGATCTGAAGTTGTTACGATTTATTTGGCCCAGTGGTT
ATCGTCAGCTTGTGGTGCTCCCGGAGCAAAATCAAATTGTTTACGATAAAACCCTGATTCAGTGGTTCAT
GATGGGTTTGGAAAATGAGGCCCAACTGAATCACCTCGACTCGGCTCCCCTTGTCCACATGTCTGATATT
AGTTCCGGTCATCGATGGAGCACGTGGCGAACCTATCGTGGAACATTGCTCACCGCAGCTCGCACAGAAC
AGCAAATCCCTGGTGCACGAAAAGCTCATCCGAACTTAGGAGGATTACTTCATGCTCGACATCAGTACTC
CTATAACGAGAATCTGAACTTGGTTGGCATTCACACCCAACTGTACACTCAGGCGAGTCGATCAGACACG
GAGACTTTCAATCCGATACCGGAAAAGATCATTTTGAACGAACAGACTGTGTCCAAATACGACTCGATCA
CTGGACAACTACTCAGTGTTAGTGACTTGGATATTGTGCACCGGGCTTCCTCGATTTGTGTCACCTATGC
ACCAAAGAGTTTGCAACTGTGCCGTCAACTGGACAGTCATGGTCGATTGAAACAAGTCGTCTTGTATCCG
CTCTCCTCTCGACGTGATCCGCTCTATAACCTCACGGTCGTTTATCGTCCCAACTCACTGGATGCCGTTC
AACAACGAGAGGAGCAACGAGGTCAAGTTCCACGCTGGGTCAATTTCGTTCACGGACCTGGCGGACGCTT
GGAGGCGCTGGATCGTGAAGAGGCCGGGTCCAGTTTGCGCTCGCACAGTGTGCTTGTCCATAACAGTGAA
GGTCGTCTAGCCCGACTGCGCATAGCCGTCACCGACCCGCAATTACATCAGGGCAACCCAATGGCACCAG
ACTCAACTGCGGATACGGGACCGACCAGTCGATCTGAAGAACTACAATTTGTCTACGATCCCAGAGGCTT
ACTCAAACGTCGCGGAAATTGGCAGTATACATTTGATGATGACGGATTTCTGACCGAGCGACGACTGCAC
AACGATCGAGTTGTTGATCGATTCGCTTACAATAGCAAAGGCTTACTGATCTGGGCCGAACGAAAACTGA
TCGCCCATTCTGACGGTCAATCAGGAATTGCGATGGGTGATAACTTAGTCGGGTCTGGTGGGCCTAGTTC
GGGTTCTACTGGTCCGGACACGTTTCACAACCTTGAAAGATCCCCACTGGAAGACGATATTGGGTCTCGA
CGTGCGTTCCGGGTGCAGTATGTTTACGACGCTCAAGACCGTTTGATTGTGGTTCGAGACACATTGATTG
TGCGTGACCTGATGCAGTATTTCTACGCGGATCCCACACACCCGCATCGAGTCACACATGTGTTTAACCA
CGGCCGCCTAGTCACGTTCAGACTTCACTATGACCCGGTCAACGGACATTTGATCGCGGTCGAGGAATTC
GCTCGACTCCCCGATCCCACGATAGCGGAAACACCCCCGAGGTCTACATTGAATGGGCAAGACGAGTCAC
AACAAACCACCACCACGGGTAATCAGAAACACGTGTACTTTGTGATTACCAATCACGAGGGTGCCCCAAC
TGCCATGTTCTCGGAGAATGGGAAGCCCTCATGGACTGCGGAATATTCAGCCACCGGCAGTCGTCGTCTC
AGTCTGCCTAATCGTAACAAGTATTTCGGTGCTTCCATCCTCGAGGACGCTAACATTCCACTCGGTCATG
CCGGCTGTTTGGTGGATGTACATACTGGATTTCTATTCTGTTCGCCCACCTATCGTGCTTATGATCCGTC
TGGGGCCACGTTTGTTAGTCCTGACTGGCGCCGTCTCGTGTCCGATCGTTTGCCCGAGTTATATCGGGAC
CCGAGTGTTCTAGACACTCACCGGTGGGGTAGCCTGGAACAAAATGACCACGGTCTCGGACCAGTTGGTC
TATTTGCTCGTGTTGTTGAAGCCATACAACATCCGTCTTGGTGGCTTAACCTTGTCGGATTTCGTCTGGA
TGGAGTTTTGCCTCGGATGGACCCCGGCACCGGTCGACTAAACAGGCCAGATGGTCATATGATCCGGGGC
TGGGAACTTCCTGTCCTGCCTATGCAGTTCAGTCTGACTGGGACCTCAGCTGTCAGTGATGAAAGCAAAG
GCCCCTCCATTCGTCTTCTGAACGACAAAGTGGAACGGCTGAGTGTCATTCAGCCAAGTCGTCTTACCAC
AGGTGGTATTCGGGGAACTGGACTGCCGGACTTTTTTCTCCGGTCATCATATCCTGGTGATATGGGCCGG
GTACAACTTCTTCCGGCTCAGACCATGTTCGACTCTGAGGTCATTTTGGAACTGAATGAAGATCACATTG
TACAAGTTCGTAGTTCCGGCTCTCGTGCAGACTACTCGATTGGTCAGACCGGTCATAGCAGTCCGTTTGA
GTCGGGGAAATTGGCTGATCTCCTTCTGAGCGGAACTCGACTGATGGATTGGTGGACTATGGCAGATAGT
CCGACTAACAGGTTGTTTGTCCAGTCATTTTTTCGTCTTGGTGACGATATCTCCAGTCTAGTGGATGACT
TGACTTTGTTAGGTCTCCGCCTTCCGGTCTATCATCGTCCCACGGGCCATAACCTTACCATTGTTCCCAC
CGGCGGGCATAATGAGATATGGCTTACTCGAGGGTCGCTTCAGTGGCGATTTCGATTCGTTTCCAGTTGG
ACCGATGCATGGGAACAGTTAGCTTGGGATTCTCGAAGACGAGGTGAACAGTTGGCCTGGTCTCACGAGG
CTTCGGTGGTTAAACATTTGGACCTGATGGATCCGTCTCGCTATCCAGAATCGGCAACGGATAGAATGGC
TGAAAGTAGTGCGGCCATTCACTTTCTCGGTCTGAATTATCTATGGACATTTAAGCAAGCCTATCAACTG
GCCCGGCAAGGACAATTGGCTGGCTATCGATGGGTCCCTGTGGTTGGACAATCTGGGCCACGTGACCTGT
TGGCTAATGGCACGGCTTGGACGCGGCTGTATGGTAATCCGGGTATCTACCAGTTGCGCGTGGTCGATTC
ACAGAAGCAGTGGCGAACTAAAGGCTGATCAAAGATTGTTATTGTGCTTTTGTTCTCCCCTGTCCTCCTC
TCGGTGCCGCCTTTGTGTAGCCACCTGTTCGCGCACTATGTCTCCAGTCCGAACACCGGTTGTGCAATCG
TTTTTTCAACTCCGTCCCGACTGGTTTCCATACCTTCATGTTTCAGGACCATTTTCGAAACAGACTGTAA
CGTGCGAGGTATTTCTGAACTATTCCATCCGATTCCTTTCATCTGCAACTCATCTATTTCGGAAGCCGAG
GTCCTAATGATGACGCATCGATATGTGTATATATATAACCGAAATTGTCAGACGGTAACCAATCCACACG
TGTGCATTTCGGAATTTGAGTACAATCAAATATTCGTATTCACGTCCGAACACACACACAAACATGCGCG
TGCTGGATGATTATGCCCCCTGTCTTCCTTGGATAGTCTCCCTGTATGGAGGTCCCATACGTCCAACTTC
TTCAATCCAGGTGGAATACGCGTCCGTAACATCCGTTACGTAACGCCTGTAACTTCAAACTTAGACGCGC
GCGCATGGAAATAGAGACCAGGGCCAGTGTGATCTTGTTCATCTGCGGTAGGTCTACTCAAACCACCCCA
AAGTGGAATCTGGATTCCGTGCATTTCCAATGGGCTTTCATTTTTTTTTCTGCCCCAACTCGACCCCACT
ACCCACTGTCCAAGTTCTGTGCGTCGTTTTTCTGTCATCTCTCCGGGCGCACGATGTTGCTGCCCCTACT
TTCTCTCGCTCATTCTGTCTCATCTTATGCGCATATTCACACATGCACACATGCCGATTTACGCACGTAT
TTGTTCTCTGAAACCTTCAAGATCAAAAGTTTATTGATACTCTGTTAGATTTTTATAACTGACTTCTTAC
ATGATCGCATTTTGCCCACATTAGTGATTAGGATGGATCACGAGCCCGTCGAATCTCCCCCCCCCCCTTC
CCGGCACACACACACACACTCATGTACACTTCGCCCAACATTAAACTGTCGCTTGGACCACATCGTGTAT
TGACAGCAACAGTAATAGCAATAATGATAATAATAATAATAATAATAATAATAATAATAATAATAATAAT
AATAATAACAATGCTTCTAATCCGGTTACCCTTCTACAACAACAACGACAACCTGTAATACCGTCCATTC
TGTTGGTGGGCTCGTTCTGGTCGTCACGAGCGCATCTCATCAACAATGAGGTCATCAATGAAGACGTATA
TAATTGCTAAAATATTCGAACAATCAAACAATCAGATTCCCTCTCTCTCGTTCTCAGTCTTTGTCATCTT
TAGCAATCGCCGCGGTCCTCTTCTGTGATTGTTTCCCTCTCTCCCTCTACCCCCCCCCCCCC
>maker-scaffold10x_1006_pilon-augustus-gene-0.9-mRNA-1 
ATGGGAGGAGGAAATCTTGCTGATGGGTTAAGAATGGACGGCAGTGAAGGATGCAAGAGAACCGTGCTCA
CCGTGATCCGTGCCAGTGCAGATCCATCTCAAATCCTACAACTCCAACAGCAAGCCTTGATATTTCAACA
GCAACAACAGCAGCTTGACGCCCATATTCGGCAACAACAGCAGCAGCAACAACAACAACAACAGCAACAA
CTGCTAGCCAGTGGCCTCCTCCAGCCTACATACAGTTCTCATTATGGCACTTTGGGTCGACCGGCACGAA
CCGATTCAATGGGTCCGATACAGCCATACTTGTCGGCAGCCGCGCTTCTATCAGCACAACAACAGCAGCA
ACAACAACAACAAGCACGTCAATACCTAGCGCACAATTCAAATGGTTTGTCCGGCGTTGTTCAATCCCCA
TCAAGTACACTGGCAGCTTCGGAGCAGGGGAATGCGATCATGAACAAGTCCACCAGTGCCCAAGGTGGAT
CCGGCTCGGTTGTGTACGAGAACTCTTACAACTCATTCCACAGACTGCTCTCGAATACACTGCCTCCCTC
CATAAGTCAAGATGGTCTACATGGTCTACTGGCCAGCAGTGGGATTGGGATGAACGAGACCTTGACCATG
AATATGAACAATGCCTCACCACACATGACCGCGGCCCGGGCGAACACATTGGGCCGGACCGACACACTGT
CCCCGGTTGGCCTTGGAAACGTCAACTCAATGGCTGCCGCGGTAGCTGCAGCCACTGCGGCGGCAAATGC
AACAGCATCAACAGCAGGTTCCGCTCCGCCACCGTTACCTCCGCCTAATCACCCCGGCTACGATCTGGTC
GATACACGAACCATGGAATCCCCCATATACGGTGGTGCACACAGCACAGATAAAGTGGTAGTCGTGTCTG
GCACGCGAAAATCAAAGCGGCGTTGTCCTTGGTACTACTGGATCATCAGTATTCTCGTGTTAGCTTTCCT
ATTAGCGTTGGTTCTGGCCATCTCATTTTCTGCCGAAAAACGCCATCTGGGTGACCGCTTGATCGAACGT
TTTGCACAAGATCCAGCGATTATCGGTTTGTTTGATCCAAACAATCCGGCCGTGAAGCTCGAACCCAATC
GTCCAGTCCATGTGATACTCGATCGGATGGGTGTTTGGTCTGCCGAATGGCATATGCGTACCTCCCGATA
CGTTCGATACAATATAACGGTTTCTTCTGTATTGTCCTCAATCGGGATATTCATGCGTCGGAGCACTATG
CCAACTATTGTTCGTTACGACATTTTTGATCGAATCAGTGGACGTACTTTACAACCAACTTCACGATCCG
GACGACGTCTTACTCGCGATGTCAGATCAATCTCGGAACAGTCCGCACCGGCAGGGTATCGATCCTCATC
ATCGTCAGAAGTTCGCGAGACCACACGGATACACTATCTGGAAGAGGGTATCTGGTTTCTGGCTTTTGTC
AACGATCAACCACGACCGGAACCGTTCACGTTCGTAATGGGCGATGCCGTTATGGATGCCGGTTGTCCAA
ACGATTGTAGCAATCGTGGCGTATGCAACCGTGGCAACTGTGATTGCGTGAACGGATTCAAGGGTCCCGA
TTGCTCAGTCGGTGACCCAAGCACGTACAAAAACCGGGCCCAAGTCCATTTGGTGCTGGTAGTTGATTCA
TCGCCTGAGGTCCAAACAACAAGGGTATACGAATTTATAATCTATAAACGATTCATCAAACGATTGCACT
CACTCATTCGGTTATTCAGTCCCTCACTCTATCTCTTTCCGCCTTCTACTTTCCACAACCCCTACTTCCG
GTCCGACATACGCGCAGCTGAATTACCCAAAGTCTGTAACGGTCGTGGAGACTATATGGACGGGTCGTGT
CAGTGCTACCCCGAATGGAAAGGTCGTGAATGTGAAATCCTCTGGTCCGAATGTGCAGATCCCACTTGTT
CCGGTCATGGTCAGTGCGTGACCGGTGACTGTCAATGTTACAACGGCTATGCCGGCGAATCGTGCGAGCA
ACATGGCTGTCCGGAAAAGTGCAGCGGAGTGGGACGTTGTGTGGCAAGTCAGGGCGGTCTATACAGTTGT
CATTGTCCGCCCGAACGTAAAGGAAGTGCCTGTCAGGCCAAAGTCGAACTGATCTGTGACGATCAGGAAG
ACAACGATGAGGACGGTCTCGTTGACTGTTTGGATCCGGACTGTTGCGCTTCTGCGCATTGTCGCAAATT
GGCCCAGCTAGACACAAGGCGCGGTGGCACGGGTGGTACGGGTAGCCCAACGCAAAATCGTAGTCTGACT
CCGGCTGCAGAAGACGCGAAACAAGGTTGTGCCCATAGCGAACCGGCCCAGTATCATTTGCTCATCACGC
CAATGGCTCAGGCAGACAGCACGTTCTACGGACAGTTGGAATTCTTGTTGAAACGGGAACAAATTGTGAT
GCGTAATTTCGATCCGCGCCGTATTTCCGTGATTCGTGGCACTGTGCGCCAATCAGACGGGACCGCATTT
TGGGGCTGTCGTGTGTTTGATCGTCTCAAAGCGAAAACCGGTTACACTTTGACCGATGAACAGGGACGGT
TCGACCTGCCCGTGGATGGCGGTTCAGTTGTACAACTGGAATTTTTGCGGTTCCCAACTGAACGATTCTC
TGCCATCCAGCCGGTTTACGTTCCTGTCAACGAGATTATCACCCTAGGAGATTTCTATTTGCACGATGCT
AGCCGGATATCATCTGGCCGATTGCACGGCGGTTCTCTTGCTCCGTCTCCTGTGTTTCACGATCTGTGGG
CCGCGGGACTGTTACCGGTGACCGATTCAAGCCCATCAGATCCGAGTATGCCAATCGAAACTGGATTCCC
TAGCACGATGATGAGTAGTACAGTGGTGAATCTCAACGGTGAAGAACCGGGGATGGGATGTGAAAAACAT
GATCTGACCCAAATTGGTGGACTGCCTGTTTGGGGTGATCCGGTGACGGATAGGACAACCGTTTGTATTG
ATCCGGAACAAACTATGTGCTTACAGAACGGAGTGCTCACTTTTGCCATACCAATTCAAGACAGTCGAGT
GCGCCTGATCTATCGTTCCGATCGCACTGTGGGTTATCGACCAGTACTGATGGCCCGGTTATTGGGTCAG
GTAATTCCTGATGGGTTGCATGAAATACACTTTGTTGTCGATGTGGCTGGTCTACGTCAAACGAAGCGCC
TAGAACCCGAACCGGGACTAATGGAGTTTTTTCACTGGAATAAGACTGACGGATACAATCGAACTGTGTA
TGGTTTAGTGAACGCCAAAGTCTCTGTCGGCTACATATACACGGGCTGTTCTCATGTGTTCTGGGAGCAT
CGCACCGTTCCACTACTCGGACATGAACTAACGGAATCCGGTTTGGCGAATTTAAAAATTGATTTGGTTC
ATTTGTATGCTGTCAACCATGGAATTGTCTATCGCGGAGACGGATCGCACTTATTCCTCAAACACACTGA
CTGGCACGTTGTGCCCGTTTTGGGTAGCCGAACAACACGACGCAAACCAAATATATGTGACTACTGTTCA
ACCAACCAAACCGGTTTCGGGTCCGCGGTTCTTCGATTACCGGCTCTGATTACGGATTCACTAGGTCATG
TGATTGCGGCCGATGGAAGCCGACTACGTTGGCTACAATCACCGGAATCTACACATGGGACTTTTCGTCC
GTCCGAATCACTGGATGGTAGGGCGCAGCGCTCATTCTTATCAAATGATCGTCGTTTGTGGTTTACCACT
AGTCAATTTCCTCTGGATTTCCTATCCGTCGGGTTTGATGAATTGGAACAAATGGACTACTATTTGTCAC
CTCATCCATCGTATTTGGCTTTCGAACGACGATTCGGTGCATCCGATCCCGGCGTACTGGATTCCGGTCT
GTTTTTGTCCCATACGCGGAGTAAATCAATCTGGTGGTTGTCCGACAGCCCGGAACCAATTGCCCAACCA
GTGCTCAGTCTGACCTGCAAAGAGCGTGCCTCGGGTTTGCTACCTGTGCCAGATTTGTGCACAAAACACG
AGTTTACTGCACCCCATGGAGTGGCGGTATCGACCAACGATCTCTATTTTGCCGACGGTAACTTGATATT
TGCAATGCCTTTGGACGGCATTCCGGGTGTGCCTCGATCAGTTCGTCTCGTGGTTGGTCGGCGAGATGCT
ACGTGGACACCCGCACCCTGTGATCATGCCCAACCGGGTTTAAAAATGACATTGAAAGAACCGACGCATA
TGGTCTACAATGCGTTCGAAGACGCAATCTACTTTGTCGAAAGCACACAGGTCTACCGGCTACATTTGGC
TAGTCAGATGGTCTCACTAGCCGCTGGACGATTGGAATATTGTGAAGTAGAAGCAGACCCTCTGAGTCAG
ACTCCCCTGGCCACCACAGTGTTACTTTCAAACATCCGTGGTCTTGGTGTCTCGCCAGAAGGGGATTTGT
ACGTGGCTGAATCACATCGTGTCTGGCTTCGTCGTGCCGATGGTCGACTCTACGCAGTGGCTGGGAGAAC
GGTCGATGCGTCGATCGACGATGGCGAATTCGTTTCACCTGATTCGCCGAAAGATTTAGAGCATCTGCCT
GATTTTGGTTTGGCAAGTAATATGCAGTTTTCAAATATAACTGCTATCGCGGTTAGTATCTATGGTGAAC
TGTTCGTGGCCGATTCCGAACATGGAATGATATACAGAGTGCACTACCAACTTCCACGGCCATCAGCCAC
AACGTCCACATACCGTGTGGTTTTGCCCGAAACTGACGAGGCCTATACGTTCAATCAGAACGGTCAGTTG
CTTCAGACTGAAAATGCGATCACTCAAATGACATTGCATTTGGTTGACTACCGTGCCAATGCAATTTACG
GTTGGGTCTCAGATATCCGAGGTAACAATGTCAATTTACGATTTGGGGTGCATCGTGACACCCAGGGTCG
ACTGCGCTACCTCCAATCTCCTACCGGTCAAGGCAAACTGTTGTATCATTACGGCGAACCGACAGATCCT
TGGTCGGTACACTTTGTTCAAAACTATCTGGGCACACCGTCAGGTTCCAGTCGTCGACTGGCGAGGCTGT
TGCGTCGCATTCGGTTGCCGGATAGAGCTAACCAGTCGGCGTTGATTAGTTCAGTTGTGTGGACATTTGA
CCGCAATGCCAAAATCAGTCCCAGTTCGCGTCTAGTTCGCCATCGCCAACGTCGCCAAATTCCCCGTTCT
ATACTAACCAGCTCAACTCAACTGACACGCACGCTGCAGGTAGGCCACACAACTGGATGGTCAGATTGGG
TCATTGATTCATCACGTACACCACAGCACAGTCGAATCCCCCGCTCCTCCTCATTCTCGTATTTGAGCAG
TGCGTTGTCCTTGTCCGGTTATCGTGCTGCGGCCGGCACCGAGTCCGTCGAATGGCAGTATCACAAAACA
CTAGTGGTCAATGGATTTGATGTTCTACACGTCAAATTCGATTGGGCTCGTCAACTGGAAACGTACCAAC
GTGCCTCAACCGGGCACGTACTACTCCAGATAGTCTATAATGCCGATTTTCAACCGATGATTTTCAATGC
TTCTGGCACAACGAACAGTTTGAACTCGCGTGCAGATTATCTGCCATCAGATACCGGTCGCACTCGTTCC
CGTGAACTCTCCGCAGCTATGGACGGTGGCTTTGTGGACTCCTCGACGGGGTCTTCGTTCACCGTTGGCG
GTTCGAGTGGTCCGGCTCCGTTGAGTTTGACCTACAACAGTAATGGTCAGTTGAATGCGTTCCACTGGGG
CAGTGCAATCTATCGATTCGCGTACGACGCACAAAATCGGATCAAAGCAGCCGATCTTGGGAGTCCTATG
GAGACAGTGACTTACCAGTACACGGACGAACGACTGCCGTATCAGCCCTCAGTTATTTCAGTCAGCGGAC
TGGGTTCCTTCAAACTGTTCTACGCGAATGCTCCGCTCTCTCCCCTGGAACGTCATGTAGATTCGGTGCC
CTCAGCCACCGCGTTATCCGACCTTCCAATTGGCTTGACAAGAGTTCTCACCCCGTCCGGGTTGAGACGT
GATTTTTACCGTCTTGTTGGTGTGCGAACGCATCAGCTTCGTTTTACTCCATGGCCAGGCAGTTCAGCTC
CATGGATCTACGAATGGGGTCAAGATGTGAACACTTTCAACTCTCCCGCATCCTCTGGCGCCGGTCTCCC
TCAACCAGATCTGAAGTTGTTACGATTTATTTGGCCCAGTGGTTATCGTCAGCTTGTGGTGCTCCCGGAG
CAAAATCAAATTGTTTACGATAAAACCCTGATTCAGTGGTTCATGATGGGTTTGGAAAATGAGGCCCAAC
TGAATCACCTCGACTCGGCTCCCCTTGTCCACATGTCTGATATTAGTTCCGGTCATCGATGGAGCACGTG
GCGAACCTATCGTGGAACATTGCTCACCGCAGCTCGCACAGAACAGCAAATCCCTGGTGCACGAAAAGCT
CATCCGAACTTAGGAGGATTACTTCATGCTCGACATCAGTACTCCTATAACGAGAATCTGAACCCCTCAT
GGACTGCGGAATATTCAGCCACCGGCAGTCGTCGTCTCAGTCTGCCTAATCGTAACAAGTATTTCGGTGC
TTCCATCCTCGAGGACGCTAACATTCCACTCGGTCATGCCGGCTGTTTGGTGGATGTACATACTGGATTT
CTATTCTGTTCGCCCACCTATCGTGCTTATGATCCGTCTGGGGCCACGTTTGTTAGTCCTGACTGGCGCC
GTCTCGTGTCCGATCGTTTGCCCGAGTTATATCGGGACCCGAGTGTTCTAGACACTCACCGGTGGGGTAG
CCTGGAACAAAATGACCACGGTCTCGGACCAGTTGGTCTATTTGCTCGTGTTGTTGAAGCCATACAACAT
CCGTCTTGGTGGCTTAACCTTGTCGGATTTCGTCTGGATGGAGTTTTGCCTCGGATGGACCCCGGCACCG
GTCGACTAAACAGGCCAGATGGTCATATGATCCGGGGCTGGGAACTTCCTGTCCTGCCTATGCAGTTCAG
TCTGACTGGGACCTCAGCTGTCAGTGATGAAAGCAAAGGCCCCTCCATTCGTCTTCTGAACGACAAAGTG
GAACGGCTGAGTGTCATTCAGCCAAGTCGTCTTACCACAGGTGGTATTCGGGGAACTGGACTGCCGGACT
TTTTTCTCCGGTCATCATATCCTGGTGATATGGGCCGGGTACAACTTCTTCCGGCTCAGACCATGTTCGA
CTCTGAGGTCATTTTGGAACTGAATGAAGATCACATTGTACAAGTTCGTAGTTCCGGCTCTCGTGCAGAC
TACTCGATTGGTCAGACCGGTCATAGCAGTCCGTTTGAGTCGGGGAAATTGGCTGATCTCCTTCTGAGCG
GAACTCGACTGATGGATTGGTGGACTATGGCAGATAGTCCGACTAACAGGTTGTTTGTCCAGTCATTTTT
TCGTCTTGGTGACGATATCTCCAGTCTAGTGGATGACTTGACTTTGTTAGGTCTCCGCCTTCCGGTCTAT
CATCGTCCCACGGGCCATAACCTTACCATTGTTCCCACCGGCGGGCATAATGAGATATGGCTTACTCGAG
GGTCGCTTCAGTGGCGATTTCGATTCGTTTCCAGTTGGACCGATGCATGGGAACAGTTAGCTTGGGATTC
TCGAAGACGAGGTGAACAGTTGGCCTGGTCTCACGAGGCTTCGGTGGTTAAACATTTGGACCTGATGGAT
CCGTCTCGCTATCCAGAATCGGCAACGGATAGAATGGCTGAAAGTAGTGCGGCCATTCACTTTCTCGGTC
TGAATTATCTATGGACATTTAAGCAAGCCTATCAACTGGCCCGGCAAGGACAATTGGCTGGCTATCGATG
GGTCCCTGTGGTTGGACAATCTGGGCCACGTGACCTGTTGGCTAATGGCACGGCTTGGACGCGGCTGTAT
GGTAATCCGGGTATCTACCAGTTGCGCGTGGTCGATTCACAGAAGCAGTGGCGAACTAAAGGCTGATCAA
AGATTGTTATTGTGCTTTTGTTCTCCCCTGTCCTCCTCTCGGTGCCGCCTTTGTGTAGCCACCTGTTCGC
GCACTATGTCTCCAGTCCGAACACCGGTTGTGCAATCGTTTTTTCAACTCCGTCCCGACTGGTTTCCATA
CCTTCATGTTTCAGGACCATTTTCGAAACAGACTGTAACGTGCGAGGTATTTCTGAACTATTCCATCCGA
TTCCTTTCATCTGCAACTCATCTATTTCGGAAGCCGAGGTCCTAATGATGACGCATCGATATGTGTATAT
ATATAACCGAAATTGTCAGACGGTAACCAATCCACACGTGTGCATTTCGGAATTTGAGTACAATCAAATA
TTCGTATTCACGTCCGAACACACACACAAACATGCGCGTGCTGGATGATTATGCCCCCTGTCTTCCTTGG
ATAGTCTCCCTGTATGGAGGTCCCATACGTCCAACTTCTTCAATCCAGGTGGAATACGCGTCCGTAACAT
CCGTTACGTAACGCCTGTAACTTCAAACTTAGACGCGCGCGCATGGAAATAGAGACCAGGGCCAGTGTGA
TCTTGTTCATCTGCGGTAGGTCTACTCAAACCACCCCAAAGTGGAATCTGGATTCCGTGCATTTCCAATG
GGCTTTCATTTTTTTTTCTGCCCCAACTCGACCCCACTACCCACTGTCCAAGTTCTGTGCGTCGTTTTTC
TGTCATCTCTCCGGGCGCACGATGTTGCTGCCCCTACTTTCTCTCGCTCATTCTGTCTCATCTTATGCGC
ATATTCACACATGCACACATGCCGATTTACGCACGTATTTGTTCTCTGAAACCTTCAAGATCAAAAGTTT
ATTGATACTCTGTTAGATTTTTATAACTGACTTCTTACATGATCGCATTTTGCCCACATTAGTGATTAGG
ATGGATCACGAGCCCGTCGAATCTCCCCCCCCCCCTTCCCGGCACACACACACACACTCATGTACACTTC
GCCCAACATTAAACTGTCGCTTGGACCACATCGTGTATTGACAGCAACAGTAATAGCAATAATGATAATA
ATAATAATAATAATAATAATAATAATAATAATAATAATAATAATAACAATGCTTCTAATCCGGTTACCCT
TCTACAACAACAACGACAACCTGTAATACCGTCCATTCTGTTGGTGGGCTCGTTCTGGTCGTCACGAGCG
CATCTCATCAACAATGAGGTCATCAATGAAGACGTATATAATTGCTAAAATATTCGAACAATCAAACAAT
CAGATTCCCTCTCTCTCGTTCTCAGTCTTTGTCATCTTTAGCAATCGCCGCGGTCCTCTTCTGTGATTGT
TTCCCTCTCTCCCTCTACCCCCCCCCCCCC
>MSTRG.27.1 
GAAAGACGAAGCCGTTGCCGACCTAGTCCTCATATTTAACCTGAAGGCCACTCCTCGCTTGGGTGCGTAT
GGTCTGTCATACGGGTGTCGAGCAGTATTGAACACGTGCATCCCGTCGCGGAAGATCATTGACCCTGCAT
ACTACTCTAGCCAACCTTTGGCACGTTTGAAGTAATGTACTACCTACACCCTATAAGAAACGAAAAAAGG
AACAACTATGAAAGCTCATGAATGATTTGCACGAAAAAACCCACCTGAGGGTTGATCACCCACAAAATCT
CCGTGTTGATTTGTCTTCGTTTTCTGGAGGACAAGACGAACATCATTCTGATGATTTGTGTAGCGCAACT
ACCCACCCATCCTTTCAGTTTTTCTCACATGAGTCTGATGCTGCATCTGTGAGGTCTTTAAAGTATCCCA
CGATTGGAATTCGTGATAACATTCAAAGTGGCATCAGTGCTGAAAGTTCAAGCAGTGGGATCGGAACTAT
GTCTGGATCTAATCGCCTGATTGGAAATATTTCTAAAACGCAAGATAAATCCTCATATAAGAAAAGCAGT
GAAATTCCTCTGGGACTCCGAAAGTCCGAAACCCTCGATGCATCAACAGAAAGGTTTCTCGGTACTCGGG
ATTCCACTGATTCCCCGTCGGCCTCGGTACAACAATCATCACAGCAGCAACAACAACCCATGCGACGTAA
ACCTACAGGCAGTAATCGGGCAGACAGCCCAGCTGTAGGTGGAGATCTCTCAGGCTCCACTACGGGACCC
GGTGCAGTTGCGGGGGCCACATGTGGCACTATGGACAACGCAAATGAAAGTACCCACATTGGAACAGGGA
TGAATAAGAGCGCAGTGTTAAATTTCAGTGATACCAATGGGAACAGTTCACGCACGGTTATCGGATCACA
CCTTTCGGATTCCGGTAGGTCAGGTAGTCTTGCTCGCTCTCGGAAACGGGCTCGAAATGACGCACGCCGT
CTAGGCTTGAAAAATTCCTCCGCTCATACCGCTCTGCTGTCATCCACGAAAAATGGAATTCGTAGTTTGG
ACGCAGATGACGATGGCGATGTTGATGATGATGACGATTTGGGTCCGGATGACGAAGACGATGATGATGA
CAGTGGCACTGTTCCCGGTTTAACTAACAGGCGTCGGTTATCAAGCCGTCCAGATTTCTCTGATCTCGAC
TCCCCACTGGATGATATGCACACGGGAACCGACTTGGATACACCATATAGGGGCCGACAGCGTCGTCAGA
CTTATCAGCTTCCGCCCAGACGACGTGATTCCTCTCTCGGTGGTTACGGTCATAACAGTTTCTATGGTGC
CTCAACCTGCGCTGGAACATTACCTCGACGACATCTTCTCGATGTGAGTTTAACACGAGCCACAACAATC
GGCGCTGGTGATGGCACACTACGTTCCGCACAACGATTGGCTCAGTCAATCCGAAGTGGTATTATTCCTC
CTCCACCATCTGAGCCACCGCCGGCAACCCCTTTGTCTGGTTCACTTATGTCCGAATTGGGTACAATTGG
TGTTTCCACCGGAGGTGGTGCCAGTGCCTCTGGTCTGATTAATCCGTTTGCTTTGCAATTTCATAATCAA
CAAGAACAACAACGTCAGGCCGCTGCTTTGGCCGCAGCGGTTGCTGCATCTGGTGGTGTACATCCTCATT
TGTTCTCCACAATCGGAGCTCAAAATCCCGGCTTGCCAGGTCCGTATATGTTAAGTGCCAGTGCAGATCC
ATCTCAAATCCTACAACTCCAACAGCAAGCCTTGATATTTCAACAGCAACAACAGCAGCTTGACGCCCAT
ATTCGGCAACAACAGCAGCAGCAACAACAACAACAACAGCAACAACTGCTAGCCAGTGGCCTCCTCCAGC
CTACATACAGTTCTCATTATGGCACTTTGGGTCGACCGGCACGAACCGATTCAATGGGTCCGATACAGCC
ATACTTGTCGGCAGCCGCGCTTCTATCAGCACAACAACAGCAGCAACAACAACAACAAGCACGTCAATAC
CTAGCGCACAATTCAAATGGTTTGTCCGGCGTTGTTCAATCCCCATCAAGTACACTGGCAGCTTCGGAGC
AGGGGAATGCGATCATGAACAAGTCCACCAGTGCCCAAGGTGGATCCGGCTCGGTTGTGTACGAGAACTC
TTACAACTCATTCCACAGACTGCTCTCGAATACACTGCCTCCCTCCATAAGTCAAGATGGTCTACATGGT
CTACTGGCCAGCAGTGGGATTGGGATGAACGAGACCTTGACCATGAATATGAACAATGCCTCACCACACA
TGACCGCGGCCCGGGCGAACACATTGGGCCGGACCGACACACTGTCCCCGGTTGGCCTTGGAAACGTCAA
CTCAATGGCTGCCGCGGTAGCTGCAGCCACTGCGGCGGCAAATGCAACAGCATCAACAGCAGGTTCCGCT
CCGCCACCGTTACCTCCGCCTAATCACCCCGGCTACGATCTGGTCGATACACGAACCATGGAATCCCCCA
TATACGGTGGTGCACACAGCACAGATAAAGTGGTAGTCGTGTCTGGCACGCGAAAATCAAAGCGGCGTTG
TCCTTGGTACTACTGGATCATCAGTATTCTCGTGTTAGCTTTCCTATTAGCGTTGGTTCTGGCCATCTCA
TTTTCTGCCGAAAAACGCCATCTGGGTGACCGCTTGATCGAACGTTTTGCACAAGATCCAGCGATTATCG
GTTTGTTTGATCCAAACAATCCGGCCGTGAAGCTCGAACCCAATCGTCCAGTCCATGTGATACTCGATCG
GATGGGTGTTTGGTCTGCCGAATGGCATATGCGTACCTCCCGATACGTTCGATACAATATAACGGTTTCT
TCTGTATTGTCCTCAATCGGGATATTCATGCGTCGGAGCACTATGCCAACTATTGTTCGTTACGACATTT
TTGATCGAATCAGTGGACGTACTTTACAACCAACTTCACGATCCGGACGACGTCTTACTCGCGATGTCAG
ATCAATCTCGGAACAGTCCGCACCGGCAGGGTATCGATCCTCATCATCGTCAGAAGTTCGCGAGACCACA
CGGATACACTATCTGGAAGAGGGTATCTGGTTTCTGGCTTTTGTCAACGATCAACCACGACCGGAACCGT
TCACGTTCGTAATGGGCGATGCCGTTATGGATGCCGGTTGTCCAAACGATTGTAGCAATCGTGGCGTATG
CAACCGTGGCAACTGTGATTGCGTGAACGGATTCAAGGGTCCCGATTGCTCAGTCGCTGAATTACCCAAA
GTCTGTAACGGTCGTGGAGACTATATGGACGGGTCGTGTCAGTGCTACCCCGAATGGAAAGGTCGTGAAT
GTGAAATCCTCTGGTCCGAATGTGCAGATCCCACTTGTTCCGGTCATGGTCAGTGCGTGACCGGTGACTG
TCAATGTTACAACGGCTATGCCGGCGAATCGTGCGAGCAACGCACTTGCATCTCAGCCAACTGTACCGGA
CACGGAATATGCATGGATGGATTGTGCCGGTGTTTCAGTGGTTGGTCCGGTCCAGCTTGTGATATCCCCG
TGCCTGTGATGCACACGGCCAGTTTCGCTTCGGTTGCATTGACTCCGGAACGAGATGTCATCAGTCGCGG
CCCATCCGGGACAGACCGACCGACCACGATGAGTCGAATGTCGATCAGCCATACTGGTTCGGATTTCACA
CGAGCCGCTGCGCAACTTGACGAACAGGCAACCAAAGCTTGCATCTTGGACTGCGGTGCACATGGTCGGT
GCAAACTGAGCACAGTCGATCAACCGGCATGTGAGTGTGAATCCAATTGGTCGGGACTGCTGTGCGATCG
AAAATTGTGCGATCCACGATGTTTCGAGCACGGACATTGCACGAACGGGACTTGCGTGTGTCAAACCGGT
TGGAATGGAAAGCACTGCACTCTGAATGGCTGTCCGGAAAAGTGCAGCGGAGTGGGACGTTGTGTGGCAA
GTCAGGGCGGTCTATACAGTTGTCATTGTCCGCCCGAACGTAAAGGAAGTGCCTGTCAGGCCAAAGTCGA
ACTGATCTGTGACGATCAGGAAGACAACGATGAGGACGGTCTCGTTGACTGTTTGGATCCGGACTGTTGC
GCTTCTGCGCATTGTCGCAAATTGGCCCAGCTAGACACAAGGCGCGGTGGCACGGGTGGTACGGGTAGCC
CAACGCAAAATCGTAGTCTGACTCCGGCTGCAGAAGACGCGAAACAAGGTTGTGCCCATAGCGAACCGGC
CCAGTATCATTTGCTCATCACGCCAATGGCTCAGGCAGACAGCACGTTCTACGGACAGTTGGAATTCTTG
TTGAAACGGGAACAAATTGTGATGCGTAATTTCGATCCGCGCCGTATTTCCGTGATTCGTGGCACTGTGC
GCCAATCAGACGGGACCGCATTTTGGGGCTGTCGTGTGTTTGATCGTCTCAAAGCGAAAACCGGTTACAC
TTTGACCGATGAACAGGGACGGTTCGACCTGCCCGTGGATGGCGGTTCAGTTGTACAACTGGAATTTTTG
CGGTTCCCAACTGAACGATTCTCTGCCATCCAGCCGGTTTACGTTCCTGTCAACGAGATTATCACCCTAG
GAGATTTCTATTTGCACGATGCTAGCCGGATATCATCTGGCCGATTGCACGGCGGTTCTCTTGCTCCGTC
TCCTGTGTTTCACGATCTGTGGGCCGCGGGACTGTTACCGGTGACCGATTCAAGCCCATCAGATCCGAGT
ATGCCAATCGAAACTGGATTCCCTAGCACGATGATGAGTAGTACAGTGGTGAATCTCAACGGTGAAGAAC
CGGGGATGGGATGTGAAAAACATGATCTGACCCAAATTGGTGGACTGCCTGTTTGGGGTGATCCGGTGAC
GGATAGGACAACCGTTTGTATTGATCCGGAACAAACTATGTGCTTACAGAACGGAGTGCTCACTTTTGCC
ATACCAATTCAAGACAGTCGAGTGCGCCTGATCTATCGTTCCGATCGCACTGTGGGTTATCGACCAGTAC
TGATGGCCCGGTTATTGGGTCAGGTAATTCCTGATGGGTTGCATGAAATACACTTTGTTGTCGATGTGGC
TGGTCTACGTCAAACGAAGCGCCTAGAACCCGAACCGGGACTAATGGAGTTTTTTCACTGGAATAAGACT
GACGGATACAATCGAACTGTGTATGGTTTAGTGAACGCCAAAGTCTCTGTCGGCTACATATACACGGGCT
GTTCTCATGTGTTCTGGGAGCATCGCACCGTTCCACTACTCGGACATGAACTAACGGAATCCGGTTTGGC
GAATTTAAAAATTGATTTGGTTCATTTGTATGCTGTCAACCATGGAATTGTCTATCGCGGAGACGGATCG
CACTTATTCCTCAAACACACTGACTGGCACGTTGTGCCCGTTTTGGGTAGCCGAACAACACGACGCAAAC
CAAATATATGTGACTACTGTTCAACCAACCAAACCGGTTTCGGGTCCGCGGTTCTTCGATTACCGGCTCT
GATTACGGATTCACTAGGTCATGTGATTGCGGCCGATGGAAGCCGACTACGTTGGCTACAATCACCGGAA
TCTACACATGGGACTTTTCGTCCGTCCGAATCACTGGATGGTAGGGCGCAGCGCTCATTCTTATCAAATG
ATCGTCGTTTGTGGTTTACCACTAGTCAATTTCCTCTGGATTTCCTATCCGTCGGGTTTGATGAATTGGA
ACAAATGGACTACTATTTGTCACCTCATCCATCGTATTTGGCTTTCGAACGACGATTCGGTGCATCCGAT
CCCGGCGTACTGGATTCCGGTCTGTTTTTGTCCCATACGCGGAGTAAATCAATCTGGTGGTTGTCCGACA
GCCCGGAACCAATTGCCCAACCAGTGCTCAGTCTGACCTGCAAAGAGCGTGCCTCGGGTTTGCTACCTGT
GCCAGATTTGTGCACAAAACACGAGTTTACTGCACCCCATGGAGTGGCGGTATCGACCAACGATCTCTAT
TTTGCCGACGGTAACTTGATATTTGCAATGCCTTTGGACGGCATTCCGGGTGTGCCTCGATCAGTTCGTC
TCGTGGTTGGTCGGCGAGATGCTACGTGGACACCCGCACCCTGTGATCATGCCCAACCGGGTTTAAAAAT
GACATTGAAAGAACCGACGCATATGGTCTACAATGCGTTCGAAGACGCAATCTACTTTGTCGAAAGCACA
CAGGTCTACCGGCTACATTTGGCTAGTCAGATGGTCTCACTAGCCGCTGGACGATTGGAATATTGTGAAG
TAGAAGCAGACCCTCTGAGTCAGACTCCCCTGGCCACCACAGTGTTACTTTCAAACATCCGTGGTCTTGG
TGTCTCGCCAGAAGGGGATTTGTACGTGGCTGAATCACATCGTGTCTGGCTTCGTCGTGCCGATGGTCGA
CTCTACGCAGTGGCTGGGAGAACGGTCGATGCGTCGATCGACGATGGCGAATTCGTTTCACCTGATTCGC
CGAAAGATTTAGAGCATCTGCCTGATTTTGGTTTGGCAAGTAATATGCAGTTTTCAAATATAACTGCTAT
CGCGGTTAGTATCTATGGTGAACTGTTCGTGGCCGATTCCGAACATGGAATGATATACAGAGTGCACTAC
CAACTTCCACGGCCATCAGCCACAACGTCCACATACCGTGTGGTTTTGCCCGAAACTGACGAGGCCTATA
CGTTCAATCAGAACGGTCAGTTGCTTCAGACTGAAAATGCGATCACTCAAATGACATTGCATTTGGTTGA
CTACCGTGCCAATGCAATTTACGGTTGGGTCTCAGATATCCGAGGTAACAATGTCAATTTACGATTTGGG
GTGCATCGTGACACCCAGGGTCGACTGCGCTACCTCCAATCTCCTACCGGCCTTCGGTATAATATTACTC
TGGACCCCGGGCCGCAACAATGCATCCGGGAGGTAACTGACCCAATCCGCGGTGCGCGCTGGACATTTGT
CTACTCACACTCGGGACTTCTGACACAACTTCGCCGTCCACAAGATACCGCATTCACTCATTTTCAATAT
AGTCCCGATTCCGGTCGTCTGGAGCGTATTCTATTCCCAAATGGAATGGTTGTGCGTACGGGAAAATTCG
ATACCCTCAGAACAAGTCATTCTGTTACCATGAGAAAAACGAGCGCACGTGATCGATCTACCAACCGTCA
AGGCAAACTGTTGTATCATTACGGCGAACCGACAGATCCTTGGTCGGTACACTTTGTTCAAAACTATCTG
GGCACACCGTCAGGTTCCAGTCGTCGACTGGCGAGGCTGTTGCGTCGCATTCGGTTGCCGGATAGAGCTA
ACCAGTCGGCGTTGATTAGTTCAGTTGTGTGGACATTTGACCGCAATGCCAAAATCAGTCCCAGTTCGCG
TCTAGTTCGCCATCGCCAACGTCGCCAAATTCCCCGTTCTATACTAACCAGCTCAACTCAACTGACACGC
ACGCTGCAGGTAGGCCACACAACTGGATGGTCAGATTGGGTCATTGATTCATCACGTACACCACAGCACA
GTCGAATCCCCCGCTCCTCCTCATTCTCGTATTTGAGCAGTGCGTTGTCCTTGTCCGGTTATCGTGCTGC
GGCCGGCACCGAGTCCGTCGAATGGCAGTATCACAAAACACTAGTGGTCAATGGATTTGATGTTCTACAC
GTCAAATTCGATTGGGCTCGTCAACTGGAAACGTACCAACGTGCCTCAACCGGGCACGTACTACTCCAGA
TAGTCTATAATGCCGATTTTCAACCGATGATTTTCAATGCTTCTGGCACAACGAACAGTTTGAACTCGCG
TGCAGATTATCTGCCATCAGATACCGGTCGCACTCGTTCCCGTGAACTCTCCGCAGCTATGGACGGTGGC
TTTGTGGACTCCTCGACGGGGTCTTCGTTCACCGTTGGCGGTTCGAGTGGTCCGGCTCCGTTGAGTTTGA
CCTACAACAGTAATGGTCAGTTGAATGCGTTCCACTGGGGCAGTGCAATCTATCGATTCGCGTACGACGC
ACAAAATCGGATCAAAGCAGCCGATCTTGGGAGTCCTATGGAGACAGTGACTTACCAGTACACGGACGAA
CGACTGCCGTATCAGCCCTCAGTTATTTCAGTCAGCGGACTGGGTTCCTTCAAACTGTTCTACGCGAATG
CTCCGCTCTCTCCCCTGGAACGTCATGTAGATTCGGTGCCCTCAGCCACCGCGTTATCCGACCTTCCAAT
TGGCTTGACAAGAGTTCTCACCCCGTCCGGGTTGAGACGTGATTTTTACCGTCTTGTTGGTGTGCGAACG
CATCAGCTTCGTTTTACTCCATGGCCAGGCAGTTCAGCTCCATGGATCTACGAATGGGGTCAAGATGTGA
ACACTTTCAACTCTCCCGCATCCTCTGGCGCCGGTCTCCCTCAACCAGATCTGAAGTTGTTACGATTTAT
TTGGCCCAGTGGTTATCGTCAGCTTGTGGTGCTCCCGGAGCAAAATCAAATTGTTTACGATAAAACCCTG
ATTCAGTGGTTCATGATGGGTTTGGAAAATGAGGCCCAACTGAATCACCTCGACTCGGCTCCCCTTGTCC
ACATGTCTGATATTAGTTCCGGTCATCGATGGAGCACGTGGCGAACCTATCGTGGAACATTGCTCACCGC
AGCTCGCACAGAACAGCAAATCCCTGGTGCACGAAAAGCTCATCCGAACTTAGGAGGATTACTTCATGCT
CGACATCAGTACTCCTATAACGAGAATCTGAACTTGGTTGGCATTCACACCCAACTGTACACTCAGGCGA
GTCGATCAGACACGGAGACTTTCAATCCGATACCGGAAAAGATCATTTTGAACGAACAGACTGTGTCCAA
ATACGACTCGATCACTGGACAACTACTCAGTGTTAGTGACTTGGATATTGTGCACCGGGCTTCCTCGATT
TGTGTCACCTATGCACCAAAGAGTTTGCAACTGTGCCGTCAACTGGACAGTCATGGTCGATTGAAACAAG
TCGTCTTGTATCCGCTCTCCTCTCGACGTGATCCGCTCTATAACCTCACGGTCGTTTATCGTCCCAACTC
ACTGGATGCCGTTCAACAACGAGAGGAGCAACGAGGTCAAGTTCCACGCTGGGTCAATTTCGTTCACGGA
CCTGGCGGACGCTTGGAGGCGCTGGATCGTGAAGAGGCCGGGTCCAGTTTGCGCTCGCACAGTGTGCTTG
TCCATAACAGTGAAGGTCGTCTAGCCCGACTGCGCATAGCCGTCACCGACCCGCAATTACATCAGGGCAA
CCCAATGGCACCAGACTCAACTGCGGATACGGGACCGACCAGTCGATCTGAAGAACTACAATTTGTCTAC
GATCCCAGAGGCTTACTCAAACGTCGCGGAAATTGGCAGTATACATTTGATGATGACGGATTTCTGACCG
AGCGACGACTGCACAACGATCGAGTTGTTGATCGATTCGCTTACAATAGCAAAGGCTTACTGATCTGGGC
CGAACGAAAACTGATCGCCCATTCTGACGGTCAATCAGGAATTGCGATGGGTGATAACTTAGTCGGGTCT
GGTGGGCCTAGTTCGGGTTCTACTGGTCCGGACACGTTTCACAACCTTGAAAGATCCCCACTGGAAGACG
ATATTGGGTCTCGACGTGCGTTCCGGGTGCAGTATGTTTACGACGCTCAAGACCGTTTGATTGTGGTTCG
AGACACATTGATTGTGCGTGACCTGATGCAGTATTTCTACGCGGATCCCACACACCCGCATCGAGTCACA
CATGTGTTTAACCACGGCCGCCTAGTCACGTTCAGACTTCACTATGACCCGGTCAACGGACATTTGATCG
CGGTCGAGGAATTCGCTCGACTCCCCGATCCCACGATAGCGGAAACACCCCCGAGGTCTACATTGAATGG
GCAAGACGAGTCACAACAAACCACCACCACGGGTAATCAGAAACACGTGTACTTTGTGATTACCAATCAC
GAGGGTGCCCCAACTGCCATGTTCTCGGAGAATGGGAAGCCCTCATGGACTGCGGAATATTCAGCCACCG
GCAGTCGTCGTCTCAGTCTGCCTAATCGTAACAAGTATTTCGGTGCTTCCATCCTCGAGGACGCTAACAT
TCCACTCGGTCATGCCGGCTGTTTGGTGGATGTACATACTGGATTTCTATTCTGTTCGCCCACCTATCGT
GCTTATGATCCGTCTGGGGCCACGTTTGTTAGTCCTGACTGGCGCCGTCTCGTGTCCGATCGTTTGCCCG
AGTTATATCGGGACCCGAGTGTTCTAGACACTCACCGGTGGGGTAGCCTGGAACAAAATGACCACGGTCT
CGGACCAGTTGGTCTATTTGCTCGTGTTGTTGAAGCCATACAACATCCGTCTTGGTGGCTTAACCTTGTC
GGATTTCGTCTGGATGGAGTTTTGCCTCGGATGGACCCCGGCACCGGTCGACTAAACAGGCCAGATGGTC
ATATGATCCGGGGCTGGGAACTTCCTGTCCTGCCTATGCAGTTCAGTCTGACTGGGACCTCAGCTGTCAG
TGATGAAAGCAAAGGCCCCTCCATTCGTCTTCTGAACGACAAAGTGGAACGGCTGAGTGTCATTCAGCCA
AGTCGTCTTACCACAGGTGGTATTCGGGGAACTGGACTGCCGGACTTTTTTCTCCGGTCATCATATCCTG
GTGATATGGGCCGGGTACAACTTCTTCCGGCTCAGACCATGTTCGACTCTGAGGTCATTTTGGAACTGAA
TGAAGATCACATTGTACAAGTTCGTAGTTCCGGCTCTCGTGCAGACTACTCGATTGGTCAGACCGGTCAT
AGCAGTCCGTTTGAGTCGGGGAAATTGGCTGATCTCCTTCTGAGCGGAACTCGACTGATGGATTGGTGGA
CTATGGCAGATAGTCCGACTAACAGGTTGTTTGTCCAGTCATTTTTTCGTCTTGGTGACGATATCTCCAG
TCTAGTGGATGACTTGACTTTGTTAGGTCTCCGCCTTCCGGTCTATCATCGTCCCACGGGCCATAACCTT
ACCATTGTTCCCACCGGCGGGCATAATGAGATATGGCTTACTCGAGGGTCGCTTCAGTGGCGATTTCGAT
TCGTTTCCAGTTGGACCGATGCATGGGAACAGTTAGCTTGGGATTCTCGAAGACGAGGTGAACAGTTGGC
CTGGTCTCACGAGGCTTCGGTGGTTAAACATTTGGACCTGATGGATCCGTCTCGCTATCCAGAATCGGCA
ACGGATAGAATGGCTGAAAGTAGTGCGGCCATTCACTTTCTCGGTCTGAATTATCTATGGACATTTAAGC
AAGCCTATCAACTGGCCCGGCAAGGACAATTGGCTGGCTATCGATGGGTCCCTGTGGTTGGACAATCTGG
GCCACGTGACCTGTTGGCTAATGGCACGGCTTGGACGCGGCTGTATGGTAATCCGGGTATCTACCAGTTG
CGCGTGGTCGATTCACAGAAGCAGTGGCGAACTAAAGGCTGATCAAAGATTGTTATTGTGCTTTTGTTCT
CCCCTGTCCTCCTCTCGGTGCCGCCTTTGTGTAGCCACCTGTTCGCGCACTATGTCTCCAGTCCGAACAC
CGGTTGTGCAATCGTTTTTTCAACTCCGTCCCGACTGGTTTCCATACCTTCATGTTTCAGGACCATTTTC
GAAACAGACTGTAACGTGCGAGGTATTTCTGAACTATTCCATCCGATTCCTTTCATCTGCAACTCATCTA
TTTCGGAAGCCGAGGTCCTAATGATGACGCATCGATATGTGTATATATATAACCGAAATTGTCAGACGGT
AACCAATCCACACGTGTGCATTTCGGAATTTGAGTACAATCAAATATTCGTATTCACGTCCGAACACACA
CACAAACATGCGCGTGCTGGATGATTATGCCCCCTGTCTTCCTTGGATAGTCTCCCTGTATGGAGGTCCC
ATACGTCCAACTTCTTCAATCCAGGTGGAATACGCGTCCGTAACATCCGTTACGTAACGCCTGTAACTTC
AAACTTAGACGCGCGCGCATGGAAATAGAGACCAGGGCCAGTGTGATCTTGTTCATCTGCGGTAGGTCTA
CTCAAACCACCCCAAAGTGGAATCTGGATTCCGTGCATTTCCAATGGGCTTTCATTTTTTTTTCTGCCCC
AACTCGACCCCACTACCCACTGTCCAAGTTCTGTGCGTCGTTTTTCTGTCATCTCTCCGGGCGCACGATG
TTGCTGCCCCTACTTTCTCTCGCTCATTCTGTCTCATCTTATGCGCATATTCACACATGCACACATGCCG
ATTTACGCACGTATTTGTTCTCTGAAACCTTCAAGATCAAAAGTTTATTGATACTCTGTTAGATTTTTAT
AACTGACTTCTTACATGATCGCATTTTGCCCACATTAGTGATTAGGATGGATCACGAGCCCGTCGAATCT
CCCCCCCCCCCTTCCCGGCACACACACACACACTCATGTACACTTCGCCCAACATTAAACTGTCGCTTGG
ACCACATCGTGTATTGACAGCAACAGTAATAGCAATAATGATAATAATAATAATAATAATAATAATAATA
ATAATAATAATAATAATAATAACAATGCTTCTAATCCGGTTACCCTTCTACAACAACAACGACAACCTGT
AATACCGTCCATTCTGTTGGTGGGCTCGTTCTGGTCGTCACGAGCGCATCTCATCAACAATGAGGTCATC
AATGAAGACGTATATAATTGCTAAAATATTCGAACAATCAAACAATCAGATTCCCTCTCTCTCGTTCTCA
GTCTTTGTCATCTTTAGCAATCGCCGCGGTCCTCTTCTGTGATTGTTTCCCTCTCTCCCTCTACCCCCCC
CCCCCC
>MSTRG.27.2 
GAAAGACGAAGCCGTTGCCGACCTAGTCCTCATATTTAACCTGAAGGCCACTCCTCGCTTGGGTGCGTAT
GGTCTGTCATACGGGTGTCGAGCAGTATTGAACACGTGCATCCCGTCGCGGAAGATCATTGACCCTGCAT
ACTACTCTAGCCAACCTTTGGCACGTTTGAAGTAATGTACTACCTACACCCTATAAGAAACGAAAAAAGG
AACAACTATGAAAGCTCATGAATGATTTGCACGAAAAAACCCACCTGAGGGTTGATCACCCACAAAATCT
CCGTGTTGATTTGTCTTCGTTTTCTGGAGGACAAGACGAACATCATTCTGATGATTTGTGTAGCGCAACT
ACCCACCCATCCTTTCAGTTTTTCTCACATGAGTCTGATGCTGCATCTGTGAGGTCTTTAAAGTATCCCA
CGATTGGAATTCGTGATAACATTCAAAGTGGCATCAGTGCTGAAAGTTCAAGCAGTGGGATCGGAACTAT
GTCTGGATCTAATCGCCTGATTGGAAATATTTCTAAAACGCAAGATAAATCCTCATATAAGAAAAGCAGT
GAAATTCCTCTGGGACTCCGAAAGTCCGAAACCCTCGATGCATCAACAGAAAGGTTTCTCGGTACTCGGG
ATTCCACTGATTCCCCGTCGGCCTCGGTACAACAATCATCACAGCAGCAACAACAACCCATGCGACGTAA
ACCTACAGGCAGTAATCGGGCAGACAGCCCAGCTGTAGGTGGAGATCTCTCAGGCTCCACTACGGGACCC
GGTGCAGTTGCGGGGGCCACATGTGGCACTATGGACAACGCAAATGAAAGTACCCACATTGGAACAGGGA
TGAATAAGAGCGCAGTGTTAAATTTCAGTGATACCAATGGGAACAGTTCACGCACGGTTATCGGATCACA
CCTTTCGGATTCCGGTAGGTCAGGTAGTCTTGCTCGCTCTCGGAAACGGGCTCGAAATGACGCACGCCGT
CTAGGCTTGAAAAATTCCTCCGCTCATACCGCTCTGCTGTCATCCACGAAAAATGGAATTCGTAGTTTGG
ACGCAGATGACGATGGCGATGTTGATGATGATGACGATTTGGGTCCGGATGACGAAGACGATGATGATGA
CAGTGGCACTGTTCCCGGTTTAACTAACAGGCGTCGGTTATCAAGCCGTCCAGATTTCTCTGATCTCGAC
TCCCCACTGGATGATATGCACACGGGAACCGACTTGGATACACCATATAGGGGCCGACAGCGTCGTCAGA
CTTATCAGCTTCCGCCCAGACGACGTGATTCCTCTCTCGGTGGTTACGGTCATAACAGTTTCTATGGTGC
CTCAACCTGCGCTGGAACATTACCTCGACGACATCTTCTCGATGTGAGTTTAACACGAGCCACAACAATC
GGCGCTGGTGATGGCACACTACGTTCCGCACAACGATTGGCTCAGTCAATCCGAAGTGGTATTATTCCTC
CTCCACCATCTGAGCCACCGCCGGCAACCCCTTTGTCTGGTTCACTTATGTCCGAATTGGGTACAATTGG
TGTTTCCACCGGAGGTGGTGCCAGTGCCTCTGGTCTGATTAATCCGTTTGCTTTGCAATTTCATAATCAA
CAAGAACAACAACGTCAGGCCGCTGCTTTGGCCGCAGCGGTTGCTGCATCTGGTGGTGTACATCCTCATT
TGTTCTCCACAATCGGAGCTCAAAATCCCGGCTTGCCAGCCAGTGCAGATCCATCTCAAATCCTACAACT
CCAACAGCAAGCCTTGATATTTCAACAGCAACAACAGCAGCTTGACGCCCATATTCGGCAACAACAGCAG
CAGCAACAACAACAACAACAGCAACAACTGCTAGCCAGTGGCCTCCTCCAGCCTACATACAGTTCTCATT
ATGGCACTTTGGGTCGACCGGCACGAACCGATTCAATGGGTCCGATACAGCCATACTTGTCGGCAGCCGC
GCTTCTATCAGCACAACAACAGCAGCAACAACAACAACAAGCACGTCAATACCTAGCGCACAATTCAAAT
GGTTTGTCCGGCGTTGTTCAATCCCCATCAAGTACACTGGCAGCTTCGGAGCAGGGGAATGCGATCATGA
ACAAGTCCACCAGTGCCCAAGGTGGATCCGGCTCGGTTGTGTACGAGAACTCTTACAACTCATTCCACAG
ACTGCTCTCGAATACACTGCCTCCCTCCATAAGTCAAGATGGTCTACATGGTCTACTGGCCAGCAGTGGG
ATTGGGATGAACGAGACCTTGACCATGAATATGAACAATGCCTCACCACACATGACCGCGGCCCGGGCGA
ACACATTGGGCCGGACCGACACACTGTCCCCGGTTGGCCTTGGAAACGTCAACTCAATGGCTGCCGCGGT
AGCTGCAGCCACTGCGGCGGCAAATGCAACAGCATCAACAGCAGGTTCCGCTCCGCCACCGTTACCTCCG
CCTAATCACCCCGGCTACGATCTGGTCGATACACGAACCATGGAATCCCCCATATACGGTGGTGCACACA
GCACAGATAAAGTGGTAGTCGTGTCTGGCACGCGAAAATCAAAGCGGCGTTGTCCTTGGTACTACTGGAT
CATCAGTATTCTCGTGTTAGCTTTCCTATTAGCGTTGGTTCTGGCCATCTCATTTTCTGCCGAAAAACGC
CATCTGGGTGACCGCTTGATCGAACGTTTTGCACAAGATCCAGCGATTATCGGTTTGTTTGATCCAAACA
ATCCGGCCGTGAAGCTCGAACCCAATCGTCCAGTCCATGTGATACTCGATCGGATGGGTGTTTGGTCTGC
CGAATGGCATATGCGTACCTCCCGATACGTTCGATACAATATAACGGTTTCTTCTGTATTGTCCTCAATC
GGGATATTCATGCGTCGGAGCACTATGCCAACTATTGTTCGTTACGACATTTTTGATCGAATCAGTGGAC
GTACTTTACAACCAACTTCACGATCCGGACGACGTCTTACTCGCGATGTCAGATCAATCTCGGAACAGTC
CGCACCGGCAGGGTATCGATCCTCATCATCGTCAGAAGTTCGCGAGACCACACGGATACACTATCTGGAA
GAGGGTATCTGGTTTCTGGCTTTTGTCAACGATCAACCACGACCGGAACCGTTCACGTTCGTAATGGGCG
ATGCCGTTATGGATGCCGGTTGTCCAAACGATTGTAGCAATCGTGGCGTATGCAACCGTGGCAACTGTGA
TTGCGTGAACGGATTCAAGGGTCCCGATTGCTCAGTCGCTGAATTACCCAAAGTCTGTAACGGTCGTGGA
GACTATATGGACGGGTCGTGTCAGTGCTACCCCGAATGGAAAGGTCGTGAATGTGAAATCCTCTGGTCCG
AATGTGCAGATCCCACTTGTTCCGGTCATGGTCAGTGCGTGACCGGTGACTGTCAATGTTACAACGGCTA
TGCCGGCGAATCGTGCGAGCAACGCACTTGCATCTCAGCCAACTGTACCGGACACGGAATATGCATGGAT
GGATTGTGCCGGTGTTTCAGTGGTTGGTCCGGTCCAGCTTGTGATATCCCCGTGCCTGTGATGCACACGG
CCAGTTTCGCTTCGGTTGCATTGACTCCGGAACGAGATGTCATCAGTCGCGGCCCATCCGGGACAGACCG
ACCGACCACGATGAGTCGAATGTCGATCAGCCATACTGGTTCGGATTTCACACGAGCCGCTGCGCAACTT
GACGAACAGGCAACCAAAGCTTGCATCTTGGACTGCGGTGCACATGGTCGGTGCAAACTGAGCACAGTCG
ATCAACCGGCATGTGAGTGTGAATCCAATTGGTCGGGACTGCTGTGCGATCGAAAATTGTGCGATCCACG
ATGTTTCGAGCACGGACATTGCACGAACGGGACTTGCGTGTGTCAAACCGGTTGGAATGGAAAGCACTGC
ACTCTGAATGGCTGTCCGGAAAAGTGCAGCGGAGTGGGACGTTGTGTGGCAAGTCAGGGCGGTCTATACA
GTTGTCATTGTCCGCCCGAACGTAAAGGAAGTGCCTGTCAGGCCAAAGTCGAACTGATCTGTGACGATCA
GGAAGACAACGATGAGGACGGTCTCGTTGACTGTTTGGATCCGGACTGTTGCGCTTCTGCGCATTGTCGC
AAATTGGCCCAGCTAGACACAAGGCGCGGTGGCACGGGTGGTACGGGTAGCCCAACGCAAAATCGTAGTC
TGACTCCGGCTGCAGAAGACGCGAAACAAGGTTGTGCCCATAGCGAACCGGCCCAGTATCATTTGCTCAT
CACGCCAATGGCTCAGGCAGACAGCACGTTCTACGGACAGTTGGAATTCTTGTTGAAACGGGAACAAATT
GTGATGCGTAATTTCGATCCGCGCCGTATTTCCGTGATTCGTGGCACTGTGCGCCAATCAGACGGGACCG
CATTTTGGGGCTGTCGTGTGTTTGATCGTCTCAAAGCGAAAACCGGTTACACTTTGACCGATGAACAGGG
ACGGTTCGACCTGCCCGTGGATGGCGGTTCAGTTGTACAACTGGAATTTTTGCGGTTCCCAACTGAACGA
TTCTCTGCCATCCAGCCGGTTTACGTTCCTGTCAACGAGATTATCACCCTAGGAGATTTCTATTTGCACG
ATGCTAGCCGGATATCATCTGGCCGATTGCACGGCGGTTCTCTTGCTCCGTCTCCTGTGTTTCACGATCT
GTGGGCCGCGGGACTGTTACCGGTGACCGATTCAAGCCCATCAGATCCGAGTATGCCAATCGAAACTGGA
TTCCCTAGCACGATGATGAGTAGTACAGTGGTGAATCTCAACGGTGAAGAACCGGGGATGGGATGTGAAA
AACATGATCTGACCCAAATTGGTGGACTGCCTGTTTGGGGTGATCCGGTGACGGATAGGACAACCGTTTG
TATTGATCCGGAACAAACTATGTGCTTACAGAACGGAGTGCTCACTTTTGCCATACCAATTCAAGACAGT
CGAGTGCGCCTGATCTATCGTTCCGATCGCACTGTGGGTTATCGACCAGTACTGATGGCCCGGTTATTGG
GTCAGGTAATTCCTGATGGGTTGCATGAAATACACTTTGTTGTCGATGTGGCTGGTCTACGTCAAACGAA
GCGCCTAGAACCCGAACCGGGACTAATGGAGTTTTTTCACTGGAATAAGACTGACGGATACAATCGAACT
GTGTATGGTTTAGTGAACGCCAAAGTCTCTGTCGGCTACATATACACGGGCTGTTCTCATGTGTTCTGGG
AGCATCGCACCGTTCCACTACTCGGACATGAACTAACGGAATCCGGTTTGGCGAATTTAAAAATTGATTT
GGTTCATTTGTATGCTGTCAACCATGGAATTGTCTATCGCGGAGACGGATCGCACTTATTCCTCAAACAC
ACTGACTGGCACGTTGTGCCCGTTTTGGGTAGCCGAACAACACGACGCAAACCAAATATATGTGACTACT
GTTCAACCAACCAAACCGGTTTCGGGTCCGCGGTTCTTCGATTACCGGCTCTGATTACGGATTCACTAGG
TCATGTGATTGCGGCCGATGGAAGCCGACTACGTTGGCTACAATCACCGGAATCTACACATGGGACTTTT
CGTCCGTCCGAATCACTGGATGGTAGGGCGCAGCGCTCATTCTTATCAAATGATCGTCGTTTGTGGTTTA
CCACTAGTCAATTTCCTCTGGATTTCCTATCCGTCGGGTTTGATGAATTGGAACAAATGGACTACTATTT
GTCACCTCATCCATCGTATTTGGCTTTCGAACGACGATTCGGTGCATCCGATCCCGGCGTACTGGATTCC
GGTCTGTTTTTGTCCCATACGCGGAGTAAATCAATCTGGTGGTTGTCCGACAGCCCGGAACCAATTGCCC
AACCAGTGCTCAGTCTGACCTGCAAAGAGCGTGCCTCGGGTTTGCTACCTGTGCCAGATTTGTGCACAAA
ACACGAGTTTACTGCACCCCATGGAGTGGCGGTATCGACCAACGATCTCTATTTTGCCGACGGTAACTTG
ATATTTGCAATGCCTTTGGACGGCATTCCGGGTGTGCCTCGATCAGTTCGTCTCGTGGTTGGTCGGCGAG
ATGCTACGTGGACACCCGCACCCTGTGATCATGCCCAACCGGGTTTAAAAATGACATTGAAAGAACCGAC
GCATATGGTCTACAATGCGTTCGAAGACGCAATCTACTTTGTCGAAAGCACACAGGTCTACCGGCTACAT
TTGGCTAGTCAGATGGTCTCACTAGCCGCTGGACGATTGGAATATTGTGAAGTAGAAGCAGACCCTCTGA
GTCAGACTCCCCTGGCCACCACAGTGTTACTTTCAAACATCCGTGGTCTTGGTGTCTCGCCAGAAGGGGA
TTTGTACGTGGCTGAATCACATCGTGTCTGGCTTCGTCGTGCCGATGGTCGACTCTACGCAGTGGCTGGG
AGAACGGTCGATGCGTCGATCGACGATGGCGAATTCGTTTCACCTGATTCGCCGAAAGATTTAGAGCATC
TGCCTGATTTTGGTTTGGCAAGTAATATGCAGTTTTCAAATATAACTGCTATCGCGGTTAGTATCTATGG
TGAACTGTTCGTGGCCGATTCCGAACATGGAATGATATACAGAGTGCACTACCAACTTCCACGGCCATCA
GCCACAACGTCCACATACCGTGTGGTTTTGCCCGAAACTGACGAGGCCTATACGTTCAATCAGAACGGTC
AGTTGCTTCAGACTGAAAATGCGATCACTCAAATGACATTGCATTTGGTTGACTACCGTGCCAATGCAAT
TTACGGTTGGGTCTCAGATATCCGAGGTAACAATGTCAATTTACGATTTGGGGTGCATCGTGACACCCAG
GGTCGACTGCGCTACCTCCAATCTCCTACCGGCCTTCGGTATAATATTACTCTGGACCCCGGGCCGCAAC
AATGCATCCGGGAGGTAACTGACCCAATCCGCGGTGCGCGCTGGACATTTGTCTACTCACACTCGGGACT
TCTGACACAACTTCGCCGTCCACAAGATACCGCATTCACTCATTTTCAATATAGTCCCGATTCCGGTCGT
CTGGAGCGTATTCTATTCCCAAATGGAATGGTTGTGCGTACGGGAAAATTCGATACCCTCAGAACAAGTC
ATTCTGTTACCATGAGAAAAACGAGCGCACGTGATCGATCTACCAACCGTCAAGGCAAACTGTTGTATCA
TTACGGCGAACCGACAGATCCTTGGTCGGTACACTTTGTTCAAAACTATCTGGGCACACCGTCAGGTTCC
AGTCGTCGACTGGCGAGGCTGTTGCGTCGCATTCGGTTGCCGGATAGAGCTAACCAGTCGGCGTTGATTA
GTTCAGTTGTGTGGACATTTGACCGCAATGCCAAAATCAGTCCCAGTTCGCGTCTAGTTCGCCATCGCCA
ACGTCGCCAAATTCCCCGTTCTATACTAACCAGCTCAACTCAACTGACACGCACGCTGCAGGTCAATGGA
TTTGATGTTCTACACGTCAAATTCGATTGGGCTCGTCAACTGGAAACGTACCAACGTGCCTCAACCGGGC
ACGTACTACTCCAGATAGTCTATAATGCCGATTTTCAACCGATGATTTTCAATGCTTCTGGCACAACGAA
CAGTTTGAACTCGCGTGCAGATTATCTGCCATCAGATACCGGTCGCACTCGTTCCCGTGAACTCTCCGCA
GCTATGGACGGTGGCTTTGTGGACTCCTCGACGGGGTCTTCGTTCACCGTTGGCGGTTCGAGTGGTCCGG
CTCCGTTGAGTTTGACCTACAACAGTAATGGTCAGTTGAATGCGTTCCACTGGGGCAGTGCAATCTATCG
ATTCGCGTACGACGCACAAAATCGGATCAAAGCAGCCGATCTTGGGAGTCCTATGGAGACAGTGACTTAC
CAGTACACGGACGAACGACTGCCGTATCAGCCCTCAGTTATTTCAGTCAGCGGACTGGGTTCCTTCAAAC
TGTTCTACGCGAATGCTCCGCTCTCTCCCCTGGAACGTCATGTAGATTCGGTGCCCTCAGCCACCGCGTT
ATCCGACCTTCCAATTGGCTTGACAAGAGTTCTCACCCCGTCCGGGTTGAGACGTGATTTTTACCGTCTT
GTTGGTGTGCGAACGCATCAGCTTCGTTTTACTCCATGGCCAGGCAGTTCAGCTCCATGGATCTACGAAT
GGGGTCAAGATGTGAACACTTTCAACTCTCCCGCATCCTCTGGCGCCGGTCTCCCTCAACCAGATCTGAA
GTTGTTACGATTTATTTGGCCCAGTGGTTATCGTCAGCTTGTGGTGCTCCCGGAGCAAAATCAAATTGTT
TACGATAAAACCCTGATTCAGTGGTTCATGATGGGTTTGGAAAATGAGGCCCAACTGAATCACCTCGACT
CGGCTCCCCTTGTCCACATGTCTGATATTAGTTCCGGTCATCGATGGAGCACGTGGCGAACCTATCGTGG
AACATTGCTCACCGCAGCTCGCACAGAACAGCAAATCCCTGGTGCACGAAAAGCTCATCCGAACTTAGGA
GGATTACTTCATGCTCGACATCAGTACTCCTATAACGAGAATCTGAACTTGGTTGGCATTCACACCCAAC
TGTACACTCAGGCGAGTCGATCAGACACGGAGACTTTCAATCCGATACCGGAAAAGATCATTTTGAACGA
ACAGACTGTGTCCAAATACGACTCGATCACTGGACAACTACTCAGTGTTAGTGACTTGGATATTGTGCAC
CGGGCTTCCTCGATTTGTGTCACCTATGCACCAAAGAGTTTGCAACTGTGCCGTCAACTGGACAGTCATG
GTCGATTGAAACAAGTCGTCTTGTATCCGCTCTCCTCTCGACGTGATCCGCTCTATAACCTCACGGTCGT
TTATCGTCCCAACTCACTGGATGCCGTTCAACAACGAGAGGAGCAACGAGGTCAAGTTCCACGCTGGGTC
AATTTCGTTCACGGACCTGGCGGACGCTTGGAGGCGCTGGATCGTGAAGAGGCCGGGTCCAGTTTGCGCT
CGCACAGTGTGCTTGTCCATAACAGTGAAGGTCGTCTAGCCCGACTGCGCATAGCCGTCACCGACCCGCA
ATTACATCAGGGCAACCCAATGGCACCAGACTCAACTGCGGATACGGGACCGACCAGTCGATCTGAAGAA
CTACAATTTGTCTACGATCCCAGAGGCTTACTCAAACGTCGCGGAAATTGGCAGTATACATTTGATGATG
ACGGATTTCTGACCGAGCGACGACTGCACAACGATCGAGTTGTTGATCGATTCGCTTACAATAGCAAAGG
CTTACTGATCTGGGCCGAACGAAAACTGATCGCCCATTCTGACGGTCAATCAGGAATTGCGATGGGTGAT
AACTTAGTCGGGTCTGGTGGGCCTAGTTCGGGTTCTACTGGTCCGGACACGTTTCACAACCTTGAAAGAT
CCCCACTGGAAGACGATATTGGGTCTCGACGTGCGTTCCGGGTGCAGTATGTTTACGACGCTCAAGACCG
TTTGATTGTGGTTCGAGACACATTGATTGTGCGTGACCTGATGCAGTATTTCTACGCGGATCCCACACAC
CCGCATCGAGTCACACATGTGTTTAACCACGGCCGCCTAGTCACGTTCAGACTTCACTATGACCCGGTCA
ACGGACATTTGATCGCGGTCGAGGAATTCGCTCGACTCCCCGATCCCACGATAGCGGAAACACCCCCGAG
GTCTACATTGAATGGGCAAGACGAGTCACAACAAACCACCACCACGGGTAATCAGAAACACGTGTACTTT
GTGATTACCAATCACGAGGGTGCCCCAACTGCCATGTTCTCGGAGAATGGGAAGCCCTCATGGACTGCGG
AATATTCAGCCACCGGCAGTCGTCGTCTCAGTCTGCCTAATCGTAACAAGTATTTCGGTGCTTCCATCCT
CGAGGACGCTAACATTCCACTCGGTCATGCCGGCTGTTTGGTGGATGTACATACTGGATTTCTATTCTGT
TCGCCCACCTATCGTGCTTATGATCCGTCTGGGGCCACGTTTGTTAGTCCTGACTGGCGCCGTCTCGTGT
CCGATCGTTTGCCCGAGTTATATCGGGACCCGAGTGTTCTAGACACTCACCGGTGGGGTAGCCTGGAACA
AAATGACCACGGTCTCGGACCAGTTGGTCTATTTGCTCGTGTTGTTGAAGCCATACAACATCCGTCTTGG
TGGCTTAACCTTGTCGGATTTCGTCTGGATGGAGTTTTGCCTCGGATGGACCCCGGCACCGGTCGACTAA
ACAGGCCAGATGGTCATATGATCCGGGGCTGGGAACTTCCTGTCCTGCCTATGCAGTTCAGTCTGACTGG
GACCTCAGCTGTCAGTGATGAAAGCAAAGGCCCCTCCATTCGTCTTCTGAACGACAAAGTGGAACGGCTG
AGTGTCATTCAGCCAAGTCGTCTTACCACAGGTGGTATTCGGGGAACTGGACTGCCGGACTTTTTTCTCC
GGTCATCATATCCTGGTGATATGGGCCGGGTACAACTTCTTCCGGCTCAGACCATGTTCGACTCTGAGGT
CATTTTGGAACTGAATGAAGATCACATTGTACAAGTTCGTAGTTCCGGCTCTCGTGCAGACTACTCGATT
GGTCAGACCGGTCATAGCAGTCCGTTTGAGTCGGGGAAATTGGCTGATCTCCTTCTGAGCGGAACTCGAC
TGATGGATTGGTGGACTATGGCAGATAGTCCGACTAACAGGTTGTTTGTCCAGTCATTTTTTCGTCTTGG
TGACGATATCTCCAGTCTAGTGGATGACTTGACTTTGTTAGGTCTCCGCCTTCCGGTCTATCATCGTCCC
ACGGGCCATAACCTTACCATTGTTCCCACCGGCGGGCATAATGAGATATGGCTTACTCGAGGGTCGCTTC
AGTGGCGATTTCGATTCGTTTCCAGTTGGACCGATGCATGGGAACAGTTAGCTTGGGATTCTCGAAGACG
AGGTGAACAGTTGGCCTGGTCTCACGAGGCTTCGGTGGTTAAACATTTGGACCTGATGGATCCGTCTCGC
TATCCAGAATCGGCAACGGATAGAATGGCTGAAAGTAGTGCGGCCATTCACTTTCTCGGTCTGAATTATC
TATGGACATTTAAGCAAGCCTATCAACTGGCCCGGCAAGGACAATTGGCTGGCTATCGATGGGTCCCTGT
GGTTGGACAATCTGGGCCACGTGACCTGTTGGCTAATGGCACGGCTTGGACGCGGCTGTATGGTAATCCG
GGTATCTACCAGTTGCGCGTGGTCGATTCACAGAAGCAGTGGCGAACTAAAGGCTGATCAAAGATTGTTA
TTGTGCTTTTGTTCTCCCCTGTCCTCCTCTCGGTGCCGCCTTTGTGTAGCCACCTGTTCGCGCACTATGT
CTCCAGTCCGAACACCGGTTGTGCAATCGTTTTTTCAACTCCGTCCCGACTGGTTTCCATACCTTCATGT
TTCAGGACCATTTTCGAAACAGACTGTAACGTGCGAGGTATTTCTGAACTATTCCATCCGATTCCTTTCA
TCTGCAACTCATCTATTTCGGAAGCCGAGGTCCTAATGATGACGCATCGATATGTGTATATATATAACCG
AAATTGTCAGACGGTAACCAATCCACACGTGTGCATTTCGGAATTTGAGTACAATCAAATATTCGTATTC
ACGTCCGAACACACACACAAACATGCGCGTGCTGGATGATTATGCCCCCTGTCTTCCTTGGATAGTCTCC
CTGTATGGAGGTCCCATACGTCCAACTTCTTCAATCCAGGTGGAATACGCGTCCGTAACATCCGTTACGT
AACGCCTGTAACTTCAAACTTAGACGCGCGCGCATGGAAATAGAGACCAGGGCCAGTGTGATCTTGTTCA
TCTGCGGTAGGTCTACTCAAACCACCCCAAAGTGGAATCTGGATTCCGTGCATTTCCAATGGGCTTTCAT
TTTTTTTTCTGCCCCAACTCGACCCCACTACCCACTGTCCAAGTTCTGTGCGTCGTTTTTCTGTCATCTC
TCCGGGCGCACGATGTTGCTGCCCCTACTTTCTCTCGCTCATTCTGTCTCATCTTATGCGCATATTCACA
CATGCACACATGCCGATTTACGCACGTATTTGTTCTCTGAAACCTTCAAGATCAAAAGTTTATTGATACT
CTGTTAGATTTTTATAACTGACTTCTTACATGATCGCATTTTGCCCACATTAGTGATTAGGATGGATCAC
GAGCCCGTCGAATCTCCCCCCCCCCCTTCCCGGCACACACACACACACTCATGTACACTTCGCCCAACAT
TAAACTGTCGCTTGGACCACATCGTGTATTGACAGCAACAGTAATAGCAATAATGATAATAATAATAATA
ATAATAATAATAATAATAATAATAATAATAATAATAACAATGCTTCTAATCCGGTTACCCTTCTACAACA
ACAACGACAACCTGTAATACCGTCCATTCTGTTGGTGGGCTCGTTCTGGTCGTCACGAGCGCATCTCATC
AACAATGAGGTCATCAATGAAGACGTATATAATTGCTAAAATATTCGAACAATCAAACAATCAGATTCCC
TCTCTCTCGTTCTCAGTCTTTGTCATCTTTAGCAATCGCCGCGGTCCTCTTCTGTGATTGTTTCCCTCTC
TCCCTCTACCCCCCCCCCCCC
>trnascan-scaffold10x_1006_pilon-noncoding-Thr_GGT-gene-0.22-tRNA-1 
ACCGCGATAGCTCAGCTGGTAGAGCATCTGCCCGGTATGCGGAGGGTCGCCGGTTTGATTCCGGCTCGCG
GCG
>trnascan-scaffold10x_1006_pilon-noncoding-Pseudo_GGT-gene-0.16-tRNA-1 
TCAGCGATAGCGCAACTAGTAGAGAGTCTGCTCGGTAGGCAGAATGTCGCTGGTTCGATTCCGGCTCGCG
GCG
>trnascan-scaffold10x_1006_pilon-noncoding-Pseudo_GGT-gene-0.17-tRNA-1 
ACCGCGGTAGCTCAGCTAGTAGAGCACCTGTCCGGTATGCGGGGGGTCGCCGGTTCGATTCCGGCTCGTG
GCG
>MSTRG.26.1 
CAACTTCCGTTTTCGTCGATCCGAATATTCTAGTGACAGGCGGCCTGAGACTACTTTCTTCTGCCACCGA
GACCTCCCACGGCTCATCTTCCAGTGCTTCTTCAATTAACACCACTGCCCGACAGCACTTTTTGGCTTGC
TGCGCTGGATATACGTCCCGGTCTGTATGACAAAGCTTGGTCCCCGCGAACCCATGCATTGGGGCAATGG
TTGTACTTCTGTTTCTCCTAGGTTGGCGCTTCCTCGTGCCCCTATGCTCATTTTGGAGTATCGGGCATGA
TGCGATATCTTCCCATGATGAGGTTAAAAATTTCCTCCGCTCTTTCTAGCGCCTGGTCCCTGATGTTTGT
GTTTACGAACTCAACCAGGACCAGTGTCGCTGGTTCTGCCTGTAATCCCGGTCACGGATGCTTTCATATG
CCGACTCTATGAATTCTGCTTGTTTCCACCTTCTGACTAATGCCTACAAGCCCTAGCAGATACCCTACCT
TCATGTTAACCAAATCCCGCCTTGATTTGGATTCCCTGACGGTCATTTCCTCATAGTTCAGTATGAGAAA
GTCGCAGCATCTCATCTCGCTGGGTTACCCTCCAGCCCTTATCTCTTGCAGTTCTCCTTTTAATCCCTCT
GGGGCTTCAGGCCCCTTCAAACTGAGCTTGCCGTGCCTTCAGAGGCTTTTTCCACTTGTGGTGTACTTGT
GGTTTTATTCTTCTTTGGTGGTACTTTTGCTGCATCTTTTGAATTTGGTGTTGAGGAGAGAGGATTTGCA
GCACTAATTTACCTTTGAGTCCCTCAACCCGAGTCCCCCTTGTCTTCTCACTGCTCATCTCTACTAGGTC
CGTGCAGAAGAGTTTGGTAAGCTCCTTTATCTCCTGAATGCCAGTGTCCTTTGATTCTCAGAATCTTCTG
TCTACTTCCAGTTAGTTCGTAGAGGGCCACACGACCTAAAACACCCCCAAATGCTTACAAGCAGATTGAT
AGACGTCTCCTAACGCAACACCTCTACTACTGATGTCACTGTTGGAGGCTTCAGAAATAACAGTTCGCAA
GCAACCTTCTATTGATTGATTGACACGTCCCTTACCCCGCCTGATGAACCATACCCACGGGATGCTGCAC
ATCACCTTGGTCTCATGTGAAACAATCCAATAACAGAGCCAGAATACGCAACACAGGAATTTTTTCTCAT
TAAAATTCGATACGTTATCCGAACGCGAGTCCACTTGTCCCTCACATCCTTGGTTCCCAACAATGATGCC
GAAGATCACTGAGAATCAATAAGTCAATATATTTGTCAGCATAACAGAACAATAAGGCGCGAGCCTACAA
GGAGATTTTTCGCTCCGTTTTCTCTTCCAAGATTTCATTTTTCTTTCGATCGGTATCCAGCTTGAAATTG
ACTCTTCACCAGTTAAAGGCCTTCAAGTTGCGCTGCCTTTTTTTCTGAATGATAAGGGTTATTGATCCCG
AACCTAAACTCACCTTATATATGGATTGCTGTTTCCTCCACATTCATCAACGTTGCCTGTCCATTTCCAC
AAAGTTTCCTCATGTCCCCTCGTTTCATGATGAACTCCCTCTATTAGAATCGGGAATATCCATCATTCCG
GGCCAACTTCATCTCCATAGAGAGCCGCTCTCTTCATATTCACCAAAGTTCACGGTTGTACTCCCATTCA
TTTCTTTAACCTCTCCATGTCCATTACTTATTCCGTGCATAGAACCCGCAATAGGCCTCAGTTACCCACA
TCTTGCATTATTATGACTTATAACGCATCCCTAGCGCTATATTTTCACGATATATTTTGTATTTTCACGG
ACCACTACCAACCAGTCGAATCCGAAACCAAACCGTATTTGCCGCGCAAACCTTTATAATTTCA
>trnascan-scaffold10x_1006_pilon-noncoding-Pseudo_GGT-gene-0.23-tRNA-1 
ACCGCGATAGCTCAACTGGTTGAGCAACTGCCCGGTATGCGGAGGGTCACCGGTTTGATTCCGGCTAGCG
ACT
>MSTRG.31.1 
CACGTGACTACGACACCACTAGTAGGACATCGAATCAACCGTCCTCATCCTCATGAACCTATCTAAATTA
ACCCCGTGAACAAATATTTGATTTTCTCTTGATTGTGTGATAGCTGACCCTCAATGATCAAGTCATAATA
CACATCTGTGCACAATAAATATCTTAAAACAACAATTTCAAGAGATTGTGATCTCTTAAATAAGAGGTAG
GGCATAACATTTCAGACACATAGATCACGACTGGCTTTCCTGACGAGTGACCGTTGAAATCAAAATAGAA
GAACGAAACTAAATAATAAAAGGAGCTTACAGTTCTTGTCAGGCGAAAATATGAATCGTGCTGGCCATTC
GTTTAAACTTGCCTTCCGTGTGAGTAGAAGACACCATGTATACGTATACCAGCCACCTATGGTTTCGAAA
CCCCAAAGACGGGGAAAATCCGCACAAAAAACTCTCCGGGCAACACAGTTACAGGATCTGGAAGTACGAT
TCAACAAAATCGATCGCAATCACGATGGGCGAATTACTCGAGACGAGTTTATCGAAGAACTTCGTGAGAA
TGGTCTACCACTTCAGTTGGCCGATTCTTTTGTGGCTCTTTATGATGCCAACGGAGATGGATGTGTATCG
AAACAAGAGTATATCAATGCATTCTCCAAATTTGATCTGCTAACCCCACAAGTCAGTGTTGAAGACAAAA
GATGAAATGAAATTACCTGACAAGTAACATCAACTCGGGTCATCATGTTACCGACCGCAATCGCAGTCGC
AGCTACAATCGCAGTCTTAACGACAACCCCTACCATCAAAACAACAACAACAACTACAATCATGGCCTTT
TATCGATGTATACTTTAGCCCCTCGAATCAACTGTGTATTGGCTATGTACAAATTTATTTCACTCTCTAG
GACTACATTGTTTTCACGGATAAACTTGTCAGTCACCAAATCCGATCACATTGTGAATGCGAGTGCTTGG
GAATGGTAAACATTACTGCGCATTACTTTTGTGTTTTGTACATACATCATCATACTTAATTGAATTTCAT
CTGTTGTTTTAACAAGTATGCGAAGTAGTAAATGTCACTGTCAGTATTTTGCTGCAAAATCATCATCAGT
ACCACTACCACTGGTGTTATCACTAG
>MSTRG.31.2 
CGATGTGTGTGTGTGTGTGTGTGTGTGTGTGTGTGTGTGTGTGTGTGTGTGTGAAAGAGAGAGAGGAGAC
ATGTACACATGTGTTTTAAAACTCTGTCTGTTAGTCAGATAAATAAATACCTTGAGCACACGAGAAGTGT
TGGAAAACAGCAGCTACTCAGAATGCCTCGAAAAGGACGGGGAAAATCCGCACAAAAAACTCTCCGGGCA
ACACAGTTACAGGATCTGGAAGTACGATTCAACAAAATCGATCGCAATCACGATGGGCGAATTACTCGAG
ACGAGTTTATCGAAGAACTTCGTGAGAATGGTCTACCACTTCAGTTGGCCGATTCTTTTGTGGCTCTTTA
TGATGCCAACGGAGATGGATGTGTATCGAAACAAGAGTATATCAATGCATTCTCCAAATTTGATCTGCTA
ACCCCACAAGTCAGTGTTGAAGACAAAAGATGAAATGAAATTACCTGACAAGTAACATCAACTCGGGTCA
TCATGTTACCGACCGCAATCGCAGTCGCAGCTACAATCGCAGTCTTAACGACAACCCCTACCATCAAAAC
AACAACAACAACTACAATCATGGCCTTTTATCGATGTATACTTTAGCCCCTCGAATCAACTGTGTATTGG
CTATGTACAAATTTATTTCACTCTCTAGGACTACATTGTTTTCACGGATAAACTTGTCAGTCACCAAATC
CGATCACATTGTGAATGCGAGTGCTTGGGAATGGTAAACATTACTGCGCATTACTTTTGTGTTTTGTACA
TACATCATCATACTTAATTGAATTTCATCTGTTGTTTTAACAAGTATGCGAAGTAGTAAATGTCACTGTC
AGTATTTTGCTGCAAAATCATCATCAGTACCACTACCACTGGTGTTATCACTAG
>maker-scaffold10x_1006_pilon-snap-gene-0.71-mRNA-1 
CGATGTGTGTGTGTGTGTGTGTGTGTGTGTGTGTGTGTGTGTGTGTGTGTGTGAAAGAGAGAGAGGAGAC
ATGTACACATGTGTTTTAAAACTCTGTCTGTTAGTCAGATAAATAAATACCTTGAGCACACGAGAAGTGT
TGGAAAACAGCAGCTACTCAGAATGCCTCGAAAAGGTGGATCCCGTCGACTGCCTGATCGGTAGCTTCTC
ACATGGGCTACCTCGATGGTTGCCTGAGATCCCGCGGAGTTCCGTCTACAGACCGGACTCTTATTTGCGT
CTGTTACGGGATGTTACCGACGTATTCACTGTTCCTTCTTTGGGCTGTGGCTCTCGATTGGTTAGCCTGA
TCGATTTGGAATTCGCCTCGTTCTGTTACTGCGTCGTTCCGCGCAACAAGAGCGTATAAAGCCGAGCGTT
ACCGAAAGGAGCTTACGATTTATTTCGAATTCCTTCGCTATTGCAACAGATCGTTGACTTTGATGGGCGT
ATAATCTTGACCTCAGGCCAGTCAGATGGTGATAAAGCTCACTTTGCTTCAACTTCCTTTGCAACGAGGC
ACGAAATTTTGCAGGAGAAATATCTGTGGATATACTTATTGTGATATGGGAGTGGCTTTTTATCAAAATG
CACTAGAAACCATTATCCATTTTGGTTTTACCCGCCGTGTTTTACGTGAACGAAGTAAAGAAGTGTGTAT
CATCAGAGGAATGATTTGGGGCAGCTTTTACTATAAAACAGTTGGCTGATGTGCTATCGGAATTGTATTT
CTGTCTTGTTTATTAAAGCAGTGACATTTTTGGTTCTGGTAGCAAATTTCTCTTCCGCCGCGAAAAAATG
AGACTTTCAATGGATGAAGCTTGATTCGAGGTTCATGCTTTCCAACTAAACTGAGAATTTTCCCCCAGTG
AGCCTAACATCAGCGGCAAAATTACCAATGCACCGTAGAAGAATGCAGTTTTTTTCAAAAATGTGTTCGT
ATTATTCTTGCTTCTTTCTGCTAGTCGGATTAATTAACGACGCTTCTGCAAAAATAACTGCTCTTGATAA
CAGTAGTGCCAACTCGTTACGGATTACGAACACCGGTCGTCAAGTTTTGCCACCGTGGTTTATTAAACGA
GCTATATTGGACTATCACGCAGGCCTTCATTCATGAACTTCAGGCAAATTTGTGTTGGCAACAAGGGTCA
TACGATTTCGACTGTCCACGGAGAACATTGCGTAGCTCAAGTAACAATACTAGGTGGTGTACACTTTCAT
ATTCCCAAGTTTGTTTCTTACGATATGAGAAAAATAAGAATGGAAAAACTTATCACAACAAAATATTACC
TTTCCTTGGAATTTTGGCAACACAGGCATCCCAATCCACATTGAACTGTGTGACAACTAATACTGGGCGG
TCGATTTTGACTGCTCCCGCCGACGATAGGAGAAAAGCCTGACAGAGTTTCATCTGAGGGATCTGATCTG
GAAAATTATGTTGTAGTTTTTATTATTATTATTATTATTATTATTATTATTATTATTATTATTGACTTTC
AGGAGGAACTTGTCGAAAGGCAGCGATTACGTCGTGGATACAGCTGTTCGTGCTACTCGTTAAAGATTTT
TTTGACTCAACACTCGTAATGAAAGAATGAATTGTAGACCAGTCACTTTTTTCTGCTGAGCATTGAGATC
CTTTCGAATCGAAAAAAGTTATCATGAGGTTATCAATTGTAAACAGACTCTTTCATCTTTTCAGACGGGG
AAAATCCGCACAAAAAACTCTCCGGGCAACACAGTTACAGGATCTGGAAGTACGATTCAACAAAATCGAT
CGCAATCACGATGGGCGAATTACTCGAGACGAGTTTATCGAAGAACTTCGTGAGAATGGTCTACCACTTC
AGTTGGCCGATTCTTTTGTGGCTCTTTATGATGCCAACGGAGATGGATGTGTATCGAAACAAGAGTATAT
CAATGCATTCTCCAAATTTGATCTGCTAACCCCACAAGTCAGTGTTGAAGACAAAAGATGAAATGAAATT
ACCTGACAAGTAACATCAACTCGGGTCATCATGTTACCGACCGCAATCGCAGTCGCAGCTACAATCGCAG
TCTTAACGACAACCCCTACCATCAAAACAACAACAACAACTACAATCATGGCCTTTTATCGATGTATACT
TTAGCCCCTCGAATCAACTGTGTATTGGCTATGTACAAATTTATTTCACTCTCTAGGACTACATTGTTTT
CACGGATAAACTTGTCAGTCACCAAATCCGATCACATTGTGAATGCGAGTGCTTGGGAATGGTAAACATT
ACTGCGCATTACTTTTGTGTTTTGTACATACATCATCATACTTAATTGAATTTCATCTGTTGTTTTAACA
AGTATGCGAAGTAGTAAATGTCACTGTCAGTATTTTGCTGCAAAATCATCATCAGTACCACTACCACTGG
TGTTATCACTAG
>maker-scaffold10x_1006_pilon-snap-gene-0.76-mRNA-1 
GAAAAATTGTGATTGTGGGGGCGGATTGTATGAGCTGTTACGGATCAGCCCGTTCTGCTCTCGATTTCAC
ATTGTGTATCTTTATGAGTCCTCTTTTGGTTTCCGCTCCTTATAGCCTCCGAAGTGAAACTTAAATTTAC
TCACCGCAAAGAATTCACATTTTGTGATAAACTTTCCAGTGAGTTATATCCAATTTTTATCATTGATGAC
AACAATGTGTGACAAACAGGCTCTCGAGCGACGCTTTGACCATTTGGATAAAGACAAGGATGGCTTCATT
GATCGAGAAGAATATGCATCGGAAATCATCCAGTGTGGACTACCACTACGGCTGGTAGAGGAATTTCTCA
AAACGTATGAGATGAACGGTGATGGTCGCATCTCAAAAGAGGAATATATCTCAAAAATGACGAAACTGGA
CACGATCCGACGAAGTATGGACGTTGACAATTAAAGAGCAAAGTTCCAGCCTTCTCTGTGCCGTTGTGTC
AGAAAGATTTGTAACAGTGCTCTTCCTGCTGTTCTTTTTGATTGACATAGTATAACAATATATCTTCAAT
TGTTGATTTCTGAACCGTTTGATTGTTCATCGCCAATGACATTGATGAACGAGACATATTTTTTTTGAAG
AGATTTTGAATTGTGCCACAGGCTGTCACACTAATGTGATACATTTGTGCAAGCACTGTGTAAAGATTAT
TCCGCGCTACAATCAACTTACCTCCCAGTATAGGGCATCCATCAAAGTATGTTTCTGAGTTGTCAGAAAA
CCGAGTCATCTATTCTGAACCTGTTAACTTGTTCAGAGAGAAAGACCTCTCCGCTGTCGAATCACCTCGG
CTCATTGGTAAAAAATAGCTCGTTTATGTGAGATGTGCGGAGTCCATGCCTAAAACCTTGCATGAATACT
TATTTTCTCGGTTGTTATTGATGAGCGGCTCTTCTGGCTGGTTGGTCCGGTTGCAACCTGATTGGTTGGT
TTAGCTCCGGCCGATTTTGACACTGATTGGTCTGTCATTCTACTTCACGGACCTCAGTCTTATCCTCGAT
TCTGGATGAACGATGACGTACTATCTGCTTGCCAAATCATCGATCCGTTTCGTTGAATCCAATCTTGCCC
TTCCTTCTGAACCGGAAAAAGTGTGCTGTCCGACCACCGAACCAGGGAGCCCTTATTCGTGTCTGTCACT
ACCCTCATATCCATCAAACACGATATTTGTGTTAACCAACTCCGTGCTACATTCAAAAATTCTTCCAGTG
ACTACCCTTGTGACTGTTATCCGTGTGATAGTGCAGGATACAAATATTTCTCTGCGACCTGCACATCTAA
TATTATAAAAAGTGGAATATTCCCATGGTCGGATTTTTCGTTAAACGGTGTGTGAAAAACACAGATCTGT
CTTTTCGGTACTTTGCATCAGACAAATACAGTACAGGTACGGGGTTTTGTAAAATTTGTTACTG
>MSTRG.32.2 
GGCGGATTGTATGAGCTGTTACGGATCAGCCCGTTCTGCTCTCGATTTCACATTGTGTATCTTTATGAGT
CCTCTTTTGGTTTCCGCTCCTTATAGCCTCCGAAGTGAAACTTAAATTTACTCACCGCACAATGTGTGAC
AAACAGGCTCTCGAGCGACGCTTTGACCATTTGGATAAAGACAAGGATGGCTTCATTGATCGAGAAGAAT
ATGCATCGGAAATCATCCAGTGTGGACTACCACTACGGCTGGTAGAGGAATTTCTCAAAACGTATGAGAT
GAACGGTGATGGTCGCATCTCAAAAGAGGAATATATCTCAAAAATGACGAAACTGGACACGATCCGACGA
AGTATGGACGTTGACAATTAAAGAGCAAAGTTCCAGCCTTCTCTGTGCCGTTGTGTCAGAAAGATTTGTA
ACAGTGCTCTTCCTGCTGTTCTTTTTGATTGACATAGTAT
>MSTRG.33.1 
TGAAGGGCAACCATCTTGTTGTTCGATTAATGTAAGTGCTGGGCTTCGGCCGGCTCGTGAAGGTGTTCTT
TTTATGGTTTGCAGATTGGACATCCTCAACCCCCACGGAAGTCACTGGTCTCACATATTACATTTCTGGC
ACCTACGGGCGGAGCATACCGAAGGGAATGGGAGGCCTTGGTGGTGGACCTGATCAGGTCAGGTCAGGTT
GCACAGGACTGATAGTGGCCCGGTTAGCACTTGCATGGGTGACCGGCTGGGAATACCGGGTGTTGCGGCC
GTTCCTTATTGGAATAAGCTCCCGGAGGAGGTCATAAATACCACAACAGTGAAGGCTTTTAAGAAAGCAG
TAGACCTATGTTGGGTGGCAGTTTACCCCGAGTTGTTAAGCCGCTTTTAGGGTCAGATGCAATTTACTTA
TTGTTTCCACCTTTCTCTGCTAGGGCTGATACTGCACAAATTTCTGCCTTTCAGAAAAAGAAAATCACGC
AGTGTTGGGAGTTACGGAAACGCGCCGACAATACAACTATCTGGACACACAATTGGCTCCAGCCACACCA
AGTCCCGTGCAAACTGAACTAAACTGAACTGAACTGAACTGGCCGGTGACAATCGAGCGTCCAGAATGCT
TTCAGTAATACGCACAGAGGTCGGCATCTACTACCCTTGTAGCAAATCCGGTGCAAAACCGCTCCGAAAC
CGATCGGTTTTGGATTGGACACTTGCAACCCCCGCAGAAGACACTGGTCTCGCATATTGCACGCCGCGTA
TCGCTCGTTGGGTACTTTTGTGATATTTTTCATTTCTCGAGTTTATTCCCACGCGCCTCACTATAATTTG
TTGCCATTTTATCTTCAACACAAAAGTCATGACCTTTGTCTGTGCCAAAAGGTGTTCGGCCCTATTTAAT
CGTACACTGGATTCTCTCAACCTACTACAAGGACTCTGTCAACGAGATGAATCTCTGAGACATGAAGAAT
TGTCCACAGTACAACGCACATTCGATTCGTGGTATTACGGTTTTGGTAGTCCCGCTGTTGCTGGCTTTCT
GGAGAGTGTAGCGAGCGATACGGGCGGTGCAACGTGTGACACCTCCATGCATGGCTTGATAAGGGAACAG
ATACCCGACCTAGTTCGCATATCATTCACCGGACCTTCTAGTGATATCCGAGACTCGGTGAAAAATATTA
TCCTGGATTTGAGAGTCAAAAAGGGCTTCAGGATTCCACAAATCACGTCACTTTTGCCCAGTTCCATGAA
AAGCCTTCAAAAGATGGAGCATATGCGGTGCTTGGCGGAGGAGCCCTCCGAAGACGAACCGTACTATACT
ACTTATATGCTTTTCCGCGAATATTGGTTCCAATGGGGCCGACTGGAGAACTATATCTGCGTTATGGGTT
ATCATCCCGAATACTTGGAATGTTTTATGAAACTTCAAGCGCATTTATTTCACGCGGACCTTCCCATTCC
TTACTCAGATAGGCATTACCTGGCGGTTTTGGCTGCGGCCGAACTGCGTTGTATATATCTCGTTCTGTTG
TTTGCTCGATACTTTCTTGCCGCGGGCGGTGATCCCGTATGGTTACAGGGTATTCAACACGCTCCTGTCA
AATGGCGCCAATTGCTTAGTTTAAACCGTGATCTGGCCGAGAGGCCTTGGGTGATTAAAGCTGATCGTGT
GTACAGCCTAACACATCGTGGTGATTCGTTCTCGCGTGAGACACTATCGTTGTCCGAGTTGATGCACGCA
GTCGCCATCATGACCCATGTACACGCGTTGACCTGTTTCATTTTCGCTTGTGGTATAGTACCGGAAATAG
ACCAGAATGAGGAGGTGTTCCGTCAGTTGGATTGCTTACAATCAAATGGAGAGTCCGACATAATGGTACT
TTCACCTGCCTGCATCTACTCAGATAGTGGTACAACACCAAGAAATGGACTGGTGGACAGCTCCAATTCT
GTGGACTCTGCCAATTGCTACTCTGGTCGCCGAACCTCAGTCATTCGAAACAGTGATACTGGGGACCAAG
AGTTGTCGGCCACGCAATTGCTACGTCTCATCCAAACTGAGGATTCTAGCTGGGAAGAAGTTTCCGAGGA
TATAGTAGCGGAGCAGTTTATGGAAGTGACTCAGTTGAACATAAAATTGGACGCCGAACGATCCGCGGCC
GAGTTGCAGCGAACAGACGAGTTCGTGCATAGCATAGACCAACATCCGGCTATTTTGCATTTCGTGGAAA
ACTCGGATTCAGGTTATATCAATTTCCAAGGCAAACCGTTTCACGTTTCTGAATATTCCTGGCAAGAAGA
GGGCTACGCATTGGCCGATCGGTTATGCAGTGATCTGGGATCCTTGTTGGACGAGAAGTTTCGCAATGCA
CACGACCTCACCTACAATACACTCAATTTCATCACCAATGTGGATACAAGCTTGTACAGACGAACCGTAT
GGAATCACGTCCAAAGCCTTTTTGGGATTTGCCATGACGATTTTCGCTATGACCGCGTGGATCGACTCCT
GACAAACAATCAACGGGCCTATTTAAAATTGTGCGCCACCGAACCGGTTGCGATCAACTCACAAGATCAT
CCCTTCGATAAAATGGTTCCCGCACTTTCTTCTTCCGAAGTTGTTCATGTGATTCTCATGGTTGTGGAAG
CCAGGCAACAGGCCTGTTTACTGTACGCACTTCGCGCCATTTCAGAATGTCAAGCACGTGATCACTGAGC
ATCCTTCGAACCTACTTTTCATATATATATATATATATATATATATATATCCGTACTCACGTTTACACAC
TATCGTTTTTATTCAGACAAATCTCTCTTCATTATTCTCAGCGAGTTGTGTTGTGGACAGCTGCTCGCGC
CACACTTATCATCCATCCCTTAGCTTTTCCGTCTTGTACTTTCCCGCAACCAACTCACGTTAAAACACCA
CAGTCATCTTCCTCAATAATCTTGAATGCTTTAAAGGATGCATCGTGGCTTGCTATCTTTTCCTCTGGCG
CCTTTTTCCCGCGTTCTCGTTATTCGCCCACCACTTTTTTTCTGACGATTCAAACAAATCATGTGGTATT
CGTTTGCGCTTAGTCGGTCATTTATTTCCACGTGTCCATTTCACCTATCAACTCGATCTAATGCACCACA
AATGCGACAGAGATTTCCGGTCCAGGATCGGTCTGTGATCGGGTACAAGCGCGACCAAGACAGATCAGTT
AAGCATGGGTCCGGATCTTCTGTTCACTGCGTACATTGAGTCATATATTAGTGAACGAATGTTTGGTAAG
TAATCGTCTCCACATCTCTTTGGTTATCTTCGTCATTTCTTTCAGGCAAATGGGCTTTGTTGGTGTACTG
ATGGTAATGCTTAGCACTACAATATTATTATTACTCCTTTTCTCTCATTCTGCACCTGTGTACCTTCTCG
GCACAATGTCACTTGCTCAACAAAGATCGTAGTATCATTTCTAAGGAACTCTCAACTGTAATGACTTACG
TATTCGCTGAAACATGCATAACTTCTCACGAGAGAGCAGTTGTGTCAAGCCTTTCGTAAATGTGTTTAGT
TCCCCCCCCCCGTTACAAGTTTCGGCATCTGCTCAGAATGTTTTTTTTATTGAGTAGTTGTGGTCTTTAA
TTAATGAAACTGGTCCAGTACTTTTTAAAATGCTGATTTTATTCCGGGCTTTCTTTTAGTTCTTTCGGAT
TACCGGCCATATTCCCATGAAGTTTCTTATCTAGGATGTAGTGAGTGGTACCGCTTCATTTTGCTCGTAA
GTTCAGTGCATTCCGTTGAAGACGGGACTAATTCATACGACTCATAGATGAACACACTGCAGAGTCGAGG
TCACGATTTCAGTTGAGGTGACTACCGACAATTCTTTTTTGAAATGATCAAATGTTATAAGCCATTGACC
CCGGCGAGATTTGTAATCTGGGTGGGTAAACTGCGTGATCCATATACAGAAATGTCCGAAGCCCCTCGTC
GTGGCCTCGCAATTCAGCTAGTAGAGCCAACGGGGTACTAGATCGTAGATGGCAATCATGTGTGGGTTCA
AATCTCATCAAAGTCAGTGACTTTGAAAACTCGGATCATTTCTCGTTCTGTCGGATTCCAACACCTGACT
ACCTGCAAGTTCAGAACTCTGCTAGTCATCACTGTCTAGAGGAGTGGGTGTTAGTAAACAATATTCATGT
TTGTTATCTCGCTTGCTAGCTTGTTTTCACTGTCAGGCCTCGACGTAGAAATAAGGTGATTCCAGTATGT
CTCATTATCGATGACTTTTATGCCCCATCGAGGGGAAATTGTTTCTTTCAACTTCAACTACTGATTAGCT
TATGAGTAACACATTTCGAAATGCTTTTCCGGTTTTTTACGAAGGTCATACTGAACTGCCGAAAAATTCG
TTGTGATCAACACAGGTGGCCAATCCATTACATCAAAACGCATTTCGCCTCCCGCTTTCGTGTGAGCACC
CACTTCCTGATGATAATAACATTCATACCAGTGTGATTTTGCGATATGCCCCACTTATCCCTCGTTCATG
TGGTACGCCCCTCAATGTTCCAGTCCTCTCGCCTTTGGACATGACAGCCCATACCACGTGGTCATTCTTT
TGTCGTCTGCAGGCAATAAAACTGGCAGCAGGTGCATGGATATGCACGTTACTTTCCACTTTTGCCTGTC
TGTGCCTCAATAGATCTTCACGATTGATCTTTGTTATTGACGCACATCATTTGCCTCATCCACAGCCCGT
CGCATCATTGTTCGGTAATGCTGTCCCTTCTATCCCTATTGTTCTCGCGCGTTTTCTTCAACTTTCCAAT
CAGAAATGCACTGTGTTTAATTTAAACACTGTCGCGTTGTTCACTGCGTTAGGTTTTCTTCACAGCTGTC
GTGAAACTATTGCTAATTGTTTTTTTAGTTTCATCATGAGAACCGTCGTCTACTTTAGTCTTGTATCCAA
GTTCCAAACAGTGTTCAGCTCTTTTAAAACCTGGTGTCCTATCTTGACTGCTGCTTCTGTGCGGTCCCCG
TTATTAGTAGGATATCTACGATTGAAGAATACGCAAAGCACTTCTATTGAAGTGCACCACAGTATCGTTT
GTACTAATTTTATTCATCCTTATTTTTCTGTCACATTGATATTCTAGGTTTTTTCTCTTTCAGACATCAC
AAACCGCTCCCCCCACCTTCAAATGTCCCGATTCTCCTCGCTATAGTGCATTCTTGGTTTCGGTGTTTCA
GTGTTTATACTCGATTCTATTCCCCCAAAAGTCCCTTTTATGATTTGCACAATCAGGTGATTCCGGGGCA
GCTTCTGCCCTGTCAACATACGTTTAACGAGAAAACGTGCATTATTACTTCTATGGATTACAAACAGTTA
TTTTGAGCACGGCCTCAGGTCGCCTCTTCTCCACTCAGCACAGCTGTGTGTATTGCATTGGTGGCCTGTT
GTGTCACTTATTCTTGCGGGTATACCATTTATACCACCACTGCTGCCGTTGCAGATTCGGAATCTGTCTA
GGACAGAATGATACTACACTACTGCATCAGTGTACTCTACCTTTGGTGCTTCTTTCTTTTTGCGCCGGTT
GTCTTACGTGCAGCTTGTTCGTTTGCATCCTAAACACCGTTTTTTGTTGTTGTAACTGCGTTCTGTTAGT
GATCTGATTCCCACGTCCTTTGCCCCGAACTTTCTGAATGAACTTCAACCAATTCTCCTTAATAGCCATT
CACAGGCTTTGTGCTTCTTGCGAGTTTTATCTCTCGCTGCCCGTACGTGGGTTCACTTGCTGCCTTGGTA
AATGAAGCTTTGACCAATCGTGCCAAAAATTGTCCCTTATCATATAAAGCCGGCTCCAAGTAAGGCACCT
TCCACAGTTGAATAGCAAATTGTCCAATCCGACCAGATGCCGAC
>maker-scaffold10x_1006_pilon-snap-gene-0.77-mRNA-1 
ATGAGCGCCTTAGCTTTACTCACTTGCAGGTTTCTTGCTCGCTCGCAATACCCGCGAGTGGACAAAACTA
GTCATCATGAACGGGGTACTTCAGTTGCGGGGGAGGATAACCAGATGCGCGTTGTCGTACCCCGCACAAA
AACCCTAAACCTCATTCGGATGACACATGAGCAGCTAGGACATCCCGGACAGTACCGAACACACGCAGCA
CCAGTCCAGCGATACTGGTGGCCTGACCTCCGCCAAGATGTTATCAGATTCTGCGCTGGATGCAACACGT
GTGCCAGGAACAAAGGACCACACACGCCACCACGAGCACCCCTGCAACCGATCACCATTGGTAGTCCGAA
CCACCGTGTCGGTGTAGACGTAATTGGGCCGTTGCCTACCACCAATAAGGTCATGACCTTTGTCTGTGCC
AAAAGGTGTTCGGCCCTATTTAATCGTACACTGGATTCTCTCAACCTACTACAAGGACTCTGTCAACGAG
ATGAATCTCTGAGACATGAAGAATTGTCCACAGTACAACGCACATTCGATTCGTGGTATTACGGTTTTGG
TAGTCCCGCTGTTGCTGGCTTTCTGGAGAGTGTAGCGAGCGATACGGGCGGTGCAACGTGTGACACCTCC
ATGCATGGCTTGATAAGGGAACAGATACCCGACCTAGTTCGCATATCATTCACCGGACCTTCTAGTGATA
TCCGAGACTCGGTGAAAAATATTATCCTGGATTTGAGAGTCAAAAAGGGCTTCAGGATTCCACAAATCAC
GTCACTTTTGCCCAGTTCCATGAAAAGCCTTCAAAAGATGGAGCATATGCGGTGCTTGGCGGAGGAGCCC
TCCGAAGACGAACCGTACTATACTACTTATATGCTTTTCCGCGAATATTGGTTCCAATGGGGCCGACTGG
AGAACTATATCTGCGTTATGGGTTATCATCCCGAATACTTGGAATGTTTTATGAAACTTCAAGCGCATTT
ATTTCACGCGGACCTTCCCATTCCTTACTCAGATAGGCATTACCTGGCGGTTTTGGCTGCGGCCGAACTG
CGTTGTATATATCTCGTTCTGTTGTTTGCTCGATACTTTCTTGCCGCGGGCGGTGATCCCGTATGGTTAC
AGGGTATTCAACACGCTCCTGTCAAATGGCGCCAATTGCTTAGTTTAAACCGTGATCTGGCCGAGAGGCC
TTGGGATCGTGTGTACAGCCTAACACATCGTGGTGATTCGTTCTCGCGTGAGACACTATCGTTGTCCGAG
TTGATGCACGCAGTCGCCATCATGACCCATGTACACGCGTTGACCTGTTTCATTTTCGCTTGTGGTATAG
TACCGGAAATAGACCAGAATGAGGAGGTGTTCCGTCAGTTGGATTGCTTACAATCAAATGGAGAGTCCGA
CATAATGGTACTTTCACCTGCCTGCATCTACTCAGATAGTGGTACAACACCAAGAAATGGACTGGTGGAC
AGCTCCAATTCTGTGGACTCTGCCAATTGCTACTCTGGTCGCCGAACCTCAGTCATTCGAAACAGTGATA
CTGGGGACCAAGAGTTGTCGGCCACGCAATTGCTACGTCTCATCCAAACTGAGGATTCTAGCTGGGAAGA
AGTTTCCGAGGATATAGTAGCGGAGCAGTTTATGGAAGTGACTCAGTTGAACATAAAATTGGACGCCGAA
CGATCCGCGGCCGAGTTGCAGCGAACAGACGAGTTCGTGCATAGCATAGACCAACATCCGGCTATTTTGC
ATTTCGTGGAAAACTCGGATTCAGGTTATATCAATTTCCAAGGCAAACCGTTTCACGTTTCTGAATATTC
CTGGCAAGAAGAGGGCTACGCATTGGCCGATCGGTTATGCAGTGATCTGGGATCCTTGTTGGACGAGAAG
TTTCGCAATGCACACGACCTCACCTACAATACACTCAATTTCATCACCAATGTGGATACAAGCTTGTACA
GACGAACCGTATGGAATCACGTCCAAAGCCTTTTTGGGATTTGCCATGACGATTTTCGCTATGACCGCGT
GGATCGACTCCTGACAAACAATCAACGGGCCTATTTAAAATTGTGCGCCACCGAACCGGTTGCGATCAAC
TCACAAGATCATCCCTTCGATAAAATGGTTCCCGCACTTTCTTCTTCCGAAGTTGTTCATGTGATTCTCA
TGGTTGTGGAAGCCAGGCAGCAGGCCTGTTTACTGTACGCACTTCGCGCCATTTCAGAATGTCAAGCACA
TCATCCCTTCGATAAAATGGTTCCCGCACTTTCTTCTTCCGAAGTTGTTCATGTGATTCTCATGGTTGTG
GAAGCCAGGCAACAGGCCTGTTTACTGTACGCACTTCGCGCCATTTCAGAATGTCAAGCACGTGATCACT
GAGCATCCTTCGAACCTACTTTTCATATATATATATATATATATATATATATATCCGTACTCACGTTTAC
ACACTATCGTTTTTATTCAGACAAATCTCTCTTCATTATTCTCAGCGAGTTGTGTTGTGGACAGCTGCTC
GCGCCACACTTATCATCCATCCCTTAGCTTTTCCGTCTTGTACTTTCCCGCAACCAACTCACGTTAAAAC
ACCACAGTCATCTTCCTCAATAATCTTGAATGCTTTAAAGGATGCATCGTGGCTTGCTATCTTTTCCTCT
GGCGCCTTTTTCCCGCGTTCTCGTTATTCGCCCACCACTTTTTTTCTGACGATTCAAACAAATCATGTGG
TATTCGTTTGCGCTTAGTCGGTCATTTATTTCCACGTGTCCATTTCACCTATCAACTCGATCTAATGCAC
CACAAATGCGACAGAGATTTCCGGTCCAGGATCGGTCTGTGATCGGGTACAAGCGCGACCAAGACAGATC
AGTTAAGCATGGGTCCGGATCTTCTGTTCACTGCGTACATTGAGTCATATATTAGTGAACGAATGTTTGG
TCATACTGAACTGCCGAAAAATTCGTTGTGATCAACACAGGTGGCCAATCCATTACATCAAAACGCATTT
CGCCTCCCGCTTTCGTGTGAGCACCCACTTCCTGATGATAATAACATTCATACCAGTGTGATTTTGCGAT
ATGCCCCACTTATCCCTCGTTCATGTGGTACGCCCCTCAATGTTCCAGTCCTCTCGCCTTTGGACATGAC
AGCCCATACCACGTGGTCATTCTTTTGTCGTCTGCAGGCAATAAAACTGGCAGCAGGTGCATGGATATGC
ACGTTACTTTCCACTTTTGCCTGTCTGTGCCTCAATAGATCTTCACGATTGATCTTTGTTATTGACGCAC
ATCATTTGCCTCATCCACAGCCCGTCGCATCATTGTTCGGTAATGCTGTCCCTTCTATCCCTATTGTTCT
CGCGCGTTTTCTTCAACTTTCCAATCAGAAATGCACTGTGTTTAATTTAAACACTGTCGCGTTGTTCACT
GCGTTAGGTTTTCTTCACAGCTGTCGTGAAACTATTGCTAATTGTTTTTTTAGTTTCATCATGAGAACCG
TCGTCTACTTTAGTCTTGTATCCAAGTTCCAAACAGTGTTCAGCTCTTTTAAAACCTGGTGTCCTATCTT
GACTGCTGCTTCTGTGCGGTCCCCGTTATTAGTAGGATATCTACGATTGAAGAATACGCAAAGCACTTCT
ATTGAAGTGCACCACAGTATCGTTTGTACTAATTTTATTCATCCTTATTTTTCTGTCACATTGATATTCT
AGGTTTTTTCTCTTTCAGACATCACAAACCGCTCCCCCCACCTTCAAATGTCCCGATTCTCCTCGCTATA
GTGCATTCTTGGTTTCGGTGTTTCAGTGTTTATACTCGATTCTATTCCCCCAAAAGTCCCTTTTATGATT
TGCACAATCAGGTGATTCCGGGGCAGCTTCTGCCCTGTCAACATACGTTTAACGAGAAAACGTGCATTAT
TACTTCTATGGATTACAAACAGTTATTTTGAGCACGGCCTCAGGTCGCCTCTTCTCCACTCAGCACAGCT
GTGTGTATTGCATTGGTGGCCTGTTGTGTCACTTATTCTTGCGGGTATACCATTTATACCACCACTGCTG
CCGTTGCAGATTCGGAATCTGTCTAGGACAGAATGATACTACACTACTGCATCAGTGTACTCTACCTTTG
GTGCTTCTTTCTTTTTGCGCCGGTTGTCTTACGTGCAGCTTGTTCGTTTGCATCCTAAACACCGTTTTTT
GTTGTTGTAACTGCGTTCTGTTAGTGATCTGATTCCCACGTCCTTTGCCCCGAACTTTCTGAATGAACTT
CAACCAATTCTCCTTAATAGCCATTCACAGGCTTTGTGCTTCTTGCGAGTTTTATCTCTCGCTGCCCGTA
CGTGGGTTCACTTGCTGCCTTGGTAAATGAAGCTTTGACCAATCGTGCCAAAAATTGTCCCTTATCATAT
AAAGCCGGCTCCAAGTAAG
>MSTRG.33.3 
CATCTTGTTGTTCGATTAATGTAAGTGCTGGGCTTCGGCCGGCTCGTGAAGGTGTTCTTTTTATGGTTTG
CAGATTGGACATCCTCAACCCCCACGGAAGTCACTGGTCTCACATATTACATTTCTGGCACCTACGGGCG
GAGCATACCGAAGGGAATGGGAGGCCTTGGTGGTGGACCTGATCAGGTCAGGTCAGGTTGCACAGGACTG
ATAGTGGCCCGGTTAGCACTTGCATGGGTGACCGGCTGGGAATACCGGGTGTTGCGGCCGTTCCTTATTG
GAATAAGCTCCCGGAGGAGGTCATAAATACCACAACAGTGAAGGCTTTTAAGAAAGCAGTAGACCTATGT
TGGGTGGCAGTTTACCCCGAGTTGTTAAGCCGCTTTTAGGGTCAGATGCAATTTACTTATTGTTTCCACC
TTTCTCTGCTAGGGCTGATACTGCACAAATTTCTGCCTTTCAGAAAAAGAAAATCACGCAGTGTTGGGAG
TTACGGAAACGCGCCGACAATACAACTATCTGGACACACAATTGGCTCCAGCCACACCAAGTCCCGTGCA
AACTGAACTAAACTGAACTGAACTGAACTGGCCGGTGACAATCGAGCGTCCAGAATGCTTTCAGTAATAC
GCACAGAGGTCGGCATCTACTACCCTTGTAGCAAATCCGGTGCAAAACCGCTCCGAAACCGATCGGTTTT
GGATTGGACACTTGCAACCCCCGCAGAAGACACTGGTCTCGCATATTGCACGCCGCGTATCGCTCGTTGG
GTACTTTTGTGATATTTTTCATTTCTCGAGTTTATTCCCACGCGCCTCACTATAATTTGTTGCCATTTTA
TCTTCAACACAAAAGTCATGACCTTTGTCTGTGCCAAAAGGTGTTCGGCCCTATTTAATCGTACACTGGA
TTCTCTCAACCTACTACAAGGACTCTGTCAACGAGATGAATCTCTGAGACATGAAGAATTGTCCACAGTA
CAACGCACATTCGATTCGTGGTATTACGGTTTTGGTAGTCCCGCTGTTGCTGGCTTTCTGGAGAGTGTAG
CGAGCGATACGGGCGGTGCAACGTGTGACACCTCCATGCATGGCTTGATAAGGGAACAGATACCCGACCT
AGTTCGCATATCATTCACCGGACCTTCTAGTGATATCCGAGACTCGGTGAAAAATATTATCCTGGATTTG
AGAGTCAAAAAGGGCTTCAGGATTCCACAAATCACGTCACTTTTGCCCAGTTCCATGAAAAGCCTTCAAA
AGATGGAGCATATGCGGTGCTTGGCGGAGGAGCCCTCCGAAGACGAACCGTACTATACTACTTATATGCT
TTTCCGCGAATATTGGTTCCAATGGGGCCGACTGGAGAACTATATCTGCGTTATGGGTTATCATCCCGAA
TACTTGGAATGTTTTATGAAACTTCAAGCGCATTTATTTCACGCGGACCTTCCCATTCCTTACTCAGATA
GGCATTACCTGGCGGTTTTGGCTGCGGCCGAACTGCGTTGTATATATCTCGTTCTGTTGTTTGCTCGATA
CTTTCTTGCCGCGGGCGGTGATCCCGTATGGTTACAGGGTATTCAACACGCTCCTGTCAAATGGCGCCAA
TTGCTTAGTTTAAACCGTGATCTGGCCGAGAGGCCTTGGGTGATTAAAGCTGATCGTGTGTACAGCCTAA
CACATCGTGGTGATTCGTTCTCGCGTGAGACACTATCGTTGTCCGAGTTGATGCACGCAGTCGCCATCAT
GACCCATGTACACGCGTTGACCTGTTTCATTTTCGCTTGTGGTATAGTACCGGAAATAGACCAGAATGAG
GAGGTGTTCCGTCAGTTGGATTGCTTACAATCAAATGGAGAGTCCGACATAATGGTACTTTCACCTGCCT
GCATCTACTCAGATAGTGGTACAACACCAAGAAATGGACTGGTGGACAGCTCCAATTCTGTGGACTCTGC
CAATTGCTACTCTGGTCGCCGAACCTCAGTCATTCGAAACAGTGATACTGGGGACCAAGAGTTGTCGGCC
ACGCAATTGCTACGTCTCATCCAAACTGAGGATTCTAGCTGGGAAGAAGTTTCCGAGGATATAGTAGCGG
AGCAGTTTATGGAAGTGACTCAGTTGAACATAAAATTGGACGCCGAACGATCCGCGGCCGAGTTGCAGCG
AACAGACGAGTTCGTGCATAGCATAGACCAACATCCGGCTATTTTGCATTTCGTGGAAAACTCGGATTCA
GGTTATATCAATTTCCAAGGCAAACCGTTTCACGTTTCTGAATATTCCTGGCAAGAAGAGGGCTACGCAT
TGGCCGATCGGTTATGCAGTGATCTGGGATCCTTGTTGGACGAGAAGTTTCGCAATGCACACGACCTCAC
CTACAATACACTCAATTTCATCACCAATGTGGATACAAGCTTGTACAGACGAACCGTATGGAATCACGTC
CAAAGCCTTTTTGGGATTTGCCATGACGATTTTCGCTATGACCGCGTGGATCGACTCCTGACAAACAATC
AACGGGCCTATTTAAAATTGTGCGCCACCGAACCGGTTGCGATCAACTCACAAGATCATCCCTTCGATAA
AATGGTTCCCGCACTTTCTTCTTCCGAAGTTGTAAGCAATATTTTGTGAATCGTTCCATCCTTCTAACTA
TCAGTCAACCTTATTTGTTTAAGCATTTAGTCCAGTTGAAGCTGAATAGTGCTCGTGATAGAAGATTGAT
CGATCTACATGGAATTGCTTCAACATTTTTCTGGCTTTGGTTGCCACCTCGCAGCATCGTCCGGTCGAGA
TCAAAATGAGTAAAAGTTTAGACACTAAAGTGCAAATCTCTGACCATCTCGCAGGTCAGAATTTCGTCTC
CCCGACACCATCGACCGATTTAGTTGTTGACAGCAATCCACTGTCGTCTGGCTTGTCACCACGCTTGACC
TATCGGAACCTTATGTGGTGCATCACTCCAAATTTCAGGATCAAGCTGCCGATTCTCCCCAAAGCTTCGG
TGAGCCGTCGAGGATATGGAGTATACTCCTTCCAGTTTTCTCACGCGCAAGCATTCAATGAAAAAGTGAA
AAAACCTAAGGACGACAGACCTTGTGTCGATCTGCAGGATAAGCATTTCACATTTTTTTCATCCCGCGCC
TACGCATAGATGGAATGGGCATACCACATTGTCCCAAACACCCACTACGCTATTAGCGGTAGCCTTCAGC
GTAACCCAGAAGCTTGAGGTGGTAGGCCACATTAGATCATAGTTGATCTGGCTTCACAGAGAGCCGAACT
ACCGCGGAGGTCGTCTTGCTCGAGGTTCGAACGTTCTACCTCCTAGGTGATAAACGCATATTCCATCAAA
CCGCTACAAAGGCTCTCATGAAAACTGCAGTGCATAATATATTTGAGTCTATGGATAGGTGTCGGAGTCA
CTTTTCAAGTTCTCAGTTTCCCAACATTATAAATAATTTTACTGTGTACAGCTTTTTTGTTCTGATCTCT
AGCCGTTGGTTTCCCCTTTTTACTCTTCAGGTTCATGTGATTCTCATGGTTGTGGAAGCCAGGCAACAGG
CCTGTTTACTGTACGCACTTCGCGCCATTTCAGAATGTCAAGCACGTGATCACTGAGCATCCTTCGAACC
TACTTTTCATATATATATATATATATATATATATATATCCGTACTCACGTTTACACACTATCGTTTTTAT
TCAGACAAATCTCTCTTCATTATTCTCAGCGAGTTGTGTTGTGGACAGCTGCTCGCGCCACACTTATCAT
CCATCCCTTAGCTTTTCCGTCTTGTACTTTCCCGCAACCAACTCACGTTAAAACACCACAGTCATCTTCC
TCAATAATCTTGAATGCTTTAAAGGATGCATCGTGGCTTGCTATCTTTTCCTCTGGCGCCTTTTTCCCGC
GTTCTCGTTATTCGCCCACCACTTTTTTTCTGACGATTCAAACAAATCATGTGGTATTCGTTTGCGCTTA
GTCGGTCATTTATTTCCACGTGTCCATTTCACCTATCAACTCGATCTAATGCACCACAAATGCGACAGAG
ATTTCCGGTCCAGGATCGGTCTGTGATCGGGTACAAGCGCGACCAAGACAGATCAGTTAAGCATGGGTCC
GGATCTTCTGTTCACTGCGTACATTGAGTCATATATTAGTGAACGAATGTTTGGTCATACTGAACTGCCG
AAAAATTCGTTGTGATCAACACAGGTGGCCAATCCATTACATCAAAACGCATTTCGCCTCCCGCTTTCGT
GTGAGCACCCACTTCCTGATGATAATAACATTCATACCAGTGTGATTTTGCGATATGCCCCACTTATCCC
TCGTTCATGTGGTACGCCCCTCAATGTTCCAGTCCTCTCGCCTTTGGACATGACAGCCCATACCACGTGG
TCATTCTTTTGTCGTCTGCAGGCAATAAAACTGGCAGCAGGTGCATGGATATGCACGTTACTTTCCACTT
TTGCCTGTCTGTGCCTCAATAGATCTTCACGATTGATCTTTGTTATTGACGCACATCATTTGCCTCATCC
ACAGCCCGTCGCATCATTGTTCGGTAATGCTGTCCCTTCTATCCCTATTGTTCTCGCGCGTTTTCTTCAA
CTTTCCAATCAGAAATGCACTGTGTTTAATTTAAACACTGTCGCGTTGTTCACTGCGTTAGGTTTTCTTC
ACAGCTGTCGTGAAACTATTGCTAATTGTTTTTTTAGTTTCATCATGAGAACCGTCGTCTACTTTAGTCT
TGTATCCAAGTTCCAAACAGTGTTCAGCTCTTTTAAAACCTGGTGTCCTATCTTGACTGCTGCTTCTGTG
CGGTCCCCGTTATTAGTAGGATATCTACGATTGAAGAATACGCAAAGCACTTCTATTGAAGTGCACCACA
GTATCGTTTGTACTAATTTTATTCATCCTTATTTTTCTGTCACATTGATATTCTAGGTTTTTTCTCTTTC
AGACATCACAAACCGCTCCCCCCACCTTCAAATGTCCCGATTCTCCTCGCTATAGTGCATTCTTGGTTTC
GGTGTTTCAGTGTTTATACTCGATTCTATTCCCCCAAAAGTCCCTTTTATGATTTGCACAATCAGGTGAT
TCCGGGGCAGCTTCTGCCCTGTCAACATACGTTTAACGAGAAAACGTGCATTATTACTTCTATGGATTAC
AAACAGTTATTTTGAGCACGGCCTCAGGTCGCCTCTTCTCCACTCAGCACAGCTGTGTGTATTGCATTGG
TGGCCTGTTGTGTCACTTATTCTTGCGGGTATACCATTTATACCACCACTGCTGCCGTTGCAGATTCGGA
ATCTGTCTAGGACAGAATGATACTACACTACTGCATCAGTGTACTCTACCTTTGGTGCTTCTTTCTTTTT
GCGCCGGTTGTCTTACGTGCAGCTTGTTCGTTTGCATCCTAAACACCGTTTTTTGTTGTTGTAACTGCGT
TCTGTTAGTGATCTGATTCCCACGTCCTTTGCCCCGAACTTTCTGAATGAACTTCAACCAATTCTCCTTA
ATAGCCATTCACAGGCTTTGTGCTTCTTGCGAGTTTTATCTCTCGCTGCCCGTACGTGGGTTCACTTGCT
GCCTTGGTAAATGAAGCTTTGAC
>MSTRG.33.4 
ACCGGGGGATCCAAGGAGCTCATCAGAGCAAGAAACGGGACATTGAGGCATCCTGCCATTAGGTCCTGGA
TCCGAAAGTTAAAATTGAGATCTGGTCTGAAGGGCAACCATCTTGTTGTTCGATTAATATTGGACACTTG
CAACCCCCGCAGAAGACACTGGTCTCGCATATTGCACGCCGCGTATCGCTCGTTGGGTACTTTTGTGATA
TTTTTCATTTCTCGAGTTTATTCCCACGCGCCTCACTATAATTTGTTGCCATTTTATCTTCAACACAAAA
GTCATGACCTTTGTCTGTGCCAAAAGGTGTTCGGCCCTATTTAATCGTACACTGGATTCTCTCAACCTAC
TACAAGGACTCTGTCAACGAGATGAATCTCTGAGACATGAAGAATTGTCCACAGTACAACGCACATTCGA
TTCGTGGTATTACGGTTTTGGTAGTCCCGCTGTTGCTGGCTTTCTGGAGAGTGTAGCGAGCGATACGGGC
GGTGCAACGTGTGACACCTCCATGCATGGCTTGATAAGGGAACAGATACCCGACCTAGTTCGCATATCAT
TCACCGGACCTTCTAGTGATATCCGAGACTCGGTGAAAAATATTATCCTGGATTTGAGAGTCAAAAAGGG
CTTCAGGATTCCACAAATCACGTCACTTTTGCCCAGTTCCATGAAAAGCCTTCAAAAGATGGAGCATATG
CGGTGCTTGGCGGAGGAGCCCTCCGAAGACGAACCGTACTATACTACTTATATGCTTTTCCGCGAATATT
GGTTCCAATGGGGCCGACTGGAGAACTATATCTGCGTTATGGGTTATCATCCCGAATACTTGGAATGTTT
TATGAAACTTCAAGCGCATTTATTTCACGCGGACCTTCCCATTCCTTACTCAGATAGGCATTACCTGGCG
GTTTTGGCTGCGGCCGAACTGCGTTGTATATATCTCGTTCTGTTGTTTGCTCGATACTTTCTTGCCGCGG
GCGGTGATCCCGTATGGTTACAGGGTATTCAACACGCTCCTGTCAAATGGCGCCAATTGCTTAGTTTAAA
CCGTGATCTGGCCGAGAGGCCTTGGGTGATTAAAGCTGATCGTGTGTACAGCCTAACACATCGTGGTGAT
TCGTTCTCGCGTGAGACACTATCGTTGTCCGAGTTGATGCACGCAGTCGCCATCATGACCCATGTACACG
CGTTGACCTGTTTCATTTTCGCTTGTGGTATAGTACCGGAAATAGACCAGAATGAGGAGGTGTTCCGTCA
GTTGGATTGCTTACAATCAAATGGAGAGTCCGACATAATGGTACTTTCACCTGCCTGCATCTACTCAGAT
AGTGGTACAACACCAAGAAATGGACTGGTGGACAGCTCCAATTCTGTGGACTCTGCCAATTGCTACTCTG
GTCGCCGAACCTCAGTCATTCGAAACAGTGATACTGGGGACCAAGAGTTGTCGGCCACGCAATTGCTACG
TCTCATCCAAACTGAGGATTCTAGCTGGGAAGAAGTTTCCGAGGATATAGTAGCGGAGCAGTTTATGGAA
GTGACTCAGTTGAACATAAAATTGGACGCCGAACGATCCGCGGCCGAGTTGCAGCGAACAGACGAGTTCG
TGCATAGCATAGACCAACATCCGGCTATTTTGCATTTCGTGGAAAACTCGGATTCAGGTTATATCAATTT
CCAAGGCAAACCGTTTCACGTTTCTGAATATTCCTGGCAAGAAGAGGGCTACGCATTGGCCGATCGGTTA
TGCAGTGATCTGGGATCCTTGTTGGACGAGAAGTTTCGCAATGCACACGACCTCACCTACAATACACTCA
ATTTCATCACCAATGTGGATACAAGCTTGTACAGACGAACCGTATGGAATCACGTCCAAAGCCTTTTTGG
GATTTGCCATGACGATTTTCGCTATGACCGCGTGGATCGACTCCTGACAAACAATCAACGGGCCTATTTA
AAATTGTGCGCCACCGAACCGGTTGCGATCAACTCACAAGATCATCCCTTCGATAAAATGGTTCCCGCAC
TTTCTTCTTCCGAAGTTGTTCATGTGATTCTCATGGTTGTGGAAGCCAGGCAGCAGGCCTGTTTACTGTA
CGCACTTCGCGCCATTTCAGAATGTCAAGCACGTGATCACTGAGCATCCTTCGAACCTACTTTGCATATA
TATATATATATATATATATATATATATATAT
>MSTRG.33.5 
ACCGGGGGATCCAAGGAGCTCATCAGAGCAAGAAACGGGACATTGAGGCATCCTGCCATTAGGTCCTGGA
TCCGAAAGTTAAAATTGAGATCTGGTCTGAAGGGCAACCATCTTGTTGTTCGATTAATGTAAGTGCTGGG
CTTCGGCCGGCTCGTGAAGGTGTTCTTTTTATGGTTTGCAGATTGGACATCCTCAACCCCCACGGAAGTC
ACTGGTCTCACATATTACATTTCTGGCACCTACGGGCGGAGCATACCGAAGGGAATGGGAGGCCTTGGTG
GTGGACCTGATCAGGTCAGGTCAGGTTGCACAGGACTGATAGTGGCCCGGTTAGCACTTGCATGGGTGAC
CGGCTGGGAATACCGGGTGTTGCGGCCGTTCCTTATTGGAATAAGCTCCCGGAGGAGGTCATAAATACCA
CAACAGTGAAGGCTTTTAAGAAAGCAGTAGACCTATGTTGGGTGGCAGTTTACCCCGAGTTGTTAAGCCG
CTTTTAGGGTCAGATGCAATTTACTTATTGTTTCCACCTTTCTCTGCTAGGGCTGATACTGCACAAATTT
CTGCCTTTCAGAAAAAGAAAATCACGCAGTGTTGGGAGTTACGGAAACGCGCCGACAATACAACTATCTG
GACACACAATTGGCTCCAGCCACACCAAGTCCCGTGCAAACTGAACTAAACTGAACTGAACTGAACTGGC
CGGTGACAATCGAGCGTCCAGAATGCTTTCAGTAATACGCACAGAGATTGGACACTTGCAACCCCCGCAG
AAGACACTGGTCTCGCATATTGCACGCCGCGTATCGCTCGTTGGGTACTTTTGTGATATTTTTCATTTCT
CGAGTTTATTCCCACGCGCCTCACTATAATTTGTTGCCATTTTATCTTCAACACAAAAGTCATGACCTTT
GTCTGTGCCAAAAGGTGTTCGGCCCTATTTAATCGTACACTGGATTCTCTCAACCTACTACAAGGACTCT
GTCAACGAGATGAATCTCTGAGACATGAAGAATTGTCCACAGTACAACGCACATTCGATTCGTGGTATTA
CGGTTTTGGTAGTCCCGCTGTTGCTGGCTTTCTGGAGAGTGTAGCGAGCGATACGGGCGGTGCAACGTGT
GACACCTCCATGCATGGCTTGATAAGGGAACAGATACCCGACCTAGTTCGCATATCATTCACCGGACCTT
CTAGTGATATCCGAGACTCGGTGAAAAATATTATCCTGGATTTGAGAGTCAAAAAGGGCTTCAGGATTCC
ACAAATCACGTCACTTTTGCCCAGTTCCATGAAAAGCCTTCAAAAGATGGAGCATATGCGGTGCTTGGCG
GAGGAGCCCTCCGAAGACGAACCGTACTATACTACTTATATGCTTTTCCGCGAATATTGGTTCCAATGGG
GCCGACTGGAGAACTATATCTGCGTTATGGGTTATCATCCCGAATACTTGGAATGTTTTATGAAACTTCA
AGCGCATTTATTTCACGCGGACCTTCCCATTCCTTACTCAGATAGGCATTACCTGGCGGTTTTGGCTGCG
GCCGAACTGCGTTGTATATATCTCGTTCTGTTGTTTGCTCGATACTTTCTTGCCGCGGGCGGTGATCCCG
TATGGTTACAGGGTATTCAACACGCTCCTGTCAAATGGCGCCAATTGCTTAGTTTAAACCGTGATCTGGC
CGAGAGGCCTTGGGTGATTAAAGCTGATCGTGTGTACAGCCTAACACATCGTGGTGATTCGTTCTCGCGT
GAGACACTATCGTTGTCCGAGTTGATGCACGCAGTCGCCATCATGACCCATGTACACGCGTTGACCTGTT
TCATTTTCGCTTGTGGTATAGTACCGGAAATAGACCAGAATGAGGAGGTGTTCCGTCAGTTGGATTGCTT
ACAATCAAATGGAGAGTCCGACATAATGGTACTTTCACCTGCCTGCATCTACTCAGATAGTGGTACAACA
CCAAGAAATGGACTGGTGGACAGCTCCAATTCTGTGGACTCTGCCAATTGCTACTCTGGTCGCCGAACCT
CAGTCATTCGAAACAGTGATACTGGGGACCAAGAGTTGTCGGCCACGCAATTGCTACGTCTCATCCAAAC
TGAGGATTCTAGCTGGGAAGAAGTTTCCGAGGATATAGTAGCGGAGCAGTTTATGGAAGTGACTCAGTTG
AACATAAAATTGGACGCCGAACGATCCGCGGCCGAGTTGCAGCGAACAGACGAGTTCGTGCATAGCATAG
ACCAACATCCGGCTATTTTGCATTTCGTGGAAAACTCGGATTCAGGTTATATCAATTTCCAAGGCAAACC
GTTTCACGTTTCTGAATATTCCTGGCAAGAAGAGGGCTACGCATTGGCCGATCGGTTATGCAGTGATCTG
GGATCCTTGTTGGACGAGAAGTTTCGCAATGCACACGACCTCACCTACAATACACTCAATTTCATCACCA
ATGTGGATACAAGCTTGTACAGACGAACCGTATGGAATCACGTCCAAAGCCTTTTTGGGATTTGCCATGA
CGATTTTCGCTATGACCGCGTGGATCGACTCCTGACAAACAATCAACGGGCCTATTTAAAATTGTGCGCC
ACCGAACCGGTTGCGATCAACTCACAAGATCATCCCTTCGATAAAATGGTTCCCGCACTTTCTTCTTCCG
AAGTTGTTCATGTGATTCTCATGGTTGTGGAAGCCAGGCAGCAGGCCTGTTTACTGTACGCACTTCGCGC
CATTTCAGAATGTCAAGCACGTGATCACTGAGCATCCTTCGAACCTACTTTGCATATATATATATATATA
TATATATATATAT
>trnascan-scaffold10x_1006_pilon-noncoding-Pseudo_ACC-gene-0.24-tRNA-1 
GGTGGTGGCCCAGTAGTTTAGAGCGTTTGATTACCACCTCGGAGGTCATAGGTTCGATTCCCACCATCGC
CG
>trnascan-scaffold10x_1006_pilon-noncoding-Thr_GGT-gene-0.25-tRNA-1 
GCCGCGATAGCTCAGCCGGTAGAGCATCTGCACGGTATGCGGAGGGTCGCCGGTTCGATTCCGGCTCGCG
GCG
>trnascan-scaffold10x_1007_pilon-noncoding-Thr_GGT-gene-0.60-tRNA-1 
ACCGCGATAGCTCAGCTGGTAGAGCATTTGCTCGGTATGCGGAGGGTCGCCGGTTCAATTTTGGCTCGCG
GCG
>MSTRG.36.1 
CTCAAAAGCGCATGCGGATCTAGACTAGTCACTGCATCCGTCTCATCTGCTCTCAGTCCAATAAGGTGGT
CAATTGTTACAGCTTCTGATCCTGTCCGTTCGTCTCTAGCGACCAGCAAGATTCTTTTAAGTAGAGTTGA
ACTACAAGCTGTGAAGGACATTGGGATTCTCGAAAACTATGTCTTCCATCTGGCCATTAAAGATCATCAT
TGACCAGTTCAATCTTGTGGTTCGGAAATCACTAGGCCCTCGGCATTGTTGAACTGTTACATTACAGAAT
GGTACAGTGTATCGATTCACGACCGGAACATTTCCTATAACAGGGCTGAGTTCTCGGTGATGATAAATTT
GTATGCAGACGTCCTTCTGGGAGATGACTTCCTCGAACCACATGACAAAGTGGATATAACGTTTGGTGGT
GCACATATTATCGGCGCCGACCGACGAAGAATCCCTGCTAATAGCGTATCCCAACGACTTACCAGGGAAA
CAATTAACAAGCTTAGACGTTAGTGATAATCTTTTGATACATGGTGTTAATAATGTGCGCACATAGACTG
AACCCAGAGACGACAACCTTTCGGAAATATTTAGTCGACAGCAGCGAACATGTGTATAAGGCCTACGTAA
TCGGGAAGCATCAGTGAATTCCCAGTAATGCTGGTTTCAAGTTCATAGCAACACTGTTTACAAGGGCAGC
ATGACAAACTACACTTTTCTGGCGGGAGTAAATGTTGTATGAGTTTTCGTTTGCTCACTCATTTCGTTTT
GCATGACATCTTATAAACGGTCCTCTTTCTGTGTTCTAGCTTATGCATTCCATTTGTTAGACAAGTAAAG
TACAAATATTTGCTTCATTATTAAACCGATGGCTCTCACTGGTTCAGAAGCTACCTCAATTACTGCTGTC
ATCTCAGATGCGGTGACTGAGTTACGTACTTTGATCAATTTGATTGATATTCGTCAAAGTTCTACAAACT
GTCTTGGCGATGACCAGTTCGCTTTTGATGAGAATATTTTTATTCAGATGGAAAAGGTGTTGAGCAAATA
CTCCAACCCAGCTGCAAGGGTCAAGCTACCCAGTAAAAAAGGTATACAATCTCAGTACAACAACAGTGCA
ATACTCGATTCCAGTCACGTGGAACCAACGATTGAAGATTTGTTCAATTCGCGGGAATATACGGAGAAAT
TGGAAACAGATATGATAAAAGTCACTGAAATTTTAGCGCAACTGGCGGAGGAAGTGGATAAGAAAGGGAC
GTTTCAGGTATTGGAGGATGCAGTCAAACATGAAGAAGAAAAATTCCAGGAAATTGAAAAAATACTGGAG
CGTGAACGCATGATGAGAGCACGTGTCAAGACTCTCCGGGACGGAATAGACAGTCACATTCGGGAAGGTC
AGCAACTGATTGAACACAGCAGAGAGACCATTGCACATTTGAAAGACCAAGTTCAGGAGATGAAAGCTCG
AAGCGCCATGGAGGAGAAGTATATGACAAAATACTCAAATGTACGTTTGGCTGAATTAGAAAGTCGATTT
TTCGCGGAGAAGCGAGCATTACTGGATGAGATCGCAAAAGTCACCTTTCTTCAGGATCAAGAAACTCGAG
CATCCGAGGAAACCAAGTCCTTTATGCGTGATAGACTGGCTGAATTGACACAACTGGAAGAATATTGGCG
TACACGATCCGAAAGTGACGTACAAAAGTTGAGACATAAGCTGGATATTTTGCGGAGCAGCAAAATTAAG
GATTTCAATCGATTACATGAACTAACTCAGCAATATCAGGAATACGAGAATGTTGTGTTGGTCCATCGCA
TTGCTCTTGAAAAAGCCAGACAACAAGCGGAACAAATCGAAATGGAAGAAGACGCTTCTCAAAAGATTCA
AAACTGGTGGCGTTGCATTCTTGTGAAAAAAGAGTGGGGTCCATACGACAAGAAAAAGAAGAAGAAGAAG
CGGGGCAAACGGGGAAAGAAAACAAAGAAGTGACGAGAAATGTCAGGCATGGCCCTGACCGATGAATCAC
ATCCGTTTGTTCTTGGTCCTGTTCGACTTCCTGTTGTTCAGTTTTATGTACGATATAACAGGACGTAACG
TCTGTTGTCTGTTTAATTCTTTACATGCTAAAGATTTGAGATGTTACCGACCAAGTTGTCTATGATGCGA
TTTAATATATGACAATTGATACTACTTCTGTTTTGACTGATCTGGAATTAATATCTCAGATTTGGGAAAA
CAAATGTTTATGATAATACAACAAGTCTTGG
>maker-scaffold10x_1007_pilon-snap-gene-0.0-mRNA-1 
CCTCGAACCACATGACAAAGTGGATATAACGTTTGGTGGTGCACATATTATCGGCGCCGACCGACGAAGA
ATCCCTGCTAATAGCGTATCCCAACGACTTACCAGGGAAACAATTAACAAGCTTAGACGTTAGTGATAAT
CTTTTGATACATGGTGTTAATAATGTGCGCACATAGACTGAACCCAGAGACGACAACCTTTCGGAAATAT
TTAGTCGACAGCAGCGAACATGTGTATAAGGCCTACGTAATCGGGAAGCATCAGTGAATTCCCAGTAATG
CTGGTTTCAAGTTCATAGCAACACTGTTTACAAGGGCAGCATGACAAACTACACTTTTCTGGCGGGAGTA
AATGTTGTATGAGTTTTCGTTTGCTCACTCATTTCGTTTTGCATGACATCTTATAAACGGTCCTCTTTCT
GTGTTCTAGCTTATGCATTCCATTTGTTAGACAAGTAAAAACAATTTAAGAAGAATTTCACTTGGCGCAC
TTCCGCAACGGACCTTCTGAAAATTACCTGCAAGAGGAATGATACAGTTAGATGTCACTCCGTTACACAT
GGTTATTTAAGTAGGTACAAAACTGCCGGACCGGATGGGTTGTTTTCGTCCTTTTTAAGGATGGAAGCAA
CATCTTGGTATCAGAGTTAGACAAACTCCTCCGGGTTATCTGGGCTAGTGGACAGATTCCCAGGAATTTG
TGTAGATCGGCGACTGTGCTGGTTTGCAAGAAATGTGAGAGGTCCCCTTGTGAAAACGACAGAGGAATCA
GTTTGGTAAGTATCACACTCAAACCGTACTCCGGGATTAATCTTCATCGCATATCCAGTGCCCTTAAAGG
GTGTAGGCTTGAAAACCAAGCAGGTTTCAGATCCGGTTGAGATTGTATCGACCACATCTTTACCATACGA
TAAGTGTTAGAGCACAGGCACACCTTACATAGCCTGGCAAACTGCATCTTTTTATATGGAAGTGGCATTC
GATTCGGTCTACTGCACAACTCTTTGGCGATACCTCTTAGTGACTGGTTTGTCAGGGATTATTTCTCTTT
TCCAATCCCTGTATGCAAACATCTGGAGCTGACTTAGTTTATATGTATGAACCCAAATAAATAATTATTA
TTTACAGGTACCCGAAAAATGTGTCACGGCAGAATACAGTGTGATGAAATGTTGATGCTTTCAACCACTA
GGAAATGATTCGTAATACTGTACCTTGTATTCGCGCAACCAATAATTGTTCTGCATTCTAAGTACTATGT
TATTACTGATCATTGGATTCGGTTGAGTCCTTGATAGTGATTATTTTTAGCAAAGCACGTCACCCTTTAG
TACTTACAAACGTTCTCAACACATTTGTCTTGTGACAGTTCCTATTGATAATATTTACTCTGTGATTGCA
CATGAAGCCTTATCTAGTTTTGAATAAGATTGAAGCACCTATTTTCTAAACACTGAATTCCTTATGATAG
GTGTGTTAACAAAGCTTGAGAGCAATATTTCATGAGTGTTCTATCCGATAACATGAGACGTGTCAGATTG
CCAAGAAATTCATGCGATGTCCATAATTTCAACCGGCTATTTCACTGGGGTTTACATTATATTTTTAATT
AACAAATATCCTTTGCTGTTGATGACAACTTAGCAATAAGCAAGGTTGCCGCAGCTAATTATGTTTATAA
ATCAGGCAGTGAAGTCGAACTTTCTCCAGGAATCAACATAAAGCACACCAACTGCATGACTTTGCCGGGT
AGTAATTCACGGGTAATGGGAAGCACAATAGACTACTTGGCAAAATAACTGCCAGTTCACCTAATACAAC
TTGATCCTCTCAAAAAAGGCTCTTACAAAACGGCTCCATTTGACTTTGTGCTTGTAATCATCGCTACTGG
AGATAGGCTAGAAAAATAAACATCTTTTAGAGCTGCATTACAACGTCTTGAGCAGTTTGATGAAGTGATT
CATACTTTAGAAAGCTTTCAACAGCTTTAAAACCTAAGAACTCCCAACCATCTACTGAAATACCGGATGC
ATAATGACATACTACGTGACATTTCGTTGTAAGATTGTTAAACCCAGAAAGCCTTTTATTATTTAACAAG
TATTTTCTCCGAAACCCAGCTGGCTTTTGCTTGGAACATCACAGTATGTTGGGATTATATCATTATCTTA
CAAAATCGCCGATCCCGATGACTGGAAAGGGTCTTTTCACTAATTCGCCCTCTGTTTACCTTGTATTTGG
TGCTGGCATAGTCGGATTGTGGCTGGCAGGGGCGTTTTGAAGATTAACTCACGACTTGGAGCATGGGTAA
TGATGCATTTGCCTTTATATATATATATATATATATATATATATATATATATATATATATATATATATAT
AAAGTCCAGTTAAACTCAGCTCAGTTTCGAACAACGAATAACCATGTACTGACTGCTGTGGTTTTGGTCT
TTATCTGCTATTGCCAACCCAAATTTAAATTAAATGAATGAATATTAGAGAAAGAGTTCGGGACTAGAAA
CGGTAATAACAATTAGGTAAATATTGTATCAGTGTAAGAGCGCCGATGGTCGTGGAGCCTCTCACCATTT
CTGCCACTGTCCTTGCCCACTGAATGGATGGATCTCTTGAACCCCAACTAGTGTGCATAATATATGCTCT
ACATAGACGGTGTTAACATAAGATACAAAAGTGAGGTAATGGAGCGAGCAGCAATCATGTGTGTTTTATC
TTTTTACTTCCTTTCAAGGTACAAATATTTGCTTCATTATTAAACCGATGGCTCTCACTGGTTCAGAAGC
TACCTCAATTACTGCTGTCATCTCAGATGCGGTGACTGAGTTACGTACTTTGATCAATTTGATTGATATT
CGTCAAAGTTCTCTACCCAGTAAAAAAGGTATACAATCTCAGTACAACAACAGTGCAATACTCGATTCCA
GTCACGTGGAACCAACGATTGAAGATTTGTTCAATTCGCGGGAATATACGGAGAAATTGGAAACAGATAT
GATAAAAGTCACTGAAATTTTAGCGCAACTGGCGGAGGAAGTGGATAAGAAAGGGACGTTTCAGGTATTG
GAGGATGCAGTCAAACATGAAGAAGAAAAATTCCAGGAAATTGAAAAAATACTGGAGCGTGAACGCATGA
TGAGAGCACGTGTCAAGACTCTCCGGGACGGAATAGACAGTCACATTCGGGAAGGTCAGCAACTGATTGA
ACACAGCAGAGAGACCATTGCACATTTGAAAGACCAAGTTCAGTATCAGGAATACGAGAATGTTGTGTTG
GTCCATCGCATTGCTCTTGAAAAAGCCAGACAACAAGCGGAACAAATCGAAATGGAAGAAGACGCTTCTC
AAAAGATTCAAAACTGGTGGCGTTGCATTCTTGTGAAAAAAGAGTGGGGTCCATACGACAAGAAAAAGAA
GAAGAAGAAGCGGGGCAAACGGGGAAAGAAAACAAAGAAGTGACGAGAAATGTCAGGCATGGCCCTGACC
GATGAATCACATCCGTTTGTTCTTGGTCCTGTTCGACTTCCTGTTGTTCAGTTTTATGTACGATATAACA
GGACGTAACGTCTGTTGTCTGTTTAATTCTTTACATGCTAAAGATTTGAGATGTTACCGACCAAGTTGTC
TATGATGCGAT
>MSTRG.36.3 
GAATGATACAGTTAGATGTCACTCCGTTACACATGGTTATTTAAAGTTAGACAAACTCCTCCGGGTTATC
TGGGCTAGTGGACAGATTCCCAGGAATTTGTGTAGATCGGCGACTGTGCTGGTTTGCAAGAAATGTGAGA
GGTCCCCTTGTGAAAACGACAGAGGAATCAGTTTGGTAAGTATCACACTCAAACCGTACTCCGGGATTAA
TCTTCATCGCATATCCAGTGCCCTTAAAGGGTGTAGGCTTGAAAACCAAGCAGGTTTCAGATCCGGTTGA
GATTGTATCGACCACATCTTTACCATACGATAAGTGTTAGAGCACAGGCACACCTTACATAGCCTGGCAA
ACTGCATCTTTTTATATGGAAGTGGCATTCGATTCGGTCTACTGCACAACTCTTTGGCGATACCTCTTAG
TGACTGGTTTGTCAGGGATTATTTCTCTTTTCCAATCCCTGTATGCAAACATCTGGAGCTGACTTAGTTT
ATATGTATGAACCCAAATAAATAATTATTATTTACAGGTACCCGAAAAATGTGTCACGGCAGAATACAGT
GTGATGAAATGTTGATGCTTTCAACCACTAGGAAATGATTCGTAATACTGTACCTTGTATTCGCGCAACC
AATAATTGTTCTGCATTCTAAGTACTATGTTATTACTGATCATTGGATTCGGTTGAGTCCTTGATAGTGA
TTATTTTTAGCAAAGCACGTCACCCTTTAGTACTTACAAACGTTCTCAACACATTTGTCTTGTGACAGTT
CCTATTGATAATATTTACTCTGTGATTGCACATGAAGCCTTATCTAGTTTTGAATAAGATTGAAGCACCT
ATTTTCTAAACACTGAATTCCTTATGATAGGTGTGTTAACAAAGCTTGAGAGCAATATTTCATGAGTGTT
CTATCCGATAACATGAGACGTGTCAGATTGCCAAGAAATTCATGCGATGTCCATAATTTCAACCGGCTAT
TTCACTGGGGTTTACATTATATTTTTAATTAACAAATATCCTTTGCTGTTGATGACAACTTAGCAATAAG
CAAGGTTGCCGCAGCTAATTATGTTTATAAATCAGGCAGTGAAGTCGAACTTTCTCCAGGAATCAACATA
AAGCACACCAACTGCATGACTTTGCCGGGTAGTAATTCACGGGTAATGGGAAGCACAATAGACTACTTGG
CAAAATAACTGCCAGTTCACCTAATACAACTTGATCCTCTCAAAAAAGGCTCTTACAAAACGGCTCCATT
TGACTTTGTGCTTGTAATCATCGCTACTGGAGATAGGCTAGAAAAATAAACATCTTTTAGAGCTGCATTA
CAACGTCTTGAGCAGTTTGATGAAGTGATTCATACTTTAGAAAGCTTTCAACAGCTTTAAAACCTAAGAA
CTCCCAACCATCTACTGAAATACCGGATGCATAATGACATACTACGTGACATTTCGTTGTAAGATTGTTA
AACCCAGAAAGCCTTTTATTATTTAACAAGTATTTTCTCCGAAACCCAGCTGGCTTTTGCTTGGAACATC
ACAGTATGTTGGGATTATATCATTATCTTACAAAATCGCCGATCCCGATGACTGGAAAGGGTCTTTTCAC
TAATTCGCCCTCTGTTTACCTTGTATTTGGTGCTGGCATAGTCGGATTGTGGCTGGCAGGGGCGTTTTGA
AGATTAACTCACGACTTGGAGCATGGGTAATGATGCATTTGCCTTTATATATATATATATATATATATAT
ATATATATATATATATATATATATATATATAAAGTCCAGTTAAACTCAGCTCAGTTTCGAACAACGAATA
ACCATGTACTGACTGCTGTGGTTTTGGTCTTTATCTGCTATTGCCAACCCAAATTTAAATTAAATGAATG
AATATTAGAGAAAGAGTTCGGGACTAGAAACGGTAATAACAATTAGGTAAATATTGTATCAGTGTAAGAG
CGCCGATGGTCGTGGAGCCTCTCACCATTTCTGCCACTGTCCTTGCCCACTGAATGGATGGATCTCTTGA
ACCCCAACTAGTGTGCATAATATATGCTCTACATAGACGGTGTTAACATAAGATACAAAAGTGAGGTAAT
GGAGCGAGCAGCAATCATGTGTGTTTTATCTTTTTACTTCCTTTCAAGGTACAAATATTTGCTTCATTAT
TAAACCGATGGCTCTCACTGGTTCAGAAGCTACCTCAATTACTGCTGTCATCTCAGATGCGGTGACTGAG
TTACGTACTTTGATCAATTTGATTGATATTCGTCAAAGTTCTACAAACTGTCTTGGCGATGACCAGTTCG
CTTTTGATGAGAATATTTTTATTCAGATGGAAAAGGTGTTGAGCAAATACTCCAACCCAGCTGCAAGGGT
CAAGCTACCCAGTAAAAAAGGTATACAATCTCAGTACAACAACAGTGCAATACTCGATTCCAGTCACGTG
GAACCAACGATTGAAGATTTGTTCAATTCGCGGGAATATACGGAGAAATTGGAAACAGATATGATAAAAG
TCACTGAAATTTTAGCGCAACTGGCGGAGGAAGTGGATAAGAAAGGGACGTTTCAGGTATTGGAGGATGC
AGTCAAACATGAAGAAGAAAAATTCCAGGAAATTGAAAAAATACTGGAGCGTGAACGCATGATGAGAGCA
CGTGTCAAGACTCTCCGGGACGGAATAGACAGTCACATTCGGGAAGGTCAGCAACTGATTGAACACAGCA
GAGAGACCATTGCACATTTGAAAGACCAAGTTCAGGAGATGAAAGCTCGAAGCGCCATGGAGGAGAAGTA
TATGACAAAATACTCAAATGTACGTTTGGCTGAATTAGAAAGTCGATTTTTCGCGGAGAAGCGAGCATTA
CTGGATGAGATCGCAAAAGTCACCTTTCTTCAGGATCAAGAAACTCGAGCATCCGAGGAAACCAAGTCCT
TTATGCGTGATAGACTGGCTGAATTGACACAACTGGAAGAATATTGGCGTACACGATCCGAAAGTGACGT
ACAAAAGTTGAGACATAAGCTGGATATTTTGCGGAGCAGCAAAATTAAGGATTTCAATCGATTACATGAA
CTAACTCAGCAATATCAGGAATACGAGAATGTTGTGTTGGTCCATCGCATTGCTCTTGAAAAAGCCAGAC
AACAAGCGGAACAAATCGAAATGGAAGAAGACGCTTCTCAAAAGATTCAAAACTGGTGGCGTTGCATTCT
TGTGAAAAAAGAGTGGGGTCCATACGACAAGAAAAAGAAGAAGAAGAAGCGGGGCAAACGGGGAAAGAAA
ACAAAGAAGTGACGAGAAATGTCAGGCATGGCCCTGACCGATGAATCACATCCGTTTGTTCTTGGTCCTG
TTCGACTTCCTGTTGTTCAGTTTTATGTACGATATAACAGGACGTAACGTCTGTTGTCTGTTTAATTCTT
TACATGCTAAAGATTTGAGATGTTACCGACCAAGTTGTCTATGATGCGAT
>MSTRG.36.4 
CTTTGGCGATACCTCTTAGTGACTGGTTTGTCAGGGATTATTTCTCTTTTCCAATCCCTGTATGCAAACA
TCTGGAGCTGACTTAGTTTATATGTATGAACCCAAATAAATAATTATTATTTACAGGTACCCGAAAAATG
TGTCACGGCAGAATACAGTGTGATGAAATGTTGATGCTTTCAACCACTAGGAAATGATTCGTAATACTGT
ACCTTGTATTCGCGCAACCAATAATTGTTCTGCATTCTAAGTACTATGTTATTACTGATCATTGGATTCG
GTTGAGTCCTTGATAGTGATTATTTTTAGCAAAGCACGTCACCCTTTAGTACTTACAAACGTTCTCAACA
CATTTGTCTTGTGACAGTTCCTATTGATAATATTTACTCTGTGATTGCACATGAAGCCTTATCTAGTTTT
GAATAAGATTGAAGCACCTATTTTCTAAACACTGAATTCCTTATGATAGGTGTGTTAACAAAGCTTGAGA
GCAATATTTCATGAGTGTTCTATCCGATAACATGAGACGTGTCAGATTGCCAAGAAATTCATGCGATGTC
CATAATTTCAACCGGCTATTTCACTGGGGTTTACATTATATTTTTAATTAACAAATATCCTTTGCTGTTG
ATGACAACTTAGCAATAAGCAAGGTTGCCGCAGCTAATTATGTTTATAAATCAGGCAGTGAAGTCGAACT
TTCTCCAGGAATCAACATAAAGCACACCAACTGCATGACTTTGCCGGGTAGTAATTCACGGGTAATGGGA
AGCACAATAGACTACTTGGCAAAATAACTGCCAGTTCACCTAATACAACTTGATCCTCTCAAAAAAGGCT
CTTACAAAACGGCTCCATTTGACTTTGTGCTTGTAATCATCGCTACTGGAGATAGGCTAGAAAAATAAAC
ATCTTTTAGAGCTGCATTACAACGTCTTGAGCAGTTTGATGAAGTGATTCATACTTTAGAAAGCTTTCAA
CAGCTTTAAAACCTAAGAACTCCCAACCATCTACTGAAATACCGGATGCATAATGACATACTACGTGACA
TTTCGTTGTAAGATTGTTAAACCCAGAAAGCCTTTTATTATTTAACAAGTATTTTCTCCGAAACCCAGCT
GGCTTTTGCTTGGAACATCACAGTATGTTGGGATTATATCATTATCTTACAAAATCGCCGATCCCGATGA
CTGGAAAGGGTCTTTTCACTAATTCGCCCTCTGTTTACCTTGTATTTGGTGCTGGCATAGTCGGATTGTG
GCTGGCAGGGGCGTTTTGAAGATTAACTCACGACTTGGAGCATGGGTAATGATGCATTTGCCTTTATATA
TATATATATATATATATATATATATATATATATATATATATATATATATAAAGTCCAGTTAAACTCAGCT
CAGTTTCGAACAACGAATAACCATGTACTGACTGCTGTGGTTTTGGTCTTTATCTGCTATTGCCAACCCA
AATTTAAATTAAATGAATGAATATTAGAGAAAGAGTTCGGGACTAGAAACGGTAATAACAATTAGGTAAA
TATTGTATCAGTGTAAGAGCGCCGATGGTCGTGGAGCCTCTCACCATTTCTGCCACTGTCCTTGCCCACT
GAATGGATGGATCTCTTGAACCCCAACTAGTGTGCATAATATATGCTCTACATAGACGGTGTTAACATAA
GATACAAAAGTGAGGTACAAATATTTGCTTCATTATTAAACCGATGGCTCTCACTGGTTCAGAAGCTACC
TCAATTACTGCTGTCATCTCAGATGCGGTGACTGAGTTACGTACTTTGATCAATTTGATTGATATTCGTC
AAAGTTCTACAAACTGTCTTGGCGATGACCAGTTCGCTTTTGATGAGAATATTTTTATTCAGATGGAAAA
GGTGTTGAGCAAATACTCCAACCCAGCTGCAAGGGTCAAGCTACCCAGTAAAAAAGGTATACAATCTCAG
TACAACAACAGTGCAATACTCGATTCCAGTCACGTGGAACCAACGATTGAAGATTTGTTCAATTCGCGGG
AATATACGGAGAAATTGGAAACAGATATGATAAAAGTCACTGAAATTTTAGCGCAACTGGCGGAGGAAGT
GGATAAGAAAGGGACGTTTCAGGTATTGGAGGATGCAGTCAAACATGAAGAAGAAAAATTCCAGGAAATT
GAAAAAATACTGGAGCGTGAACGCATGATGAGAGCACGTGTCAAGACTCTCCGGGACGGAATAGACAGTC
ACATTCGGGAAGGTCAGCAACTGATTGAACACAGCAGAGAGACCATTGCACATTTGAAAGACCAAGTTCA
GGAGATGAAAGCTCGAAGCGCCATGGAGGAGAAGTATATGACAAAATACTCAAATGTACGTTTGGCTGAA
TTAGAAAGTCGATTTTTCGCGGAGAAGCGAGCATTACTGGATGAGATCGCAAAAGTCACCTTTCTTCAGG
ATCAAGAAACTCGAGCATCCGAGGAAACCAAGTCCTTTATGCGTGATAGACTGGCTGAATTGACACAACT
GGAAGAATATTGGCGTACACGATCCGAAAGTGACGTACAAAAGTTGAGACATAAGCTGGATATTTTGCGG
AGCAGCAAAATTAAGGATTTCAATCGATTACATGAACTAACTCAGCAATATCAGGAATACGAGAATGTTG
TGTTGGTCCATCGCATTGCTCTTGAAAAAGCCAGACAACAAGCGGAACAAATCGAAATGGAAGAAGACGC
TTCTCAAAAGATTCAAAACTGGTGGCGTTGCATTCTTGTGAAAAAAGAGTGGGGTCCATACGACAAGAAA
AAGAAGAAGAAGAAGCGGGGCAAACGGGGAAAGAAAACAAAGAAGTGACGAGAAATGTCAGGCATGGCCC
TGACCGATGAATCACATCCGTTTGTTCTTGGTCCTGTTCGACTTCCTGTTGTTCAGTTTTATGTACGATA
TAACAGGACGTAACGTCTGTTGTCTGTTTAATTCTTTACATGCTAAAGATTTGAGATGTTACCGACCAAG
TTGTCTATGATGCGA
>trnascan-scaffold10x_1007_pilon-noncoding-Thr_GGT-gene-0.61-tRNA-1 
ACCGCGATAGCTCAGCTGGTAGAACATCCGCCCGGTATGCGGAGGGTAGCCAGTTCGATTCCGGCTCGCG
GCG
>trnascan-scaffold10x_1007_pilon-noncoding-Pseudo_CAC-gene-0.62-tRNA-1 
GCCCGGATAGTCTTGTGGTTAAGGTGTTCGATTCACAATCGTTCATCCCTTGTTCGAGTCCCCGTGGGGG
CT
>maker-scaffold10x_1007_pilon-snap-gene-0.1-mRNA-1 
AAATAGGCAAGAATACTTCTTGTCAAATACCGGCTATTGTTAGATACTGAAAAAAGTGATAGTTTTAAAG
TTCATGCCGATCTATAAAGTGCGTTAAACATAGGCGAAAATAACTTTTTCTGAACCCAAGCATCTGTGCA
TCTTTTCGTTGTACCAACTAGGCTTCAGCCCGTACGTACACACACACCCTTCACTGGGGCACTCCGGTGG
AATGATGACATGGAATGTCATCCATGTCGCCGTATTTTAGCAGTGTCACATTTTCGGAGCAGGGAAAAAT
CAAAGGAATTTCTTTCGTTAAGTTCTTCATCATTCATTACCACACGGAGCCACTTGATAATTTTTGTGTT
CCCGAAGTTTGCAAATAGTGCTCAGCAGGTTTTCCATATATCTGGGTTGACAATACAGAATGTGCGTAGC
CTAAGTGAACTAGACAGGCAATGATGCACACAAGCATCTCGCGCGAAAGAAAATTGGTTTTAGGCGATGT
TGCCCTCTGCACAGCTATCGTCTAACCAAAAAAGGGGCTACATCTAACTCCTTGATTTAATCGCCGTTGA
GCCTGCGTAAAGCTGATTATCACCCTCCTAGGAATTCGTTCCAAAACTGAAAAGATTTGGGAGGATTTCG
TTCGCTCAAGTAGTCTACCGACCGAAAGGCGTTGTACGGACATACATTATCTCAAATCGCAACTCTCACT
TGCTTTCCCAAGGAGGGTGACAGTATGGGTAAACCTACAATCATTCGGTCTCTGCCTTCTCTCTCTCACT
CTTGTCTTCCAGCTACCGATTGCGACAATTGGCACGCGGTTGGCGAAATAAGGGTGGGGTTTCGGATCGT
TTGATCGGACACCATAGTCCACCAATCACAGCCCACTCAAAATGTCATGTCATCATTGCCAAGTCAACAG
GCGCCAAGAACAGTGAATTTGGCGACATGAAGCTGGCGCCATGGTGTAACAGCTCTGACAAAATCACCAC
TGGCACCAGTCGGAATAACAACAGCAATAACAACAAGGACTACAGCGATGACAGTTACCCACGGGCATGC
GACTGTGACTTCGTGAAAACGTTTGAACCAGCAGTCATGCGACTACTAGAACAACTCCTACCAAGCCATA
CTTCGCCTATTTTGAGACTGAGTTTGACGCCGCCCTTGGTGACCTTCATTCTTCAGTGGATGCACGGCGA
CAACAGGAAGCTTGGCGACAATGGTCTCGAGTATATTCACTGTCTAATTGGCAGCAAGACCACCGATCCT
CTTTCAGATTTTATCGGACTGGGTCTAGTGACGTCTATTGAGAGGCGCCGATTGTGGCGGCCAACGGATG
GTGTTAGTGAGGCCGCTGATGCTATTTTTGTCAGTACTACTATTCTAAAATCCTTATTATTGAACGAAAT
TGCACGTGTGAACAGGGAAAATCAGTGGTCAATCGCTACGCCGGCAAAGGGGACACATGATACCACTCGT
TTGATTTTATCCCATGCTTGTGAATGGCATGGACCAAGTAGCCATCCATCAGCTGTTTTTCTGTCAGAAG
AGCTTAACTTTGTTGAACACTCTGCGTGTTCCATATACGGCGCCACTCTGTCTGCACGGAATCCAGAGAA
AGTTTGGGATGTGACTACAATCAGTCCTTGTATTCCAATCACCTCAAACGGCTATGGCCTTTACAAACCA
ATACGGAAAAGTGTCCGGGATCAGACAGATGCAACTGGTATTTCAATTTCACGCTGGACTGATACACTCT
GCTGGCTGTTCTCCGCGTTTGGCAGGCAGCAGACTGTGATAAGACGACACCATGGGCGAACCGGCTGGTC
AAACGGTCAGCGTCTATTCCCTCATTTTGCTTCTACATTTTTCTACATCTTGTGCATACTGACAATTTTC
TCAGAGGCATACCACGTCAAAACGAAGTCAACTAATCCCACACAACTCCGTGCGAGATCATATAACCCCT
CATGGGCTATTACAGCTCCAGGCAAATCTGAACTGCGAGCCCGTACACCGAACTATTTATTTCGTCTTCA
CGATCGACACATGCATGACTGGTGGGATTTCGACCAGTTTGAAGCGGACCGTCTGAAACACCCTATACAC
CTGTCACGATCGAGTGAAACCAAATCGGAGAGTTGGAATGATGCCAGTCTGGGGACGATAACTGCTGTGC
GACACCATCGGCACGTTGGAACCTTCCAAGAGCACGTTCCACTTGATGACCCCGTTGTTCAACCTTTGTT
GTCGTACCATCCATCCGCTTCCCAACTACGTGGTCATCGTCTAATGTTTCGTTTGGCTGAAATGCCCGAA
AATGAAAAACTTGTGGCAGCCAGTCTACGATTACGTTATAAGCCTTCGAAGACGAGCTATTCGAATTCCA
CTGCTAAACGGGTCAGTATGCAATGCAGCCGCCTAAAAATGGATCCAAATTATTGGCCAGTAACTCTATG
GTTACATCATGATGTCACAGATGAATCGAATCTGTGGAATTTGGAGACTGTTGGCTCATTTGAACCAGAC
GAACCCACCTGTGAATTGTCTTTCGGGATAAATAACCATACGTTGCTCCATCTTCCAGTCGGCTGGTTTC
ATATCCCTCTTGGTTCGACAATAATCGCTCTGCTGCGGAAAATAAATCACGGTATTGATCCGAGCAAATA
CGTGACCATTAGGTTACGTAGCCTCAGTTTACCGTTAGGCGTGGATCAAACTTTGAGTGAATTACGACTT
AGTCCACTTTCCACAAAGATCACGGAAGGAGTTCAGTGGTTGCACGATGCCCCCCATTTATTCACATACC
ATCGCGACCCCGAAATACTGACTGAAATCAGAAGGACCAGACGTTCCATTCCAAAATGGGATGAGGAATT
GGGCGAGACGAAAGTCAAATACCACCATGCTAGAAAAAGGAGAGTAACACATACAAGCTTGAAGAAGAGA
AACTACGAAGAAACAAAACCATTCAGCGTCAAGAAAGCAAATAATAGGGGAAAATGTGAGCAGAAACATC
GGCGGATTCAAGAAATACTTCATTCCGGCTCCGTGCCGGCTGAATGGAAACGGCGAACTCGACGTCACAT
TCCACTTCCTCGGCGGTGCGTCCGTGCTATTTCGGACGGATGGAAGCTTCAAGGTTTACCAGCTGGTTCG
TTCGATTACCAATCAGAAGTTAACCCCGTGAACTTTCGGAATATGGTGCGTGATCCGAAATATAGCTTCC
GTAGTAGGAGTTTCATGGATAATAGGGGTGAGACTTACGAGTCGCGATCTGTCTCATCTTCATCCCCCAC
GGACGGATTTCATTATTCACGAACAGATAAATCATTGAATACGGACGAATATTTAGAAAGCACATGTCAA
CGTCGTGACTTGGTGATCGATTTTGATGAAGTTGGCTGGGCCGGGTGGGTGATAGCTCCTCAAGCATACA
ACGCACGTTACTGTCGTGGGCAGTGCCCTTTTCCCCTGTCAACCCACTATAATACAACAAACCACGCAGT
GCTTTTACAACTAGTTCATTTACTTGATGCTGCCCGGATATCCGGTCCATGTTGCGTACCAAACCAGCTC
TCTTCTCAATCTCTTCTTTACCACAAACAGAATGGTGATGTAGTTCTTCGAGTTTATCAGGACATGGTTG
TTGAAAGCTGCGCATGCCGGTAGACCGGTATTCATAGGAAGATTGCCCCTCAGTTGCCTGAACAAGTTCC
TCGAAATTTCCCGGTTGCTAATCAATACGTGAATGCTCAAACACTGACACTGATGCTTGCATGTTCACTG
ATATCTAAAGGAGATCGGCAATGCAGCATCCAAATAGGGAGAATGACATGAATTTATTGTTTTTGGTTTT
TATTTCCTTATTCCTGCGTTATATTTAATTCACGCGAACTGCAGCGTTTCCATTTACAGTGAACATTTCC
ATCACTATGAAGTCATTACATTTCGCAGATCACTTGTTAAATTTCAACCCAGTAATAAACAAGGTTATTT
GCTGTCCCAGACACCGCATGTGAAGTCATGTGCAAAGTGGAAAATTGTTATATTGTGTCCGACTTTACCA
CTTTTAGTTACCTTTCCCACTCGTTTATTCGCAATATTTGTTCTTCTCTCGCAACCGTGAAAGAGTCTGA
ATTTTGTTTGGGTTCATATCTCATGCTTTTGGTAATCGCAAGTTGTCTAAGTGTCACTGAAATTAGTGTA
ATTGTTCTGGTATTTGTTTTAACTCTCCAGTCAGAGATCCTACTTCCATCCGCCCCGTTAGAGATGTACA
CGCGAGCAGATGCATAATCAACCCACGACTGACATATCGAGAAAACCTGTACGTCAGCCGAGTTCTTCAT
ATGATACAATTTTTCTGGCCATTCGTGTGATTCTCAGTACCCAATTCGCTGTAAAATGGCTTTTATGCAC
GAGCAAGTGCATGCTTACATGCACACACACGTTTATACGTAGAAACATACATGCACGAATAT
>trnascan-scaffold10x_1007_pilon-noncoding-Pseudo_CAC-gene-0.63-tRNA-1 
GCCCGGATAGCCTTGCGGTTAAGGTGTTCGATTCACAATCGCCCACCCCTTGTTCGAGTCCCCGTGGGGG
CT
>maker-scaffold10x_1007_pilon-augustus-gene-0.86-mRNA-1 
CTGGAAGAATAACCGATTCATGTTGGCCATCTCTACTTTGTCGTAGTCAAACAGGACGAGACGGCCGACT
CCGCAGCGAACCAGCATCTCCGCGGTGACCGAACCTACACCACCGATGCCGACGATAGCGACGGTTTTTT
GACGTATACTGAGGGGGGATAATACAACAAATAAATAAGAGGAAGATGCTCACTAAAAGTAGTAAAACAC
TATAGATCAATGCAGTGTCATCGAACGTCTAACAGGAACGAGATGCTAGTTCAATTTGAATTAGAAAAAT
CACCAACAGGTATGAAAATTTATTCATGTGATAACTGTCATACAATGATCGACTCATGACAACGTTTCAG
CTTCACAGTATTCAGTCATTACATTGTACGTCTACGCCCGGAATTAAAAGATAAAGGGTTGAAATAACAA
CTGATCTTCTCAGTAAGGAACACAATATTACTGAGGTCACTTATTTATTTTTAGGTAATTAGGCTCGTTC
GGATGCAGTAGCGGCCTCAGTTCATAGTATCTGCAGGTTTTTGAACGACTCGAAGGAGTGTATTCTTTCC
CACTATTAATTCTTGATCCATTTTCTTGATCAGTCCTCTTTATTAAACACGAAACGTATAGCTATTCTTT
AAAATGACTAGCGTCAATCTAGCCGAATGGTGCAACTCAGTATACCCAGGAGGAGCAGCTGGTTTTCACA
ATCCTTGCTCAATAATNCTTGAAGATGCAAAACGCATCACAAACATTGCTACACTGTTGTTTAGGCTATT
TAGAAAAACGTGCAACTTACCTGGATCTTCACTCAGAAGAACAATATCGTCCGCGTATTCCAAATCAGAC
AGTTTACTGCCTGAGCAAAGATCGACGCCGCTATTCTCACACGAGGATAGGGCTATCTCAAAAATCAATT
CAATCACAAAATTGAAGAGGAAAGGTGAAACAGGGCACCCCTGACGAACAACACTTTTCATGGTGAACAC
ATCGGAAAGATCGCCGTAAGCACGAACTCAGCTTCAGCTGTTCCCATACAAGCTTTTGATAAGAGAAATA
AACTTCTCTGAAACACCCTTCACTGAAAAGCAGCGCCAGGGAACTTCAGGTTGATGGGATCGAAAGCCGC
TTTTTTAAATCAAGGAGGAAAGCGGACACGCGAAGCGTGAAACGAGAGAATGAGGTTGTTTCCGGGGTGC
GCAGAGTTAAAACAAAAGTGAGGTCTTGTATGCGAGTTTCAGAGACACAGCATACATCTATTTTAAACAG
GTCAAGTGCTCCAGCGAGGGAAGCCTGTTATCCTATCTGACATAGCGTGCGGACGTTAAAGGCAGCCAAG
TGAAGTGAACACTTGAACTCAAAAACCGGAGGATTTCACACCGGTAAACTTATTCTCTCCGTGTTCATTC
CTGGAGTGTCCTCTCCGGGGGCACCGTGAATAGAACCAGATGCTGCCCATTCACTGGTTCAGAGACTGGA
CTCCGTTTGGCCTCTACCCATTGACCCGCCAGGCATGATTGCATTTCCGGCTTAAGGAAGCCATCCTGCA
CAGCTCTTTGGGTCAGGGAGGTACGCAAGCCATCACACCACGCCAGGTGGCAGTCTCGTCGTGACGTGAA
CAGAACCGTTCGACCGAACTACACACAAACGACTGCAGACTAGAATCCATTCTGATAGTGCCCGCTCAGC
CCNNNNNNNNNNTTATAACTTGAAGATGCAAAACGCATCACAAACATTGCTACACTGTTGTTTAGGCTAT
TTAGAAAAACGTGCAACTTACCTGGATCTTCACTCAGAAGAACAATATCGTCCGCGTATTCCAAATCAGA
CAGTTTACTGCCTGAGCAAAGATCGACGCCGCTATTCTCACACGAGGATAGGGCTATCTCAAAAATCAAT
TCAATCACAAAATTGAAGAGGAAAGGTGAAACAGGGCACCCCTGACGAACAACACTTTTCATGGTGAACA
CATCGGAAAGATCGCCGTAAGCACGAACTCAGCTTCAGCTGTTCCCATACAAGCTTTTGATAAGAGAAAT
AAACTTCTCTGAAACACCCTTCAGTAAGAAGCAGCGCCGTTGAGCTGTGCGGTCGATTGAATTGTACGCC
GCTTTCAGATGAAGAAAGACACAGATTTTGGGCCTACGGAGGATGTGTGTGTTCTGAGGGTTGCCGAAGA
GTTAAGATGTGGTCGATGCAACCCCGACCGGGGCTGAAACCGGCATGATATCTGTCCTCAAGTTCCACGA
ATAACACATTCAACCTAGATGACGTTCACGTGCTCAGTAATATCCATATGAGATACTCAAGGGAGTTCTT
AGGAGCCTGGCGTTCATCCACAAGTTTGATCGATAGATGCATTGAATTGGATCCCGTATACAGCCTAATA
AAACGCAAGAACCTCTACTGACGGAAAGTGAAACGTGGTTTATGCCACAAGTCGGAATCAAACCTTCCAC
TTTCCTTCCAGCCTTGAACTGCCCCATCAGTAGCATATTTTCATGCTAAGCTAATTTATATGTGCGATTG
GATTGTTTTCAATGGCCGTTTGTGCTACAATTTTGTCTTCTGCTTCCAGGTCTGGTTCGAATCTGGTGTG
AGCGAGGACGCGGTTAGTTGTCACATCCAGTTGTTGTATCCCGGTCGAACACCATGTTTCGAATGTCTGC
CTCCACTTGTTGTGGCCAGTGGTTTGGACGAGAAAACCCTCAAACGTGAAGGTGTTTGTGCAGCTTCTTT
GCCAACCACTATGGGTTTGGTGGCCAGCCTGTTAGTTCAAAACGCATTAAAGTGGCTACTGGAATTCGGT
GAGGTAACTAGCTACTTGGGCTATGGTGCTGCCAAGGATTCTTTTTATCGTGTCAATCTCTTCCCAAATC
CACACTGCGCGGATCAGTGGTGTTGTCGTCGACAGGCGGAACGACGCGAGCAGCTAGAAAGACTTGGCCT
ACCGTTGAATGCACCGTGGAATGCGGAACAACAAGTAGTTGCAGAAACCGCTCGTCGACAAGCCGAACTG
AACGCAAGCAAACCGAAACACGAAGAAAATGAATTTGAAATCGAAGTGGATTCGGTTGGTGACGTAGACC
ATGGGTCTAGTCTTCGAATGACAATGTCAGAAGAAATCTTTCCATTAGGCGAGGGTGTGCGAACTATGTA
TCCAATTCCAAAGCCAGTAAGACAGGTTGATGATCCCGCGGTCGCTGGAGATGATTGTTGCGCCATGGAA
CCAGATACTTTGGAAGCTTTGATGGCCCGAATGAAACAACTGTAATAATTTATCGTCTTACTTGCATTCC
TCATCCCTTCGTCATCCATTCAACTTACTCATCCAGTCCTTGCCAAACCAATATTTCCTATCCGTTTTCG
GTCTACACTCCTTTTGTCGTCCAATATCCTTCTTCCACGTGTATTTTTCATTTTACTCGTCTTTCCAACT
TGCACGAAGCGATTTCGTTTTTCTTATTTCATCTTGTGCTTTCATTTGCTGTTCGTCGTCTTTTTCAACA
GTTTATCTATGGACCATGTCTGCTTGTTCTCCTTTCCTAAATGTCTATCTGAGAGCCTTGTGTTTTGTAT
CATTGCTAAATAAAACAAGTTCAAGGTTGTTTCATTTCGTTATAAACTCACAGGA
>MSTRG.40.2 
TTAGATTCCTTCCACATAAGGAAAACATTGTTACAGACCAAGACTGTTGAGCAGTTAAGCTACAATGAAC
AGTGATCAGTAGGGAAATTAGACGTCTGAGTGTATCTTTCGCTGGCCAACCCCTACGAAGCACAAAAGGT
AACAATGGCGCAGCACAATACTCTATCGCAGACATAGATCACTGAACGGCAAAGATGACACAGAATCAGT
CGCTTTGTCAAAATAAAAACACTTAAAGTGAGTAAATCTGTAGCACCTGTATTATTATCTCACTACCTTT
TGTGAAGAATGAGTAATACTCCTCTCTTCTCCGTGATCATCCTTTTCACAAATATTCCCGCAGTTGCCTG
CCTTGGATTCCGGGGATTATTCCCCATTGCCCAAGTTGCTGAATTTCATGTAACGATTATATATGCTGAA
ATTTTCGCTGTTACTATTTAATTGCGATCTTCAACTGAAGCATTTATTTCACGCATGACTTCGTGACTTT
GTGAGTTGGCAACCAGGTCCATGGCCGGGAATTGAAAGATAAAGGGTTGAAATAACAACTGATCTTCTCA
GTAAGGAACACAATATTACTGAGGTCACTTATTTATTTTTAGGTAATTAGGCTCGTTCGGATGCAGTAGC
GGCCTCAGTTCATAGTATCTGCAGGTTTTTGAACGACTCGAAGGAGTGTATTCTTTCCCACTATTAATTC
TTGATCCATTTTCTTGATCAGTCCTCTTTATTAAACACGAAACGTATAGCTATTCTTTAAAATGACTAGC
GTCAATCTAGCCGAATGGTGCAACTCAGTATACCCAGGAGGAGCAGCTGGTTTTCACAATCCTTGCTCAA
TAATNCTTGAAGATGCAAAACGCATCACAAACATTGCTACACTGTTGTTTAGGCTATTTAGAAAAACGTG
CAACTTACCTGGATCTTCACTCAGAAGAACAATATCGTCCGCGTATTCCAAATCAGACAGTTTACTGCCT
GAGCAAAGATCGACGCCGCTATTCTCACACGAGGATAGGGCTATCTCAAAAATCAATTCAATCACAAAAT
TGAAGAGGAAAGGTGAAACAGGGCACCCCTGACGAACAACACTTTTCATGGTGAACACATCGGAAAGATC
GCCGTAAGCACGAACTCAGCTTCAGCTGTTCCCATACAAGCTTTTGATAAGAGAAATAAACTTCTCTGAA
ACACCCTTCAGTAAGAAGCAGCGCCGTTGAGCTGTGCGGTCGATTGAATTGTACGCCGCTTTCAGATGAA
GAAAGACACAGATTTTGGGCCTACGGAGGATGTGTGTGTTCTGAGGGTTGCCGAAGAGTTAAGATGTGGT
CGATGCAACCCCGACCGGGGCTGAAACCGGCATGATATCTGTCCTCAAGTTCCACGAATAACACATTCAA
CCTAGATGACGTTCACGTGCTCAGTAATATCCATATGAGATACTCAAGGGAGTTCTTAGGAGCCTGGCGT
TCATCCACAAGTTTGATCGATAGATGCATTGAATTGGATCCCGTATACAGCCTAATAAAACGCAAGAACC
TCTACTGACGGAAAGTGAAACGTGGTTTATGCCACAAGTCGGAATCAAACCTTCCACTTTCCTTCCAGCC
TTGAACTGCCCCATCAGTAGCATATTTTCATGCTAAGCTAATTTATATGTGCGATTGGATTGTTTTCAAT
GGCCGTTTGTGCTACAATTTTGTCTTCTGCTTCCAGGTCTGGTTCGAATCTGGTGTGAGCGAGGACGCGG
TTAGTTGTCACATCCAGTTGTTGTATCCCGGTCGAACACCATGTTTCGAATGTCTGCCTCCACTTGTTGT
GGCCAGTGGTTTGGACGAGAAAACCCTCAAACGTGAAGGTGTTTGTGCAGCTTCTTTGCCAACCACTATG
GGTTTGGTGGCCAGCCTGTTAGTTCAAAACGCATTAAAGTGGCTACTGGAATTCGGTGAGGTAACTAGCT
ACTTGGGCTATGGTGCTGCCAAGGATTCTTTTTATCGTGTCAATCTCTTCCCAAATCCACACTGCGCGGA
TCAGTGGTGTTGTCGTCGACAGGCGGAACGACGCGAGCAGCTAGAAAGACTTGGCCTACCGTTGAATGCA
CCGTGGAATGCGGAACAACAAGTAGTTGCAGAAACCGCTCGTCGACAAGCCGAACTGAACGCAAGCAAAC
CGAAACACGAAGAAAATGAATTTGAAATCGAAGTGGATTCGGTTGGTGACGTAGACCATGGGTCTAGTCT
TCGAATGACAATGTCAGAAGAAATCTTTCCATTAGGCGAGGGTGTGCGAACTATGTATCCAATTCCAAAG
CCAGTAAGACAGGTTGATGATCCCGCGGTCGCTGGAGATGATTGTTGCGCCATGGAACCAGATACTTTGG
AAGCTTTGATGGCCCGAATGAAACAACTGTAATAATTTATCGTCTTACTTGCATTCCTCATCCCTTCGTC
ATCCATTCAACTTACTCATCCAGTCCTTGCCAAACCAATATTTCCTATCCGTTTTCGGTCTACACTCCTT
TTGTCGTCCAATATCCTTCTTCCACGTGTATTTTTCATTTTACTCGTCTTTCCAACTTGCACGAAGCGAT
TTCGTTTTTCTTATTTCATCTTGTGCTTTCATTTGCTGTTCGTCGTCTTTTTCAACAGTTTATCTATGGA
CCATGTCTGCTTGTTCTCCTTTCCTAAATGTCTATCTGAGAGCCTTGTGTTTTGTATCATTGCTAAATAA
AACAAGTTCAAGGTTG
>MSTRG.41.1 
AATAAATAAGTGACCTCAGTAATATTGTGTTCCTTACTGAGAAGATCAGTTGTTATTTCAACCCTTTATC
TTTCAATTCCCGGCCATGGACCTGGTTGCCAACTCACAAAGTCACGAAGTCATGCGTGAAATAAATGCTT
CAGTTGAAGATCGCAATTAAATAGTAACAGCGAAAATTTCAGCATATATAATCGTTACATGAAATTCAGC
AACTTGGGCAATGGGGAATAATCCCCGGAATCCAAGGCAGGCAACTGCGGGAATATTTGTGAAAAGGATG
ATCACGGAGAAGAGAGGAGTATTACTCATTCTTCACAAAAGGTAGTGAGATAATAATACAGGTGCTACAG
ATTTACTCACTTTAAGTGTTTTTATTTTGACAAAGCGACTGATTCTGTGTCATCTTTGCCGTTCAGTGAT
CTATGTCTGCGATAGAGTATTGTGCTGCGCCATTGTTACCTTTTGTGCTTCGTAGGGGTTGGCCAGCGAA
AGATACACTCAGACGTCTAATTTCCCTACTGATCACTGTTCATTGTAGCTTAACTGCTCAACAGTCTTGG
TCTGTAACAATGTTTTCCTTATGTGGAAGGAATCTAATGATGATGATGTTGACAACATGAAGTGCAAAAC
TATTTCAATGCATGTTTCTTGTCGTTCGTTCCATCGGGTCAAAAATAACACTTGGCTGTCGGTCTGTTTT
TCTATAAGCCGTTTTTAGACATGGTATTTTCAATGCAAACCTAAAAGAAGCTGACCGGTTTTTTGTTTGT
GACTGGTTTCAGTTCACTGCATTACAGATAAAGTGAAGTGCTTTGCGCCCCCCGAGAGAGCTATTCACCG
CTGTTGTAGTCACAAACGATTGAGTATGAATAGCAATATTACCACTGAAAATATGTACCAAAATTCATGA
CCTGAGCAGGGGTGATTTATTTGGATACGTAATTTTCGTGTCCTTTCAAACCTAATAACGCTTGTATTTT
GATTACTTTGTTATGAGACAACAAGTGTGCAGGTAATAACGCAGTTCGAGTGAAATTGTAGTTTGTGGAA
TTAATGTATCCCCTGCGCAACCTTTGTGTCATCTGCACTAACCGCTTGATGAATAATGAATACCAAGTCA
TTCAGGGTTATCTTTCTAATCCGTGAAAAACCTAGTGTATTAAAATGAACGTATTTGCAATTTCGTTTCT
GGCGTCGATCCACTGACATGAAACAATGTAACCGAAAGTGGAAGAATAGGGGTGTTGAAGTTCAATTCAG
GCAACTTTGAACTGTGCACTGGGTGTGGTGGCTTTGGCTACTATCTCATCGGAAATAATGAGGGAAAAAC
GAGAACATGTAAGGAGTAGAATGAGAATTACGAATATTAGTATCAAGTCGGTGGATACAAATTGCGGAGA
CAATAGTGCTACTGTTTACGGCACCCAGCTAAATCATCTGATGTATCTAACGAAAGTGGAGAAAGGACTC
ATAGATTCTGCCCTACATTGACAAACCAACTAGTTGAGCTTTTCCTGTCATCCATAACCTTTACAAATAG
ATGGAAACATTCCTCCGATCCCGCAACCGTATGTAGCTTATCTCACGGAGAACATGCGCCTCTGTCAGAG
GATTGGTATCTGCATCTCGAACTCTAACGATCGTGCTGGCTGCCACACCTGTTGTTGACGAATGTCAGAT
CCAAAGGCTTTCAAGATGCCGTCCAAGTCCAAAGCGCTTCGACAGACCAATAGAGATTTGCGCGCAGCGA
TTGAGGCGCTTCAAGCTAAACTGGTTCAGCTGCAATCCGAACTGTCTGAGACACGCACGATGCGTAAGAA
AATTGACACAATAAGTTCGGAGGTTGTGGATTCCAATCCATACAGTAGACTGATGGCACTACAACGCATG
GGTATTGTGAAAAATTATGCGATTATACGTCAAAAAACCGTCGCTATCGTCGGCATCGGTGGTGTAGGTT
CGGTCACCGCGGAGATGCTGGTTCGCTGCGGAGTCGGCCGTCTCGTCCTGTTTGACTACGACAAAGTAGA
GATGGCCAACATGAATCGGTTATTCTTCCAGCCACATCAGTCCGGTTTGAGCAAAGTATCTGCTGCGGCG
GCGACGCTGGGTTTTATCAATCCCGATGTGGAAATCGAAGCTCACAACTACAATATCACCCTGTTGGATA
ATTATGAACACTTCGTAAATCGCATTCGTCATGGAGGTAGAGTGGCCAACCAACCAGTTGATTTATTGCT
CAGTTGTGTGGACAATTTCGAGGCTCGAATGACCATTAACAAAGCTTGCAACGAGTTGAATCAGGTTAGA
GCCGTTTCATTCCATTGATGATGGATAACTAAATCTTTTTAAACCCAGAGTTCGTGATTGTT
>maker-scaffold10x_1007_pilon-augustus-gene-0.78-mRNA-1 
AAGTCATGCGTGAAATAAATGCTTCAGTTGAAGATCGCAATTAAATAGTAACAGCGAAAATTTCAGCATA
TATAATCGTTACATGAAATTCAGCAACTTGGGCAATGGGGAATAATCCCCGGAATCCAAGGCAGGCAACT
GCGGGAATATTTGTGAAAAGGATGATCACGGAGAAGAGAGGAGTATTACTCATTCTTCACAAAAGGTAGT
GAGATAATAATACAGGTGCTACAGATTTACTCACTTTAAGTGTTTTTATTTTGACAAAGCGACTGATTCT
GTGTCATCTTTGCCGTTCAGTGATCTATGTCTGCGATAGAGTATTGTGCTGCGCCATTGTTACCTTTTGT
GCTTCGTAGGGGTTGGCCAGCGAAAGATACACTCAGACGTCTAATTTCCCTACTGATCACTGTTCATTGT
AGCTTAACTGCTCAACAGTCTTGGTCTGTAACAATGTTTTCCTTATGTGGAAGGAATCTAATGATGATGA
TGTTGACAACATGAAGTGCAAAACTATTTCAATGCATGTTTCTTGTCGTTCGTTCCATCGGGTCAAAAAT
AACACTTGGCTGTCGGTCTGTTTTTCTATAAGCCGTTTTTAGACATGGTATTTTCAATGCAAACCTAAAA
GAAGCTGACCGGTTTTTTGTTTGTGACTGGTTTCAGTTCACTGCATTACAGATAAAGTGAAGTGCTTTGC
GCCCCCCGAGAGAGCTATTCACCGCTGTTGTAGTCACAAACGATTGAGTATGAATAGCAATATTACCACT
GAAAATATGTACCAAAATTCATGACCTGAGCAGGGGTGATTTATTTGGATACGTAATTTTCGTGTCCTTT
CAAACCTAATAACGCTTGTATTTTGATTACTTTGTTATGAGACAACAAGTGTGCAGGTAATAACGCAGTT
CGAGTGAAATTGTAGTTTGTGGAATTAATGTATCCCCTGCGCAACCTTTGTGTCATCTGCACTAACCGCT
TGATGAATAATGAATACCAAGTCATTCAGGGTTATCTTTCTAATCCGTGAAAAACCTAGTGTATTAAAAT
GAACGTATTTGCAATTTCGTTTCTGGCGTCGATCCACTGACATGAAACAATGTAACCGAAAGTGGAAGAA
TAGGGGTGTTGAAGTTCAATTCAGGCAACTTTGAACTGTGCACTGGGTGTGGTGGCTTTGGCTACTATCT
CATCGGAAATAATGAGGGAAAAACGAGAACATGTAAGGAGTAGAATGAGAATTACGAATATTAGTATCAA
GTCGGTGGATACAAATTGCGGAGACAATAGTGCTACTGTTTACGGCACCCAGCTAAATCATCTGATGTAT
CTAACGAAAGTGGAGAAAGGACTCATAGATTCTGCCCTACATTGACAAACCAACTAGTTGAGCTTTTCCT
GTCATCCATAACCTTTACAAATAGATGGAAACATTCCTCCGATCCCGCAACCGTATGTAGCTTATCTCAC
GGAGAACATGCGCCTCTGTCAGAGGATTGGTATCTGCATCTCGAACTCTAACGATCGTGCTGGCTGCCAC
ACCTGTTGTTGACGAATGTCAGATCCAAAGGCTTTCAAGATGCCGTCCAAGTCCAAAGCGCTTCGACAGA
CCAATAGAGATTTGCGCGCAGCGATTGAGGCGCTTCAAGCTAAACTGGTTCAGCTGCAATCCGAACTGTC
TGAGACACGCACGATGCGTAAGAAAATTGACACAATAAGTTCGGAGGTTGTGGATTCCAATCCATACAGT
AGACTGATGGCACTACAACGCATGGGTATTGTGAAAAATTATGCGATTATACGTCAAAAAACCGTCGCTA
TCGTCGGCATCGGTGGTGTAGGTTCGGTCACCGCGGAGATGCTGGTTCGCTGCGGAGTCGGCCGTCTCGT
CCTGTTTGACTACGACAAAGTAGAGATGGCCAACATGAATCGGTTATTCTTCCAGCCACATCAGTCCGGT
TTGAGCAAAGTATCTGCTGCGGCGGCGACGCTGGGTTTTATCAATCCCGATGTGGAAATCGAAGCTCACA
ACTACAATATCACCCTGTTGGATAATTATGAACACTTCGTAAATCGCATTCGTCATGGAGGTAGAGTGGC
CAACCAACCAGTTGATTTATTGCTCAGTTGTGTGGACAATTTCGAGGCTCGAATGACCATTAACAAAGCT
TGCAACGAGTTGAATCAGGTTAGAGCCGTTTCATTCCATTGATGATGGATAACTAAATCTTTTTAAACCC
AGAGTTCGTGATTGTT
>trnascan-scaffold10x_1007_pilon-noncoding-Pseudo_ACT-gene-0.68-tRNA-1 
GGTGGTGGCCCAGTGGTTTAGAGCGTTTGCTTACTACTTCGTGGGTTCGAGGTTCGAATCCCCGCCATCA
>maker-scaffold10x_1007_pilon-pred_gff_StringTie-gene-0.30-mRNA-1 
TGCACTGAACAAACTGAATTGAACTGAACAACTGCGCTACTCCGTGACGTGGTAGCTGTGTAACGCGTCA
ACAGGGATCGCCACTCCCGTTATCTCTGATGTAAGTGTTGATAACTGCTTTTACGATTACTGGGCTTCGG
CTCATCGGGTTTCCATTTTTCCTATGCCTTCACAAATCGTGCACGTGCAACCCCCACGGAAGAGCGTTGC
ACCCAACACACCCGGCGGCCCTGCGTGTCCGTGTCCGTGTCGAATCGCCGTCATTGTTGTTGTCGTCGTT
TTCGCGGGAGCATTCGTTACCGTGTTGCAACCGGTGTAACGCGTTTGTACCTACCGCCACTCCCGTACTC
TGCTGTAATTGTGGCCACTTGCTTATACACTTACTCATCTGATTTTCGTTTTTAGTCTTTGTAGATCGTT
CGCTTGCAACCCTCACAAAAGAGCGCTGCATCTTGCACACCCGGCGGCCCTGCTTGTCTGTGTCCGTGTC
CGTGTTGGACGGCCGTCGTTATCATTGTCGTCCTCGGCATTCCCGTCGTGTCGTGGATGCGTTCGGTACC
GTGCTACACTAGCAGTTTCTCTGCTGGGAACTTATCGGACGGTCAGGAGAAACGGGCCGTAAGAGCTAGA
TGGTAAATCGAGAGGACTTCACCAGAGGTCACGGAATGCATTACCGGTGCACCAGTTGGAAAAGTTAGGG
TAAGAGACAAAATGAAACTTGAAACTGACAAACTACAACAAGCCTAGTCTAATTAGCAGTTGCATCGGAA
AGAAAAGTCGCGGAATTCGCATTTCATTGCTGGAATATCCCGGTAAGCTTATTTGCGGAGCACACAGCTC
GTGTTTTCGTGCGTTGTTTGTCTGTCCCCAGCATACCATGTCATCCCTTGCAGCAAAACCGCTCCGAAAC
CGATCAGCTAATGGACGTTTTGCGCTATTGAACTGATCGGTTTTTGACGGTTCCCGGGCGGTTTAAACCG
GCATTGCGGAAAACGTGATGTGCTTCAGTGATCTCAGCAACTTTTCCCTAATCATGTTTTCTCTTGCACA
CTTTTATCTCGAAAACTATGAATTGTTGATAACTATCCACACTTCACTCATTTTACGGCGCATGAAATAA
AGCGATCTATAACTTGGTATTAAAGGGCATTTCGGTGTGTTGGAATTGATGTATGAAGGTGAAATGCTCA
TTGCAAAATGGATAGTACTCCGGTCGCTGATTTCCTTCGTATCAATTCACTTCTGACCTGTCTAGGAATG
GCTACTGAACAAAGCGGTCGGAATAGGTAAGTGTTCATTGTTCGGTAACAGCGTTATTGGAAAAGATGGT
AGTCAGTAGACGTTTCGGTCACCGCGGGTAACCTTTCTCAAGACCGCGGATCTGGTCCAGGAGTCTGTTC
CTGAGCCATTACTATTCATCATTCACTTAAACGATCTCCCAACAGTTTTCTCATCTTATGTTAAATGCGG
ATGGTCTGAAACTGTAGCGTATACTTCGTACGGATGCAAGTAACTAAATTCTACAGGAAGATCTAGATGC
CCCCATGCGCTGGTTGTTATAGTACGCGATTAAGCCGAAGTGTCTGAGAGAAAGTGAGAAGATAAGAGGT
TTAGATATTAGGCTTTTTTCGCCAAATACATACGGCATGAAAGCTGAAATTCATAGGGAGCATGTGGTGA
ATTTATGGAACAGAAAAGGCGTATAAAATGCACAACTGGCGAGACAAGGAGTAATATACCACATTTTCCC
AAGCTAGTTTTTATTGGTGTAATAAAGGTCACGATGCGTATAAATAATTTGTTTAGGTTTCCTGATTACT
AAAATTGTAAGGGCAAATTCGTTGTTCCTGTTCGTTTAAAGATAGTAAGTCCGGGCGAGTGTCTACGAGA
AATGAAGATACCTGAGTGTCAGAAGGTATGTCTGACTCGTTTTGTGGATTCGTCTGTGATTATATTGGAC
GCATCGTTCGTGGGGCTTCTATGTGAAATAGAAGGTAGTGTTTGTTGAGTGGATGCTGGAGCTGGTTGAG
GAACGGAAACTGTTTCTTCATGATCACCAGGAAGTCGAACGCGAGCGCACGTGGGATTACAAAGAATTAA
CTCCGCTTCATGAACGAGTGGGTCGTATTTGGATGTTCTGACATTTCTGCGCACCAATACCGGCCCGGCA
GTAGACAGCCGGTTTGGTAATGAAAAGCCGGACGTCGATTCGCGGAAGTATGAGAAGAGACGCTCGTGCG
GTATAGCATTGGTGTCCGTGTACAGTAAGAATCGAATACAATGAAAAGCATCGAGGAGGACTCTTTCCCG
CTGAGAAATCTTCAGATTTCTGGGTTTGAGGGCTAAGGTGATTGTTCTCCATAGAGTACCGTTCAGTCTC
TCCACTTATCCATTGCCTTGACGATTATAAAGCGTGGCTCTACTAGTCACTATGCCTTTGTCGTGAAGGA
AATTGCCTAATTCCTCTGGCATGAACGAGGACCCGCGAAGGGTGTAAATGGCACACCGAACAGTGAAAAC
AGTTGGCAGACAGTCAATAACCACAAATGTGGTAGACAGTAGTTCACTGTCGTCCGGATCGCTACCACAC
CTGACCTATTGGGACCTTATGCGGTTGTTCGCCACTCCAAGTCTCAGGGTCTGGTTACCGATTGTCCCCA
ATAGTGCAGTGAGCCTTCGTGACTATGGGATATATATCCCTTCCACTGCAGTCATACGCAAGCATGTAAT
ATAGAAAGATGTTGATGTGTTCGGATAAGCAAATGCGAAAGGAAAGCGGGAATACTGATCAATGGCTGTG
AGACGATACATGTTGTGTGGAACTGACGGAAGTGGGCCTTTGAAATCCACGCTGAGTCTTTCCAAAGGTT
TTGTGGCAATAAATACTCGTCCCAGTGACTGCTTGTGGAATTGGGGTTATAATTCCATGCATATTCGGCA
GTTGGAGATTGTTACTTTGATCTCATCCGTGGAGAATGGTGGTAGACAGCATTTCACTGTCGTCGGGATC
GTTACCACACCTGACCTCTTGGGAAGTTATATGGTTCTTCTCCACTCCAATTCTCAGGGTCCGGTTGCCG
GTTATCCCCAATAGTGCAGTTGGCCTTCGTGGCTATGGGATGAATGCCCCTTCCACTGCACTCATGAGTA
AGCATGTAATAGAAAAAAGTTTCTTGAGCGAACAAAGTGGAGCATTCTGGTGACGCCGGGATGGCATAGT
GTACAATGGAGCTCGTACAGGTTAGGGGCCGCCAATGGCGCAATGCAACTTAGACGATACAAGGCGTTCA
CTGCAGCATTCTCTTCTCGACAATACTGTAAGTCAAAACTGGAGCTTGAAAGTTCGATTCTCCAGGGTTG
AATTTTGTCGTTTTTAATCTTGCTTTGGTGTGAAATATCAAACATGAATGCGACAGATTTTCGATCTGTA
AGGAGTGCAAATCGAGTTCCCACTAGATAATGTCTTCATTTACTAATAGATTGGACGATGGTACGGGCTT
CCTTTTCCACCGCGGGGTGATGTCGTTCATGGTCTGTTAGGGTCCTGGAGAAGAATGCAACCGGGCGTCC
ATTCTGGGTTAGAGTGGTGGCAATAGCAACATCTGAGGTGTCCGTTTCCACGACAAAAGGAAGAGTATTA
TCGACCATAACGATCATGGAATCCTCGATTTCTCTCTTTAGATCCTCAAAATAATTGAAAACCTTGGCCG
TCAGAGGAGAACTATTGTTATTGATGATAGAATAAATCTTGTCGGAAAAGTGAGATATCCATTTTGAATA
GTACAAAAACAGTCCTACCACGCACCGTTGGGATTTCGAAATTGTGGGCGGTGAAAGGCTTCTCACGGGT
TAAAGACAGTCGGGATCTGGTCTAATAGATACCGCGGAAATCTCATATCCCAAAAGACGTATTTGATTGA
CACCGAATATGCTATTGTTTTCATTGAAGGCAAGGTTGTACTTTTTCGCAACACGAAATAGCTTATTTAG
ATTGTCGTCGTGTTCTTTAATGTTCCCACAGACAGTCAAATTATCGACATGCGAAAGTTGCCTCTAATTT
TCCGGTTTGAATTATTTCATCGGCCACTCGCTGCAAGCATGCTACTCCGCTAGTCACTTTCAACGGTGAT
GGGGCAGAATCAATGGAGACCACAAGCTTCGGAAGCCGTGTAGACCTGCCTTGCGGCTGGACATCCTAGC
AGTACCCGTCCAACATCTCCCATGAACTGCACGACTACGAAGAATTCCATACTGCATCGGTCGTCGAGTA
GGATAATCAGGACCGCGCTGCCCATTGCATCGAGCGGGGTGGGTAGTGATGAATGGGCTACTGCTCAGAG
TTTCATCTCTTTTACTCAACCTTTGTATTATTTCCCCAACCATTTCTGTTTTCCCCCTCTATCCACCCAT
AATACTCTCACCGACAACACATTCAATACTCGCAACGGTTCATTATCAAATGGCGTCGGAAATAATCCTC
TATCTTGTAACTCACATTTTCTCAAGCCTCGTCAGCCTCTGAATCTCGGCTCCTTTAACGTGCGTACTCT
CATGCAGGCCGGACAGGAGGCGGGCTTAGCGCTCACAATAGATTCTCTGAAGATTGATGTCTGCTGCGTA
AGTGAAACGCGTATCCATGATTCGAGCAGTGTAATTCAACCAACTGCTGATATCTCATTGAGGTATTTCT
TGCGCACTTCAGGAGACGAAGTAGCTCGAGCTGCGGGTCAACGTGGTGTAGGAATAGTCCTGAGTTACAA
GGCCGAGGCTGCTTTTTAGANNNNNNNNNNNNNNNNNNNNNNNNNNNNNNNNNNNNNNNNNNNNNNNNNN
NNNNNNNNNNNNNNNNNNNNNNNNNNNNNNNNNNNNNNNNNNNNNNNNNNNNNNNNNNNNNNNNNNNNNN
NNNNNNNNNNNNNNNNNNNNNNNNNNNNNNNNNNNNNNNNNNNNNNNNNNNNNNNNNNNNNNNNNNNNNN
NNNNNNNNNNNNNNNNNNNNNNNNNNNNNNNNNNNNNNNNNNNNNNNNNNNNNNNNNNNNNNNNNNNNNN
NNNNNNNNNNNNNNNNNNNNNNNNNNNNNNNNNNNNNNNNNNNNNNNNNNNNNNNNNNNNNNNNNNNNNN
NNNNNNNNNNNNNNNNNNNNNNNNNNNNNNNNNNNNNNNNNNNNNNNNNNNNNNNNNNNNNNNNNNNNNN
NNNNNNNNNNNNNNNNNNNNNNNNNNNNNNNNNNNNNNNNNNNNNNNNNNNNNNNNNNNNNNNNNNNNNN
NNNNNNNNNNNNNNNNNNNNNNNNNNNNNNNNNNNNNNNNNNNNNNNNNNNNNNNNNNNNNNNNNNNNNN
NNNNNNNNNNNNNNNNNNNNNNNNNNNNNNNNNNNNNNNNNNNNNNNNNNNNNNNNNNNNNNNNNNNNNN
NNNNNNNNNNNNNNNNNNNNNNNNNNNNNNNNNNNNNNNNNNNNNNNNNNNNNNNNNNNNNNNNNNNNNN
NNNNNNNNNNNNNNNNNNNNNNNNNNNNNNNNNNNNNNNNNNNNNNNNNNNNNNNNNNNNNNNNNNNNNN
NNNNNNNNNNNNNNNNNNNNNNNNNNNNNNNNNNNNNNNNNNNNNNNNNNNNNNNNNNNNNNNNNNNNNN
NNNNNNNNNNNNNNNNNNNNNNNNNNNNNNNNNNNNNNNNNNNNNNNNNNNNNNNNNNNNNNNNNNNNNN
NNNNNNNNNNNNNNNNNNNNNNNNNNNNNNNNNNNNNNNNNNNNNNNNNNNNNNNNNNNNNNNNNNNNNN
NNNNNNNNNNNNNNNNNNNNNNNNNNNNNNNNNNNNNNNNNNNNNNNNNNNNNNNNNNNNNNNNNNNNNN
NNNNNNNNNNNNNNNNNNNNNNNNNNNNNNNNNNNNNNNNNNNNNNNNNNNNNNNNNNNNNNNNNNNNNN
NNNNNNNNNNNNNNNNNNNNNNNNNNNNNNNNNNNNNNNNNNNNNNNNNNNNNNNNNNNNNNNNNNNNNN
NNNNNNNNNNNNNNNNNNNNNNNNNNNNNNNNNNNNNNNNNNNNNNNNNNNNNNNNNNNNNNNNNNNNNN
NNNNNNNNNNNNNNNNNNNNNNNNNNNNNNNNNNNNNNNNNNNNNNNNNNNNNNNNNNNNNNNNNNNNNN
NNNNNNNNNNNNNNNNNNNNNNNNNNNNNNNNNNNNNNNNNNNNNNNNNNNNNNNNNNNNNNNNNNNNNN
NNNNNNNNNNNNNNNNNNNNNNNNNNNNNNNNNNNNNNNNNNNNNNNNNNNNNNNNNNNNNNNNNNNNNN
NNNNNNNNNNNNNNNNNNNNNNNNNNNNNNNNNNNNNNNNNNNNNNNNNNNNNNNNNNNNNNNNNNNNNN
NNNNNNNNNNNNNNNNNNNNNNNNNNNNNNNNNNNNNNNNNNNNNNNNNNNNNNNNNNNNNNNNNNNNNN
NNNNNNNNNNNNNNNNNNNNNNNNNNNNNNNNNNNNNNNNNNNNNNNNNNNNNNNNNNNNNNNNNNNNNN
NNNNNNNNNNNNNNNNNNNNNNNNNNNNNNNNNNNNNNNNNNNNNNNNNNNNNNNNNNNNNNNNNNNNNN
NNNNNNNNNNNNNNNNNNNNNNNNNNNNNNNNNNNNNNNNNNNNNNNNNNNNNNNNNNNNNNNNNNNNNN
NNNNNNNNNNNNNNNNNNNNNNNNNNNNNNNNNNNNNNNNNNNNNNNNNNNNNNNNNNNNNNNNNNNNNN
NNNNNNNNNNNNNNNNNNNNNNNNNNNNNNNNNNNNNNNNNNNNNNNNNNNNNNNNNNNNNNNNNNNNNN
NNNNNNNNNNNNNNNNNNNNNNNNNNNNNNNNNNNNNNNNNNNNNNNNNNNNNNNNNNNNNNNNNNNNNN
NNNNNNNNNNNNNNNNNNNNNNNNNNNNNNNNNNNNNNNNNNNNNNNNNNNNNNNNNNNNNNNNNNNNNN
NNNNNNNNNNNNNNNNNNNNNNNNNNNNNNNNNNNNNNNNNNNNNNNNNNNNNNNNNNNNNNNNNNNNNN
NNNNNNNNNNNNNNNNNNNNNNNNNNNNNNNNNNNNNNNNNNNNNNNNNNNNNNNNNNNNNNNNNNNNNN
NNNNNNNNNNNNNNNNNNNNNNNNNNNNNNNNNNNNNNNNNNNNNNNNNNNNACCTAGATTACGCAGACG
ACGTTGTCTGCATGTTCGAATGCACGAAACATGAGCAACGTGCACTAGACAGACATTCGAGAGCTGCAGC
TCCTTTGACATGCGCTTTACACTTCTAGAGTGTAAAATGATGTTGCAAGACTGGACGTCAACGGTTCCGA
GCTTGATACTCGATGGGGGGAGCTAACAATTGTTGACTGCTCTAGTTACCTCAGCAGCAGCGTGATGACG
GATGGGAGCAAGGTAGTAGAGGTGAACACGTATATCCAAGGTTCGAGCAGCGTACACTGGACTGGCGGCG
ACCGGATGTTTCACTGAAGTTGGAAGGTCGTGTGTACTGTGCCGCGGTGCGTTCAGTTTTGTTGTGTAGT
AGCTAGACTTGGGGTCTGCGTTTAGAAAATATTCGTTGTCTTCAGGTTTTCGACCATCGATGCTTGCGTA
ATATCGCTAAGATTGGATGGAATGACCGAGTAAGCAATACTCAGGTCAGAAATCGAGTATTGGGTATCAC
TTCAGGGAGTTCTCTATCACAACGTATTCAGCTTAGTAGGCTTCGTTGGTTAGGGCACGTGTTACGTATG
ACAAACACACGCCTACCGTACCGTGCCCTATTTTCCTGTCCTCTTCAGGAGTGGAAGAAACTACGTGGAA
GTCAACAGATGATTTGGCAACGAGGAATGAGAAAATGTACAGCGAACTTAGGAAAAGTAGGCGCTTCACG
TCTTCGTGGTTGGGGTCCGAAAGATCCGTCAACCAGTTGGTTGGAGACACTGAAGGATATGGCAGCGAAC
CGTGAACAGTTGCAATCGTGTTGTCACTTTCTGTCAAATCAGAATGATTAATTGATATGCGTTTGTACAG
TTAGACGGAGTATTGCGTGTGTTGATTACTAGTAATCTTTCCTTTTCCCACCCGCTTGTGTGCACTCTTT
GTCCATCTTGTATATTCATACTTAGTAATTCTACGTACAACAGACATTTCAGCGGGGCTTACTTCACCGT
TTACCGGTGTAGGATGATATGGTGCCTGACCTGCGCCATCTTTTACACTCTGTCTGCAGCCATCCTCGCC
AACCTCCGCCGATGGCATAATCCCATGTGACTGGCGTGCCCACTTCCTCGCGAAAATTTCTATTGATCAT
TTCCATTCTCGTTCTCGCCGGGGTATTCGCGTATCTCGCAAACTCATGTCCGCCCGATTCGTTTGCCCCA
ATATGAATTCTGACATTGCATTGTGGACTAGACAGTGTTCACTGTGTCAGAGAAACGAAGTTCACCGTCA
CACAATTTCTTCTCCCAGCGCATTCACCGTTTCTGATGTCTGATTCTCACATTCATGGTGATCTCGTTGG
TCGCCCATCGCCATCAAATGGACATACCTACATATTAACCGTAGTTGATCGCCTCACAGGCTTCTTTATT
ACACACGAAGTGAATTACAGTAAGAGGGGTAAACCCTATGTATCTCGAAAACATTGTAAGAGGAGTTTGT
GGGGAATATTCCTCTCAAAATCAGTTCGCTGATTCTGTTTTCGAAAAGAGCAGGTTGTCAACGGATGGAA
AGACAGGCAGACGAAGGGTGCTCCATAACCTAGAAAAAAGAATTGAGAGGTCGAGGTCCGAGATCGAGTG
ACAGAAACCCGATCAGAGTAAATAGCTGTCTGTGCTCGGGATTGGTGTTGAAAAGTAATGGGAATAGGTA
TAGACGACGCAAGCTCGTAACAAAACCCAACATAATAGTAGCAGAATCGGTACAACGAAGCAACCGTCTA
GCGATGGGCAAGCGATTGCAAACTGGATGTTAAAACAGGGCCATTTATCAGACGAATGACTTTACGAGGG
ACCCGGTCGAGAAGAGATAAGGAAGCCCCGCCCCACACATGGCTGCAGTATTCAAGTGTGGAACGTATTC
GGGCTTTGTGCAGTGAGGGGAAATGGAATGGTCTGAAGAAACGTGGGGCACGGAATAGGAAACCAATGAT
GCACGCAGCGCGAGAAGCAGCCGAACGTATGTACGAAGGCCAGGATAGAAAGAAGACCGTCGAAAGACCC
GGGAAAGGCATCGAGTTGGAGGAACGAAAGCGAACCGAATCAACATTTAAGTGGGGATAAAAGGAATATT
GTTTGAAAGAAATTGAGAGATGTTTCTGAAGCATTGAACAAAATACGATTTTGAGAGCCTCAGTAGATAT
GCCAAAGGTCCGAACTGAGCGGTGTTACAACAGCACAACGGCCATGGTCGATACTGGCGGTGGCGTGACG
AGATGTAGGACACAAAAGGGTGGCATCGTCGGCAAAGGCCTGGATGGGTTTGGAAGTGGTGGATAAGAGA
TCACTGGTGAAAAGTAGAAAGAGGGTGAGTAAAATTACAGGACTTTTGGGAACACCAACATTCACGAAAA
AAAGCTGTGGGTGAACCTCATCGACTGGAACGGAGATGATCCGGTTGCTGAGAAGATTCGACGCCCATAA
AACAAAGGCTGGAAGAAATCTAAAGGTGGGTAATTTAGACTGTGAACCATTATGCCAGACACGGTCAAAA
GCCTTCGATATATCTAGTGAGACCAGGTGTTTTTGTCCGTGGTTATCGAGTGCCACTGACCAAGAGTGCG
AGATTATAGCTAGTGGATCACCAATGGAACGAGGTCGGAAACTGTATTGACGATCGCTTAGCAGTTCCTC
ACGTTCGAGGAACGGTGGTAACTGGTTTGAAATCAAGGTCTCCATGACTTTCGAAATGACAGAAGTTAGA
GAAATAGGACGGTAGTTGTTTAGGTCGGGGAAGTCGCTGTGCTTGGGAGTACGAGAAATAGCGGATTTTC
TGCATGGGGCGGGAAACGTACCAGACTGGAAAGGCAAAAAGATGCCGTAAAATTGGTGCTAACTCTGGGG
CGCGCATTTTCAGGGCGATGGGTGGAATACCGTCTGGACCAGGTGGTTTATTTTGACCGAGTGATTGTAA
GGTCCGGTGGACCTTTCTAATGGTGGCCGGCGAGTGTTTTACTAACACCCCGGCAGGGAACATTGCGGAA
ATACTACTCCAACATTGGATTGCTACATTGGGTGTGCCATCTACCGTCACAACAGACCGCAGCGGCCAAT
TTCAGTCCACTGTTTCGTGAATTCACTAAACTGATCGGCTGAAAACACATCACAACAACTTCATACCACT
TTTCGTCAAAGGCATGATATAGCGCTTACATCGTCAGCTGAAGACAGCACTGAGGTCACAGCCAAACCCA
AATTTCCGGGGCGATAATGTGCCACACGTTCTCTTGAGTCTACAATCATCAACAAAAGATGACCCCCCAT
GCATATCGGCTGAACTTGTTTTCAGCGCCATTATTAGCCTTTCAGGTGAGTGCATTCAACCCGACTCTAT
TGACAATCCTAGCCCATCTCAGTTTGCTCAACAGCTTAGAGATCGTAAGTCCCACTCGCTCATCACACAC
ACGTTATTGTACATAATGATTTATACGCGTCACCATTTGCTTTTATTTGTAAAGACTACGCAAACCACTC
ATATCACTGTATGATGGTTCATTTAAGGTGCTTAGCCGTGCAGACAAGTACTTTGCTGTTCAGAAGGGCG
ATAAAATGGACACTTTTCACTGACAGACGAAAACCCGCGTATTTTGGCATGCCTTCGTCACCGGCAGCAC
CGAGACCATTACCATCCGTAGACACACCACCAACGATTACTGACGACGATTAACAACCCACTGTCACATC
GGACAGCACACCACTTCCCTAGCATCACCAACACAACAACCGGCTTTGATTGACACGTCCGACACCGTCA
GGTTTAGAGGCTATGTTGTTCGTTTTCTTTCGGTAGTCGGTCTTCTCTATTTTGCTATCGAGCGTTCATT
TTGTGCAACAAACGCTCCGGTGGGGGGAGTTGTGTAGGTTTCTGTACATTTCACATATTCATATTTGATA
CGGCGCCCCTTTACTGCACCGACGTTCAAATGCAAATAAGCAATACACACTTTTTTAAGCACACAACCAC
GCGGTACGATACCAAGAACCTAAAAATAAGGCATACTCTGAAGGAACTTGTTTTCTTTTTACTTGAGATG
GTTCTGGAACACATTTACCGGAGATCTGACTGTGATCGGTAGATTGTTCGTTCCATGCTATCTGACTTTT
CATTTCTATTCAGCATATTTTTGTCCAATCATCTAGCCACACTTCGCCTATTCCGCTTCGCTAGTACCAT
CTAGGATTGTCCTGATATCTATTTAGTGTACCCTAAAGACCAGTTAGTGAACTACACTTATCCCACCGTC
GAAAGAAGCTCCACGCACCAAACTCCTACGTCCATCTAGTAGAGGTTCTTAGACCGGTTAACTGTTTCTT
TCTGTACTTATTTACTGGAGCGTCCTCTCCAGAAGCATGCTGGTTAGAACCAGATGCTACCCATTAACTG
GTTTACAGACAACTTTGTTCGATCTCTAACCATCGATCTGCCATCCTGCGTATCTCTTTGAGTCGTAGAG
GGATGCAAACCGTCACAACGCCATGGCGCAGTCTTGTTAAGATGACCCAGCCCAGTTAACACAAGGGGGT
ATTTATTAGTCCCAAAACGGTCTCTTACTTTTACTTTTATGCAGCTATCTTCCGTGAAATGAGCTGGCTT
CATGGACGTTCCAAATGGCTCCTGCGCATGAGCGACGATCGGATACGACCCGGGCACAAAGCAATCCAGT
TACGAACGCCGTACAGAGACTGGATTCCTAATTGTCCAAAGTTCGATTGGACAGTATTGACCTGCGTTTC
AGACGGGACTATTTTGGGACACATATGGTATACCAGTTGTAGCACATAACCCGTTCGTAACATCGGTTTC
GTACATCATTTTCCATACTAGAGATAGTGGAAATCTTCCCGTATAAGCCTCGTAACAAGCCCCTTGTTGA
CATGGGCTCAAGAGTGAGCAGAACGCCATAGCCCCAACAAAGATTGGTCAACATTCCTCTTGAATTCTTT
ACCGTCTACTTCTTTCACATCAGCAAGTAAAGAATTTCGAGACAAGCGCCAGGCCAACGGCAAACCAGTA
GAATGCATCTTCACCAATGTCATTGAGCGCCCGCGCCCACGAGGTAGCCTATGGAGCGGGAAGACCGCTT
GCAACTGTGATCTTAGATCAGCCCGAATGATATGACGGATGCAGATTAGATCACCGCACATCCACCGATA
GGCTTCTGAAAACAAATCAGTCGCTTCAAGACGCCCGTTATAGTTGAGCCTGAGTAGTCCAGAGATGAGG
CGAGCAGCAGAAGTTTGGACTCTCTCTAACTTGGTTGGTTCTGCAGCTGTACACGGATATGCGGCCGTAT
CACCATATTCAAGTCTAGGACGTACACGGGAAACATACCTATTGGGACCTTATTTGGTTCTTCGCCACTC
CAAGTCTCAGGGTCTGGTTGCCGGTTATCCCTAATAGTGCAGCGGGACTTCATGACTACGGGGTAAATAC
CCCTTCCACTGCACTCATGCGCAAACATGTAAGCATACGGAAGGCAGCGTACGGTAGTTTCCCAAACGAT
CGGCTAACTGAACCAAGGATACTCCAAGCGGAAGCACACTGTCCACGTGACCTTTGGTTTCCAGCGAGGA
AGACACCAAAATTCCTAGATCACGCTCACAATCAGTTGTCTGAAGCAGATTCCCAGACAGGTTGTAACTC
ACCAGCAACTGAGAACGACCCACACGCATGTGAACACACATCGCAAGATTTAGTGAGAGCAACCACGCAG
AGGACCAGTGTGGTACATTACTCTTTGTCTCGCCAGTTGTGCATTTTATACGCCTTTTCTGTTCCATAAA
TTCACCACATGCTCCCTATGAATTTCAGCTTTCATGCCGTATGTATTTGGCGAAAAAAGCCTAATATCTA
AACCTCCTATCTTCTCACTTTCTCTCAGACACTCCGGCTCAATTGAGTACTGCAACACTTTACTGGACAA
ACACAATTAACGAGTCGTATCCTGCGCCCTGAACGATTTAACGCCGACCCTGGTTCGCCTAACGCCTCCA
AGGAAGAGATTCATTGGTAAAAAAACATTCTCTAGTTTTCTGACCTCCATCGTTAATCTACAGCCAAACA
AACTGGACACTGATAAATTATATATTTCCATCGATTTATGACTACATAGATGATTGCACTACTTTCCATC
CCGCCATCGAGACCCTCGAAGCCACATATGTGAAACCGAAGAATGAAATCTATTCTCGACACATCCTTGC
TACTTGCAAACAAGAACCAAGTCAAAGTTAGGATGAGTATATGCAAAAGCTGAAATCTGGCTGAAAGCTG
CAACTTCAAGGGCGTTACTGCCGAAACGCACATGTATTACGCCATCCGAGATGCTTTTATAGCTGACTTA
CAATCATCCAGTATCCGTCAGCGACTGTTGGCAAATGATTCCTTTAGCGTGCAGGCCGCCTCTGATCAAG
CTTGTTCACTAGACATAGCGTTCAAAAATTCTCAGTCGTCTCAAACAAATTCATCATTAAACGCCTGTGT
AAAAGATTCTGGCCGGACAAGTTCAACTCGAAACTCTCCCGAAAAACGAAAACAATATACAGCCTTAGCC
TCAAATTCCAAAAGCTACTTCTGTGAGCTTGACCGTCATCCTCGATTCAGGTGTCCAGCACGGGATTCCG
TGTGCAAAAACTGTGGCGGGAAAGGCCATTTTCGAAACGTCTGTTGCTCAAAAACCTTACCAAAGGCGTG
TTCTGTGGCCACCGAGACTCATCCATCATCTATCACCGTAGCTACAGCGACACAATGCCTAGTCGATGCC
ACCACTGAGGTAGTCGTCAACGACGTCTCATTGAAAGTTCTCCTTGGTACCAGAAGCTCAGAGAGTTATA
TCGCGGCTTCGGTTATCGAGAAGTACAAATGGAGAATGGAACATTCTTGCAGCCAAATAAGAATGGCCAA
CACTAATCCAATTAGTCACACTCGGTCACTGTCCTGTCAATCTACAATACAAGGGTCAGAAGTATCCTCG
AATCAAACTCCGCGTTCTTTCTCATCTCTGCTCAGACGTCCTCATGGGCCACGACTCCCTCCGACTCCAG
GCGGCTGTTCAAATTCCTTTTCGAGGCGACAAACCTATACTAGTAGTCTGCGACTTGACTTCTGCTCACA
TACGCGCTCTTTCCTTATTCAGTGACCCCGCTGCTAACTTCAGATCAATTCCTACTAAATCTCGACGTCA
TTCGACCACAAACGAATCGTTTATTTCAGCGAAAGTTCGAAACCTTCTCAGAGACAAGATCATCGAGCCA
TCCAATTCCGCTTGGTGGAGTCAGTTCATTATTACGACGAATGAACACCACAAAAGACGGATTGCCACTG
ACTATAGCCGAACCATCAATCGATATACCTATCAGGACGCATATCCCATGCCGAGGATCGACAGTATGGT
TGGGCAGGTCGCAAAGTACTCCTTGTTCAGCACACTGGATCTGAAAAGCGCTTATCATCAGAACCATATC
AGGGACGAGGAAAATGTCTATATCATCATCGTATAGGGTTAAACAGTAGGGCAAGCCCCACTGACCACTG
TCATTCTCACCATCTTGCATGTAGAATTACTAAGTATGAATATACGAGATGGACAAAGAGTGCACACAAG
CGGGTGAGAAAAGGAAAGATTACTAGTAATCAACACACGCAATACTCCGTCTAACTGTACAAACGCATAT
CAATTAATCATTCTGATTTGACAGAAAGTGACAACACGATTGCAACTGTTCACGGTTCGCTGCCATATCC
TTCAGTGTCTCCAACCAACTGGTTGACGGATCTTTCGGACCCCAACCACGAAGACGTGAAGCGCCTACTT
TTCCTAAGTTCGCTGTACATTTTCTCATTCCTCGTTGCCAAATCATCTGTTGACTTCCACGTAGTTTCTT
CCACTCCTGAAGAGGACAGGAAAATAGGGCACGGTACGGTAGGCGTGTGTTTGTCATACGTAACACGTGC
CCTAACCAACGAAGCCTACTAAGCTGAATACGTTGTGATAGAGAACTCCNAACTTAGGAAAAGTAGGCGC
TTCACGTCTTCGTGGTTGGGGTCCGAAAGATCCGTCAACCAGTTGGTTGGAGACACTGAAGGATATGGCA
GCGAACCGTGAACAGTTGCAATCGTGTTGTCACTTTCTGTCAAATCAGAATGATTAATTGATATGCGTTT
GTACAGTTAGACGGAGTATTGCGTGTGTTGATTACTAGTAATCTTTCCTTTTCTCACCCGCTTGTGTGCA
CTCTTTGTCCATCTTGTATATTCATACTTAGTAATTCTACATGCAAGATGGTGAGAATGACAGTGGTCAG
TGGGGCTTACCGTGTTGTTTAACGCAGTTGGATGATGATGATGATGGAAACTGGCGCGCGTTCACATTGT
AATGCAGGTTTTCCCGTTTAGCATCCGAATCTTGTCTTTTGCTGATCCCTCCACATTGGTTTAACGGGTC
TGTTTTATCATGTCGTTTCATATGGTGAGAATCTCGGCACACTTGGTTGTCCATTTCTAAGATATTCTTG
GCTGGCGAAAATAGCAGACAATGGTTTCGTTGATCCTGCGAACACGAGTACGCTGCATTAGATGCCCCTC
TCTTATCTATGCCGGTTACCAGGGGTTTGGATGCTAACAGTTGTTGAGTAGTAAAAACTGAAATTCGACC
GGTGAGCAGACTGTAGTGCGTCCCATATGTGACGGCCGAAAGATCACTGCTCACAGGCGGTAAAGAGTCA
GGTAATGTGCATGGGGATGCGTGTTACGCTGCGATCGCTATCAGAGCTTCGTGCGAGACACCTTTTGCTT
GTGGCCTTTTTCGATCGATCACACTTTATTTAGTCCTCAACCGATCCCATTTTGGATTTGTTCATTAGCC
CGCGTACATTTGTTGTAGCTGTAGGCACTTTCTGGATATGGTTGATTAGAAATCTCTGCTGTTCGCTCCA
CATTCCGCTTATTCTTGATAGAGACTCAGACCAAATGAATTCCCTCACTCTTGCTAATCAAGTCTGCGAT
CCAGAACGACTGATTTTCGTTGTCATACTGACGTGTTTGCGGTCGACAACCCCTCGCGATCGATAATCAA
CCTCGATTAACGCGTGTGCACGCACACGCGCATTCGATCAGTCACTCGGTTTCCAACCGAGACCTGTTTG
TTACGTGGTCCTTTTGAACGTCAGACCTTTAGACCATGGTTGAACTGAACTCCGATACCAATCGCAGCGG
AACACGTAGTCACATGCACTTGACTTGTTCACCGCCTGCGAGCGGTGACCTTTCGAGCTTTACTCAACAA
CACAGACGCACCCGCTTGAGAGAGCTACTATAGGGGCAGATAGTTGTTGTTTCGTATATTTAAAGCGTAA
GAGCTTTGTGAGTACCTTTACAGCGCAGCGCTTAATGTAGCTTCTCCGGTGCCATTCAGAAGCCCAACTT
AGGTTCCTGACATGGACTGTTGGGCGAAAGACCTATGAGTAAGTCTTTCTTTTCGACTGAGATCGCTTGG
ACTTTTCGAATGAACTGAACACCCGCTATTTCGGATAATATTGATGATGAAACCGCGTTTATCGCAAAAT
GCCTCCTTTCAATTGGTTTAACGTTTACCCTGAGGACCCGTGCAGATTGCTGCTGAGTTAACCGAAGTTG
TATTTTTCTTACGAGCACTAATCCTGTCTGGTTTGAAAAGTATCTATATTAATGTAATAGTATGTTGGTA
ATCGACCGAACGTTACATTTTTAAAGTTAAACTTGGAGTACAATGCCATCATTGATTTTCATCAGGGAAA
TTCTTATGTTTCATTTCCAACAACTGACCACTATTCGCAATCTCAGTAGCTGAAACCCGAATGAAAAAAG
TGTAGAGTAGAACCAAATGAACGGTACGCTGCAACATACGGTATTCGGTTTCGTAGTCCAAAGTTGTTAA
TGGGGAATCAGGAATTCGTTTAGAAATATCCTGGGATGAACATTTTTGCGGCCAAGTAATTTCAGGTTAC
TTTCTGTCTTTGTTTATCTCAGTGAAACTCGAGATGATGTCAAAAGTGCCTACTCTGTCAGCTTCTTTGC
ATGGATTCGTTGTTTTTTGATGAACTGAATAAAGGTCGTTATGTGGAGCTCACAAGTGACGGAACGAAAG
CTCGTAGACAGCTGGGATTCTGCGACGGTTTAGTCGTATCTGCAACTCACATAAGACCGGGTGAAGTGGT
TGCCGTTGAAATCTTGGAAACTCAACCAGGTTGGAGCGGTGATCTTCGGGTTGGTTTCACTTTATTATCA
AATGAGGCTCTTCTCCCACTTCCAAGGTAAGTTGGTATAGATTTTTCCGTTTATTTCTTGCTTTTATTGT
CTACGCGGAGTCTGGATGATTATCGTATGGACAGTGAAACATGTTAAGAATAACGTGGAGGTGTTCCAGA
CGGACCCGGAATTTGCTTCCACGACGGTTTATTGTAACCTGATTCCTTTTTAGTCATCAAGTGACAGACA
GTGATCCACTGTCGTCCGGTTCGTTGCCATACGTGACCTATTAAAACCTTGTGTGGTTCTCCAGTTTGTC
TCAGGGTCCGATTGCTGGTTATCCCTAGTCATTCAGTGGACCCCCGTGGCTATTGAATATACTTCTTCCA
TCGCACTTATGCGCAAGCATGTAATAAACAAAGTGCCTTTTGTTTGTAGCTCAAACTCCGGTGTACTGAC
AATCTTAGTTTTGCTTACCGCAGGTATTGGTCGTTTTTCTTCTTTTAGCCGTCTCCGTTTGGAGTGTAAT
GGGAGGGGTATACCCCATACCTTCAGAAGCCCACTGCACTATTAGTGTAAACCGGCAACCAGACCCTGAG
ACAAAGTGGAGAACCACATAAGGTCCTAGTGGGTTAGGCAATAAACTGGATAACAGTGGATTTAGGTAGT
ATATTTCATTTTCTAACCATTACTTAGGCGTTGTTTTTCTTGCACGAAATTGATTTTCCACTCGTAGTGA
CTGCTCCTCCCGGGGTTCGAACTGATAACCCTTTTTACTCTAGCCGGACACCTACTTTTTTGTCTATCTG
GTCATGCTTGCCAATCATGTACTGCAACACGCACACACCCTACTGGCTTTTGCCCGTCCCTTTTCATGAT
CTCCGTTTAGCACAGCGTTTGAACTACACAACCGTGCGCTGTCCGCCGCCCTCATTGCCGAACAATTGGC
ATTTAAGAGCGGCGACGTTGAACGTAATCCTATATCATGCAATCTAAACTTAATTCAATTTGTTAGAGAC
CGAAACGATGGAATTAGACACCTAAACTCCTCAGTAAGGGTCACTTGCGAGGAAGACCAAAATGTCCGTG
AGTGCGGGATGTTCCTTCCAAAGGGATTTTGTGAACTTATGGTAAAACTGACGGGAAATCCAAAAATCTT
ATTGTATGCGTGGTGAGGGGTTTTGCTATAGTAAATGTGTTCTGTTTTCCGTCTGACTTAGTAGTCTGTG
AAGTTATTCATTCTTATCAAGTCGAATAAAAAAGCTTCACGATACTTCGTAGAATTCCTATTGGTAAGTG
GGATAATGTTACTGCGTGAAGAATTAATAACTTTCGCTGATATCCAGTCGAAATTGAGAGCGAATTGTAT
GCGTAGGAATTCATTGCTTGGTTACGGACTGTTTTTCTGTTGTTTATAAAATTCAGTTTTGCAATTCCCG
AACTGGTCACCCGTGGTCATAGTTGGATCTTCCCGGTTGGCAATGCCGCGTCTCAGCTGGCCTCACATCG
TCGCCGCGCGTTTTGGCGTAAACAACAGCAGCGACATCAGAATCGATCCATCGCCAACTCAGACTCCTTA
ATAGCCACTGCCTACGTTGAGTCGTCCTCGATGGAACGAATTAACACACAACCGAATGAAGACGAGACGC
ATCTTGTACGACGAGTTTCGTCAGACCCGGTCTCGCCCTGTGCATGTTGTTTGTACACTCAATTCGGTCG
CGTGGCCTTCAAGTGGTTGTTACCCACAGGCGGAGTCTATTTACGTCCACCAGATATGGAAAAGGGTACC
ATTGTAGCTATCTACTATGAATTGGAAGCTTGTTCATCCGCGCGTTCACACACCTACCCTACATCAACCG
AGTGTGTTCAGTGGCATCCTAGTCCGACATTGGACGAGGCGAGAATGGTTGCTGAGCCGTCAGACGTTTC
AAACGCATGGAACATGCAATGTAGACGTCCGATGTCGATCGCTTCTGCTTATCAGAATTCAAATCGGACG
ACGCACATCTGCCTGTCTCAGGATCCTGACTCCAACCCGACAGATCCGTTGTGCTTTCAGTTTATTTTCC
ATATAGTTATCAATGGAATGGATCTGATTACAATATCAGTGAGTAATTTACTGTGTGATAGTCTTCGCTT
TAACTCTTTCACGTCACTTAAGTATCAATATCCTTCAAGGAAAAAATAAGTGTAGGTTCTCTCATGGACA
CGAAATCTGCTCACTTTCAACTTTGGTTGATGTTACAGGATACGAAATGTGTCGCGATGTTATACGCTTT
GGTGTGTCTTGCATTCACAACACTACATATACGTCCACGTTAGATATTCGTAATGAACAGCTTCGGCGTT
ATGATTGACTGACGCGCATCTGCGACAACCGATGGCGCTTTAGTCAACCTTAGTCTAACACTGACTGTAG
GTGGACTTATGATGAGTTGATGTCACTTTTGTGATACATATTCGTGCTGTTGCTCCAGGTGTAATTCGGT
CTTACCTATGAACGGACTTCCTCTTTCATTCTGTCAAAATCAGTGTTTGATGTTCATCGTTAGGCTAGTG
GCCGGGTCACCCTGAACTTAAAATCTGAGGTTTCATTGTAGGCCTGAATCCTGGTCAACAGTCATTTGCG
TGCATTTCGGTTGAACTGTTCATCGTGCGTCTCATCAGCCTCACACTAGGCCTGTTGTAGCTGCAACTTT
TTTGTAAATACATGCTTGCGCATGAGTGTCGTGAAAAGGGTGTACACTATAGTCACAAAGGCCCTTTGCA
CTAATAGGGATAACCGGACATCAGTCCCTGAGACTTGGAGTAGATAACACCATAAGGTCCCAGTAGACAA
CAACCGTCGAACGGTATCCCAAATATAATTATCCATCATATCACTGCAGTCAGGTGCCCAGGATCCGATA
GATGTTGAACTCACATAAACGAAGCCCTGCCCAAGGCTGATAATACTCCACGGCTCCAGCTCTAGAGAGT
AACGATTAATGCACCCATCCTCTGTTACGGTGTTTGATGCATGCAAATCTATTCGGCCGTTCCTGACACC
TTAGTATCATCGTGTTCCTAAACATTTGCACGGCCTTCGACTTGATGGACTTCGCTGCACTATGGGATTG
TCCGTTGAGAAATGGAATACCTGAGAAGTATGTGCCAGTCCCCAAATAATTTTATCATCACACCTCAGGT
CGGGTTAAGGCACACGGCCATCTTATGTCCCCTTCCGTCGTCTCCACTGGAGTACGAAAAGACTGCCCTA
TATCCCCATTTCCTTTCAATTTTGTAAGTTCGCCGGTTCGATTCCGGCTCGCGGCGTCCGACTTTCCGTT
GTGAAAAATGCAATTGGATTTTCCAATACAATTTTGTAATGGAAGATATACTACGGATTGCTTTATCTGG
TCTTCTAAACTGTGCAGTTGAACTTTTCCCAGAGAGCAGAGTTTTTGATTTGGAATATGCCGATGACATC
GCATTACTGAGTGACAATGCACAGGCAGTTCAACACGCTGTGAACCTCTTGGTGATTGAGGTATTCAGAT
ACGACAAGTACTTTGTGGCTTACAAGTGCAAATAATTTTTGCAAGACTGGCAGGAGTCTGTGGCTGCGCT
CACTCTTTGTAAACAACTTTAAGTACTTCGCGAGCTTGATAACTGCTGCAGGTGGCATTGGGGAGATTAG
TTCACGAATAGCGCAAGCCAGGACAGCTTCCGCCAACCTGCGATACCCATAGTGCCACCATGACATCTGG
CTCTCTCTTAAGGGTAAATGTACATCACCGCAGTTCGTGGTGTTTTACTCTAGGGTTACTAGATCTGGTC
ATTTCGCGTTAATGATGCTTGACTTCTTTCTGTGTTCGACTGCTGATGTCTCTAAACCATTGCTCGAGTT
TGGTGGGAACATAGAGCGAGTGATGACGAGGTGCGCTGTCATGTGTTTGGCGGTGACAGCCACCCTGTGA
CTGAAGTGATCGCTTTGCATCGCCTCCGTAGCTTGGCAGTGTTTTGCGTGTGCTTACCCGCGAGCTGTAT
TCGCACGTGCTGGTAAGAATTGGAAGAAGCGAAGTATATATATATATATATATATATATATATATATATA
CATATATATATACATATATATATATATATATATATATATATATATATATATATCAATTGAGAACTGGCAT
TAATAATTAACTTTTTACTGTAGATGTTGATTATTTCCAGCTACGAGTGAGATATCTGTTGAGAAGTGGT
AACCACAACCTGAGTCTAGACTCGATTGTGTCTGTATGTTTTTTTCTATGCTTCGGTTTGCTGAGCCTTC
CATTGCGTGATACTGCAAGGTAGCATTTCAAAAGACAGCATTGATGTGTAAGATAAATCAATAAATAAAC
TGCACTAGCAGTGGTTATAGCTGCATTTCAACTAGACCTTTCTGCAAAATCTGGTAAGGAAGAGGTCCAG
TCGGAATATTCGCAACATTGAGGTAGTTCGTCCGCCTTTTGGTTCGACTGTGGACAACGCACTCATATTT
CAGTTTGCAGCAATTAACAATAAGACGGTTGACTCAGAAAAGATCAAATTCCTAATTGAGAATCTCCGGT
TTCAGGGAGTATCCAGCGACAAGTTGGACAATTTACTGCCTGAGCAAAGATCGATGCCGCTATTCTGACA
CGAGGATAGGGCTATCTCAAAAATTAGTACTATTACGAAAGTGAAGAGTAAAGGCGAAAGAGGGCAACCA
TGACTAACTTGCGTGGAGATCGCCGTGAGCAGGAATTCGGCCCCACCTGTTTGCATACAAGTATTGGAAA
AAAGAAATAAATTTCTCTGACACACCCTTCAGTGAGAAGCAGCGCCAGCAAACTGTGCGGTCGATTGAAT
CGAACACCGCTTTCAGATCAAAAAAGACACAGATTTAGGGCCTACGAAAGATGTGTCTGTGTTCTGTTTG
CCGAAGAGTTAACATGTGTCGGTACAACCCCGACCGGGTCTGAAACCGCCTTGATTCTCACGTGTACATA
CTTCGCGGGCACCGGATAATCGGTGAAGAATGAAACCGGTGAGCAGTTTAGACGCGATACTTACCAAGCT
AGTTACTCTGTGGTCATCCTTCTTGTAAATCGGCCCAATCACCGATTCACATCATTCCTTGGGAATCTGC
TCACTGTCCCAAAAAATACGAAGAGGTTTTGTTAATTCCGAAACCAAAGCTTGGCCTCTCTCCTTGAAAA
ATTGAGACAACCCATCTGGTCCAGCGGCTTTGTGCCTTTTAAGGTAACCTATTTCCCGCCTAATCCGTCT
CTGATGGAGGACTGATATCCACCTGCATCGTTTCTCTGGCAGGTATATTTGGAAGGTCCACCGCTGAAGT
GGGTCAACTGAATTGTTCCCTGAGGTGCTCCGCCCAACGATCCAGACGACGTCCCAGAGAATGAATCAGT
GAGCCGTCGGATTCCTTAATCAACTCACATCAAGCTTCCATGGACCGGTACCTCTGAACAAACGGAAAAG
GTTGCGAGCATTGCCAATGGCCGCAGCCTCTTCCACTTCCCTCGTTTCGCAATCCACCACTGCTCACGGT
CATCTCTCAAGCTCCTAGTCAGTTGGCGTCTCGGGGATTTGCGCACTTCATTGAATGTGACATCCGGAGA
GACGGATCTGCGAGCATCCAGCAGAGCAACTCATGTCGAAGATATCCATTGTTTGTGAGACCGACTTGAA
CCAGAGTTCTGGGCGGCATTCAAAGCGGCATAAAAAGCTTCCTTGATCTTGTGCCGGCGTTTACCAGGGT
CGTGCATAGTCGGCTGCATCGATAACCGTGCAGACAGCTCTGCATGAAACACATCGTCGGTTATCGCCTA
GAAGACACTGCGCATAACGCGTGGCATTTACTTTGATGCGACCACGGACGAGACGTAAACGGAAGCGAGC
ACGCATCAAGGCGTGATCTGAGTCCACGGTGTAGACCAGAATGAACGACAATCTTCAATTGATCCACTTC
AGCGGTGACAAATGGCAATATGGTCAACCTAAGTCCAACGTTGTGAAGACGAAGGAGGACACCATGTGAA
TCTATGCCGCTTCTTATGGCAGAAGTTTGTACTTGCCAGAAACAACCCGTACTCGGACAACAGCTGAATG
AGACGATCGCCCTTATCGGTACGATCGACTGGAATAGCAAATGGGTCTCCGATGTGCCTTTCGGAAACTC
CAAAACGGCCAACTTGAGCGTGTAAATCCCAAGCAATGACCACCACGTCTGTTGAACTCACACTTCGGAG
CAGCTGAGACAAATCCTGACAGAATTCGTCCGTGGTCTCAGATGAACTGGAGTCAGTGGGTGCATACATA
GACACGACGAACGAACATCGGCGCTTCAATTTGTTGTTCTTGACACGAACAGAACCATTCAACCGAACTA
CACACAAACGACTGCAGACTAGAATCCAGTCTGATAGTGCCCGCTCAGCCCTCGTTCTTAAGGCAATTTC
AAGGTCGGTCTGACCACGAGCACTAGAAGCCGAATCACCCGACACACGGAGTGAAACGAGAGACTGAGGT
TGTTTCCGGGGTGCGCAGAGTTATCACTGAAGTGGGGTCTTGTATGCGTGTTTCGTAGACACAGCATACA
TCTATTTTAAACAGATCAAGTGTTTTAGCGAGGGCAGCCTGTTGTCCTATCTGACATAGTGTGTGGACGT
TAAAGGCAGCCAAGCGAAGTGAACACTTAGGCTTAGGAAGTGCATTTGATTTATACCCAACTCCTGAATT
ACTGTTTTCTTCAGAGTTCCAATCACCCCTGGCGTTTTGTATTGATTTTAAGTTAAGAGAGGATAAATTA
TTGAGGCTCACTACGGGGAAGATACTGGAGGTTTTCGGGCAAATCATACTTCGCGGCTGCCCACACCGCA
GAAAGGGGTTTTTCTTTGGGAACCCTAACGTCTCACCCACAAGGCAGTGGGGTGTTAACACAGCACGGGA
ACGTAACCGAAGCACCCGTAAAGGAACTTCTTCTGGTCTGTTACGTGAGACCTGATTGTTGCATACGTCC
TGTCTTGTCGTCGATGGTGCTCTGTTATCGATCCGCTTTTCGAATTCAGCCCTTAGCCCCATACACCCAA
TGGAGCAGGCGGAACGTGGACGGGGAAACTTCTTTTGGGACGGGGGCTGCCCAGCTCAGGTGGGCGATAC
CTGCCCAATAAAGTATGATGACTTCTCCCACCGTCGAGAGAAACCTCAGGTACTCCACTCCTACGTCCAT
CTAGTGGAGGTCTTTTGACCGGAAAACTAATTCTCTCCAGGAGCATAGTGGTTAGAACCAGATGTTACCC
TTTTGTCCCATCTCACTTGCTTTAGTGAGAAAGTTCCTCTGCCTCAGAACCAACTCGTTTAATGTGAAAA
ACGAACCGTTTTTATAAATCATTAGTTGATCAAAATCCAAGAAGAAGCTCCCTGATACAGAGCTCTTCGC
GGAACCTACTCCTCTGGAAGGCTATGTGGTTCAGATATCCGATTGGTTGATTTCTTTGCGAGCGGTTTGA
ACAACTGCGGACTGCTGGTCGATTGCTTTCCATTCAGTTCGATTGGAACTCCTTTTGATCGCTGATTGGT
TGAATCCGCCGCCCCGGTAAAAGAACGTCCGCCTGCTGACTGGTTGATTTCGCTCGGTTTGATAAGGGGG
ACTGTGTCACAGCTAACTGAATGGTTTCGTCACGAACTGACTGAACCGTCGATCCGTTCCGCTGGCCTGA
GGTTTGCCACCAATTTCGGACAGACAAATACTTGTCTTTAAATGAAACTTGGCGGTATATCGCTGCCTCA
GCCAATACGTTTGCATTGCGCGTCAACTGGTTCAGAGTCTGGACTTCGTTTGGCCTTTGCCACCGACCTG
TTGGCCATAATTGCATCTCCGGTTTCAGGATGCCATCTTGCATAGCTGTTTGGGTCGTGGAGGCACGCAA
GCCATCACACCACGCCGGTGTGTAGTCTCGTCGTGATAGATCTTGATCATGAACAGATCAGGACGTTCTC
GCGCTTGACTCTATTCACTCACTCAAGCTACACAAGTTGTGACCGAGGTGATGGCGGTCGGACAAAACCA
ACTACCTATTACCAAACTGCCCATTTTCACCCAATCTTTTACACAACACTATTAATACTACTCCATCCAG
GACACACCATCGTAGTTCGTCTGAATTCGCCCGCATCTGACCATGCAGGAGTAGTAGTCGCTTTGAGTAC
TAAAGCTGAGTCTACGCTACATGACTGAATCCCAGTCAACAGCAGATTATGTGTGATTCTCTTAGAGAGT
TTCGTTGAAAGCTAACAAAGACCGCGACGGTAATTGTTGTCTGTTTGTTGTCGCTGCCTACGCCCCTACC
GCTGGCAGTCCGGATACAGTCAAATATATATTCTACTATCCTACCAGCAGCTTCACGAACTTCTTGGAGA
AGCATCTCGTAGAGACATAGTGGTACTGGCTGGAGATTTGAACGCCCAGATTGTTCACCTAGGTCCAGAC
GAGCGGATACTTGGAGGCCAAAGCGGTGCCAACCATCGACGCACGGATAACAGTAGTCGACTATTCAATC
TGTGCGCAGACCACCACCTGTTCTTGTCGAGTACAATATTCCGGCGCAGTTCCCGTCGCACAGTCACATA
GCGACCGCTATCTGCTAATCAGCCCTAGACACAAATAGACTGTATGGCCGTGAGCTACCTCTGGCGTGGC
TCATTCAGGTCTTGTATGTCGTGCTTGAACACATCTGGATTCAGATCACGCTCTAGTGTGTGCCGAGTTC
ATGGTACGGTTTTCCACCCAGTCAAAAGTCCGCCGTCAACGGGTAGACGTAGACCAACTTTGCCGGACGT
CGATCCGGGAGAGATATCAGAATGAGCTTGCTGCTCAGGTGAGTAGCCACACACACGATGACTTGTCAGA
CCGCTGGCAACACATCCAAGACGCCATAAAAGTAGCGAGTACCACATCTGATGGATTAGTCAAATGACAT
GCAGTCACGCATAGAATCTCATCGATTCTCTGGAACTGTTCGGAGACTTTTCCAACTCATCCGATTTACT
AGGATCAAGAGACCTGGAGTGAGCGTAGTGATCTGCGAGGAAAACGACCATCCAATCCACCAGCCTGGAT
TGGATCGATAGGCAGAACACTTTGAAGAACAGTCTAGCTTGCCTTCAGCGCCAATGCCCCCACTCAGTAG
TCCGTTTGAACCAGCTCATGCTCCATGGTCTATCTGCACTACCCCACCCACAGTAGAAGTTGATCGTGCG
CCCCACCTCCTGAAATGCAATTAAGCTCCCGGCCCTGACGAACTCCCTCCGGCCATCTTCAACAACGGTG
GTGTGCACATCTCCAAAGCGCTCACCAGCCCCTTTACAGACATTTAGCTCTACAAACGCGCCCGAGAAAG
TTAGAACTGCGCATCGATCATCAGTATACACAAGAAAGGGGCTAGAAACATCTGTTCCATTCATCGAAGG
ATAAGCTTGATCTCGGTTGCATCGAAGGTGCTAGCATCGGTAATCCTCCAAAGATTGTCCCCAGTGCGCG
AACGAGTCCGTGAAGAACAGTCCAGTTTTCATCCCAGCCGCGGGTGCATCGATCAGATTTTCACCATTCG
TCAGATACTTAAGCTCCGCCACACATGCCGTAGGCCGACTGTAATACTCTTGGATAAGACGGTTGTCTGG
GATTGTCTCATCAGACGGGGAGTGCCTGATAAGTATGTCCAAATGATCCTAGCGTTGTATCATCAAACTT
CAGGCTCAGTACAAGCATATGGCCCATCGTCACCTTGCTTTCCAGTTGGAAGTAGCGTGCGTTAAAGTTG
CCCACTCTCACTCTTCCTGTCCAATTTTTGCTATCGACGACATCCTAAAAGACGCACAAGGAAATCAAAC
GGACGAAGACGTTGAGCTCCCACCCGGTAACAGGCTTTTATACTTAGACTATGCAGATGACATCGCATTG
GTTTGCGACGATGCTGCTGTGGCACAATGCGTTCCAGACAACCTCGCGTCGTCTGTGCGAGGGTACGGAA
TATACATTTCACCCTCCAAGTCTATAGTGCTTCTACAAGACAGCCAAGAGTCCATCCCCTCATTTACCCT
CGGTAACGATCGGTTAGAACTATTTGAAAAGTTTGTCTACTTGGGAAGCTGCATAACTGTCGATGGACGG
ATTAGAGGCGATGTGGACAGCCGAATAGCGAAGGCTCAAGCAGCGTTCTGCAATTTACGTCACCTGGGGA
GACGGCGCGACATCTCTCCGACTGAAAGGTGGGGGTGTACAACGCTGCTGTGCGTAGTGTACTCCCATAC
GCTGGTGAGACCTGGCCTGTTCGAGCGGTCGATGTCGACCGGTTGTCCGTATTCGATCATCGATGCCTGA
GGATTACCTCGCGAGTTCGGTGGCAACATCGAATAAGCAGTTCCGCAGTTCAAACGCGCATCTACGGAAC
CGGACGTGCCGCGTACCCAATTAGTGCTACCATATCACTCCATCGGCTCCGTTGGCTGGGACATGTGCTG
CGTATGCCACCTCATCGACCTTCCCGTCGAGCTCTATTCGTTGAGCCTAAGGTTGGCTGGAAACGACAAC
GTGGAAGGCAAGCCATGACATGGCACTAGTCTGTCAAAGTGTTGACGTCAGAACTTGCTTCTGTCTGTTC
CTCACACTTGCGTCATCATCATCATCATCGTACAGCGTTAAACAGTAGGGCAAGCCCCACTGACCACTGC
CTTTCTCACCATGTTGCACGCTGAATTAAAAAGTATGAATATACAAGATGGAGAGGGAGTGGACCTACAT
GGGTGGGAAAAGAAAAGAATGCCCTAGTAGCCAACACACGGAATACACAGTCTAACTGTACAAACGTACA
CCGATCAAACATTCTGATTCGATAGAAAGTGACAACACGATCGCCACTGTTCACGGTTCGCAGCCATATC
CTTCAGTGTCNNNNNNNNNNNNNNNNNNNNNNNNNNNNNNNNNNNNNNNNNNNNNNNNNNNNNNNNNNNN
NNNNNNNNNNNNNNNNNNNNNNNNNNNNNNNNNNNNNNNNNNNNNNNNNNNNNNNNNNNNNNNNNNNNNN
NNNNNNNNNNNNNNNNNNNNNNNNNNNNNNNNNNNNNNNNNNNNNNNNNNNNNNNNNNNNNNNNNNNNNN
NNNNNNNNNNNNNNNNNNNNNNNNNNNNNNNNNNNNNNNNNNNNNNNNNNNNNNNNNNNNNNNNNNNNNN
NNNNNNNNNNNNNNNNNNNNNNNNNNNNNNNNNNNNNNNNNNNNNNNNNNNNNNNNNNNNNNNNNNNNNN
NNNNNNNNNNNNNNNNNNNNNNNNNNNNNNNNNNNNNNNNNNNNNNNNNNNNNNNNNNNNNNNNNNNNNN
NNNNNNNNNNNNNNNNNNNNNNNNNNNNNNNNNNNNNNNNNNNNNNNNNNNNNNNNNNNNNNNNNNNNNN
NNNNNNNNNNNNNNNNNNNNNNNNNNNNNNNNNNNNNNNNNNNNNNNNNNNNNNNNNNNNNNNNNNNNNN
NNNNNNNNNNNNNNNNNNNNNNNNNNNNNNNNNNNNNNNNNNNNNNNNNNNNNNNNNNNNNNNNNNNNNN
NNNNNNNNNNNNNNNNNNNNNNNNNNNNNNNNNNNNNNNNNNNNNNNNNNNNNNNNNNNNNNNNNNNNNN
NNNNNNNNNNNNNNNNNNNNNNNNNNNNNNNNNNNNNNNNNNNNNNNNNNNNNNNNNNNNNNNNNNNNNN
NNNNNNNNNNNNNNNNNNNNNNNNNNNNNNNNNNNNNNNNNNNNNNNNNNNNNNNNNNNNNNNNNNNNNN
NNNNNNNNNNNNNNNNNNNNNNNNNNNNNNNNNNNNNNNNNNNNNNNNNNNNNNNNNNNNNNNNNNNNNN
NNNNNNNNNNNNNNNNNNNNNNNNNNNNNNNNNNNNNNNNNNNNNNNNNNNNNNNNNNNNNNNNNNAGTC
ACAGTTGTTGACACGGGAGTAACTACACTAGCGTGCGGCCAGCTAAACTGTTCCTTGAAGTACTCGGCCC
ATCGGTCAAGCCTTTGCTGTTTGTTATGGATGGGTTCTCCATTCCTACTGCAAATCGCTTCACTGACCTG
AGTTCGCCGTCCACTGGTGTCACGAATAAGTTTGAACAGTCTTTGACTGTTACCTGAAGCAGCTGCCACT
TCCATTTCTTCGGCTACATTGACCCACCAATTTTCGCGATCCTTCTTAAGGCTTCGCGTAACTTGTCTTT
GCAGCTTTCTCCGCATCTTATTCATCTCCTTACGGTTCGAAAGCTGACGCTTTTGCTCCATTATACTCAG
CGACTCTTGCGAGATCCAGTGTCTTTGATGGACAACGGATCCAGGACCACAGGCAAAACCTGCTGCAACG
TGCATCGCCTGTTTGATATGAGACCAATGCTCATCTACATTACTGTTCTCCGTGGATCCTAGCTCATGTG
CTAACTTTTGCTCATAACGGGTGCGTACTTCTGGATCACACAAATGTTGCACGGCCAACCGGGTTTGCGG
TTTGCGACGATAACCATGGAGCTGGAGAGATAATCGCATTAAAACTAATGTATGGTCCGACTCTACGTAC
GTGGACCAGTAAGATCTACAGTTCTGAACAGAACTGCGCCACCGGTAGCTTACTGCGATATGATCAATTT
GACTCCAAGTACCTGTAGAGTTAGAGCGCCATGTCGCTGTGCGACGCGAGCTGTGTCGGAAATTTGTGCT
AGACAAGAACAATCGATTGTCTGCACAAAATTGGAGAAGCCTATCCCCGTTATCTGTGCGCTCAGCGGGT
AAAGCACAACGCCCACCTAAACAGGCTTCTGACGCACTAAGTTTGCCAACTTGTGCATTGAAGTCACCAG
CTAGCACTACAATGTCGGAACTTTTACTGCTGCGAACGAGAGTGGCGAGTTCATCATAGAACTCATCTTT
CTGCAAGTCTGAGCTGCAGTCCGTTGGGGCGTACGCCGAGATCACGAACAAATTGCGTTTAACACAACTA
TCCTTTCGAACGCCGACTGACCCTTGGAGTCTCACAGCACATAAACGACTGTTAACAGGGATCCAGTCTA
ATAGGGCAGCCTCAGCCTTGTCAGTCAAGACAATTCCTACACCACGTTGACCCACAGCTCTAGCTGCTTC
GTCTCCTGAGGTGCGCAGAATATACCTCGATGAGATACCAGGAGCAGTTAGTTGAATTACACTGCTCGAA
TCCTGGATACGCGTTTCGCTTAAGCAGCAAACATCAATCTTCAGAGAGTTCATTGTGAGGGCTAGGCACG
CCTGCTGACCGGCCTGCATGAGTGTACGCACGTTGAAGGAGCCGAGATTCAGAGGCTGACGGGGCTTGAG
AAAATGTGAGTTACCAGACAGAGGATTATTCCCGACNACGAGGAAAATGTCTATATCATCATCGTATAGG
GTTAAACAGTAGGGCAAGCCCCACTGACCACTGTCATTCTCACCATCTTGCATGTAGAATTACTAAGTAT
GAATATACGAGATGGACAAAGAGTGCACACAAGCGGGTGAGAAAAGGAAAGATTACTAGTAATCAACACA
CGCAATACTCCGTCTAACTGTACAAACGCATATCAATTAATCATTCTGATTTGACAGAAAGTGACAACAC
GATTGCAACTGTTCACGGTTCGCTGCCATATCCTTCAGTGTCTCCAACCAACTGGTTGACGGATCTTTCG
GACCCCAACCACGAAGACGTGAAGCGCCTACTTTTCCTAAGTTCGCTGTACATTTTCTCATTCCTCGTTG
CCAAATCATCTGTTGACTTCCACGTAGTTTCTTCCACTCCTGAAGAGGACAGGAAAATAGGGCACGGTAC
GGTAGGCGTGTGTTTGTCATACGTAACACGTGCCCTAACCAACGAAGCCTACTAAGCTGAATACGTTGTG
ATAGAGAACTCCCTGAAGTGATACCCAATACTCGATTTCTGACCTGAGTATTGCTTACTCGGTCATTCCA
TCCAATCTTAGCGATATTACGCAAGCATCGATGGTCGAAAACCTGAAGACAACGAATATTTTCTAAACGC
AGACCCCAAGTCTAGCTACTACACAACAAAACTGAACGCACCGCGGCACAGTACACACGACCTTCCAACT
TCAGTGAAACATCCGGTCGCCGCCAGTCTAGTGTACGCTGCTCGAACCTTGGATATACGTGTTCACCTCT
ACTACCTTGCTCCCATCCGTCATCACGCTGCTGCTGAGGTAACTAGAGCAGTCAACAATTGTTAGCTCCC
CCCATCGAGTATCAAGCTCGGAACCGTTGACGTCCAGTCTTGCAACATCACTTTACACTTGGAGGTCAAT
TTGAACTGACAACTCAGTCGGTAAATTTAGTTCAAGAATAACTGATCCAAGCAAAAGAGCTCAAACTCAG
CCATCATGTTGCCATGCGGATAGGATCCCGTTATAACTAAAGCCCTTGGTTGAGAATCTATTCGTTGTGC
CTTGCGGCTGGGGATCCTAGCAGTACCCGTCCAACATCTCCCATGAACTGCACGACTACGAAGAATTCCA
TACTGCATCGGTCGTCGAGTAGGATAATCAGGACCGCGCTGCCCATTGCATCGAGCGGGGTGGGTAGTGA
TGAATGGGCTACTGCTCAGAGTTTCATCTCTTTTACTCAACCTTTGTATTATTTCCCCAACCATTTCTGT
TTTCNCAACCACGAAGACGTGAAGCGCCTACTTTTCCTAAGTTCGCTGTACATTTTCTCATTCCTCGTTG
CCAAATCATCTGTTGACTTCCACGTAGTTTCTTCCACTCCTGAAGAGGACAGGAAAATAGGGCACGGTAC
GGTAGGCGTGTGTTTGTCATACGTAACACGTGCCCTAACCAACGAAGCCTACTAAGCTGAATACGTTGTG
ATAGAGAACTCCCTGAAGTGATACCCAATACTCGATTTCTGACCTGAGTATTGCTTACTCGGTCATTCCA
TCCAATCTTAGCGATATTACGCAAGCATCGATGGTCGAAAACCTGAAGACAACGAATATTTTCTAAACGC
AGACCCCAAGTCTAGCTACTACACAACAAAACTGAACGCACCGCGGCACAGTACACACGACCTTCCAACT
TCAGTGAAACATCCGGTCGCCGCCAGTCTAGTGTACGCTGCTCGAACCTTGGATATACGTGTTCACCTCT
ACTACCTTGCTCCCATCCGTCATCACGCTGCTGCTGAGGTAACTAAAGCAGTCAACAATTGTTAGCTCCC
CCCATCGAGTATCAAGCTCGGAACCGTTGACGTCCAGTCTTGCAACATCATTTTACACTCTAGAAGTGTA
AAGCGCATGTCAAAGGAGCTGCAGCTCTCGAATGTCTGTCTAGTGCACGTTGCTCATGTTTCGTGCATTC
GAACATGCAGACAACGTCGTCTGCGTAATCTAGGTCACACATCTTCTCACTATATTTGTAGTTCGACACT
CACATCCTGAAGTTTTCGCAAGGCATTCTGGATTAATTCGTGCAAAACGAAGGTGAACGAAAACGAAGAA
ATCAGACATCCATGTCGAACACCGCTCGTTGTCTCGAATGGAGTAGATATTCCAGCTTAAAGTCTTAGGC
GGGAAGTATGAGAGTACAATAACTTCAGCAGATTCACGAACTTCTGTGGCACGTCTTTTCGGTGAAGAGC
ATTGAATAGCGCCGTCCGGTCAACTGAATCGAAGGTACCTTTCGAGTCGAGGAAGACCATTTTCTTTTTC
GGCCGACGATGTGCGTGATGCGCGAAGAGTAACAATCTGGTCGATGCCTCTGCGACCTGGGCGTAATCCA
GCCTGTTGTTTGCGGGCGTTCTTCTAACGAGCCGGTGTCAGACGGCACATCCAAATCAAGGCTAACACCT
TGGTGACTATCAAAACCAAACTCCGACAATTATTGTTTATTCCTTTCTTGGAGATGGATACAATCAATGA
CTCGCTTCAGATTGACATTATGCGCCCCTCGTTCCAAACGACACGGATCAAGGTGATAACCGGTTTTATC
TACGCACTACCACCTATTTCGGAAAGAACTTGAAGGAGTCTGTCAGGGCCAGCCGCATTCCTCCGATTTA
GTAGTCTAGTACTCCACTCTACTTCCGACGAGGGCTCAACTGATACTTTCTGAGAATAGCAGTTGCCGAT
GTCGGGGTAACTACATTAGCGTGCTACCAGCTAAACTGCTCCTTAAAATATTCGGTCCAACGGCCCAGTC
TTTGCCCTTTGCCATGAATCGGCTCTCCGTTTCTATCGCATATCGTTTCACTGACAGGGGTTCGCCGTCC
ACCACTGTCGCTACCTTGACTCCCCAATTTTCACTATCCTTCCCAAGGTGTTTTGTAACTTCCTTCGTAG
ATGTCTTCGTATTTTATTTACCTCCTTACAGTTTGACAGCTGACGTTTTTGCTCTATTAGCCTGATCGAC
TCTTGCGAAATCCAGTGTCTTTGATGGACAACGGATCTGGGACCAAAAGCCAAACTTGTTGCTGCGTACA
TTTCCTGTTGAATATAGGCCCAATGCTCATCTACATTACTGTTCGTCGTGGATCCTAGCTCACGTACTAA
CTTTTGTTCATAACAGATGCGGACTTCTGGATCAGACAAACGTTGTACAGCTAACCGGGTTTGCGGTATG
CGTCGATGATCATGGAGCTGGAGAGATAATCGCAATAAAACTAATGCATGGTCAGACTCAACGTACGTGG
ACTAGTAAGATCTACAGTTCTGAACAGAACTGCGCCACAGGTAGCTCACTGAGATATGATCAATCTGACT
CAAAATACCTGTAGAGTTAGAAGGCCATATCGCCGTGCAACACGAGCTGTGTCGGGAAGTTGTACTAGAC
AGGAATAACCGACTGCAGAAGCCTATCCCCGTTATGTGTGCTGAGCGGGTAAAGCACAACGCCCGTCTAA
ACAAGCTTTTGACGCACTAAGTTTGCCAATTTGTGCATTAAAGTCACCTGCTAGCACCTTTGCTCCTGCG
AACGAGAGTGGTGAGTTCATCATGGAACTTATCCTTCTTGGAGCGTATGCTGAGATTGCGAACAAGTGGC
GCTTAACACAGCTATCCTTTCGAATGCCAACTGACCCCTGGAGTCCAACTGCACATAAACGGCTATTAAT
CGGGATCCAGTCTAAAAAGCAGCCTCGGCCTTGTAACTCAGGACTATTCCTACACCACGTTGACCCGCAG
CTCGAGCTACTTCGTCTCCTGAAGTGCGCAAGAAATACCTCAATGAGATATCAGCAGTTGGTTGAATTAC
ACTGCTCGAATCATGGATACGCGTTTCACTTACGCAGCAGACATCAATCTTCAGAGAATCTATTGTGAGC
GCTAAGCCCGCCTCCTGTCCGGCCTGCATGAGAGTACGCACGTTAAAGGAGCCGAGATTCAGAGGCTGAC
GAGGCTTGAGAAAATGTGAGTTACAAGATAGAGGATTATTTCCGACGCCATTTGATAATGAACCGTTGCG
AGTATTGAATGTGTTGTCGGTGAGAGTATTATGGGTGGATAGAGGGGGAAAACAGAAATGGTTGGGGAAA
TAATACAAAGGTTGAGTAAAAGAGATGAAACTCTGAGCAGTAGCCCATTCATCACTACCCACCCCGCTCG
ATGCAATGGGCAGCGCGGTCCTGATTATCCTACTCGACGACCGATGCAGTATGGAATTCTTCGTAGTCGT
GCAGTTCATGGGAGATGTTGGACGGGTACTGCTAGGATCCCCAGCCGCAAGGCACAACGAATAGATTCTC
AACCAAGGGTCATCGGAATGGTGATGGTGATCATCGTCGTCATATTATTCGTCCGGTTGGTCTGAATTAT
GATTTGTAATGTTTTTTCACCGACCTCTCCGCGGCTCATCATATGCGGAACACATGAGGAAGAAACCGAT
TGCGGAAATGGTGGGCCTTGTTATTTGAATCTCTCGACGAGACCAAATCATTTCCTTTGTGGACGTCCAA
TTCAGCCCTCAGTTCACGTGATACTAGATGCGGTAAAAATCGCAACAACCTTACGTGCAAAAGGAATTAG
GAGTGCCCGGGAATATTCCCCTTGTAAGCTCAACGCGCACAAGATCCTGGTATTCATTTGATATGCTCGG
TCATCTATTTCTGAAGTGTATAATAACGAGTTTTTTGCGATTTATCCGATAATTGGCGCCCTTGTTCGCG
TTGAAACACTAGGCCAGTTCCGTCACAGAACATTCAAATCTATTGGCGTTTGCAAATCCACTCTGGTCTG
TTTTTCGGAAGGGTCTGGAAAATTCTCTTATTGTGAATCTTTCTATTGCTATTGTGAAAACAGTATATGC
GACCAACGCATCGCACGCAAATGACGTTTACGCCAGTGCTCACTATAAGGCGAACTGGAATATCCATTTC
CTGTTTTATATGACGGTCATCATTGAGAAACAGTTGTAAACCATATTTAAAGTGACATTTTCCGAATATG
AAGGAATTCCTTTTGACACAGTCACCGAAACCTTTCTGATTATCACTCAGGATAATAACTCCTGTCCTGT
CAGTTAGTTTAATCTTGTTTCCATACCTAAATCAACCTAAAGTAGAACAGTTTTATTAAAATCGTGTCAT
CCACGGATTCTGAGAGAGACCCCAGTTTAATCACGAAGCTCAAACTGTATGCTGAGGAAAGTTGTCAATG
CATATACCTGCTAGATTACTTTGCACTGTATTGATATCCATAAATTTGTTCTACCCACGCTCAGGAGCCT
GTACCACGATTGAGTCGCCTCTCCTCATGTGCAATTCTGCGCAAACTTATGAACTTTCATGCTCAAGAAG
GACTAGCTAATCGTATCAATGATCCCCAACTTATTACCGCCTTTCCGAACCACATATCGTCCCCTGAGTC
CGATACCAAGATATTTTCGAAACGTGCAAAATGTGCCCTTTTTGAGTCAAACGATCCAGTCTCATCACCC
GTACTCGGCGTGAATGAAAGTTATCCAATCTGGTCCAACCAATCCACTTTCGGTCGTCTTGCCAACAGTC
AGCGATGCAGAGAACTAATCACGACTGTCAGCCAGCTTCCACTGCCTCCTTCCGTGCGTCAAGACCTGCA
GCGGGACGTTTACGCCATTGTCTGGCGTGAGTTGGTTGAGTAGAAGAAAAATCATTTCCGTTCCTTTTAT
TCTTTTCTGTGCTATCCTCTGTTCTGGGCAGCTCAACTCATCCCTTTCCTCAAGGTCAATACAACGGTTT
ATGGCGATCAATACTGTCGACTATCCCCTTTTCATCGTCACTGTACGCTTTGAATTCTCATACCTTATTG
TGCTCCACGTTCGTTCTTCCGTCCGTCCATATACAGTTTACCTTTCGAATGCACTGTCCTAATACAAAGG
GCTGCACTCACTCTTCTTTTTTGATTTGCTCTTTGTTTCAGTGCTCAAATTATTGCTAGTTTGTATGCTG
TTGGTATGGGGTTGGATTAGATAAGAATGAAACAT
>MSTRG.43.2 
GCACTGAACAAACTGAATTGAACTGAACAACTGCGCTACTCCGTGACGTGGTAGCTGTGTAACGCGTCAA
CAGGGATCGCCACTCCCGTTATCTCTGATTCTTTGTAGATCGTTCGCTTGCAACCCTCACAAAAGAGCGC
TGCATCTTGCACACCCGGCGGCCCTGCTTGTCTGTGTCCGTGTCCGTGTTGGACGGCCGTCGTTATCATT
GTCGTCCTCGGCATTCCCGTCGTGTCGTGGATGCGTTCGGTACCGTGCTACACTAGCAGTTTCTCTGCTG
GGAACTTATCGGACGGTCAGGAGAAACGGGCCGTAAGAGCTAGATGGTAAATCGAGAGGACTTCACCAGA
GGTCACGGAATGCATTACCGGTGCACCAGTTGGAAAAGTTAGGGTAAGAGACAAAATGAAACTTGAAACT
GACAAACTACAACAAGCCTAGTCTAATTAGCAGTTGCATCGGAAAGAAAAGTCGCGGAATTCGCATTTCA
TTGCTGGAATATCCCGTGAAACTCGAGATGATGTCAAAAGTGCCTACTCTGTCAGCTTCTTTGCATGGAT
TCGTTGTTTTTTGATGAACTGAATAAAGGTCGTTATGTGGAGCTCACAAGTGACGGAACGAAAGCTCGTA
GACAGCTGGGATTCTGCGACGGTTTAGTCGTATCTGCAACTCACATAAGACCGGGTGAAGTGGTTGCCGT
TGAAATCTTGGAAACTCAACCAGGTTGGAGCGGTGATCTTCGGGTTGGTTTCACTTTATTATCAAATGAG
GCTCTTCTCCCACTTCCAAGTTTTGCAATTCCCGAACTGGTCACCCGTGGTCATAGTTGGATCTTCCCGG
TTGGCAATGCCGCGTCTCAGCTGGCCTCACATCGTCGCCGCGCGTTTTGGCGTAAACAACAGCAGCGACA
TCAGAATCGATCCATCGCCAACTCAGACTCCTTAATAGCCACTGCCTACGTTGAGTCGTCCTCGATGGAA
CGAATTAACACACAACCGAATGAAGACGAGACGCATCTTGTACGACGAGTTTCGTCAGACCCGGTCTCGC
CCTGTGCATGTTGTTTGTACACTCAATTCGGTCGCGTGGCCTTCAAGTGGTTGTTACCCACAGGCGGAGT
CTATTTACGTCCACCAGATATGGAAAAGGGTACCATTGTAGCTATCTACTATGAATTGGAAGCTTGTTCA
TCCGCGCGTTCACACACCTACCCTACATCAACCGAGTGTGTTCAGTGGCATCCTAGTCCGACATTGGACG
AGGCGAGAATGGTTGCTGAGCCGTCAGACGTTTCAAACGCATGGAACATGCAATGTAGACGTCCGATGTC
GATCGCTTCTGCTTATCAGAATTCAAATCGGACGACGCACATCTGCCTGTCTCAGGATCCTGACTCCAAC
CCGACAGATCCGTTGTGCTTTCAGTTTATTTTCCATATAGTTATCAATGGAATGGATCTGATTACAATAT
CAGAGCCTGTACCACGATTGAGTCGCCTCTCCTCATGTGCAATTCTGCGCAAACTTATGAACTTTCATGC
TCAAGAAGGACTAGCTAATCGTATCAATGATCCCCAACTTATTACCGCCTTTCCGAACCACATATCGTCC
CCTGAGTCCGATACCAAGATATTTTCGAAACGTGCAAAATGTGCCCTTTTTGAGTCAAACGATCCAGTCT
CATCACCCGTACTCGGCGTGAATGAAAGTTATCCAATCTGGTCCAACCAATCCACTTTCGGTCGTCTTGC
CAACAGTCAGCGATGCAGAGAACTAATCACGACTGTCAGCCAGCTTCCACTGCCTCCTTCCGTGCGTCAA
GACCTGCAGCGGGACGTTTACGCCATTGTCTGGCGTGAGTTGGTTGAGTAGAAGAAAAATCATTTCCGTT
CCTTTTATTCTTTTCTGTGCTATCCTCTGTTCTGGGCAGCTCAACTCATCCCTTTCCTCAAGGTCAATAC
AACGGTTTATGGCGATCAATACTGTCGACTATCCCCTTTTCATCGTCACTGTACGCTTTGAATTCTCATA
CCTTATTGTGCTCCACGTTCGTTCTTCCGTCCGTCCATATACAGTTTACCTTTCGAATGCACTGTCCTAA
TACAAAGGGCTGCACTCACTCTTCTTTTTTGATTTGCTCTTTGTTTCAGTGCTCAAATTATTGCTAGTTT
GTATGCTGTTGGTATG
>MSTRG.43.3 
GCACTGAACAAACTGAATTGAACTGAACAACTGCGCTACTCCGTGACGTGGTAGCTGTGTAACGCGTCAA
CAGGGATCGCCACTCCCGTTATCTCTGATGTAAGTGTTGATAACTGCTTTTACGATTACTGGGCTTCGGC
TCATCGGGTTTCCATTTTTCCTATGCCTTCACAAATCGTGCACGTGCAACCCCCACGGAAGAGCGTTGCA
CCCAACACACCCGGCGGCCCTGCGTGTCCGTGTCCGTGTCGAATCGCCGTCATTGTTGTTGTCGTCGTTT
TCGCGGGAGCATTCGTTACCGTGTTGCAACCGGTGTAACGCGTTTGTACCTACCGCCACTCCCGTACTCT
GCTTCTTTGTAGATCGTTCGCTTGCAACCCTCACAAAAGAGCGCTGCATCTTGCACACCCGGCGGCCCTG
CTTGTCTGTGTCCGTGTCCGTGTTGGACGGCCGTCGTTATCATTGTCGTCCTCGGCATTCCCGTCGTGTC
GTGGATGCGTTCGGTACCGTGCTACACTAGCAGTTTCTCTGCTGGGAACTTATCGGACGGTCAGGAGAAA
CGGGCCGTAAGAGCTAGATGGTAAATCGAGAGGACTTCACCAGAGGTCACGGAATGCATTACCGGTGCAC
CAGTTGGAAAAGTTAGGGTAAGAGACAAAATGAAACTTGAAACTGACAAACTACAACAAGCCTAGTCTAA
TTAGCAGTTGCATCGGAAAGAAAAGTCGCGGAATTCGCATTTCATTGCTGGAATATCCCGTGAAACTCGA
GATGATGTCAAAAGTGCCTACTCTGTCAGCTTCTTTGCATGGATTCGTTGTTTTTTGATGAACTGAATAA
AGGTCGTTATGTGGAGCTCACAAGTGACGGAACGAAAGCTCGTAGACAGCTGGGATTCTGCGACGGTTTA
GTCGTATCTGCAACTCACATAAGACCGGGTGAAGTGGTTGCCGTTGAAATCTTGGAAACTCAACCAGGTT
GGAGCGGTGATCTTCGGGTTGGTTTCACTTTATTATCAAATGAGGCTCTTCTCCCACTTCCAAGTTTTGC
AATTCCCGAACTGGTCACCCGTGGTCATAGTTGGATCTTCCCGGTTGGCAATGCCGCGTCTCAGCTGGCC
TCACATCGTCGCCGCGCGTTTTGGCGTAAACAACAGCAGCGACATCAGAATCGATCCATCGCCAACTCAG
ACTCCTTAATAGCCACTGCCTACGTTGAGTCGTCCTCGATGGAACGAATTAACACACAACCGAATGAAGA
CGAGACGCATCTTGTACGACGAGTTTCGTCAGACCCGGTCTCGCCCTGTGCATGTTGTTTGTACACTCAA
TTCGGTCGCGTGGCCTTCAAGTGGTTGTTACCCACAGGCGGAGTCTATTTACGTCCACCAGATATGGAAA
AGGGTACCATTGTAGCTATCTACTATGAATTGGAAGCTTGTTCATCCGCGCGTTCACACACCTACCCTAC
ATCAACCGAGTGTGTTCAGTGGCATCCTAGTCCGACATTGGACGAGGCGAGAATGGTTGCTGAGCCGTCA
GACGTTTCAAACGCATGGAACATGCAATGTAGACGTCCGATGTCGATCGCTTCTGCTTATCAGAATTCAA
ATCGGACGACGCACATCTGCCTGTCTCAGGATCCTGACTCCAACCCGACAGATCCGTTGTGCTTTCAGTT
TATTTTCCATATAGTTATCAATGGAATGGATCTGATTACAATATCAGAGCCTGTACCACGATTGAGTCGC
CTCTCCTCATGTGCAATTCTGCGCAAACTTATGAACTTTCATGCTCAAGAAGGACTAGCTAATCGTATCA
ATGATCCCCAACTTATTACCGCCTTTCCGAACCACATATCGTCCCCTGAGTCCGATACCAAGATATTTTC
GAAACGTGCAAAATGTGCCCTTTTTGAGTCAAACGATCCAGTCTCATCACCCGTACTCGGCGTGAATGAA
AGTTATCCAATCTGGTCCAACCAATCCACTTTCGGTCGTCTTGCCAACAGTCAGCGATGCAGAGAACTAA
TCACGACTGTCAGCCAGCTTCCACTGCCTCCTTCCGTGCGTCAAGACCTGCAGCGGGACGTTTACGCCAT
TGTCTGGCGTGAGTTGGTTGAGTAGAAGAAAAATCATTTCCGTTCCTTTTATTCTTTTCTGTGCTATCCT
CTGTTCTGGGCAGCTCAACTCATCCCTTTCCTCAAGGTCAATACAACGGTTTATGGCGATCAATACTGTC
GACTATCCCCTTTTCATCGTCACTGTACGCTTTGAATTCTCATACCTTATTGTGCTCCACGTTCGTTCTT
CCGTCCGTCCATATACAGTTTACCTTTCGAATGCACTGTCCTAATACAAAGGGCTGCACTCACTCTTCTT
TTTTGATTTGCTCTTTGTTTCAGTGCTCAAATTATTGCTAGTTTGTATGCTGTTGGTATG
>MSTRG.43.4 
GCACTGAACAAACTGAATTGAACTGAACAACTGCGCTACTCCGTGACGTGGTAGCTGTGTAACGCGTCAA
CAGGGATCGCCACTCCCGTTATCTCTGATGTAAGTGTTGATAACTGCTTTTACGATTACTGGGCTTCGGC
TCATCGGGTTTCCATTTTTCCTATGCCTTCACAAATCGTGCACGTGCAACCCCCACGGAAGAGCGTTGCA
CCCAACACACCCGGCGGCCCTGCGTGTCCGTGTCCGTGTCGAATCGCCGTCATTGTTGTTGTCGTCGTTT
TCGCGGGAGCATTCGTTACCGTGTTGCAACCGGTGTAACGCGTTTGTACCTACCGCCACTCCCGTACTCT
GCTTCTTTGTAGATCGTTCGCTTGCAACCCTCACAAAAGAGCGCTGCATCTTGCACACCCGGCGGCCCTG
CTTGTCTGTGTCCGTGTCCGTGTTGGACGGCCGTCGTTATCATTGTCGTCCTCGGCATTCCCGTCGTGTC
GTGGATGCGTTCGGTACCGTGCTACACTAGCAGTTTCTCTGCTGGGAACTTATCGGACGGTCAGGAGAAA
CGGGCCGTAAGAGCTAGATGGTAAATCGAGAGGACTTCACCAGAGGTCACGGAATGCATTACCGGTGCAC
CAGTTGGAAAAGTTAGGCCTAGTCTAATTAGCAGTTGCATCGGAAAGAAAAGTCGCGGAATTCGCATTTC
ATTGCTGGAATATCCCGTGAAACTCGAGATGATGTCAAAAGTGCCTACTCTGTCAGCTTCTTTGCATGGA
TTCGTTGTTTTTTGATGAACTGAATAAAGGTCGTTATGTGGAGCTCACAAGTGACGGAACGAAAGCTCGT
AGACAGCTGGGATTCTGCGACGGTTTAGTCGTATCTGCAACTCACATAAGACCGGGTGAAGTGGTTGCCG
TTGAAATCTTGGAAACTCAACCAGGTTGGAGCGGTGATCTTCGGGTTGGTTTCACTTTATTATCAAATGA
GGCTCTTCTCCCACTTCCAAGTTTTGCAATTCCCGAACTGGTCACCCGTGGTCATAGTTGGATCTTCCCG
GTTGGCAATGCCGCGTCTCAGCTGGCCTCACATCGTCGCCGCGCGTTTTGGCGTAAACAACAGCAGCGAC
ATCAGAATCGATCCATCGCCAACTCAGACTCCTTAATAGCCACTGCCTACGTTGAGTCGTCCTCGATGGA
ACGAATTAACACACAACCGAATGAAGACGAGACGCATCTTGTACGACGAGTTTCGTCAGACCCGGTCTCG
CCCTGTGCATGTTGTTTGTACACTCAATTCGGTCGCGTGGCCTTCAAGTGGTTGTTACCCACAGGCGGAG
TCTATTTACGTCCACCAGATATGGAAAAGGGTACCATTGTAGCTATCTACTATGAATTGGAAGCTTGTTC
ATCCGCGCGTTCACACACCTACCCTACATCAACCGAGTGTGTTCAGTGGCATCCTAGTCCGACATTGGAC
GAGGCGAGAATGGTTGCTGAGCCGTCAGACGTTTCAAACGCATGGAACATGCAATGTAGACGTCCGATGT
CGATCGCTTCTGCTTATCAGAATTCAAATCGGACGACGCACATCTGCCTGTCTCAGGATCCTGACTCCAA
CCCGACAGATCCGTTGTGCTTTCAGTTTATTTTCCATATAGTTATCAATGGAATGGATCTGATTACAATA
TCAGAGCCTGTACCACGATTGAGTCGCCTCTCCTCATGTGCAATTCTGCGCAAACTTATGAACTTTCATG
CTCAAGAAGGACTAGCTAATCGTATCAATGATCCCCAACTTATTACCGCCTTTCCGAACCACATATCGTC
CCCTGAGTCCGATACCAAGATATTTTCGAAACGTGCAAAATGTGCCCTTTTTGAGTCAAACGATCCAGTC
TCATCACCCGTACTCGGCGTGAATGAAAGTTATCCAATCTGGTCCAACCAATCCACTTTCGGTCGTCTTG
CCAACAGTCAGCGATGCAGAGAACTAATCACGACTGTCAGCCAGCTTCCACTGCCTCCTTCCGTGCGTCA
AGACCTGCAGCGGGACGTTTACGCCATTGTCTGGCGTGAGTTGGTTGAGTAGAAGAAAAATCATTTCCGT
TCCTTTTATTCTTTTCTGTGCTATCCTCTGTTCTGGGCAGCTCAACTCATCCCTTTCCTCAAGGTCAATA
CAACGGTTTATGGCGATCAATACTGTCGACTATCCCCTTTTCATCGTCACTGTACGCTTTGAATTCTCAT
ACCTTATTGTGCTCCACGTTCGTTCTTCCGTCCGTCCATATACAGTTTACCTTTCGAATGCACTGTCCTA
ATACAAAGGGCTGCACTCACTCTTCTTTTTTGATTTGCTCTTTGTTTCAGTGCTCAAATTATTGCTAGTT
TGTATGCTGTTGGTATG
>MSTRG.43.5 
TCGAATGCACGAAACATGAGCAACGTGCACTAGACAGACATTCGAGAGCTGCAGCTCCTTTGACATGCGC
TTTACACTTCTAGAGTGTAAAATGATGTTGCAAGACTGGACGTCAACGGTTCCGAGCTTGATACTCGATG
GGGGGAGCTAACAATTGTTGACTGCTCTAGTTACCTCAGCAGCAGCGTGATGACGGATGGGAGCAAGGTA
GTAGAGGTGAACACGTATATCCAAGGTTCGAGCAGCGTACACTGGACTGGCGGCGACCGGATGTTTCACT
GAAGTTGGAAGGTCGTGTGTACTGTGCCGCGGTGCGTTCAGTTTTGTTGTGTAGTAGCTAGACTTGGGGT
CTGCGTTTAGAAAATATTCGTTGTCTTCAGGTTTTCGACCATCGATGCTTGCGTAATATCGCTAAGATTG
GATGGAATGACCGAGTAAGCAATACTCAGGTCAGAAATCGAGTATTGGGTATCACTTCAGGGAGTTCTCT
ATCACAACGTATTCAGCTTAGTAGGCTTCGTTGGTTAGGGCACGTGTTACGTATGACAAACACACGCCTA
CCGTACCGTGCCCTATTTTCCTGTCCTCTTCAGGAGTGGAAGAAACTACGTGGAAGTCAACAGATGATTT
GGCAACGAGGAATGAGAAAATGTACAGCGAACTTAGGAAAAGTAGGCGCTTCACGTCTTCGTGGTTGGGG
TCCGAAAGATCCGTCAACCAGTTGGTTGGAGACACTGAAGGATATGGCAGCGAACCGTGAACAGTTGCAA
TCGTGTTGTCACTTTCTGTCAAATCAGAATGATTAATTGATATGCGTTTGTACAGTTAGACGGAGTATTG
CGTGTGTTGATTACTAGTAATCTTTCCTTTTCCCACCCGCTTGTGTGCACTCTTTGTCCATCTTGTATAT
TCATACTTAGTAATTCTACGTACAACAGACATTTCAGCGGGGCTTACTTCACCGTTTACCGGTGTAGGAT
GATATGGTGCCTGACCTGCGCCATCTTTTACACTCTGTCTGCAGCCATCCTCGCCAACCTCCGCCGATGG
CATAATCCCATGTGACTGGCGTGCCCACTTCCTCGCGAAAATTTCTATTGATCATTTCCATTCTCGTTCT
CGCCGGGGTATTCGCGTATCTCGCAAACTCATGTCCGCCCGATTCGTTTGCCCCAATATGAATTCTGACA
TTGCATTGTGGACTAGACAGTGTTCACTGTGTCAGAGAAACGAAGTTCACCGTCACACAATTTCTTCTCC
CAGCGCATTCACCGTTTCTGATGTCTGATTCTCACATTCATGGTGATCTCGTTGGTCGCCCATCGCCATC
AAATGGACATACCTACATATTAACCGTAGTTGATCGCCTCACAGGCTTCTTTATTACACACGAAGTGAAT
TACAGTAAGAGGGGTAAACCCTATGTATCTCGAAAACATTGTAAGAGGAGTTTGTGGGGAATATTCCTCT
CAAAATCAGTTCGCTGATTCTGTTTTCGAAAAGAGCAGGTTGTCAACGGATGGAAAGACAGGCAGACGAA
GGGTGCTCCATAACCTAGAAAAAAGAATTGAGAGGTCGAGGTCCGAGATCGAGTGACAGAAACCCGATCA
GAGTAAATAGCTGTCTGTGCTCGGGATTGGTGTTGAAAAGTAATGGGAATAGGTATAGACGACGCAAGCT
CGTAACAAAACCCAACATAATAGTAGCAGAATCGGTACAACGAAGCAACCGTCTAGCGATGGGCAAGCGA
TTGCAAACTGGATGTTAAAACAGGGCCATTTATCAGACGAATGACTTTACGAGGGACCCGGTCGAGAAGA
GATAAGGAAGCCCCGCCCCACACATGGCTGCAGTATTCAAGTGTGGAACGTATTCGGGCTTTGTGCAGTG
AGGGGAAATGGAATGGTCTGAAGAAACGTGGGGCACGGAATAGGAAACCAATGATGCACGCAGCGCGAGA
AGCAGCCGAACGTATGTACGAAGGCCAGGATAGAAAGAAGACCGTCGAAAGACCCGGGAAAGGCATCGAG
TTGGAGGAACGAAAGCGAACCGAATCAACATTTAAGTGGGGATAAAAGGAATATTGTTTGAAAGAAATTG
AGAGATGTTTCTGAAGCATTGAACAAAATACGATTTTGAGAGCCTCAGTAGATATGCCAAAGGTCCGAAC
TGAGCGGTGTTACAACAGCACAACGGCCATGGTCGATACTGGCGGTGGCGTGACGAGATGTAGGACACAA
AAGGGTGGCATCGTCGGCAAAGGCCTGGATGGGTTTGGAAGTGGTGGATAAGAGATCACTGGTGAAAAGT
AGAAAGAGGGTGAGTAAAATTACAGGACTTTTGGGAACACCAACATTCACGAAAAAAAGCTGTGGGTGAA
CCTCATCGACTGGAACGGAGATGATCCGGTTGCTGAGAAGATTCGACGCCCATAAAACAAAGGCTGGAAG
AAATCTAAAGGTGGGTAATTTAGACTGTGAACCATTATGCCAGACACGGTCAAAAGCCTTCGATATATCT
AGTGAGACCAGGTGTTTTTGTCCGTGGTTATCGAGTGCCACTGACCAAGAGTGCGAGATTATAGCTAGTG
GATCACCAATGGAACGAGGTCGGAAACTGTATTGACGATCGCTTAGCAGTTCCTCACGTTCGAGGAACGG
TGGTAACTGGTTTGAAATCAAGGTCTCCATGACTTTCGAAATGACAGAAGTTAGAGAAATAGGACGGTAG
TTGTTTAGGTCGGGGAAGTCGCTGTGCTTGGGAGTACGAGAAATAGCGGATTTTCTGCATGGGGCGGGAA
ACGTACCAGACTGGAAAGGCAAAAAGATGCCGTAAAATTGGTGCTAACTCTGGGGCGCGCATTTTCAGGG
CGATGGGTGGAATACCGTCTGGACCAGGTGGTTTATTTTGACCGAGTGATTGTAAGGTCCGGTGGACCTT
TCTAATGGTGGCCGGCGAGTGTTTTACTAACACCCCGGCAGGGAACATTGCGGAAATACTACTCCAACAT
TGGATTGCTACATTGGGTGTGCCATCTACCGTCACAACAGACCGCAGCGGCCAATTTCAGTCCACTGTTT
CGTGAATTCACTAAACTGATCGGCTGAAAACACATCACAACAACTTCATACCACTTTTCGTCAAAGGCAT
GATATAGCGCTTACATCGTCAGCTGAAGACAGCACTGAGGTCACAGCCAAACCCAAATTTCCGGGGCGAT
AATGTGCCACACGTTCTCTTGAGTCTACAATCATCAACAAAAGATGACCCCCCATGCATATCGGCTGAAC
TTGTTTTCAGCGCCATTATTAGCCTTTCAGGTGAGTGCATTCAACCCGACTCTATTGACAATCCTAGCCC
ATCTCAGTTTGCTCAACAGCTTAGAGATCGTAAGTCCCACTCGCTCATCACACACACGTTATTGTACATA
ATGATTTATACGCGTCACCATTTGCTTTTATTTGTAAAGACTACGCAAACCACTCATATCACTGTATGAT
GGTTCATTTAAGGTGCTTAGCCGTGCAGACAAGTACTTTGCTGTTCAGAAGGGCGATAAAATGGACACTT
TTCACTGACAGACGAAAACCCGCGTATTTTGGCATGCCTTCGTCACCGGCAGCACCGAGACCATTACCAT
CCGTAGACACACCACCAACGATTACTGACGACGATTAACAACCCACTGTCACATCGGACAGCACACCACT
TCCCTAGCATCACCAACACAACAACCGGCTTTGATTGACACGTCCGACACCGTCAGGTTTAGAGGCTATG
TTGTTCGTTTTCTTTCGGTAGTCGGTCTTCTCTATTTTGCTATCGAGCGTTCATTTTGTGCAACAAACGC
TCCGGTGGGGGGAGTTGTGTAGGTTTCTGTACATTTCACATATTCATATTTGATACGGCGCCCCTTTACT
GCACCGACGTTCAAATGCAAATAAGCAATACACACTTTTTTAAGCACACAACCACGCGGTACGATACCAA
GAACCTAAAAATAAGGCATACTCTGAAGGAACTTGTTTTCTTTTTACTTGAGATGGTTCTGGAACACATT
TACCGGAGATCTGACTGTGATCGGTAGATTGTTCGTTCCATGCTATCTGACTTTTCATTTCTATTCAGCA
TATTTTTGTCCAATCATCTAGCCACACTTCGCCTATTCCGCTTCGCTAGTACCATCTAGGATTGTCCTGA
TATCTATTTAGTGTACCCTAAAGACCAGTTAGTGAACTACACTTATCCCACCGTCGAAAGAAGCTCCACG
CACCAAACTCCTACGTCCATCTAGTAGAGGTTCTTAGACCGGTTAACTGTTTCTTTCTGTACTTATTTAC
TGGAGCGTCCTCTCCAGAAGCATGCTGGTTAGAACCAGATGCTACCCATTAACTGGTTTACAGACAACTT
TGTTCGATCTCTAACCATCGATCTGCCATCCTGCGTATCTCTTTGAGTCGTAGAGGGATGCAAACCGTCA
CAACGCCATGGCGCAGTCTTGTTAAGATGACCCAGCCCAGTTAACACAAGGGGGTATTTATTAGTCCCAA
AACGGTCTCTTACTTTTACTTTTATGCAGCTATCTTCCGTGAAATGAGCTGGCTTCATGGACGTTCCAAA
TGGCTCCTGCGCATGAGCGACGATCGGATACGACCCGGGCACAAAGCAATCCAGTTACGAACGCCGTACA
GAGACTGGATTCCTAATTGTCCAAAGTTCGATTGGACAGTATTGACCTGCGTTTCAGACGGGACTATTTT
GGGACACATATGGTATACCAGTTGTAGCACATAACCCGTTCGTAACATCGGTTTCGTACATCATTTTCCA
TACTAGAGATAGTGGAAATCTTCCCGTATAAGCCTCGTAACAAGCCCCTTGTTGACATGGGCTCAAGAGT
GAGCAGAACGCCATAGCCCCAACAAAGATTGGTCAACATTCCTCTTGAATTCTTTACCGTCTACTTCTTT
CACATCAGCAAGTAAAGAATTTCGAGACAAGCGCCAGGCCAACGGCAAACCAGTAGAATGCATCTTCACC
AATGTCATTGAGCGCCCGCGCCCACGAGGTAGCCTATGGAGCGGGAAGACCGCTTGCAACTGTGATCTTA
GATCAGCCCGAATGATATGACGGATGCAGATTAGATCACCGCACATCCACCGATAGGCTTCTGAAAACAA
ATCAGTCGCTTCAAGACGCCCGTTATAGTTGAGCCTGAGTAGTCCAGAGATGAGGCGAGCAGCAGAAGTT
TGGACTCTCTCTAACTTGGTTGGTTCTGCAGCTGTACACGGATATGCGGCCGTATCACCATATTCAAGTC
TAGGACGTACACGGGAAACATACCTATTGGGACCTTATTTGGTTCTTCGCCACTCCAAGTCTCAGGGTCT
GGTTGCCGGTTATCCCTAATAGTGCAGCGGGACTTCATGACTACGGGGTAAATACCCCTTCCACTGCACT
CATGCGCAAACATGTAAGCATACGGAAGGCAGCGTACGGTAGTTTCCCAAACGATCGGCTAACTGAACCA
AGGATACTCCAAGCGGAAGCACACTGTCCACGTGACCTTTGGTTTCCAGCGAGGAAGACACCAAAATTCC
TAGATCACGCTCACAATCAGTTGTCTGAAGCAGATTCCCAGACAGGTTGTAACTCACCAGCAACTGAGAA
CGACCCACACGCATGTGAACACACATCGCAAGATTTAGTGAGAGCAACCACGCAGAGGACCAGTGTGGTA
CATTACTCTTTGTCTCGCCAGTTGTGCATTTTATACGCCTTTTCTGTTCCATAAATTCACCACATGCTCC
CTATGAATTTCAGCTTTCATGCCGTATGTATTTGGCGAAAAAAGCCTAATATCTAAACCTCCTATCTTCT
CACTTTCTCTCAGACACTCCGGCTCAATTGAGTACTGCAACACTTTACTGGACAAACACAATTAACGAGT
CGTATCCTGCGCCCTGAACGATTTAACGCCGACCCTGGTTCGCCTAACGCCTCCAAGGAAGAGATTCATT
GTGAAACTCGAGATGATGTCAAAAGTGCCTACTCTGTCAGCTTCTTTGCATGGATTCGTTGTTTTTTGAT
GAACTGAATAAAGGTCGTTATGTGGAGCTCACAAGTGACGGAACGAAAGCTCGTAGACAGCTGGGATTCT
GCGACGGTTTAGTCGTATCTGCAACTCACATAAGACCGGGTGAAGTGGTTGCCGTTGAAATCTTGGAAAC
TCAACCAGGTTGGAGCGGTGATCTTCGGGTTGGTTTCACTTTATTATCAAATGAGGCTCTTCTCCCACTT
CCAAGTTTTGCAATTCCCGAACTGGTCACCCGTGGTCATAGTTGGATCTTCCCGGTTGGCAATGCCGCGT
CTCAGCTGGCCTCACATCGTCGCCGCGCGTTTTGGCGTAAACAACAGCAGCGACATCAGAATCGATCCAT
CGCCAACTCAGACTCCTTAATAGCCACTGCCTACGTTGAGTCGTCCTCGATGGAACGAATTAACACACAA
CCGAATGAAGACGAGACGCATCTTGTACGACGAGTTTCGTCAGACCCGGTCTCGCCCTGTGCATGTTGTT
TGTACACTCAATTCGGTCGCGTGGCCTTCAAGTGGTTGTTACCCACAGGCGGAGTCTATTTACGTCCACC
AGATATGGAAAAGGGTACCATTGTAGCTATCTACTATGAATTGGAAGCTTGTTCATCCGCGCGTTCACAC
ACCTACCCTACATCAACCGAGTGTGTTCAGTGGCATCCTAGTCCGACATTGGACGAGGCGAGAATGGTTG
CTGAGCCGTCAGACGTTTCAAACGCATGGAACATGCAATGTAGACGTCCGATGTCGATCGCTTCTGCTTA
TCAGAATTCAAATCGGACGACGCACATCTGCCTGTCTCAGGATCCTGACTCCAACCCGACAGATCCGTTG
TGCTTTCAGTTTATTTTCCATATAGTTATCAATGGAATGGATCTGATTACAATATCAGAGCCTGTACCAC
GATTGAGTCGCCTCTCCTCATGTGCAATTCTGCGCAAACTTATGAACTTTCATGCTCAAGAAGGACTAGC
TAATCGTATCAATGATCCCCAACTTATTACCGCCTTTCCGAACCACATATCGTCCCCTGAGTCCGATACC
AAGATATTTTCGAAACGTGCAAAATGTGCCCTTTTTGAGTCAAACGATCCAGTCTCATCACCCGTACTCG
GCGTGAATGAAAGTTATCCAATCTGGTCCAACCAATCCACTTTCGGTCGTCTTGCCAACAGTCAGCGATG
CAGAGAACTAATCACGACTGTCAGCCAGCTTCCACTGCCTCCTTCCGTGCGTCAAGACCTGCAGCGGGAC
GTTTACGCCATTGTCTGGCGTGAGTTGGTTGAGTAGAAGAAAAATCATTTCCGTTCCTTTTATTCTTTTC
TGTGCTATCCTCTGTTCTGGGCAGCTCAACTCATCCCTTTCCTCAAGGTCAATACAACGGTTTATGGCGA
TCAATACTGTCGACTATCCCCTTTTCATCGTCACTGTACGCTTTGAATTCTCATACCTTATTGTGCTCCA
CGTTCGTTCTTCCGTCCGTCCATATACAGTTTACCTTTCGAATGCACTGTCCTAATACAAAGGGCTGCAC
>maker-scaffold10x_1007_pilon-snap-gene-0.12-mRNA-1 
GCTCGATTGGCCGTGGCCATAACCTATCCTGTGCAAACCGAACTGAGCTGATTTGAAGCGGCGGTGTTTT
TGATTTTGGCGGTACCCGTCTTGGCGTATCGCCTGTCGTTGGTTTTGGTCATGGCAAAAGGTAGTGGATA
CGCTGTACAGGTGGTGTCTGTGACAGAAAACAATGAGAAGACTTCTTTTACTCTTGACGAGAAAGCGCTT
TCACAGATTCTCCTCCAACCTGCTACTAGGGACAAAAAAGTCGTTGTCATATCTGTCGCAGGTGCCTTCC
GTCAGGGAAAGTCCTTCTTGTTGGACTTTTTTTTGAAGTACCTCCGTTCTTCGGACGGAGAAAATTGGCT
GGGAGACCCAGAGCAGCCTCTTGAAGGGTTTCCTTGGCGGGGTGGTTCAGAACGATATACGACCGGTATT
CTACTGTGGAGCGAGCCATTTATGTTCACTCTTCCGTCAGGAGAAGAGGTCGCTGTGCTACTGATGGACA
CACAAGGATCATTTGATAGTACGTCTACTGTCCGGCAATGTGCAACCGTCTTTGCTTTGAGCACAATGCT
CAGTAGCCTTCAAGTCTACAATATACACGGAAACATACAAGAGGATCATTTGCAGCATCTACACTTGTTT
ACGGAATACGGAAGACTTGCAATGGAGTCCGAAGCTGCGGACACCCCTTTTCAGCATCTGATGTTCCTTG
TTCGTGACTGGAGTTTTCCTTACGAATATCAGTTTGGTGGCATTGGAGGAAACAAACTGCTTGATGCGCG
TCTTAAGATTCAACCTACCCATCAAGCTGAACATCAAACCGTCCGTCGTCATATTCGTACGTGCTTTTCG
CGTGTCAGTTGTTTCCTTCTTCCTCACCCCGGTCTGAAAGTGGCCACAAATCCGACATTTGACGGGCGCC
TGTCCGATATCGATCCGGAATTCGTCAACGAACTCCGTGTTTTTGTACCCACTGTGCTGTCAAGATCAAG
TTTGCAAGTCAAAAAGATTAATGGTGAAATGATTAACTGTCGCGAATGGCTGACCTATTTCAAGGCGTAT
ATGGAAATTTACCAGGGAGATACATTGCCTGAGCCCCGTTCAATGCTTGAAGCTACGGCTGAGGCGAACA
ATTTGAATGCGATCATGACTTGTCAAGAATACTACTCGGAAGAAATGAACAAAGTTTGCGGTGCAGATAA
ACCGTACGTGAATCCGCACGAATTGGAAGCCACTCACAATCGGGCATTTAATGGGGCCTTGCGAAAATTC
AACGGGATCCGTAAAATGGGCGGTGAGTCATACGCAGCTGTCTATTTGGAACGTTTGAAAAATCAGTTGC
AGCAACTGGCCAACGAGTATCGTGTGGCTAATACGAACAAGAACATTTTCCAGACCTTCCGAACTCCGGC
CGTTTTCGCTGTGATGTTGTTCATTTTCTACGTGGTTACTGGGATCTCCGAGTTTATAGGCTTATCCTCC
GTCACTAACATGCTCCTGGTTCCGTTTTACATGGCTTTAGTCACTCTGTTCACATGGCTGTTCCTGAGCT
ATACGGGACGTGCTCCGGAAGTGGCTCAAGCCATTGATAACACCGCGGACATCGTTGTACAAAAAGTCAT
GATTCCTATGGTTCAGCGCATCGGAACACGCGGTGTGGAACACCTAATTGGTGTTGAAGTACCCCGACAG
AATCCACCCTCTCGATAAGGTCTTGCGGATATTTATCAAATCCTTCACCATGAGCATTCACATATTCCCT
ACTCTACTGCGCGAACGGACTGGGGCACGTACAATCACCTGTTTAGTGCAGAACTAACGAATACAACCAG
GACACAAATGCCATACCTTTTTATTATGCCACACGGATAACCACCGTCCACTAGCATTGTTCAGCTCTCA
GTCGCCCCCCTTTGTCTTCACAGGAATTGTTCACTTCATTCGTTTTTTGTGCTTTCCAGTTTATTTTACC
CTGGACCTGTACACTATTCATCCAACACACGCCGAATCATTTGGTTTGTTGTGTACTAATTTCTCAAACA
CAACACAGCCTTTTTGGATTCGTCTCGACCCACATCCTGATCTAAACTCCGACCATTCTCTTTTATGTAA
ATAACAGTCGCTCTTTGTTACATGGACTCTATATAGACGTTAAATCCCCTTAATAAAACAGCCGACCGAT
TCCGCCTTCCACATCCTCACCGCGCCTGTTTTTGCCCAATTCTGGCTGTTCTGGTTCAATTTCCAAATGC
AGCATGCTGTTCT
>trnascan-scaffold10x_1007_pilon-noncoding-Pseudo_TTC-gene-0.69-tRNA-1 
GGCGGGGGTCAAACGGTCATCACAGTGGGCCTTCAACCCTTCTGTCCCGGGTTCGAACCCTGCTTCCGCC
G
>maker-scaffold10x_1007_pilon-augustus-gene-0.79-mRNA-1 
CTAACCTACAGAAAACGCAGATCTTGTTTGACTGCTCCAAAGCGAACTGCGCTACGCGGGATGGCTTCGC
GCAACGACGGCATCCAGCTCTTACTGCAGGCAGAGAAGAGCGCTAGCGATAAAGTTAACGAAGCTAAAAG
GCGTAAGGCAAAGCGGCTTAAAGAAGCGAAAGTGGAGGCCCAGGCAGAGATTGAAGCCGAACGTTCGGAA
ATGGAGCGCCATTTCAAAACAATTGAAGAGAGAAACCTGGATCGTCGCTCTGAAATCCAGACACAGATTG
ATAAGCTTACGACTGATATCATCAAAACTCAATCCGCCTCGGTCAACATGCACAAAGACGATGCCATTAA
TCTTTTATTGAGTTTGGTGATGGAGATTGAACCGCGTTTGCACCCAAACTACCGTATTGGAACGACTGTC
TAACAAATACATGTACTCGGTCTCGATGTTCATACATTGTCACCACATTTTGTGACTTTGCTGTGGTGAC
TTGATGAAGCCACATGTATCCTTGTAATTGGGATCTCTGACCTCCTCAGCGCATAATATTCCCGCCCTAG
TGATTTTTGGTACTCATTCATCTGACTAATCGAATATACAATACTTCCATCAGTTGTACTCCCCATTCTC
TTTTCTATGATTGTGTTAGAGCCACCTCTCGTTTAACCCCCTTTTTTGAGAAGTGGCTATTGACTCATGA
TTGAGATCCGGTTATCCACGATTGTCTCGATCGAGCCAGCGGGAAGTTAAAGAGGAACCCGTGCCTACTA
ATGAATGTTCGTAAATTCGGTCTTTTGACCACATTTCAGATACTGAAAAAAGCAAGATCAATGCATTAGA
TTTCATCGTTTTTTCACACTAACTCGTTGCTAGGCGTTTACCTTGAAATGGTCTAAACTGCTAGCCGAAA
TCTAGTCGTTGAGTTCTATGCAGAAATTATATCCTATCTTCGTGGGTATTAAAAACCTAGTCATTTCACT
TCCCGCAATTTTTGTCCGACCACCTTTGCTTGGTAAATTACTCACACTTCCTTCCCACCGTCATCCATAA
GGTTCATACAGTATGCGGCTGCTGCTTTTTGGTATACGTTTATATACTGTTAACTTTTATTGACAGTTGC
TGTATGTTCCTGTCAGACATTTTCACAAATTGGTGCTCCGAAGATTTGCGAAATGTTAGTTGTTGTTAAG
ATCGAGGTGCTAACCCAATTCTTTGGTGTTATGTTTCCGAAACATGGTCAAGTATTCTGCA
>MSTRG.46.2 
CGCAGATCTTGTTTGACTGCTCCAAAGCGAACTGCGCTACGCGGGATGGCTTCGCGCAACGACGGCATCC
AGCTCTTACTGCAGGCAGAGAAGAGCGCTAGCGATAAAGTTAACGAAGCTAAAAGGCGTAAGGCAAAGCG
GCTTAAAGAAGCGAAAGTGGAGGCCCAGGCAGAGATTGAAGCCGAACGTTCGGAAATGGAGCGCCATTTC
AAAACAATTGAAGAGAGAGAATACAAAGCCGATTTGCATTTCAAGTGCACACGAATTGCCGAGGCTTTGG
GAAAAGCGCATCAGACCACAATCGATCCGGATGCCGTTTGTCTGTTGACCGAATTGTTGTTTCGTTATTG
TCAAGTACTGGCCACTGATCTGGAATGTTTCGCGAAACATGCAAAACGAACAACCATAACGGCGGATGAT
GTATTGTGTTTTGTCCGTCGGAATCCGAAATTGGTTCAAGCACTGAACGTACGGCGTCAGCAGCAACAGC
AAAAGCATCCTCAGCAGCAGCAACAACAACAGCCAAAACAGCAGAAACCACCTCAGCCATGCCATTCAAG
TGCCCCAAAATCTCCGGCCGATGTGAAAAATGGAGCAACCAATATACTGGACATGGAAAAATCTCCCGAA
TTGGACGACGATGATTTTCAGCCGATTGGGAAGTCACTAGTTGATGAGGATCCCCCCGTCAAGTTTACAT
CCACTCCACCGGACACAGTCCAAGCACAGAGTTTAACCGACTGGTTTTTAGATTTAGAATGATAAATATG
ACACATTTCTGTTTTGGTAATATCGATTTTCATATGAATCTCTAGTCCAACGTCTGCGGTTTCTGACCAA
GAATAATCGG
>MSTRG.47.1 
TAAATTTGTAGTCTAAAGTATAGTTATATGACACATCAGCAAGCGTGTTCGATTCAAGTTGTCCTACGAT
CCGTTAAATATCGCGATTATCTATAGATTAAATGCAAATTGCATGCCACAAAACCTTCCTCTCTCAGACT
AGCTGGTGTAGGTGCATCAGCCAACAGAATCTATTTTCCATGAACGAAATTATCGTGCGTTAGATATGGT
TTAGAAACATAGCAGTGCCTACGCGTGATAAGATGCGCCAGAAGTCCTTACCATCCAATTATTGCTCAGC
AATAAGAACATAGGTGTGGTCATTCTGAAGATTTTCCTTGATCCTCACGGACTTATGATACCTCCGATAA
CACTGAAAAATCCATCCAACTTATTCCGAGCATGCCGGCAGAATTCTCGCTAGTTACGGAAGGACCCTGT
TAAAAAAATTGTCTGCGATCCGGTAACCGTCGAGACAGCCGCAGCAGCACCGTACGCGGAAGCAGTCATG
GTGGTCAGTGGATGCAACATTGGCCAACTTCTTGATGTGCTAAATATTTGAAAATTAGGAAGAAAGTCGT
CGCAAGACTGAGGATATCATTCTTATTTTCAACAAGAAAATCATTTCATCTGTTTTCAGTCATTTCCATT
AGTTCACACTGATAACACCAGTCTGACTAATATTCCGTTGTACCACATCAGACTTACCTGAAATCCCTCA
AGAGTGAACACGGCCATCGGGCCGCAGCCTACACACCGATAGAAAACACCACTTGATTCTGTGCTAAAGA
ACGTTCGTAGGCCCTTCTGTTGTGACAGGTGTCGAGTGTTGCACTAGTGTACGTATGTGTGAACATCGTG
GGTTCTTCAGTTAGTTCATGGAAGGTCACTGGAATCATTTGACAGTGTCAGCGAATATTCAAGACTTCCG
CACATACTTGTTGTTGTGCGCGCTGAATTGATTATAGCAGCTATTGACATCTTCAGGGAACGTATTGTTG
GCACGAGGAGCCTGAATCGTGTTTTGGAAAATCCACTTGCATTCTTCACATCGAAAAGTCGGACGCCGGG
AGCCGGACTTTTCGATGTGAAGAATGCAAGTGGATTTTCCAAAACATACCATTCAGGCTCCTCGTGCCAA
CAATACATTCTCTGAATATATTTCAATGTCCGATGGATCACGTTCATCCGTGTGCTGTTCGTCCCATTGG
GAAGTGACCGACGAGGCTAGCCCAATGATTAAAACCAGGACAGATACTGTGTATCATTGGAATAGTGGTT
CGCGCCTTATCGATTATTCACTGGCGTCATTCACACCGGCCTGTCCGGACCGCTATTGATATCTCTTTTG
GTGACCACGATAAATGTACTTTTACTGTTCGGCTTCATAGCTGGCAACCCTGCTGAGTTCACCTAGTATG
ATCACTGCATTTTCCACACCACGGCTGTAGAACTCTGAGGCATCCATAAATCGTGATAGGGGGGTCGAGA
AAGAAGATATTCTCCAATCTTGGTGATGAAGTGAAGGTGATTAGTTTGCACAAGAACGGAGTTTCCGTGA
AGAGGATTGCATCCCACTTCGGTGGCGGGAGAACGAAAGTATACATCATTGTGAGAAATGAGGCCAAAGA
ACCGCAAATATCGCATTCATGTCTCGGTTGCTCCGATGATCTCAACAGCATTTTGTACGAATGGTTTCTC
ACTCATGACTGTTGCCATAAGTGAAAACAATGGCGGTGGCTGATAATTTGGTTAATGTAAAGCAATTGGT
CCCCTTTGTCCAATTCATGACAACAGAAAGAAGACATAATTCGCGAGATGCAAGCATTTCGTTTACTCTT
GTCTACCGCGTACGTAAAACATTTTAGTTTATATATCATACAGCGAGAAAAACAATAGAGTGGAAACGGC
TTGATTGAAATCTGTGACTGTGCGTTCGGTAGGGGGAGGGAGAAGTCTGTTCGGTTAGTGCCAAGGCAAA
CAAACATTATGTTTCAACCGTTTTTGTGCACAAAGCGCCAGCTGATGCATCATGATAAGCATCGCTTCAC
TGAGTGCTAGCAGGTTCGATTTGGGATTGCGCAACAACACTGCGAAGGGTTTTGTCAGGTCAACTTTCTG
ACCTAATGCAATTAAGTGTTTTGAAACTGAAGAGGCTAAAGATTTGACGTCATTTTTTGCGGACACGTTG
CGTTGAGTCAATGATTTTGCCAACCATTTGGGTATGTGCTCCGACACTCGTTGAGCCAAGCAGCGATCTG
TCCTGCCAATGTTTCAAACCAGACACTACCCCGGATAACAATACACTAATAGAGAAACGGATATCCAGAC
AACTACAGATTCTGCTCTTACATAGATTTATATCTGAAAACACACACAAGAAGCTGAAACCAGTAGGAAT
ACAAACGCCTTATTTAAGAGGGTCACCAAAAGTCCACAAGTCTGAAGTTCCTTTGAGGCCCATACTATGC
ATGCAAAAACACATGCATAAACTCGCACGTTGGCTTATTGAAATCCTTTCCCCCATTCGGAAACATCTAA
CACCATTCTACCTACAGAACTCGTTTCAACTCGCAGACACATTGACCAAGATTTCGGTGAGTTCTGAAAA
AAATATACTCAGTTGACGTTGAGTCCCTTTTCACTAAAGTACCTCTTCGTGACACAGTTGATTATCTGTG
TGATTTTATTTCCTCGCATAACTTTAATTTACCTATTCCTATTGATTACATCAAGGAACTCATTTTTTTA
TGCACAGAGAATATCCGTTTTAATTTTGAATAAAAACCCTACAAGAAGATTGATGGTGTGGCCATGGGTA
GTCCTCTGGGTCCGACCTTGGCAGATGTTTTTCTGGGGATGATCGAAAGAAAACCCTAAGATAATATTTC
TCAATTTCCCCTTTACAGACGAAATTTTAATTTTTTCGAGTGAGGAACATTTTATTCCTTTTATTAACGC
CATAAACTATTCATCCTAATCTTTCTGTTACTCACGAAGAAGAACGTGCCAATAGCTTATCTTTTTTAGA
CATTCGAATAACCGGACGTCCGTATGGAACATTGCAAAGGAGTATTTATCGCAAAGCTACGTGGGGTGGT
CGCTATTTACAATTCTCCAGTTTTGCATCAATGGCCTACAAACGTGGATTAGTCCGAACTCTCTTCAACA
GAGTGCAGAAAATCTGCACCGGCGATCAAGTGCAAAATGAAGAAGAGTTCATAGAAAGAACGTTGCTGGC
CAATGGTTATACCGAGAAGTTCATCGAGCATCACCGAAAACCGAGAAAAGGATACGAAAAGCCTATCATG
GTCGACAAGAAGCAAGTTTTTATTATTTTACCGTTTAAAGGTGACCACATATTTAATCAAATAAACAGAA
ATCTTAATTCAGCCATAAGACTTACATACACAGCGGCGCAATTACGTCTGTTGCAGACCGCCAAAAGGTT
AGGCTTCAAAAATCACTCAAATAGTCTTGCCAATCCCAATGTCTCACATGCTGTCTATCAGTTCACTTGC
AGTTGCGGTCACGCATACATTGGCAGGACGGATCGCTGCTTGGCTCAACGAGTGTCGGAGCACATACCCA
AATGGTTGGCAAAATCATTGACTCAACGCAACGTGTCCGCAAAAAATGACGTCAAATCTTTAGCCTCTTC
AGTTTCAAAACACCTAATTGCATTAGGTCAGAAAGTTGACCTGACAAAACCCTTCGCAGTGTTGTTGCGC
AATCCCAAATCGAACCTGCTAGCATTCAGTGAAGCGATGCTTATCATGATGCATCAGCTGGCGCTTTGTG
CACAAAAACGGTTGAAACATAATGTTTGTTTGCCTTGGCACTAACCGAACAGACTTCTCCCTCCCCCTAC
CGAACGCACAGTCACAGATTTCAATCAAGCCGTTTCCACTCTATTGTTTTTCTCGTTGTATGATATATAA
ACTAAAATGTTTTACGTACGCGGTAGACAAGAGTAAACAAAATGCTTGCATCTCGTGACTTATGTCTTCT
CTCTGTTCTCATGAATTTGGTTAGCGTTTTTCTCCCGCAAACAGTGGCTAGTTGTTCAAATTCCAGGAAC
GCTGTAATATTCTCCCATGACTTTTGAACGGCGAGGCGTTATAATTTGAAATGGAAGAGCCGTCAATTAG
ATGGAGCGCATTCATAGTTTGTGGGAAGATCATGGTTCGAAGAACGTTTTTAACTGTGATGAGATTGATC
TTCACTTTAGAGGCACACGAAAACCACGCTTGATTGGGAACGGTGATCTATGGAGCGTCCTTTGGACACA
CAAAGAGGG
>snap_masked-scaffold10x_1007_pilon-processed-gene-0.96-mRNA-1 
ATGTTGCGCAAACGTGATCGTAATGATAATTTGGATGGCGACGTTTCGGGAGATGATGATGGTGACTGTG
ATGGTGATAATTATGTTGACTTTTTTGATGCTGATTGGCGTGACGATGGTGATGACGAAACAGATGATCA
TATCTCTACAGTGGGCGACCAGGAGGTTACGGGGTTTTCAGCCGATGCTACGGACACCACCTGTATTCAT
AGCATTGTCAGTTCAAATCGTGAGACGGCACATAGTTGGAGAAATTCTGGAAAAATTCGAATCAATCAAA
CTGAAAAGCCGCAGTCGTGCATATCACGTAATTTTGAAAAACCGCTGGAGCATTTCACAAATAGAGCATC
ACATTCACGACAAGGTTTCATTCTGGCAAACGCACGCATTGTGGACTATCCGATTGTGTACTGTAACGAA
GGCTTCTCTCGTCTCACTGGCTACAGTCGTGTGGACATTATGCAGAAAAGCGGGAACTGTGCTTATTTCT
ACGGGGATCAGACATCTGATGAGATGCGTGAACGATTGCTCAAAGCATTGGATAATCAAACCCCGGATCA
GATAGAGATGTTGTTGCACAAGAAAAATCATTCTCCAATCTGGGTACTCGTATGTGTGGCCCCAGTGAGA
AATGAACAAGAAGAAGTGGTCCTATTTCTGCTCGCTTTTCGTGACATTACCCCGTTGAAAACCCCGTTCG
AGGATGAGGAAACAAGCAAAGGTCTCAGCAAGTTTGCGCGTTTGGCCCGTTCTGTGACCCGAAATCGCTC
GGCTATGCAACAATTGGGGGTGTCGCAATCCGCACCGCCTCCAGCATTGGACGAATCTGGTCATGCACAG
AGGATTACGCCTCACAACGCCACTGGGCTGGGTGCCAAACTGGGTTTCAGTTCGAGTTCTGGCGGATTTT
CCGGTTTACAAAATTTGAACACTAGTACGAGTAGTTTTCGTTTGTACGACTCGACTCGGTCAGATCCAGA
AAGAGGTGTTCTGAAGATTGGACTCACTGTCATAGGAATCATCATACGTGAAGAACTCTGTGCGTTGGCT
TCACACCATCTAATGCATCAGAAATTGTATAGTCGAGTACTTAAGTCCGACAGAGATTCACCCATGCCTC
AGAATACGTCAAGTTGGCTCGATTTGGTTCCGCCATACAAACAGGAAGCCCCGAAAACTCCTCCACACAT
CATACTTCACTATGTGGCTTATAAAACTACCTGGGACTGGATCATCCTATTCCTGACCGGCTATACCGCC
GTGATGGTTCCATTTAATGCAGCATTCAAAAGTAAAACAATGGATGATGTCAGTTTCTTGGTGGTCGACA
GTATTGTGGATGTGATCTTTTTTATTGATATTGTATTAAATTTCCACACAACATTTGTTGGACCGAACGG
AGAAGTGATCTCTGACGCGACTGTCATTCGGATCAATTACCTGAAAGGATGGTTTATTGTGGATCTACTC
TCCTGTCTCCCGTACGATGTGTTCAACGCGTTCCAACCGGAAGCGACTCAGAGTACGATCAGTTCACTTT
TTGGAGCGCTAAAAGTAGTTCGGCTATTGCGAATTGGTCGAGTGACAAGGAAGCTCGATCAATATTTGGA
ATACATGGCAGCCAGCCTGTTGTTGATGATTTCCGGGTTCGTCTTGCTTGCTCACTGGTTAGCCTGTGTC
TGGTACAGTGTCGGACAGGCGGATTTGAAAAATGGCATACGTTACGGATGGATTCCACGGTTGATGAATG
ATGTGCAAGAAAATCGGGAGCTTTCTGTGAACTGGACCACGGGATCTACCACATCCCCATTTTATGTCTC
GCGGATCCCATTTGCAGCCTTCGGTTACGCGACAATTTTTGGCAATGTAACAACCATATTTCAGGGAATG
TATGCCACTCGATCACGTTATCATGATATGATGGGATCGGTGAAAGATTTTATCAAAACGCACAGTGTGC
CGAAGGATTTGGCGGAACGCGTCATTGACTATGTGACATCAACATGGGCTATCACAAAAGGCATTGATAC
GGCGAAGGTACTCAACTATTGCCCGAAAGATATGAAAGCAGATTTGTGCATCCACCTGAATCGAATGGTG
TTCAATGAACACCCGGCATTTCGATTGGCCAGTGATGGTTGTCTACGTGCGTTGGCCGTGAATTTTAACA
CAATCCACACAGCTCCGGGTGATTTGATTTTTCATCAGGGAGAAAGTGTCGATCAGTTGTGTTTCGTAGT
GTCCGGTTCATTGGAAGTGATACAAGACGACGAGATTGTGGCTTTTCTGGGACGTGGAGATGTGTTCGGG
GAGCCTTTCTGGAAAGAGCCAAATCGGATGAGTCATTCGGCAGCCACTGTGCGTGCATTGACCTACTGTG
ATTTGCACTGCATAAAGAAGGAGAATCTTCTTCAAGTGCTCAACTTTTATTCCGCTTTCGCGAACAGTTT
TGCGCGTAACTTAGTCCTGACGTACGATCTGAAAACGAGGCTCATATTTCGTAAACTGGCAGACGTCAAG
CGTGAGTATGAACTGGCCGAACATCGAAAAAATGAGAATCCACTGTCCGCTTTGCGTGCAGACCACCCTG
TGCGACGAATGATTCATCGATTTCGCATGATTGGTTCACACGCTCAGACAAGCTCTGCCAATCCTTCCGG
GAACAACTCGGGACCAAACACGAATGCGAATGGGTCCGCAACCAGTAGTGCCGTGGATCTGGAGTACTCA
CCTATCAAGCACACAAAATCGCTGAGTCTTGCTGACACGGGAGAACTGGTGTACATGGCTGACCAGATTA
CGGATCCGATTGAAAAGATACAAAACAGGGAGACAGAGAACCACACGGCCTCAACCAAATTAGACGGAAT
CACGTCAAAATGGGGCAAACGTATCGGGTTTCCACGGTCCAGTGTCCTGGTAGATGTGATGGAGCCAGAA
CTGAAAGAACAGAAGGTTTCCGATGAGCCTTCCGTTGTAACTGGGTCAAGAATATCACGATGGGCTGCTT
TCAAGAAGCCAATTGTAAAGAACGAGTCGGCGACTCAAAAACAGGAAAAACCAGAATTGCCGTCACAAAA
AGCACCACAAGAGGAAGCAGTTCAACAAAGCCGAACTCTTGAAATCAACAAGATTACAGAGGATCGGCTT
CAGAAATTAGAATCAACCAATACAACGATTTTAAATCGGCTCGTGTTGATGCAGGCTGCTTTAACGAAAG
AGTTAGGTGATTTAGCGGAACGAATGACTCATATGGACGGAAAGATTGTTGAACTTTTGACATTTGCCAA
GAACTCTCGATATCAAGAGGCCGATAAGCTGCAACAGCTCAAAAGACGGGATGGTAGTGGGTCTGATGAC
TTTTTCTCAGCTGACACTCTGTCTTCTTCAACCCGTGGAGATTGCTCACCTCGTCGTGTGACATACAGAT
CGGATAGATATGGTTGGCATCATTCTATATCGAATCGTATTTATCCGATTCAATCTGAATTAATCTCTTC
ACCTAGTTCGAGTGCTCAAACGAATAGCGGTCTTGAGATAACAAACGGTGAACATACAAAGCACAATAAC
GCAATAGGCAGAGTTCAAGATGGACTGTTTGGCACGCGGAAGTATAAACAGTGGCCGGCAAAATCACTGA
ATCTGGGATCAATCAATTTTCCCCATGTGCCACCAAGAGTTTCTCCGCTAGTGGTTGCTGGACAATCAAT
TGAACCATATTGTGATCAAAGCTCACTCGAAACAGCTCATCCTTCGGAATCGCAATCGACGGCGACCGAA
ATCGATTCTTCTATCAGGCCAATACGAGGAACTCTTAATGCACACAGTTCACGAAAAGCGAGTTTTGTGA
ATCCCGAGTTTCCATATCCCACACATCAGCGGCATAGAACTACAGACCCAGGAGGTACAGCTCCCACTGA
TTCCAGATTTGATTCAACAGATGTTGGTGTCAGATCCGTTTATACTCCTTCCCCTTACAGTATACAAAAC
ATAGCTCGATTATCAAAACGATTGGCAGCTCCGAAGTCGAGCAGTCACACTCCTGGAGAATTTGAAAGGT
GCAGGCGTCCAGTTCTAACACCTACTTTCCACCAGGATCCACTTGGCGGCGACTTCTCAGTTTCGATGAC
ACAATCAGGTCATATTATCGAATCGCCAGATCAAACCACACCTTGCAGTCAGCGAATCCGGCAAGAGAGA
CGGTCGCAATCTGGATCAAAACCATCTATTAGGGAGGCTCCGAGGGCCACATCGGACAGTTCAGTCTCCA
GTAGTGATCAGTCTCCGAGATGTAAACGAAACACAGACAAACAGACATTCGTATTACTCTGACTTTCACA
CAATCCTTCCACATAGACAAAATAACAGGCATGTCAAAATGTTTCATCATCCACTAGTATGTATGGATGA
TGATAATAATGATGATGGTGAAAACAATAACAATGTCTCTCCGTTTCTTATCTTTCTATTATCCTTATCT
TCTCACTGAAACGGACCCCCACAGATGGCATTTTAAGATTCATAGGACAGATGTACTTAGTCAGACTTGT
CCAAAAAGCAAATATGCTACGCCATTGTTTGAATTCGGAAGAACTGCTCAATTTTCTCAAGCCTCTCCCC
CGATCCGACCGACCGAATCAACTCCCCTCTTCCCTCACCAGCCGCACCACCTTCCAGCCGGACGTCAACC
GGTCCCTCGAACACTTATCTGGCTCTTACTGCCATAGTCTTTTCTCATGTATTCATTCATTCACTCAAAC
ACACCAACACCGAGATTAAGATGAATTTGTGATTTATTTCGATTTTTCCATGAGTTGTCTTGGTATTATG
TATCCACCGAAAAAGAGAAATCAGCAGGCTATAAGTGGACGTGAAATTTTCCGTCGTGGCACTGTTTTCA
GTCTAATGTCAGTTAAATTATTTGACACAGATGCCGAAATTCGAGGCGCATTGGTAAGTCAGAAACAGAA
CCGTACTGACATAAAATCCCTGTACCATTTGGCAAAAGTCATGCGGTATACGAAAGCTGATAACGAATGA
TTGTCAAATCATGCCGTGTTGATTTAAAGTCAACCACTCTGAGATTCAGTTCAAC
>MSTRG.49.1 
ACTTCGATTGTACAAGCGATACGTGAACGACATTCTATGTATAACAGACCAATTTCTCCACAGAGAACAA
TTACTAAACAGCTTCAACTCAGTACATCCGAACTTGCGTTTCACACTAGAATGAGAATCAGACTACTTAC
TAGCCTTCTTAGACGTATATTTGACTCGTCGAGAAGATGGCTCAATACGGCAGTCAGTGCACAGAAAATC
AACATGGAATGGACAGTATATCCAATTCCGTAGTTTTGTACCGCTTCAACTGAAAAGAAACCTAATTATA
TGCCTATCAAACAGAGCAAAAAAGATTTGCACCGAAGATACCATGAAAG
>MSTRG.53.2 
GGAAAGTACAGAGCACGAACTGGTTGAATGCAAGTAGTATGCAGCTACTTCGTAGTCGTGATTGTCGACT
AGGTTCCGGTCCGAACGGTTCCGTGGCTGTGCGTGGTCACGCTTGGTTTGCCCCGGAATGGGCGGAATCT
GCACGTGAAGTGTGCGAGTCGTTCGGGGAGGCGGATGTCTCGTTGGCCGATTGGACGTGGTCAAATATAC
GCGCCTGCCGTGCTCCGTTTCAGCCAAATTTGACAAGCGAGACAGACACAGCCTACTTTCCACTGGACAC
AGATGATGAATCTCAACAACAGCAACAACAACAGCATCGACGGTCGCATGACATAATTCAACAACGACCA
GGCCCTCAAGCTCGCACTGACCCATTAGGTGAAATTCCCGGGGAGCTGTCGGACCGGCGCAGTCATTCAC
CCGAAACCGAGGCTTTCCTCAACAAATATCCAGGCACACAATTGGCTTTTGCAGGTTTCTCATTCTCCTC
ATCACACCCGACTCATTTGGCGTTGTTGAATGGGCTCTATTTGGCTCCGCGTTCTGCAGGAGCCTTGTCT
ATATCGGCCGAGTTGATGAAATCGGATAACGAGGGACCCGAAGACGTCTCCCCGAATCATACCTGTTTGG
CCGCTACTCAAACGAATCTCTCCGATCCTCATTCGGATAAATCGGCTTCAGCAACCGTACTCGCTGCTGA
TGCTCCTGATCGTCCCGCGACCACAGATGATCTCTCGCTGAATCTACAACTGTCTGAAGTTCACTCTCAA
GGTGGAGATATTTCAGCCCTGACGGAGTTACATGCAAATGAATTGGCCAAACTGACGGATCAGTTAGAAC
AAGTTTCTCTGGAGAAACGCACTCTGGAAAGTGAGTTGACTCAACGTGAACTGGCTTATCGGAATGCGCT
GGAACAGGTTGAACAGCGGCTCGAACTGGTTCGAAGCGAAGCAACCGCTGATCTTGCTCGCTTGGAAGCT
GAGATCGCCAAGTGGAAGTCTGTCGCTCAATCTGAACAAGCTGCTCGTCAGTCTGCCGAAGCTGCCGGCA
GCATTGCAGTGGCCACGGCCACAGCCCGTTTAGCCAAACAAGCCGCGGAAGTGGCTGATCGCGTAGCCGG
GGCAGGATCCCGAAACAGTTTGTCTCATGTGATGCCACCAACTAGTCCAACAAATCAAGACACACAAGTG
ATCAATCAGTCGAACGACGTGTTTTCGGCTGGCTTAAATTGCCCACCGGAATCGGGCCACGTGGACGGGA
ATGGTCAAAGCACAAATCACCCATTGACATCAATAGACAGTCAAGCGTTGGCCACCAATTTGTTACTCAG
TCGTATCGAAGAGATGGCTCGTCGAGCTCATCGAGCTGAGGCAGCAGCTCGCGAGGCCACAGATGCGCTA
GAAGCTGAACAACGTTTCTCTCGATTGTATAGAGATACTTGTGCGGAAAATTCCGATCAGCTGAAGGAGG
TGTGTCGCGAACGGGATGAGCTTCGGGAACTGTTGGCAACCAGTGAGAAAGCTTGCAGGCGCTCGCATGA
GGACTATGAAGCTGCGCGTCGTGCTTTAACAGAAGAGCAACAGCGTTCAGCTCGGTATCGTGAAGCAACT
CGGTTGGCTGAGGAAGATGCTTTGGCCGCATCCCATCGAGCCACATTAGCTCGTCGTGAGGTGGCCCATT
TGCACGATCAGTTGGAACAAATGACTCAGGCGTACGCGAAGGAAAAATTGAATTTCGCGGCCACTGTGAA
CAAACTGACCCAGCAGAATGTTAGCGACGTTATGTCCGGGGAGAATGCCGATGCTCTGGAACTGATGCTC
CTTGCTCAACAGAATGAAGACTCCGCTCGTAGTGGCCTGTTCTCCGGTTCGACAAAATTGGCAGCGTTAC
GAAGTATGGGTCAACAGCAACGTTTGCAGAGTCAGCTTCGTCAACGAGATCGGGAGAATAAGCGATTATT
AAACGAAATAAACCGTTTGAATACGGAATTGGCTACGGCCAAACGATCTCAGGCTCATGCTCAAATGCTG
GAGTCACGTTTACGTGCAGCGGAATCGAAAATTACTCAGCTGACGGATGAAGGTTACCTGGCATCAGCAC
ACATCAGGCAGAACGGGGACACCGTTGTACCCGTTTGTACTCAGCGTCCCGGTTCGGTTCAAATGCGCAA
TAGATCCGAGATGTTTGGTACCAATCGGTCGAAAATGGGGTTCTTGCACTCGATTGAGAATGCGTCGGCG
ATTGGACAAAAACCGTTCCCTTCTCCATCCACGCACATGGTTTCATCCGTTTCGTCATCCCCGGAGCTTC
CGGCCTCGCGTGATTCACTTGTGCGGCACAATTCTTGCGGCGAGACGTATGTGCATGCCGTGTATGGTTC
GGGGGGAACCTCATCCATTCTTACGGATTTGTTCCCTAATCCTATGCACGTACTGAAAAATCCTAGTGAT
TTCACAATCCACGGTGTCCTTGAACTGGGTGTCAAACATCGTGGAAAGAAAAAGTTGTGCTGGGAGCCCC
GAATAGCCCGACTTACCGCTGGTCACCTTATTCTCTCCCAATATGTATCCGATTCGAGCCCACAAGCTGT
CACCGGACTGTCTTCTGGCACTGGTTCTTTGTCTTTGGTCACACCCACTCTGTCCAGACAGTCACGTGTC
CAGGCGGTAGCAACCATTTTCGAGTTGCCTCTGACAGCCATTTGTCATGTTCGTTCGATCAATTCGTGTG
ATTTGTATCATCAGCCGACGGAGGATGTTCCACGGATCTTTCAGTTGATTTATGACCGACCCAGCTCAAG
TGATACTGCACTAAACGGTGCATCATCAAACTCGGGCCATTCAATGACACTGCCTCGGAAATTGAGTTTC
GGTTCTTCCGGCATGTTCTCCGTCCAAAGTCCTCATCCTTTCCCGCCCCGCCGAGTGGTCCGTACGGACT
CCGTATCCAGCTCCAGTGCCACTTCATCTCACCGATCCGGTTTTACTTCTCCCGCTAACAACAGTAGTGG
TGGCCAGACAGACACCCCGGGCACAAACAATACGAATATCTCTATCCATTCCGGTGCAGTTCATCCGCGT
AGTCCAGTCCCACCATCCACACCGCCAATAATATCACCCACGTTGACCGGGCAAAATTGGCTTTTGCCAC
TCCAGGGCCATACCTTCCAACGTATAACTATGCGCGTGTCTGCTTCATGTGATATCTGTCGTCAGCCTTG
TTGGCATTTGATCTCTCCTCCACCAGTACTGCAATGCACTCATTGTCAGTTGAAATTGCATGCCAGTCAC
GTGGAACGTCAGGAGTGCACGTTACAGGCTTGCGAGAAGGCCATGGTTGTCTACTTCTTTCGTTGTGAAT
CGGAATCAGAAAAGCAGCAATGGGTCTGTCGGCTTCTGGCTGCGATCAAACACGCCAAAGGGAGTTCATC
AACCCAGTCGATCGCATTCCAGTCGACCAATGCGGATTTGCCATCCGATGTTCGTATGCGAGCCAACTCA
ACCAAAACTCTGCCAGCAGTGAGTGCCTCAACTGGTCGCCGAATCACACCGAGCCCGGATCGTGTAACTG
TGTGTTCTCCCCGGTCTAGTCGTATAATAAACAATTCTTCCAAGGTCCTTACTGCGGACACTGTAATCCT
CATGGACACAAAAGATGATCCTAATGGGACCGAGATGCATCTGAACTTGGAATCAAGTGATGTTCCATCG
TCCACTACCACTCATTCGAATAATTTTGTAGTGGCTCACGCTGATCAGGCCCCTCCATCAAATTCCGTTC
CCACTTGTGAATTAGGGGAGCTAGTGGGCGAGAAATGGACACCCAAGGAGACAGCACGACGATAATCAGG
CGAGGTGTCTTTTGATACCTCTTGAAGTTACGATGTTGGTAGAACGAAGTCTTCGGAGCGGTTGTGTATA
ACGCAAAACGCCTACAGAACGATCGTAATCGACGTGCTCATGTGAACATTCAACACGAACGCTTTTCAGA
ATCCAGCACTAACCTCTTGCCCATTATACTCATTTTCCTGTCCTAGCGTACTCTCATATCTCTCCGTCTG
AGATCTGAACGTGATTTTTCGTCATTTGAAACATTTTCATTTCCCGTGCAAATTTAGCTAATAGTCCATT
GTTTCTTTTGCGCCTCCGATTCCCAATTCTTCTTCCCAAACCATCCAGATCTCATTGTTCGTGATCCGTT
AGTTGCTGTTCAGGAGAAAGCAGCATTTCGATGTTGTGTTCCAGGAAAAGCACATTGTAGGATAATACGT
AACGTTTGATTCTTATGTAGAACACATTGTTGTAAACACCCCAATAAGAACTTCAACACAAATGTAAAGT
TGACTGCCGCATGTTTGTCCCGTTTTACACACACATACACACGACAGATGTGGTCTGTGACATTGATAAT
AGATAAAATAGTTACGAAATGTTGATGATACTCACGTATCCTTGTGCACAGACGAAGATAGTCACAAATT
GATGAGTAACAAATCCGACGCAGCTGCCGGTTCTGTGCATCCATCCCGAATTGTCGGCGTCATTGTGCCT
TTGATCTCACACTCGATGAGTTCTTTGTTGTATACAAGAACCTTCTTCTCAAGCCGGTATTACGATGTTC
TTTTCTTTCGTTGTTCGGTTTTGCCGGGTGTGCTCACTCGCCATTTGATAATTTCCTCTTTGTTTTCGCT
CGATCTCATCTTATGCTAGCTTTTTTTGCTAGTTTGTCGTTCTTTCATCGCCTCCCCATTTCCCACCTGT
GTGCGAGGGTGTCTGCGGCTGTATTTATCTATGTATGCATGTGTTTATGTGATTTATCCCTTCCAATGTT
GACCTTCCCTTATTCCGGATGTTTGATCCAATCCCGTTCTAACATTTCAAACGGACGCGTATAGATTCGA
ATGCGAACATTCATTCGGGAAATGCCTTCCACAAAAAACGTGTTTTGTTTTTATTTTCTGCCACAATGAT
AAAATGTTTATAAGGACTTAGTAAATTGGTTCCTTGATCGGTTTTTTGTTTTACCTTTCGAAAACTCACT
TTGGTGTATTGCACGTGACTCAATTTTAACTTTATTTTGCACGATTTTCTTTGTGTCAGATTCATTAGCA
CCTTTTGCAACAGACCCATAGACGCACTTCAAACTATCGATAATTTTATCTCACTTTGTTAAAAATGTGT
GCATGTTGCTCGTGGTACCCAAAACGAGTACCCGTTCTTACAAACATGTACACACGCGATCAGTCCATTC
TTTACATGTACACAGACGGACGTCAATGTTTGGATTTGTGTGTGCGTGTGTTTCTAACATCCTATCGCAC
TTTGTTTCTGGTTAGCGTGTTTTCGATGATCCCCATTTACCATTTCTTGTGACTGTCTCATTTCTTTTGA
CCTAGTTTGTGCGTTTTTCTCACTTCATTTCACTCCGCTCAACCGCCAATCCTCATCGAGAATAGACTAA
TGCAACTTTGTTCGATGACCCTCCATCTTTATTTGAAATGATTACGCACGCGCAGTTCCTCTTCAACACG
CTGTTTTGTTCAATGATTCTGGTTCTCCCCTACACGTTCAAGTTTTCC
>MSTRG.53.1 
TGGCCGTGGCCATTACCTGTTCTGTGCAGACTGAACTGAACTGAACTGAACTGTACTGACCTGACCTTAC
TCAGGACCACAACGGAGACGCAACAGGCGATCGACCTCCGGGGTAATGCCAATCGGTCAAGTATTCCTAT
CTCGTCTTTGTCAGGATTCATGGATTTAGGACAGAATTCGGATATCGCATGTGGTGATTTAAAAGAGCGT
TTAGTTCTACTGGAAAAGCTATTGGCTGATCCACTTTCGGATTGTTACATCGAGCGCTTGCTCGATGTGG
TCATTGCAGCAGTAAATGACTCGCGGAGCTTCAAGACCAAAGAGAATGATCACGTGACTTCATTTTTAAA
GCGGTTTGCCAGTGTTGCTGCAACTCTGCGGTCTTATCGGAGACAACCTCAAGACTTCTCTTTGATCGCC
TCACTCGGCCACGGGGCGTTTGGTCGAGTTCAGCTGGTTAGAGAGATCACTACCGGTCGTGTTTGCGCGA
TGAAAGTGCTCAAGAAGTCTCGTATGCTTACGCAACACACAGACTATTGGGCAGAACGTGAGATCATGGC
TCGGGGTGAAAGCCCGTGGATTGTACAACTTTTCTACGCCTTTCAGGATGTAACTTCTTTGTACATGGTG
ATGGAATATGTTCCCGGAGGAACTCTGGTAGGCTGGATGGAGGATGTGGAAGTGATTTCTGAGGCTGCAT
GTCGATTCTACGCAGCTGAAACGGTTCTCGCACTGTCTGATCTACATGCCATGGGCTTTATTCACCGCGA
TTTGAAACCGGACAATTTGTTACTGGATTCTGGTGGTCATTTGAAACTAGCCGATTTCGGTACGGCAATA
CGTGTGGAACCGGACACTTTGTTGATTCATTGTGATGCAGCGGTCGGAACACCGGATTATCTCAGTCCAG
AAGTTTTACTGTCCCAAGGAGCCGGGGGTGGCAGCTACGGATTCGAGGTGGATTGGTGGGCTTTGGGTGT
CTTGGTTTATGAAATGCTCTATGGAGATACACCATTCTACTCCGAGACACTTGTGAACACGTATGCAAAA
ATTATGAGCCATACGGTAAGCCTCAAGTTTCCCGACAGTGTTCGCGTCTCCGGTTCGGCAATGGATTTTA
TGAAACAGCTACTTCGTAGTCGTGATTGTCGACTAGGTTCCGGTCCGAACGGTTCCGTGGCTGTGCGTGG
TCACGCTTGGTTTGCCCCGGAATGGGCGGAATCTGCACGTGAAGTGTGCGAGTCGTTCGGGGAGGCGGAT
GTCTCGTTGGCCGATTGGACGTGGTCAAATATACGCGCCTGCCGTGCTCCGTTTCAGCCAAATTTGACAA
GCGAGACAGACACAGCCTACTTTCCACTGGACACAGATGATGAATCTCAACAACAGCAACAACAACAGCA
TCGACGGTCGCATGACATAATTCAACAACGACCAGGCCCTCAAGCTCGCACTGACCCATTAGGTGAAATT
CCCGGGGAGCTGTCGGACCGGCGCAGTCATTCACCCGAAACCGAGGCTTTCCTCAACAAATATCCAGGCA
CACAATTGGCTTTTGCAGGTTTCTCATTCTCCTCATCACACCCGACTCATTTGGCGTTGTTGAATGGGCT
CTATTTGGCTCCGCGTTCTGCAGGAGCCTTGTCTATATCGGCCGAGTTGATGAAATCGGATAACGAGGGA
CCCGAAGACGTCTCCCCGAATCATACCTGTTTGGCCGCTACTCAAACGAATCTCTCCGATCCTCATTCGG
ATAAATCGGCTTCAGCAACCGTACTCGCTGCTGATGCTCCTGATCGTCCCGCGACCACAGATGATCTCTC
GCTGAATCTACAACTGTCTGAAGTTCACTCTCAAGGTGGAGATATTTCAGCCCTGACGGAGTTACATGCA
AATGAATTGGCCAAACTGACGGATCAGTTAGAACAAGTTTCTCTGGAGAAACGCACTCTGGAAAGTGAGT
TGACTCAACGTGAACTGGCTTATCGGAATGCGCTGGAACAGGTTGAACAGCGGCTCGAACTGGTTCGAAG
CGAAGCAACCGCTGATCTTGCTCGCTTGGAAGCTGAGATCGCCAAGTGGAAGTCTGTCGCTCAATCTGAA
CAAGCTGCTCGTCAGTCTGCCGAAGCTGCCGGCAGCATTGCAGTGGCCACGGCCACAGCCCGTTTAGCCA
AACAAGCCGCGGAAGTGGCTGATCGCGTAGCCGGGGCAGGATCCCGAAACAGTTTGTCTCATGTGATGCC
ACCAACTAGTCCAACAAATCAAGACACACAAGTGATCAATCAGTCGAACGACGTGTTTTCGGCTGGCTTA
AATTGCCCACCGGAATCGGGCCACGTGGACGGGAATGGTCAAAGCACAAATCACCCATTGACATCAATAG
ACAGTCAAGCGTTGGCCACCAATTTGTTACTCAGTCGTATCGAAGAGATGGCTCGTCGAGCTCATCGAGC
TGAGGCAGCAGCTCGCGAGGCCACAGATGCGCTAGAAGCTGAACAACGTTTCTCTCGATTGTATAGAGAT
ACTTGTGCGGAAAATTCCGATCAGCTGAAGGAGGTGTGTCGCGAACGGGATGAGCTTCGGGAACTGTTGG
CAACCAGTGAGAAAGCTTGCAGGCGCTCGCATGAGGACTATGAAGCTGCGCGTCGTGCTTTAACAGAAGA
GCAACAGCGTTCAGCTCGGTATCGTGAAGCAACTCGGTTGGCTGAGGAAGATGCTTTGGCCGCATCCCAT
CGAGCCACATTAGCTCGTCGTGAGGTGGCCCATTTGCACGATCAGTTGGAACAAATGACTCAGGCGTACG
CGAAGGAAAAATTGAATTTCGCGGCCACTGTGAACAAACTGACCCAGGTTATGTCCGGGGAGAATGCCGA
TGCTCTGGAACTGATGCTCCTTGCTCAACAGAATGAAGACTCCGCTCGTAGTGGCCTGTTCTCCGGTTCG
ACAAAATTGGCAGCGTTACGAAGTATGGGTCAACAGCAACGTTTGCAGAGTCAGCTTCGTCAACGAGATC
GGGAGAATAAGCGATTATTAAACGAAATAAACCGTTTGAATACGGAATTGGCTACGGCCAAACGATCTCA
GGCTCATGCTCAAATGCTGGAGTCACGTTTACGTGCAGCGGAATCGAAAATTACTCAGCTGACGGATGAA
GGTTACCTGGCATCAGCACACATCAGGCAGAACGGGGACACCGTTGTACCCGTTTGTACTCAGCGTCCCG
GTTCGGTTCAAATGCGCAATAGATCCGAGATGTTTGGTACCAATCGGTCGAAAATGGGGTTCTTGCACTC
GATTGAGAATGCGTCGGCGATTGGACAAAAACCGTTCCCTTCTCCATCCACGCACATGGTTTCATCCGTT
TCGTCATCCCCGGAGCTTCCGGCCTCGCGTGATTCACTTGTGCGGCACAATTCTTGCGGCGAGACGTATG
TGCATGCCGTGTATGGTTCGGGGGGAACCTCATCCATTCTTACGGATTTGTTCCCTAATCCTATGCACGT
ACTGAAAAATCCTAGTGATTTCACAATCCACGGTGTCCTTGAACTGGGTGTCAAACATCGTGGAAAGAAA
AAGTTGTGCTGGGAGCCCCGAATAGCCCGACTTACCGCTGGTCACCTTATTCTCTCCCAATATGTATCCG
ATTCGAGCCCACAAGCTGTCACCGGACTGTCTTCTGGCACTGGTTCTTTGTCTTTGGTCACACCCACTCT
GTCCAGACAGTCACGTGTCCAGGCGGTAGCAACCATTTTCGAGTTGCCTCTGACAGCCATTTGTCATGTT
CGTTCGATCAATTCGTGTGATTTGTATCATCAGCCGACGGAGGATGTTCCACGGATCTTTCAGTTGATTT
ATGACCGACCCAGCTCAAGTGATACTGCACTAAACGGTGCATCATCAAACTCGGGCCATTCAATGACACT
GCCTCGGAAATTGAGTTTCGGTTCTTCCGGCATGTTCTCCGTCCAAAGTCCTCATCCTTTCCCGCCCCGC
CGAGTGGTCCGTACGGACTCCGTATCCAGCTCCAGTGCCACTTCATCTCACCGATCCGGTTTTACTTCTC
CCGCTAACAACAGTAGTGGTGGCCAGACAGACACCCCGGGCACAAACAATACGAATATCTCTATCCATTC
CGGTGCAGTTCATCCGCGTAGTCCAGTCCCACCATCCACACCGCCAATAATATCACCCACGTTGACCGGG
CAAAATTGGCTTTTGCCACTCCAGGGCCATACCTTCCAACGTATAACTATGCGCGTGTCTGCTTCATGTG
ATATCTGTCGTCAGCCTTGTTGGCATTTGATCTCTCCTCCACCAGTACTGCAATGCACTCATTGTCAGTT
GAAATTGCATGCCAGTCACGTGGAACGTCAGGAGTGCACGTTACAGGCTTGCGAGAAGGCCATGGTTGTC
TACTTCTTTCGTTGTGAATCGGAATCAGAAAAGCAGCAATGGGTCTGTCGGCTTCTGGCTGCGATCAAAC
ACGCCAAAGGGAGTTCATCAACCCAGTCGATCGCATTCCAGTCGACCAATGCGGATTTGCCATCCGATGT
TCGTATGCGAGCCAACTCAACCAAAACTCTGCCAGCAGTGAGTGCCTCAACTGGTCGCCGAATCACACCG
AGCCCGGATCGTGTAACTGTGTGTTCTCCCCGGTCTAGTCGTATAATAAACAATTCTTCCAAGGTCCTTA
CTGCGGACACTGTAATCCTCATGGACACAAAAGATGATCCTAATGGGACCGAGATGCATCTGAACTTGGA
ATCAAGTGATGTTCCATCGTCCACTACCACTCATTCGAATAATTTTGTAGTGGCTCACGCTGATCAGGCC
CCTCCATCAAATTCCGTTCCCACTTGTGAATTAGGGGAGCTAGTGGGCGAGAAATGGACACCCAAGGAGA
CAGCACGACGATAATCAGGCGAGGTGTCTTTTGATACCTCTTGAAGTTACGATGTTGGTAGAACGAAGTC
TTCGGAGCGGTTGTGTATAACGCAAAACGCCTACAGAACGATCGTAATCGACGTGCTCATGTGAACATTC
AACACGAACGCTTTTCAGAATCCAGCACTAACCTCTTGCCCATTATACTCATTTTCCTGTCCTAGCGTAC
TCTCATATCTCTCCGTCTGAGATCTGAACGTGATTTTTCGTCATTTGAAACATTTTCATTTCCCGTGCAA
ATTTAGCTAATAGTCCATTGTTTCTTTTGCGCCTCCGATTCCCAATTCTTCTTCCCAAACCATCCAGATC
TCATTGTTCGTGATCCGTTAGTTGCTGTTCAGGAGAAAGCAGCATTTCGATGTTGTGTTCCAGGAAAAGC
ACATTGTAGGATAATACGTAACGTTTGATTCTTATGTAGAACACATTGTTGTAAACACCCCAATAAGAAC
TTCAACACAAATGTAAAGTTGACTGCCGCATGTTTGTCCCGTTTTACACACACATACACACGACAGATGT
GGTCTGTGACATTGATAATAGATAAAATAGTTACGAAATGTTGATGATACTCACGTATCCTTGTGCACAG
ACGAAGATAGTCACAAATTGATGAGTAACAAATCCGACGCAGCTGCCGGTTCTGTGCATCCATCCCGAAT
TGTCGGCGTCATTGTGCCTTTGATCTCACACTCGATGAGTTCTTTGTTGTATACAAGAACCTTCTTCTCA
AGCCGGTATTACGATGTTCTTTTCTTTCGTTGTTCGGTTTTGCCGGGTGTGCTCACTCGCCATTTGATAA
TTTCCTCTTTGTTTTCGCTCGATCTCATCTTATGCTAGCTTTTTTTGCTAGTTTGTCGTTCTTTCATCGC
CTCCCCATTTCCCACCTGTGTGCGAGGGTGTCTGCGGCTGTATTTATCTATGTATGCATGTGTTTATGTG
ATTTATCCCTTCCAATGTTGACCTTCCCTTATTCCGGATGTTTGATCCAATCCCGTTCTAACATTTCAAA
CGGACGCGTATAGATTCGAATGCGAACATTCATTCGGGAAATGCCTTCCACAAAAAACGTGTTTTGTTTT
TATTTTCTGCCACAATGATAAAATGTTTATAAGGACTTAGTAAATTGGTTCCTTGATCGGTTTTTTGTTT
TACCTTTCGAAAACTCACTTTGGTGTATTGCACGTGACTCAATTTTAACTTTATTTTGCACGATTTTCTT
TGTGTCAGATTCATTAGCACCTTTTGCAACAGACCCATAGACGCACTTCAAACTATCGATAATTTTATCT
CACTTTGTTAAAAATGTGTGCATGTTGCTCGTGGTACCCAAAACGAGTACCCGTTCTTACAAACATGTAC
ACACGCGATCAGTCCATTCTTTACATGTACACAGACGGACGTCAATGTTTGGATTTGTGTGTGCGTGTGT
TTCTAACATCCTATCGCACTTTGTTTCTGGTTAGCGTGTTTTCGATGATCCCCATTTACCATTTCTTGTG
ACTGTCTCATTTCTTTTGACCTAGTTTGTGCGTTTTTCTCACTTCATTTCACTCCGCTCAACCGCCAATC
CTCATCGAGAATAGACTAATGCAACTTTGTTCGATGACCCTCCATCTTTATTTGAAATGATTACGCACGC
GCAGTTCCTCTTCAACACGCTGTTTTGTTCAATGATTCTGGTTCTCCCCTACACGTTCAAGTTTTCC
>MSTRG.53.4 
CAGCTACTTCGTAGTCGTGATTGTCGACTAGGTTCCGGTCCGAACGGTTCCGTGGCTGTGCGTGGTCACG
CTTGGTTTGCCCCGGAATGGGCGGAATCTGCACGTGAAGTGTGCGAGTCGTTCGGGGAGGCGGATGTCTC
GTTGGCCGATTGGACGTGGTCAAATATACGCGCCTGCCGTGCTCCGTTTCAGCCAAATTTGACAAGCGAG
ACAGACACAGCCTACTTTCCACTGGACACAGATGATGAATCTCAACAACAGCAACAACAACAGCATCGAC
GGTCGCATGACATAATTCAACAACGACCAGGCCCTCAAGCTCGCACTGACCCATTAGGTGAAATTCCCGG
GGAGCTGTCGGACCGGCGCAGTCATTCACCCGAAACCGAGGCTTTCCTCAACAAATATCCAGGCACACAA
TTGGCTTTTGCAGGTTTCTCATTCTCCTCATCACACCCGACTCATTTGGCGTTGTTGAATGGGCTCTATT
TGGCTCCGCGTTCTGCAGGAGCCTTGTCTATATCGGCCGAGTTGATGAAATCGGATAACGAGGGACCCGA
AGACGTCTCCCCGAATCATACCTGTTTGGCCGCTACTCAAACGAATCTCTCCGATCCTCATTCGGATAAA
TCGGCTTCAGCAACCGTACTCGCTGCTGATGCTCCTGATCGTCCCGCGACCACAGATGATCTCTCGCTGA
ATCTACAACTGTCTGAAGTTCACTCTCAAGGTGGAGATATTTCAGCCCTGACGGAGTTACATGCAAATGA
ATTGGCCAAACTGACGGATCAGTTAGAACAAGTTTCTCTGGAGAAACGCACTCTGGAAAGTGAGTTGACT
CAACGTGAACTGGCTTATCGGAATGCGCTGGAACAGGTTGAACAGCGGCTCGAACTGGTTCGAAGCGAAG
CAACCGCTGATCTTGCTCGCTTGGAAGCTGAGATCGCCAAGTGGAAGTCTGTCGCTCAATCTGAACAAGC
TGCTCGTCAGTCTGCCGAAGCTGCCGGCAGCATTGCAGTGGCCACGGCCACAGCCCGTTTAGCCAAACAA
GCCGCGGAAGTGGCTGATCGCGTAGCCGGGGCAGGATCCCGAAACAGTTTGTCTCATGTGATGCCACCAA
CTAGTCCAACAAATCAAGACACACAAGTGATCAATCAGTCGAACGACGTGTTTTCGGCTGGCTTAAATTG
CCCACCGGAATCGGGCCACGTGGACGGGAATGGTCAAAGCACAAATCACCCATTGACATCAATAGACAGT
CAAGCGTTGGCCACCAATTTGTTACTCAGTCGTATCGAAGAGATGGCTCGTCGAGCTCATCGAGCTGAGG
CAGCAGCTCGCGAGGCCACAGATGCGCTAGAAGCTGAACAACGTTTCTCTCGATTGTATAGAGATACTTG
TGCGGAAAATTCCGATCAGCTGAAGGAGGTGTGTCGCGAACGGGATGAGCTTCGGGAACTGTTGGCAACC
AGTGAGAAAGCTTGCAGGCGCTCGCATGAGGACTATGAAGCTGCGCGTCGTGCTTTAACAGAAGAGCAAC
AGCGTTCAGCTCGGTATCGTGAAGCAACTCGGTTGGCTGAGGAAGATGCTTTGGCCGCATCCCATCGAGC
CACATTAGCTCGTCGTGAGGTGGCCCATTTGCACGATCAGTTGGAACAAATGACTCAGGCGTACGCGAAG
GAAAAATTGAATTTCGCGGCCACTGTGAACAAACTGACCCAGGTTATGTCCGGGGAGAATGCCGATGCTC
TGGAACTGATGCTCCTTGCTCAACAGAATGAAGACTCCGCTCGTAGTGGCCTGTTCTCCGGTTCGACAAA
ATTGGCAGCGTTACGAAGTATGGGTCAACAGCAACGTTTGCAGAGTCAGCTTCGTCAACGAGATCGGGAG
AATAAGCGATTATTAAACGAAATAAACCGTTTGAATACGGAATTGGCTACGGCCAAACGATCTCAGGCTC
ATGCTCAAATGCTGGAGTCACGTTTACGTGCAGCGGAATCGAAAATTACTCAGCTGACGGATGAAGGTTA
CCTGGCATCAGCACACATCAGGCAGAACGGGGACACCGTTGTACCCGTTTGTACTCAGCGTCCCGGTTCG
GTTCAAATGCGCAATAGATCCGAGATGTTTGGTACCAATCGGTCGAAAATGGGGTTCTTGCACTCGATTG
AGAATGCGTCGGCGATTGGACAAAAACCGTTCCCTTCTCCATCCACGCACATGGTTTCATCCGTTTCGTC
ATCCCCGGAGCTTCCGGCCTCGCGTGATTCACTTGTGCGGCACAATTCTTGCGGCGAGACGTATGTGCAT
GCCGTGTATGGTTCGGGGGGAACCTCATCCATTCTTACGGATTTGTTCCCTAATCCTATGCACGTACTGA
AAAATCCTAGTGATTTCACAATCCACGGTGTCCTTGAACTGGGTGTCAAACATCGTGGAAAGAAAAAGTT
GTGCTGGGAGCCCCGAATAGCCCGACTTACCGCTGGTCACCTTATTCTCTCCCAATATGTATCCGATTCG
AGCCCACAAGCTGTCACCGGACTGTCTTCTGGCACTGGTTCTTTGTCTTTGGTCACACCCACTCTGTCCA
GACAGTCACGTGTCCAGGCGGTAGCAACCATTTTCGAGTTGCCTCTGACAGCCATTTGTCATGTTCGTTC
GATCAATTCGTGTGATTTGTATCATCAGCCGACGGAGGATGTTCCACGGATCTTTCAGTTGATTTATGAC
CGACCCAGCTCAAGTGATACTGCACTAAACGGTGCATCATCAAACTCGGGCCATTCAATGACACTGCCTC
GGAAATTGAGTTTCGGTTCTTCCGGCATGTTCTCCGTCCAAAGTCCTCATCCTTTCCCGCCCCGCCGAGT
GGTCCGTACGGACTCCGTATCCAGCTCCAGTGCCACTTCATCTCACCGATCCGGTTTTACTTCTCCCGCT
AACAACAGTAGTGGTGGCCAGACAGACACCCCGGGCACAAACAATACGAATATCTCTATCCATTCCGGTG
CAGTTCATCCGCGTAGTCCAGTCCCACCATCCACACCGCCAATAATATCACCCACGTTGACCGGGCAAAA
TTGGCTTTTGCCACTCCAGGGCCATACCTTCCAACGTATAACTATGCGCGTGTCTGCTTCATGTGATATC
TGTCGTCAGCCTTGTTGGCATTTGATCTCTCCTCCACCAGTACTGCAATGCACTCATTGTCAGTTGAAAT
TGCATGCCAGTCACGTGGAACGTCAGGAGTGCACGTTACAGGCTTGCGAGAAGGCCATGGTTGTCTACTT
CTTTCGTTGTGAATCGGAATCAGAAAAGCAGCAATGGGTCTGTCGGCTTCTGGCTGCGATCAAACACGCC
AAAGGGAGTTCATCAACCCAGTCGATCGCATTCCAGTCGACCAATGCGGATTTGCCATCCGATGTTCGTA
TGCGAGCCAACTCAACCAAAACTCTGCCAGCAGTGAGTGCCTCAACTGGTCGCCGAATCACACCGAGCCC
GGATCGTGTAACTGTGTGTTCTCCCCGGTCTAGTCGTATAATAAACAATTCTTCCAAGGTCCTTACTGCG
GACACTGTAATCCTCATGGACACAAAAGATGATCCTAATGGGACCGAGATGCATCTGAACTTGGAATCAA
GTGATGTTCCATCGTCCACTACCACTCATTCGAATAATTTTGTAGTGGCTCACGCTGATCAGGCCCCTCC
ATCAAATTCCGTTCCCACTTGTGAATTAGGGGAGCTAGTGGGCGAGAAATGGACACCCAAGGAGACAGCA
CGACGATAATCAGGCGAGGTGTCTTTTGATACCTCTTGAAGTTACGATGTTGGTAGAACGAAGTCTTCGG
AGCGGTTGTGTATAACGCAAAACGCCTACAGAACGATCGTAATCGACGTGCTCATGTGAACATTCAACAC
GAACGCTTTTCAGAATCCAGCACTAACCTCTTGCCCATTATACTCATTTTCCTGTCCTAGCGTACTCTCA
TATCTCTCCGTCTGAGATCTGAACGTGATTTTTCGTCATTTGAAACATTTTCATTTCCCGTGCAAATTTA
GCTAATAGTCCATTGTTTCTTTTGCGCCTCCGATTCCCAATTCTTCTTCCCAAACCATCCAGATCTCATT
GTTCGTGATCCGTTAGTTGCTGTTCAGGAGAAAGCAGCATTTCGATGTTGTGTTCCAGGAAAAGCACATT
GTAGGATAATACGTAACGTTTGATTCTTATGTAGAACACATTGTTGTAAACACCCCAATAAGAACTTCAA
CACAAATGTAAAGTTGACTGCCGCATGTTTGTCCCGTTTTACACACACATACACACGACAGATGTGGTCT
GTGACATTGATAATAGATAAAATAGTTACGAAATGTTGATGATACTCACGTATCCTTGTGCACAGACGAA
GATAGTCACAAATTGATGAGTAACAAATCCGACGCAGCTGCCGGTTCTGTGCATCCATCCCGAATTGTCG
GCGTCATTGTGCCTTTGATCTCACACTCGATGAGTTCTTTGTTGTATACAAGAACCTTCTTCTCAAGCCG
GTATTACGATGTTCTTTTCTTTCGTTGTTCGGTTTTGCCGGGTGTGCTCACTCGCCATTTGATAATTTCC
TCTTTGTTTTCGCTCGATCTCATCTTATGCTAGCTTTTTTTGCTAGTTTGTCGTTCTTTCATCGCCTCCC
CATTTCCCACCTGTGTGCGAGGGTGTCTGCGGCTGTATTTATCTATGTATGCATGTGTTTATGTGATTTA
TCCCTTCCAATGTTGACCTTCCCTTATTCCGGATGTTTGATCCAATCCCGTTCTAACATTTCAAACGGAC
GCGTATAGATTCGAATGCGAACATTCATTCGGGAAATGCCTTCCACAAAAAACGTGTTTTGTTTTTATTT
TCTGCCACAATGATAAAATGTTTATAAGGACTTAGTAAATTGGTTCCTTGATCGGTTTTTTGTTTTACCT
TTCGAAAACTCACTTTGGTGTATTGCACGTGACTCAATTTTAACTTTATTTTGCACGATTTTCTTTGTGT
CAGATTCATTAGCACCTTTTGCAACAGACCCATAGACGCACTTCAAACTATCGATAATTTTATCTCACTT
TGTTAAAAATGTGTGCATGTTGCTCGTGGTACCCAAAACGAGTACCCGTTCTTACAAACATGTACACACG
CGATCAGTCCATTCTTTACATGTACACAGACGGACGTCAATGTTTGGATTTGTGTGTGCGTGTGTTTCTA
ACATCCTATCGCACTTTGTTTCTGGTTAGCGTGTTTTCGATGATCCCCATTTACCATTTCTTGTGACTGT
CTCATTTCTTTTGACCTAGTTTGTGCGTTTTTCTCACTTCATTTCACTCCGCTCAACCGCCAATCCTCAT
CGAGAATAGACTAATGCAACTTTGTTCGATGACCCTCCATCTTTATTTGAAATGATTACGCACGCGCAGT
TCCTCTTCAACACGCTGTTTTGTTCAATGATTCTGGTTCTCCCCTA
>MSTRG.53.3 
TGGCCGTGGCCATTACCTGTTCTGTGCAGACTGAACTGAACTGAACTGAACTGTACTGACCTGACCTTAC
TCAGGACCACAACGGAGACGCAACAGGCGATCGACCTCCGGGGTAATGCCAATCGGTCAAGTATTCCTAT
CTCGTCTTTGTCAGGATTCATGGATTTAGGACAGAATTCGGATATCGCATGTGGTGATTTAAAAGAGCGT
TTAGTTCTACTGGAAAAGCTATTGGCTGATCCACTTTCGGATTGTTACATCGAGCGCTTGCTCGATGTGG
TCATTGCAGCAGTAAATGACTCGCGGAGCTTCAAGACCAAAGAGAATGATCACGTGACTTCATTTTTAAA
GCGGTTTGCCAGTGTTGCTGCAACTCTGCGGTCTTATCGGAGACAACCTCAAGACTTCTCTTTGATCGCC
TCACTCGGCCACGGGGCGTTTGGTCGAGTTCAGCTGGTTAGAGAGATCACTACCGGTCGTGTTTGCGCGA
TGAAAGTGCTCAAGAAGTCTCGTATGCTTACGCAACACACAGACTATTGGGCAGAACGTGAGATCATGGC
TCGGGGTGAAAGCCCGTGGATTGTACAACTTTTCTACGCCTTTCAGGATGTAACTTCTTTGTACATGGTG
ATGGAATATGTTCCCGGAGGAACTCTGGTAGGCTGGATGGAGGATGTGGAAGTGATTTCTGAGGCTGCAT
GTCGATTCTACGCAGCTGAAACGGTTCTCGCACTGTCTGATCTACATGCCATGGGCTTTATTCACCGCGA
TTTGAAACCGGACAATTTGTTACTGGATTCTGGTGGTCATTTGAAACTAGCCGATTTCGGTACGGCAATA
CGTGTGGAACCGGACACTTTGTTGATTCATTGTGATGCAGCGGTCGGAACACCGGATTATCTCAGTCCAG
AAGTTTTACTGTCCCAAGGAGCCGGGGGTGGCAGCTACGGATTCGAGGTGGATTGGTGGGCTTTGGGTGT
CTTGGTTTATGAAATGCTCTATGGAGATACACCATTCTACTCCGAGACACTTGTGAACACGTATGCAAAA
ATTATGAGCCATACGGTAAGCCTCAAGTTTCCCGACAGTGTTCGCGTCTCCGGTTCGGCAATGGATTTTA
TGAAACAGCTACTTCGTAGTCGTGATTGTCGACTAGGTTCCGGTCCGAACGGTTCCGTGGCTGTGCGTGG
TCACGCTTGGTTTGCCCCGGAATGGGCGGAATCTGCACGTGAAGTGTGCGAGTCGTTCGGGGAGGCGGAT
GTCTCGTTGGCCGATTGGACGTGGTCAAATATACGCGCCTGCCGTGCTCCGTTTCAGCCAAATTTGACAA
GCGAGACAGACACAGCCTACTTTCCACTGGACACAGATGATGAATCTCAACAACAGCAACAACAACAGCA
TCGACGGTCGCATGACATAATTCAACAACGACCAGGCCCTCAAGCTCGCACTGACCCATTAGGTGAAATT
CCCGGGGAGCTGTCGGACCGGCGCAGTCATTCACCCGAAACCGAGGCTTTCCTCAACAAATATCCAGGCA
CACAATTGGCTTTTGCAGGTTTCTCATTCTCCTCATCACACCCGACTCATTTGGCGTTGTTGAATGGGCT
CTATTTGGCTCCGCGTTCTGCAGGAGCCTTGTCTATATCGGCCGAGTTGATGAAATCGGATAACGAGGGA
CCCGAAGACGTCTCCCCGAATCATACCTGTTTGGCCGCTACTCAAACGAATCTCTCCGATCCTCATTCGG
ATAAATCGGCTTCAGCAACCGTACTCGCTGCTGATGCTCCTGATCGTCCCGCGACCACAGATGATCTCTC
GCTGAATCTACAACTGTCTGAAGTTCACTCTCAAGGTGGAGATATTTCAGCCCTGACGGAGTTACATGCA
AATGAATTGGCCAAACTGACGGATCAGTTAGAACAAGTTTCTCTGGAGAAACGCACTCTGGAAAGTGAGT
TGACTCAACGTGAACTGGCTTATCGGAATGCGCTGGAACAGGTTGAACAGCGGCTCGAACTGGTTCGAAG
CGAAGCAACCGCTGATCTTGCTCGCTTGGAAGCTGAGATCGCCAAGTGGAAGTCTGTCGCTCAATCTGAA
CAAGCTGCTCGTCAGTCTGCCGAAGCTGCCGGCAGCATTGCAGTGGCCACGGCCACAGCCCGTTTAGCCA
AACAAGCCGCGGAAGTGGCTGATCGCGTAGCCGGGGCAGGATCCCGAAACAGTTTGTCTCATGTGATGCC
ACCAACTAGTCCAACAAATCAAGACACACAAGTGATCAATCAGTCGAACGACGTGTTTTCGGCTGGCTTA
AATTGCCCACCGGAATCGGGCCACGTGGACGGGAATGGTCAAAGCACAAATCACCCATTGACATCAATAG
ACAGTCAAGCGTTGGCCACCAATTTGTTACTCAGTCGTATCGAAGAGATGGCTCGTCGAGCTCATCGAGC
TGAGGCAGCAGCTCGCGAGGCCACAGATGCGCTAGAAGCTGAACAACGTTTCTCTCGATTGTATAGAGAT
ACTTGTGCGGAAAATTCCGATCAGCTGAAGGAGGTGTGTCGCGAACGGGATGAGCTTCGGGAACTGTTGG
CAACCAGTGAGAAAGCTTGCAGGCGCTCGCATGAGGACTATGAAGCTGCGCGTCGTGCTTTAACAGAAGA
GCAACAGCGTTCAGCTCGGTATCGTGAAGCAACTCGGTTGGCTGAGGAAGATGCTTTGGCCGCATCCCAT
CGAGCCACATTAGCTCGTCGTGAGGTGGCCCATTTGCACGATCAGTTGGAACAAATGACTCAGGCGTACG
CGAAGGAAAAATTGAATTTCGCGGCCACTGTGAACAAACTGACCCAGCAGAATGTTAGCGACGTTATGTC
CGGGGAGAATGCCGATGCTCTGGAACTGATGCTCCTTGCTCAACAGAATGAAGACTCCGCTCGTAGTGGC
CTGTTCTCCGGTTCGACAAAATTGGCAGCGTTACGAAGTATGGGTCAACAGCAACGTTTGCAGAGTCAGC
TTCGTCAACGAGATCGGGAGAATAAGCGATTATTAAACGAAATAAACCGTTTGAATACGGAATTGGCTAC
GGCCAAACGATCTCAGGCTCATGCTCAAATGCTGGAGTCACGTTTACGTGCAGCGGAATCGAAAATTACT
CAGCTGACGGATGAAGGTTACCTGGCATCAGCACACATCAGGCAGAACGGGGACACCGTTGTACCCGTTT
GTACTCAGCGTCCCGGTTCGGTTCAAATGCGCAATAGATCCGAGATGTTTGGTACCAATCGGTCGAAAAT
GGGGTTCTTGCACTCGATTGAGAATGCGTCGGCGATTGGACAAAAACCGTTCCCTTCTCCATCCACGCAC
ATGGTTTCATCCGTTTCGTCATCCCCGGAGCTTCCGGCCTCGCGTGATTCACTTGTGCGGCACAATTCTT
GCGGCGAGACGTATGTGCATGCCGTGTATGGTTCGGGGGGAACCTCATCCATTCTTACGGATTTGTTCCC
TAATCCTATGCACGTACTGAAAAATCCTAGTGATTTCACAATCCACGGTGTCCTTGAACTGGGTGTCAAA
CATCGTGGAAAGAAAAAGTTGTGCTGGGAGCCCCGAATAGCCCGACTTACCGCTGGTCACCTTATTCTCT
CCCAATATGTATCCGATTCGAGCCCACAAGCTGTCACCGGACTGTCTTCTGGCACTGGTTCTTTGTCTTT
GGTCACACCCACTCTGTCCAGACAGTCACGTGTCCAGGCGGTAGCAACCATTTTCGAGTTGCCTCTGACA
GCCATTTGTCATGTTCGTTCGATCAATTCGTGTGATTTGTATCATCAGCCGACGGAGGATGTTCCACGGA
TCTTTCAGTTGATTTATGACCGACCCAGCTCAAGTGATACTGCACTAAACGGTGCATCATCAAACTCGGG
CCATTCAATGACACTGCCTCGGAAATTGAGTTTCGGTTCTTCCGGCATGTTCTCCGTCCAAAGTCCTCAT
CCTTTCCCGCCCCGCCGAGTGGTCCGTACGGACTCCGTATCCAGCTCCAGTGCCACTTCATCTCACCGAT
CCGGTTTTACTTCTCCCGCTAACAACAGTAGTGGTGGCCAGACAGACACCCCGGGCACAAACAATACGAA
TATCTCTATCCATTCCGGTGCAGTTCATCCGCGTAGTCCAGTCCCACCATCCACACCGCCAATAATATCA
CCCACGTTGACCGGGCAAAATTGGCTTTTGCCACTCCAGGGCCATACCTTCCAACGTATAACTATGCGCG
TGTCTGCTTCATGTGATATCTGTCGTCAGCCTTGTTGGCATTTGATCTCTCCTCCACCAGTACTGCAATG
CACTCATTGTCAGTTGAAATTGCATGCCAGTCACGTGGAACGTCAGGAGTGCACGTTACAGGCTTGCGAG
AAGGCCATGGTTGTCTACTTCTTTCGTTGTGAATCGGAATCAGAAAAGCAGCAATGGGTCTGTCGGCTTC
TGGCTGCGATCAAACACGCCAAAGGGAGTTCATCAACCCAGTCGATCGCATTCCAGTCGACCAATGCGGA
TTTGCCATCCGATGTTCGTATGCGAGCCAACTCAACCAAAACTCTGCCAGCAGTGAGTGCCTCAACTGGT
CGCCGAATCACACCGAGCCCGGATCGTGTAACTGTGTGTTCTCCCCGGTCTAGTCGTATAATAAACAATT
CTTCCAAGGTCCTTACTGCGGACACTGTAATCCTCATGGACACAAAAGATGATCCTAATGGGACCGAGAT
GCATCTGAACTTGGAATCAAGTGATGTTCCATCGTCCACTACCACTCATTCGAATAATTTTGTAGTGGCT
CACGCTGATCAGGCCCCTCCATCAAATTCCGTTCCCACTTGTGAATTAGGGGAGCTAGTGGGCGAGAAAT
GGACACCCAAGGAGACAGCACGACGATAATCAGGCGAGGTGTCTTTTGATACCTCTTGAAGTTACGATGT
TGGTAGAACGAAGTCTTCGGAGCGGTTGTGTATAACGCAAAACGCCTACAGAACGATCGTAATCGACGTG
CTCATGTGAACATTCAACACGAACGCTTTTCAGAATCCAGCACTAACCTCTTGCCCATTATACTCATTTT
CCTGTCCTAGCGTACTCTCATATCTCTCCGTCTGAGATCTGAACGTGATTTTTCGTCATTTGAAACATTT
TCATTTCCCGTGCAAATTTAGCTAATAGTCCATTGTTTCTTTTGCGCCTCCGATTCCCAATTCTTCTTCC
CAAACCATCCAGATCTCATTGTTCGTGATCCGTTAGTTGCTGTTCAGGAGAAAGCAGCATTTCGATGTTG
TGTTCCAGGAAAAGCACATTGTAGGATAATACGTAACGTTTGATTCTTATGTAGAACACATTGTTGTAAA
CACCCCAATAAGAACTTCAACACAAATGTAAAGTTGACTGCCGCATGTTTGTCCCGTTTTACACACACAT
ACACACGACAGATGTGGTCTGTGACATTGATAATAGATAAAATAGTTACGAAATGTTGATGATACTCACG
TATCCTTGTGCACAGACGAAGATAGTCACAAATTGATGAGTAACAAATCCGACGCAGCTGCCGGTTCTGT
GCATCCATCCCGAATTGTCGGCGTCATTGTGCCTTTGATCTCACACTCGATGAGTTCTTTGTTGTATACA
AGAACCTTCTTCTCAAGCCGGTATTACGATGTTCTTTTCTTTCGTTGTTCGGTTTTGCCGGGTGTGCTCA
CTCGCCATTTGATAATTTCCTCTTTGTTTTCGCTCGATCTCATCTTATGCTAGCTTTTTTTGCTAGTTTG
TCGTTCTTTCATCGCCTCCCCATTTCCCACCTGTGTGCGAGGGTGTCTGCGGCTGTATTTATCTATGTAT
GCATGTGTTTATGTGATTTATCCCTTCCAATGTTGACCTTCCCTTATTCCGGATGTTTGATCCAATCCCG
TTCTAACATTTCAAACGGACGCGTATAGATTCGAATGCGAACATTCATTCGGGAAATGCCTTCCACAAAA
AACGTGTTTTGTTTTTATTTTCTGCCACAATGATAAAATGTTTATAAGGACTTAGTAAATTGGTTCCTTG
ATCGGTTTTTTGTTTTACCTTTCGAAAACTCACTTTGGTGTATTGCACGTGACTCAATTTTAACTTTATT
TTGCACGATTTTCTTTGTGTCAGATTCATTAGCACCTTTTGCAACAGACCCATAGACGCACTTCAAACTA
TCGATAATTTTATCTCACTTTGTTAAAAATGTGTGCATGTTGCTCGTGGTACCCAAAACGAGTACCCGTT
CTTACAAACATGTACACACGCGATCAGTCCATTCTTTACATGTACACAGACGGACGTCAATGTTTGGATT
TGTGTGTGCGTGTGTTTCTAACATCCTATCGCACTTTGTTTCTGGTTAGCGTGTTTTCGATGATCCCCAT
TTACCATTTCTTGTGACTGTCTCATTTCTTTTGACCTAGTTTGTGCGTTTTTCTCACTTCATTTCACTCC
GCTCAACCGCCAATCCTCATCGAGAATAGACTAATGCAACTTTGTTCGATGACCCTCCATCTTTATTTGA
AATGATTACGCACGCGCAGTTCCTCTTCAACACGCTGTTTTGTTCAATGATTCTGGTTCTCCCCTA
>snap_masked-scaffold10x_1007_pilon-processed-gene-0.100-mRNA-1 
ATGCAGCTACTTCGTAGTCGTGATTGTCGACTAGGTTCCGGTCCGAACGGTTCCGTGGCTGTGCGTGGTC
ACGCTTGGTTTGCCCCGGAATGGGCGGAATCTGCACGTGAAGTGTGCGAGTCGTTCGGGGAGGCGGATGT
CTCGTTGGCCGATTGGACGTGGTCAAATATACGCGCCTGCCGTGCTCCGTTTCAGCCAAATTTGACAAGC
GAGACAGACACAGCCTACTTTCCACTGGACACAGATGATGAATCTCAACAACAGCAACAACAACAGCATC
GACGGTCGCATGACATAATTCAACAACGACCAGGCCCTCAAGCTCGCACTGACCCATTAGGTGAAATTCC
CGGGGAGCTGTCGGACCGGCGCAGTCATTCACCCGAAACCGAGGCTTTCCTCAACAAATATCCAGGCACA
CAATTGGCTTTTGCAGGTTTCTCATTCTCCTCATCACACCCGACTCATTTGGCGTTGTTGAATGGGCTCT
ATTTGGCTCCGCGTTCTGCAGGAGCCTTGTCTATATCGGCCGAGTTGATGAAATCGGATAACGAGGGACC
CGAAGACGTCTCCCCGAATCATACCTGTTTGGCCGCTACTCAAACGAATCTCTCCGATCCTCATTCGGAT
AAATCGGCTTCAGCAACCGTACTCGCTGCTGATGCTCCTGATCGTCCCGCGACCACAGATGATCTCTCGC
TGAATCTACAACTGTCTGAAGTTCACTCTCAAGGTGGAGATATTTCAGCCCTGACGGAGTTACATGCAAA
TGAATTGGCCAAACTGACGGATCAGTTAGAACAAAAACGCACTCTGGAAAGTGAGTTGACTCAACGTGAA
CTGGCTTATCGGAATGCGCTGGAACAGGTTGAACAGCGGCTCGAACTGGTTCGAAGCGAAGCAACCGCTG
ATCTTGCTCGCTTGGAAGCTGAGATCGCCAAGTGGAAGTCTGTCGCTCAATCTGAACAAGCTGCTCGTCA
GTCTGCCGAAGCTGCCGGCAGCATTGCAGTGGCCACGGCCACAGCCCGTTTAGCCAAACAAGCCGCGGAA
GTGGCTGATCGCGTAGCCGGGGCAGGATCCCGAAACAGTTTGTCTCATGTGATGCCACCAACTAGTCCAA
CAAATCAAGACACACAAGTGATCAATCAGTCGAACGACGTGTTTTCGGCTGGCTTAAATTGCCCACCGGA
ATCGGGCCACGTGGACGGGAATGGTCAAAGCACAAATCACCCATTGACATCAATAGACAGTCAAGCGTTG
GCCACCAATTTGTTACTCAGTCGTATCGAAGAGATGGCTCGTCGAGCTCATCGAGCTGAGGCAGCAGCTC
GCGAGGCCACAGATGCGCTAGAAGCTGAACAACGTTTCTCTCGATTGTATAGAGATACTTGTGCGGAAAA
TTCCGATCAGCTGAAGGAGGTGTGTCGCGAACGGGATGAGCTTCGGGAACTGTTGGCAACCAGTGAGAAA
GCTTGCAGGCGCTCGCATGAGGACTATGAAGCTGCGCGTCGTGCTTTAACAGAAGAGCAACAGCGTTCAG
CTCGGTATCGTGAAGCAACTCGGTTGGCTGAGGAAGATGCTTTGGCCGCATCCCATCGAGCCACATTAGC
TCGTCGTGAGGTGGCCCATTTGCACGATCAGTTGGAACAAATGACTCAGGCGTACGCGAAGGAAAAATTG
AATTTCGCGGCCACTGTGAACAAACTGACCCAGGTTATGTCCGGGGAGAATGCCGATGCTCTGGAACTGA
TGCTCCTTGCTCAACAGAATGAAGACTCCGCTCGTAGTGGCCTGTTCTCCGGTTCGACAAAATTGGCAGC
GTTACGAAGTATGGGTCAACAGCAACGTTTGCAGAGTCAGCTTCGTCAACGAGATCGGGAGAATAAGCGA
TTATTAAACGAAATAAACCGTTTGAATACGGAATTGGCTACGGCCAAACGAGCTCATGCTCAAATGCTGG
AGTCACGTTTACGTGCAGCGGAATCGAAAATTACTCAGCTGACGGATGAAGGTTACCTGGCATCAGCACA
CATCAGGCAGAACGGGGACACCGTTGTACCCGTTTGTACTCAGCGTCCCGGTTCGGTTCAAATGCGCAAT
AGATCCGAGATGTTTGGTACCAATCGGTCGAAAATGGGGTTCTTGCACTCGATTGAGAATGCGTCGGCGA
TTGGACAAAAACCGTTCCCTTCTCCATCCACGCACATGGTTTCATCCGTTTCGTCATCCCCGGAGCTTCC
GGCCTCGCGTGATTCACTTGTGCGGCACAATTCTTGCGGCGAGACGTATGTGCATGCCGTGTATGGTTCG
GGGGGAACCTCATCCATTCTTACGGATTTGTTCCCTAATCCTATGCACGTACTGAAAAATCCTAGTGATT
TCACAATCCACGGTGTCCTTGAACTGGGTGTCAAACATCGTGGAAAGAAAAAGTTGTGCTGGGAGCCCCG
AATAGCCCGAGTAAACATAGATAATCCTAGTGATGACCCTGACACGAGCATGCAACCAACTAACGATGTG
TCCACCAATCTTACCGCTGGTCACCTTATTCTCTCCCAATATGTATCCGATTCGAGCCCACAAGCTGTCA
CCGGACTGTCTTCTGGCACTGGTTCTTTGTCTTTGGTCACACCCACTCTGTCCAGACAGTCACGTGTCCA
GGCGGTAGCAACCATTTTCGAGTTGCCTCTGACAGCCATTTGTCATGTTCGTTCGATCAATTCGTGTGAT
TTGTATCATCAGCCGACGGAGGATGTTCCACGGATCTTTCAGTTGATTTATGACCGACCCAGCTCAAGTG
ATACTGCACTAAACGGTGCATCATCAAACTCGGGCCATTCAATGACACTGCCTCGGAAATTGAGTTTCGG
TTCTTCCGGCATGTTCTCCGTCCAAAGTCCTCATCCTTTCCCGCCCCGCCGAGTGGTCCGTACGGACTCC
GTATCCAGCTCCAGTGCCACTTCATCTCACCGATCCGGTTTTACTTCTCCCGCTAACAACAGTAGTGGTG
GCCAGACAGACACCCCGGGCACAAACAATACGAATATCTCTATCCATTCCGGTGCAGTTCATCCGCGTAG
TCCAGTCCCACCATCCACACCGCCAATAATATCACCCACGTTGACCGGGCAAAATTGGCTTTTGCCACTC
CAGGGCCATACCTTCCAACGTATAACTATGCGCGTGTCTGCTTCATGTGATATCTGTCGTCAGCCTTGTT
GGCATTTGATCTCTCCTCCACCAGTACTGCAATGCACTCATTGTCAGTTGAAATTGCATGCCAGTCACGT
GGAACGTCAGGAGTGCACGTTACAGGCTTGCGAGAAGGCCATGGTTGTCTACTTCTTTCGTTGTGAATCG
GAATCAGAAAAGCAGCAATGGGTCTGTCGGCTTCTGGCTGCGATCAAACACGCCAAAGGGAGTTCATCAA
CCCAGTCGATCGCATTCCAGTCGACCAATGCGGATTTGCCATCCGATGTTCCCAACTCAACCAAAACTCT
GCCAGCAGTGAGTGCCTCAACTGGTCGCCGAATCACACCGAGCCCGGATCGTGTAACTGTGTGTTCTCCC
CGGTCTAGTCGTATAATAAACAATTCTTCCAAGGTCCTTACTGCGGACACTGTAATCCTCATGGACACAA
AAGATGATCCTAATGGGACCGAGATGCATCTGAACTTGGAATCAAGTGATGTTCCATCGTCCACTACCAC
TCATTCGAATAATTTTGTAGTGGCTCACGCTGATCAGGCCCCTCCATCAAATTCCGTTCCCACTTGTGAA
TTAGGGGAGCTAGTGGGCGAGAAATGGACACCCAAGGAGACAGCACGACGATAATCAGGCGAGGTGTCTT
TTGATACCTCTTGAAGTTACGATGTTGGTAGAACGAAGTCTTCGGAGCGGTTGTGTATAACGCAAAACGC
CTACAGAACGATCGTAATCGACGTGCTCATGTGAACATTCAACACGAACGCTTTTCAGAATCCAGCACTA
ACCTCTTGCCCATTATACTCATTTTCCTGTCCTAGCGTACTCTCATATCTCTCCGTCTGAGATCTGAACG
TGATTTTTCGTCATTTGAAACATTTTCATTTCCCGTGCAAATTTAGCTAATAGTCCATTGTTTCTTTTGC
GCCTCCGATTCCCAATTCTTCTTCCCAAACCATCCAGATCTCATTGTTCGTGATCCGTTAGTTGCTGTTC
AGGAGAAAGCAGCATTTCGATGTTGTGTTCCAGGAAAAGCACATTGTAGGATAATACGTAACGTTTGATT
CTTATGTAGAACACATTGTTGTAAACACCCCAATAAGAACTTCAACACAAATGTAAAGTTGACTGCCGCA
TGTTTGTCCCGTTTTACACACACATACACACGACAGATGTGGTCTGTGACATTGATAATAGATAAAATAG
TTACGAAATGTTGATGATACTCACGTATCCTTGTGCACAGACGAAGATAGTCACAAATTGATGAGTAACA
AATCCGACGCAGCTGCCGGTTCTGTGCATCCATCCCGAATTGTCGGCGTCATTGTGCCTTTGATCTCACA
CTCGATGAGTTCTTTGTTGTATACAAGAACCTTCTTCTCAAGCCGGTATTACGATGTTCTTTTCTTTCGT
TGTTCGGTTTTGCCGGGTGTGCTCACTCGCCATTTGATAATTTCCTCTTTGTTTTCGCTCGATCTCATCT
TATGCTAGCTTTTTTTGCTAGTTTGTCGTTCTTTCATCGCCTCCCCATTTCCCACCTGTGTGCGAGGGTG
TCTGCGGCTGTATTTATCTATGTATGCATGTGTTTATGTGATTTATCCCTTCCAATGTTGACCTTCCCTT
ATTCCGGATGTTTGATCCAATCCCGTTCTAACATTTCAAACGGACGCGTATAGATTCGAATGCGAACATT
CATTCGGGAAATGCCTTCCACAAAAAACGTGTTTTGTTTTTATTTTCTGCCACAATGATAAAATGTTTAT
AAGGACTTAGTAAATTGGTTCCTTGATCGGTTTTTTGTTTTACCTTTCGAAAACTCACTTTGGTGTATTG
CACGTGACTCAATTTTAACTTTATTTTGCACGATTTTCTTTGTGTCAGATTCATTAGCACCTTTTGCAAC
AGACCCATAGACGCACTTCAAACTATCGATAATTTTATCTCACTTTGTTAAAAATGTGTGCATGTTGCTC
GTGGTACCCAAAACGAGTACCCGTTCTTACAAACATGTACACACGCGATCAGTCCATTCTTTACATGTAC
ACAGACGGACGTCAATGTTTGGATTTGTGTGTGCGTGTGTTTCTAACATCCTATCGCACTTTGTTTCTGG
TTAGCGTGTTTTCGATGATCCCCATTTACCATTTCTTGTGACTGTCTCATTTCTTTTGACCTAGTTTGTG
CGTTTTTCTCACTTCATTTCACTCCGCTCAACCGCCAATCCTCATCGAGAATAGACTAATGCAACTTTGT
TCGATGACCCTCCATCTTTATTTGAAATGATTACGCACGCGCAGTTCCTCTTCAACACGCTGTTTTGTTC
AATGATTCTGGTTCTCCCC
>MSTRG.53.6 
CAGGTCAAAACTGTACACGTAGTGCTTTTCTTTGTTGATCAGAATTTTTTTGTTTTTGAACGGAGAATAT
TGTACGTTCGCAGTTTTACGGGAAAGTACAGAGCACGAACTGGTTGAATGCAAGTAGTATGCAGCTACTT
CGTAGTCGTGATTGTCGACTAGGTTCCGGTCCGAACGGTTCCGTGGCTGTGCGTGGTCACGCTTGGTTTG
CCCCGGAATGGGCGGAATCTGCACGTGAAGTGTGCGAGTCGTTCGGGGAGGCGGATGTCTCGTTGGCCGA
TTGGACGTGGTCAAATATACGCGCCTGCCGTGCTCCGTTTCAGCCAAATTTGACAAGCGAGACAGACACA
GCCTACTTTCCACTGGACACAGATGATGAATCTCAACAACAGCAACAACAACAGCATCGACGGTCGCATG
ACATAATTCAACAACGACCAGGCCCTCAAGCTCGCACTGACCCATTAGGTGAAATTCCCGGGGAGCTGTC
GGACCGGCGCAGTCATTCACCCGAAACCGAGGCTTTCCTCAACAAATATCCAGGCACACAATTGGCTTTT
GCAGGTTTCTCATTCTCCTCATCACACCCGACTCATTTGGCGTTGTTGAATGGGCTCTATTTGGCTCCGC
GTTCTGCAGGAGCCTTGTCTATATCGGCCGAGTTGATGAAATCGGATAACGAGGGACCCGAAGACGTCTC
CCCGAATCATACCTGTTTGGCCGCTACTCAAACGAATCTCTCCGATCCTCATTCGGATAAATCGGCTTCA
GCAACCGTACTCGCTGCTGATGCTCCTGATCGTCCCGCGACCACAGATGATCTCTCGCTGAATCTACAAC
TGTCTGAAGTTCACTCTCAAGGTGGAGATATTTCAGCCCTGACGGAGTTACATGCAAATGAATTGGCCAA
ACTGACGGATCAGTTAGAACAAGTTTCTCTGGAGAAACGCACTCTGGAAAGTGAGTTGACTCAACGTGAA
CTGGCTTATCGGAATGCGCTGGAACAGGTTGAACAGCGGCTCGAACTGGTTCGAAGCGAAGCAACCGCTG
ATCTTGCTCGCTTGGAAGCTGAGATCGCCAAGTGGAAGTCTGTCGCTCAATCTGAACAAGCTGCTCGTCA
GTCTGCCGAAGCTGCCGGCAGCATTGCAGTGGCCACGGCCACAGCCCGTTTAGCCAAACAAGCCGCGGAA
GTGGCTGATCGCGTAGCCGGGGCAGGATCCCGAAACAGTTTGTCTCATGTGATGCCACCAACTAGTCCAA
CAAATCAAGACACACAAGTGATCAATCAGTCGAACGACGTGTTTTCGGCTGGCTTAAATTGCCCACCGGA
ATCGGGCCACGTGGACGGGAATGGTCAAAGCACAAATCACCCATTGACATCAATAGACAGTCAAGCGTTG
GCCACCAATTTGTTACTCAGTCGTATCGAAGAGATGGCTCGTCGAGCTCATCGAGCTGAGGCAGCAGCTC
GCGAGGCCACAGATGCGCTAGAAGCTGAACAACGTTTCTCTCGATTGTATAGAGATACTTGTGCGGAAAA
TTCCGATCAGCTGAAGGAGGTGTGTCGCGAACGGGATGAGCTTCGGGAACTGTTGGCAACCAGTGAGAAA
GCTTGCAGGCGCTCGCATGAGGACTATGAAGCTGCGCGTCGTGCTTTAACAGAAGAGCAACAGCGTTCAG
CTCGGTATCGTGAAGCAACTCGGTTGGCTGAGGAAGATGCTTTGGCCGCATCCCATCGAGCCACATTAGC
TCGTCGTGAGGTGGCCCATTTGCACGATCAGTTGGAACAAATGACTCAGGCGTACGCGAAGGAAAAATTG
AATTTCGCGGCCACTGTGAACAAACTGACCCAGAATGTTAGCGACGTTATGTCCGGGGAGAATGCCGATG
CTCTGGAACTGATGCTCCTTGCTCAACAGAATGAAGACTCCGCTCGTAGTGGCCTGTTCTCCGGTTCGAC
AAAATTGGCAGCGTTACGAAGTATGGGTCAACAGCAACGTTTGCAGAGTCAGCTTCGTCAACGAGATCGG
GAGAATAAGCGATTATTAAACGAAATAAACCGTTTGAATACGGAATTGGCTACGGCCAAACGATCTCAGG
CTCATGCTCAAATGCTGGAGTCACGTTTACGTGCAGCGGAATCGAAAATTACTCAGCTGACGGATGAAGG
TTACCTGGCATCAGCACACATCAGGCAGAACGGGGACACCGTTGTACCCGTTTGTACTCAGCGTCCCGGT
TCGGTTCAAATGCGCAATAGATCCGAGATGTTTGGTACCAATCGGTCGAAAATGGGGTTCTTGCACTCGA
TTGAGAATGCGTCGGCGATTGGACAAAAACCGTTCCCTTCTCCATCCACGCACATGGTTTCATCCGTTTC
GTCATCCCCGGAGCTTCCGGCCTCGCGTGATTCACTTGTGCGGCACAATTCTTGCGGCGAGACGTATGTG
CATGCCGTGTATGGTTCGGGGGGAACCTCATCCATTCTTACGGATTTGTTCCCTAATCCTATGCACGTAC
TGAAAAATCCTAGTGATTTCACAATCCACGGTGTCCTTGAACTGGGTGTCAAACATCGTGGAAAGAAAAA
GTTGTGCTGGGAGCCCCGAATAGCCCGACTTACCGCTGGTCACCTTATTCTCTCCCAATATGTATCCGAT
TCGAGCCCACAAGCTGTCACCGGACTGTCTTCTGGCACTGGTTCTTTGTCTTTGGTCACACCCACTCTGT
CCAGACAGTCACGTGTCCAGGCGGTAGCAACCATTTTCGAGTTGCCTCTGACAGCCATTTGTCATGTTCG
TTCGATCAATTCGTGTGATTTGTATCATCAGCCGACGGAGGATGTTCCACGGATCTTTCAGTTGATTTAT
GACCGACCCAGCTCAAGTGATACTGCACTAAACGGTGCATCATCAAACTCGGGCCATTCAATGACACTGC
CTCGGAAATTGAGTTTCGGTTCTTCCGGCATGTTCTCCGTCCAAAGTCCTCATCCTTTCCCGCCCCGCCG
AGTGGTCCGTACGGACTCCGTATCCAGCTCCAGTGCCACTTCATCTCACCGATCCGGTTTTACTTCTCCC
GCTAACAACAGTAGTGGTGGCCAGACAGACACCCCGGGCACAAACAATACGAATATCTCTATCCATTCCG
GTGCAGTTCATCCGCGTAGTCCAGTCCCACCATCCACACCGCCAATAATATCACCCACGTTGACCGGGCA
AAATTGGCTTTTGCCACTCCAGGGCCATACCTTCCAACGTATAACTATGCGCGTGTCTGCTTCATGTGAT
ATCTGTCGTCAGCCTTGTTGGCATTTGATCTCTCCTCCACCAGTACTGCAATGCACTCATTGTCAGTTGA
AATTGCATGCCAGTCACGTGGAACGTCAGGAGTGCACGTTACAGGCTTGCGAGAAGGCCATGGTTGTCTA
CTTCTTTCGTTGTGAATCGGAATCAGAAAAGCAGCAATGGGTCTGTCGGCTTCTGGCTGCGATCAAACAC
GCCAAAGGGAGTTCATCAACCCAGTCGATCGCATTCCAGTCGACCAATGCGGATTTGCCATCCGATGTTC
GTATGCGAGCCAACTCAACCAAAACTCTGCCAGCAGTGAGTGCCTCAACTGGTCGCCGAATCACACCGAG
CCCGGATCGTGTAACTGTGTGTTCTCCCCGGTCTAGTCGTATAATAAACAATTCTTCCAAGGTCCTTACT
GCGGACACTGTAATCCTCATGGACACAAAAGATGATCCTAATGGGACCGAGATGCATCTGAACTTGGAAT
CAAGTGATGTTCCATCGTCCACTACCACTCATTCGAATAATTTTGTAGTGGCTCACGCTGATCAGGCCCC
TCCATCAAATTCCGTTCCCACTTGTGAATTAGGGGAGCTAGTGGGCGAGAAATGGACACCCAAGGAGACA
GCACGACGATAATCAGGCGAGGTGTCTTTTGATACCTCTTGAAGTTACGATGTTGGTAGAACGAAGTCTT
CGGAGCGGTTGTGTATAACGCAAAACGCCTACAGAACGATCGTAATCGACGTGCTCATGTGAACATTCAA
CACGAACGCTTTTCAGAATCCAGCACTAACCTCTTGCCCATTATACTCATTTTCCTGTCCTAGCGTACTC
TCATATCTCTCCGTCTGAGATCTGAACGTGATTTTTCGTCATTTGAAACATTTTCATTTCCCGTGCAAAT
TTAGCTAATAGTCCATTGTTTCTTTTGCGCCTCCGATTCCCAATTCTTCTTCCCAAACCATCCAGATCTC
ATTGTTCGTGATCCGTTAGTTGCTGTTCAGGAGAAAGCAGCATTTCGATGTTGTGTTCCAGGAAAAGCAC
ATTGTAGGATAATACGTAACGTTTGATTCTTATGTAGAACACATTGTTGTAAACACCCCAATAAGAACTT
CAACACAAATGTAAAGTTGACTGCCGCATGTTTGTCCCGTTTTACACACACATACACACGACAGATGTGG
TCTGTGACATTGATAATAGATAAAATAGTTACGAAATGTTGATGATACTCACGTATCCTTGTGCACAGAC
GAAGATAGTCACAAATTGATGAGTAACAAATCCGACGCAGCTGCCGGTTCTGTGCATCCATCCCGAATTG
TCGGCGTCATTGTGCCTTTGATCTCACACTCGATGAGTTCTTTGTTGTATACAAGAACCTTCTTCTCAAG
CCGGTATTACGATGTTCTTTTCTTTCGTTGTTCGGTTTTGCCGGGTGTGCTCACTCGCCATTTGATAATT
TCCTCTTTGTTTTCGCTCGATCTCATCTTATGCTAGCTTTTTTTGCTAGTTTGTCGTTCTTTCATCGCCT
CCCCATTTCCCACCTGTGTGCGAGGGTGTCTGCGGCTGTATTTATCTATGTATGCATGTGTTTATGTGAT
TTATCCCTTCCAATGTTGACCTTCCCTTATTCCGGATGTTTGATCCAATCCCGTTCTAACATTTCAAACG
GACGCGTATAGATTCGAATGCGAACATTCATTCGGGAAATGCCTTCCACAAAAAACGTGTTTTGTTTTTA
TTTTCTGCCACAATGATAAAATGTTTATAAGGACTTAGTAAATTGGTTCCTTGATCGGTTTTTTGTTTTA
CCTTTCGAAAACTCACTTTGGTGTATTGCACGTGACTCAATTTTAACTTTATTTTGCACGATTTTCTTTG
TGTCAGATTCATTAGCACCTTTTGCAACAGACCCATAGACGCACTTCAAACTATCGATAATTTTATCTCA
CTTTGTTAAAAATGTGTGCATGTTGCTCGTGGTACCCAAAACGAGTACCCGTTCTTACAAACATGTACAC
ACGCGATCAGTCCATTCTTTACATGTACACAGACGGACGTCAATGTTTGGATTTGTGTGTGCGTGTGTTT
CTAACATCCTATCGCACTTTGTTTCTGGTTAGCGTGTTTTCGATGATCCCCATTTACCATTTCTTGTGAC
TGTCTCATTTCTTTTGACCTAGTTTGTGCGTTTTTCTCACTTCATTTCACTCCGCTCAACCGCCAATCCT
CATCGAGAATAGACTAATGCAACTTTGTTCGATGACCCTCCATCTTTATTTGAAATGATTACGCACGCGC
AGTTCCTCTTCAACACGCTGTTTTGTTCAATGATTCTGGTTCTCCC
>trnascan-scaffold10x_1007_pilon-noncoding-Undet_NNN-gene-0.70-tRNA-1 
GGCCTCGTAGCTCAGCTGGTAGAGCACTCGCGGTACTAAAGCGAGGGTGGTGACCATGCGTGGGTTCGAA
TCCCGCCGAGGCCA
>snap_masked-scaffold10x_1007_pilon-processed-gene-0.101-mRNA-1 
ATGCCAACGCTATCATCGTCTCCCAAAGATGGCTTGTCCGACACCGGATACGGAGGCTCCCGGCGTCTGT
TGAGCATTAACACCTGTTTATCCGCTTCTGATGCGAATGGACCTGACAAAAATCGGTCAAGTATTCCTAT
CTCGTCTTTGTCAGGATTCATGGATTTAGGACAGAATTCGGATATCGCATGTGGTGATTTAAAAGAGCGT
TTAGTTCTACTGGAAAAGCTATTGGCTGATCCACTTTCGGATTGTTACATCGAGCGCTTGCTCGATGTGG
TCATTGCAGCAGTAAATGACTCGCGGAGCTTCAAGACCAAAGAGAATGATCACGTGACTTCATTTTTAAA
GCGGTTTGCCAGTGTTGCTGCAACTCTGCGGTCTTATCGGAGACAACCTCAAGACTTCTCTTTGATCGCC
TCACTCGGCCACGGGGCGTTTGGTCGAGTTCAGCTGGTTAGAGAGATCACTACCGGTCGTGTTTGCGCGA
TGAAAGTGCTCAAGAAGTCTCGTATGCTTACGCAACACACAGACTATTGGGCAGAACGTGAGATCATGGC
TCGGGGTGAAAGCCCGTGGATTGTACAACTTTTCTACGCCTTTCAGGATGTAACTTCTTTGTACATGGTG
ATGGAATATGTTCCCGGAGGAACTCTGGTAGGCTGGATGGAGGATGTGGAAGTGATTTCTGAGGCTGCAT
GTCGATTCTACGCAGCTGAAACGGTTCTCGCACTGTCTGATCTACATGCCATGGGCTTTATTCACCGCGA
TTTGAAACCGGACAATTTGTTACTGGATTCTGGTGGTCATTTGAAACTAGCCGATTTCGGTACGGCAATA
CGTGTGGAACCGGACACTTTGTTGATTCATTGTGATGCAGCGGTCGGAACACCGGATTATCTCAGTCCAG
AAGTTTTACTGTCCCAAGCTACTCACTCATCACCTACATCACAACAGCCTGGAATATTTTTCGGTCCGAT
TGGCAACGGGCAGTAG
>MSTRG.53.8 
TGGCCGTGGCCATTACCTGTTCTGTGCAGACTGAACTGAACTGAACTGAACTGTACTGACCTGACCTTAC
TCAGGACCACAACGGAGACGCAACAGGCGATCGACCTCCGGGGTAATGCCAATCGGTCAAGTATTCCTAT
CTCGTCTTTGTCAGGATTCATGGATTTAGGACAGAATTCGGATATCGCATGTGGTGATTTAAAAGAGCGT
TTAGTTCTACTGGAAAAGCTATTGGCTGATCCACTTTCGGATTGTTACATCGAGCGCTTGCTCGATGTGG
TCATTGCAGCAGTAAATGACTCGCGGAGCTTCAAGACCAAAGAGAATGATCACGTGACTTCATTTTTAAA
GCGGTTTGCCAGTGTTGCTGCAACTCTGCGGTCTTATCGGAGACAACCTCAAGACTTCTCTTTGATCGCC
TCACTCGGCCACGGGGCGTTTGGTCGAGTTCAGCTGGTTAGAGAGATCACTACCGGTCGTGTTTGCGCGA
TGAAAGTGCTCAAGAAGTCTCGTATGCTTACGCAACACACAGACTATTGGGCAGAACGTGAGATCATGGC
TCGGGGTGAAAGCCCGTGGATTGTACAACTTTTCTACGCCTTTCAGGATGTAACTTCTTTGTACATGGTG
ATGGAATATGTTCCCGGAGGAACTCTGGTAGGCTGGATGGAGGATGTGGAAGTGATTTCTGAGGCTGCAT
GTCGATTCTACGCAGCTGAAACGGTTCTCGCACTGTCTGATCTACATGCCATGGGCTTTATTCACCGCGA
TTTGAAACCGGACAATTTGTTACTGGATTCTGGTGGTCATTTGAAACTAGCCGATTTCGGTACGGCAATA
CGTGTGGAACCGGACACTTTGTTGATTCATTGTGATGCAGCGGTCGGAACACCGGATTATCTCAGTCCAG
AAGTTTTACTGTCCCAAGGAGCCGGGGGTGGCAGCTACGGATTCGAGGTGGATTGGTGGGCTTTGGGTGT
CTTGGTTTATGAAATGCTCTATGGAGATACACCATTCTACTCCGAGACACTTGTGAACACGTATGCAAAA
ATTATGAGCCATACGGTAAGCCTCAAGTTTCCCGACAGTGTTCGCGTCTCCGGTTCGGCAATGGATTTTA
TGAAACTTTACATTGGCAGACTGTTATTTTGTACTCCTTGTTTGTTACACGAGCTCCCGAAAAAGCGCTG
TATAAATCGGGATAAACACTGCGTTGAGTATGTTCTAGGGAATGGTGTGCCCAAGAAAACGAAAAACTGT
GCAAGAGGGACGGGAAAATCTCAACGCTGTATGCGGAAGATTCACGAGGTCACGATCAAGTCAAGAAAAA
AAGTCGGAAGACTTGAATTTCAAAACAGTTCGTGAGATCGATATGTTCAACGAACTTTTCAAAGTTGTTT
CAGTTCGAAGCAGAACATCGAATTGAGAATTCAACAAAGCGTCATTGCCGCTGCATATTTATGCTCCGCT
GAACAAGTGGTTGAACGCAGCACGTGTATTGGGAAAGCCGTTTCAAATTGACCTTGTGCTCGGGCGTAAT
TTCTTCCCCTAAATATCATTATACAACATAAAACGGTTACGTATGCTTTACTGTTTATTGTCTCTGTTAA
TTTATCCCGTTTTATAAGAAAAAGACCATAAATCAATCATAAAATACAATACGCCCGACATCGAGACGTT
CTGAAATTCACACGACGAACAAAATGTATCGCGAACCGGTAACCGATGTATGGTGGCTAGTATCAAAC
>MSTRG.53.9 
AACTGAACTGAACTGAACTGTACTGACCTGACCTTACTCAGGACCACAACGGAGACGCAACAGGCGATCG
ACCTCCGGGAATCGGTCAAGTATTCCTATCTCGTCTTTGTCAGGATTCATGGATTTAGGACAGAATTCGG
ATATCGCATGTGGTGATTTAAAAGAGCGTTTAGTTCTACTGGAAAAGCTATTGGCTGATCCACTTTCGGA
TTGTTACATCGAGCGCTTGCTCGATGTGGTCATTGCAGCAGTAAATGACTCGCGGAGCTTCAAGACCAAA
GAGAATGATCACGTGACTTCATTTTTAAAGCGGTTTGCCAGTGTTGCTGCAACTCTGCGGTCTTATCGGA
GACAACCTCAAGACTTCTCTTTGATCGCCTCACTCGGCCACGGGGCGTTTGGTCGAGTTCAGCTGGTTAG
AGAGATCACTACCGGTCGTGTTTGCGCGATGAAAGTGCTCAAGAAGTCTCGTATGCTTACGCAACACACA
GACTATTGGGCAGAACGTGAGATCATGGCTCGGGGTGAAAGCCCGTGGATTGTACAACTTTTCTACGCCT
TTCAGGATGTAACTTCTTTGTACATGGTGATGGAATATGTTCCCGGAGGAACTCTGGTAGGCTGGATGGA
GGATGTGGAAGTGATTTCTGAGGCTGCATGTCGATTCTACGCAGCTGAAACGGTTCTCGCACTGTCTGAT
CTACATGCCATGGGCTTTATTCACCGCGATTTGAAACCGGACAATTTGTTACTGGATTCTGGTGGTCATT
TGAAACTAGCCGATTTCGGTACGGCAATACGTGTGGAACCGGACACTTTGTTGATTCATTGTGATGCAGC
GGTCGGAACACCGGATTATCTCAGTCCAGAAGTTTTACTGTCCCAAGGAGCCGGGGGTGGCAGCTACGGA
TTCGAGGTGGATTGGTGGGCTTTGGGTGTCTTGGTTTATGAAATGCTCTATGGAGATACACCATTCTACT
CCGAGACACTTGTGAACACGTATGCAAAAATTATGAGCCATACGGTAAGCCTCAAGTTTCCCGACAGTGT
TCGCGTCTCCGGTTCGGCAATGGATTTTATGAAACTTTACATTGGCAGACTGTTATTTTGTACTCCTTGT
TTGTTACACGAGCTCCCGAAAAAGCGCTGTATAAATCGGGATAAACACTGCGTTGAGTATGTTCTAGGGA
ATGGTGTGCCCAAGAAAACGAAAAACTGTGCAAGAGGGACGGGAAAATCTCAACGCTGTATGCGGAAGAT
TCACGAGGTCACGATCAAGTCAAGAAAAAAAGTCGGAAGACTTGAATTTCAAAACAGTTCGTGAGATCGA
TATGTTCAACGAACTTTTCAAAGTTGTTTCAGTTCGAAGCAGAACATCGAATTGAGAATTCAACAAAGCG
TCATTGCCGCTGCATATTTATGCTCCGCTGAACAAGTGGTTGAACGCAGCACGTGTATTGGGAAAGCCGT
TTCAAATTGACCTTGTGCTCGGGCGTAATTTCTTCCCCTAAATATCATTATACAACATAAAACGGTTACG
TATGCTTTACTGTTTATTGTCTCTGTTAATTTATCCCGTTTTATAAGAAAAAGACCATAAATCAATCATA
AAATACAATACGCC
>MSTRG.55.1 
TGCCAGAAACCTGGACACATCGCCCGGTATTGCCGACGGAGAATTAACCGCGAAGGTAGGTCAGCTTTTC
ATGCCGGTAATGTCAACAGTTTTGAGTATGCTAAACGTAGTGGTGCCCTACCTGTGATTGAGATTATAGT
TGGCCGCCAGCAAGTTAGGGCTTTGATTGACTCGTGGTCCGTCTACAGCCTAATTGGTGAACAGCTCGCA
AGTAAAGTGCCGCGATGCTCACTATATAACCGTCCAGTGTCGCTTGAAAGTGTGACTGGTACTCCGCTGG
AGGTGGTAGACAGTATCACAACAGAGCTCTAACTCGGAGCCCATAACTACCTTCAAGGTTTTACGGTGCT
TCGAAATTTGCCAGTATCTGTCATTTTGGGGGTTGATTTATTGAGGTCGACAAGGCGCACACTTAATTTT
CGAGATAACTGGCTGCAAACGGAGGGGAATGACATCCGCATAAAAACACAGACTGCCTCTGTCACTTTCA
TTGCGGATCTAGAGGAAGAATCGGTATCTGGACAAAGAATCAGTCAGTTGCTACCGTCCGAGGTGGAGGG
TCTGGAACCGCCGGACCGGAGTCATTTGAACGGCTGCTCCGCGAATATGAGCGAATATTTTCGTGGGATG
GAGAACAGCTGGGCAGAAAGAATCTAGTACAACACTCCATCGAGGCTGTTGATGCACGGCCGGCAAGACA
GGCACCGCGGCTTGTCCCCGTACATTGTCAAGATTCATTGAGGGAAGCGATAGAAAAAATGCTGAAGCAA
GGGGTAATCAGGCCGTCAACTTCTCCGTGGGCTTCACCGGTAGTGTTAGTTAAGAAAAAAGATGGGTCAA
TGCGCGTCTGTGTGGATTCTCGGAAGTTGAACAGTGTGACCAGAAAGGATTCGTTTCCGTTACCGTGCAT
TGATGACACATTGGATGGCCTAGCTGGTTCCCAGTGATTTTCCACACTGGATTTGGTCTCAGGATATTGG
CAGGTTGAGGTAAAACCAGAAGATAGAGAAAAGACGGCATTTGTTATCCCCAGCGG
>MSTRG.56.1 
TCGAGGTGAGAGGCTTCCTGGGACTAGCTTCTTATTACCGCCGATTTGTACCTGAGTTTTCCGCCGTTGC
TGCCCCATTGACGGAATTACCAAAAAAAAGGCAAGCCGTTTGATTGGTCAGAAGGCTGCGTGAGAGCGTT
CAGTGAACTCAAAAGAAGACTCTGCAGTGCCCCTATTTTAGACCTACCGGATTTGTCGGACACCGCCGGA
AGCTTA
>maker-scaffold10x_1007_pilon-augustus-gene-0.81-mRNA-1 
GGTCAGCACAAGCGCGTCGGGTCACGGATCAACCGTGCGAGCACTGGAAATAACCTTTGAGTGATGAAGA
CTGCTGTGGACAGAACTGATGTGGGCGGGAGTTCATGGAAATGTTCGGGTGAAATCCATCGGTCGATTCC
GATTTGTGGCTTGTCTGAACTGATGACTGGTCTGCGTCTAGACGGACGGAAACATTTAGACTCTAATTAT
TCATCTCCACCGGATAGAGTGTCTCAGTTAGACACGCCCAAAAACCAGATTTTGCATGAACAGTCGTATC
CAGTCCTTGGCGAAGACCTCCCTTCAAAGGAAGCCGACCGTTATGCGAACCACATAGGTCTGAGTGAATA
TCGGAGCAGTGTACTCCAGCTAGCTTGCGCCTATCAGTCCGTCATAAAAAACTACGCCAATATTGAACAG
GCCGCGCTTAGTTATCGAGCTTCAGCGAGTCATTGTTATGCCACGTTCAAGGATTCCGTCAGTGTAGGCC
TTCTTCTGGCGACTTGTCAACGTCGAAACAAAGGTTACTACATTAATCTAGCCGCCGTCTGTCCCGAGTT
GAAACTCAGTAGTCTGGAATCCATACAAGTCATTCCTTGGGATCGAAATGATTCGGAAGTTCATGTGGGT
CATCAAGTGGACAACACGAATGGACCCAAACCTCGACCGATTTCCTCACAAGGATTCGCCATGGACCTCT
CATCTCGACGCAAAAAGCAATACTCCGTTTTTGTAGGTGCTTTGCATGGAATGATCACTGCGCGTGCCCT
GTTCTCCATCTGTGATAATCTGTTCGGCAACGTGGTCAGTGTGGTTCTCGACACAGATCGATACAGTTAT
CCAATCGGCTCCGGTCGAGTAGCTTTCAGCTCCCCACAGTGCTACCTGGATGCGGTTAACGCAAATTTCG
TGCACGTGACATGTCAGTTCTTTCAGAAAACAATTCAGATTGATCCCTATTTGGAAGACTCGCTATGTTG
CAAGTGTACCACATCACCCGGGGTGTATTTTTGTCGTGATCTCAAGTGTTTCGACTATTTTTGCCCAGCT
TGTTGGGTCCAATTCCACCCAAGCTGGTCCGCGCACAGGCCCATACGACGTACCGTGAATTCCAGGACCG
GTTCAGTTTTCTCTCGCTAATCAGTTGCGGGATGTGATCTCAAAGGACCCCCGAGCTTTACGTTCTACTA
AATATCAATTTGGGGCTTATTTTATTCCGAAAATAACACCATTTTATCCTCCTAGTTGCATGCATTTTAT
CTCCGTTGAGTACAAGTTATTTGTCCAGTCTATGTCCTCAGACGACCTCAGTCAATTTGTATTTCAGCAC
CGAAGTTTTGTGCTCATTTTTGCTCTTCAATTGCTGCTATTTTATATTCCAGTTGATACGGAAAACCCTA
TGAATCTTGTATCAGAAACGAGCTATTTTATACTCTTTTGTTCAGTGA
>trnascan-scaffold10x_1007_pilon-noncoding-Thr_GGT-gene-0.71-tRNA-1 
ACCGCGATAGCTCAGCTGGTAGAGCATCTGCCCGGTATGCGGAGGGTGGCCGGTTCGATTCCGGCTCGCG
GCG
>trnascan-scaffold10x_1007_pilon-noncoding-Thr_GGT-gene-0.64-tRNA-1 
ACCGCGAAAGCTCAGCTGGTAGAGCATCTGCCCGGTATGCGGAGGGTGGCCGGTTCGATTCCGGCTCGCG
GCG
>trnascan-scaffold10x_1007_pilon-noncoding-Pseudo_GGT-gene-0.65-tRNA-1 
ACCACAATAGCTCAGCTGGTAGAACAACTGCTCGGTAAGCAGAATATGGCCGGTTTGATTTCGACTGGCG
GAG
>MSTRG.50.1 
CGTTGTCCGGGATCCTCAGTGCGCTCGAATGCTGCTAGTAGGTCCGTCTAATCTGATTGGACGCCGAAGG
ATGACAACTGGCCAATTAGTCATCTTGGATGTATAAATGGATCACTCCTAGTAGGCAGTTTGCGGCTATC
TTGAGTACGTTGTTCAAGTGGCCTTCGCCACAGCGTTGGGAAGGTTGAATATGCCACGCCGTGTGCTGGA
ACCAATAATTTTGGGCGTGTCAGTCACAAGCATCATACTCGCCATGATTTTGGATGATTGGAATTGTGGT
AGCTTGTTCAGATCGTGCCTCGATCACTATCGTGCTATGACACTGAGTGTGATCGTTCTGTTCTTCCTCG
GCTTGGCCTGTTTGTGTGTGGCTTTTTTCATGGATCTGATTCACTGCTTTTCGACGCCGTTGGATTTGAA
CCCGCGTTTTACCACGACGCGCCTATTTGCTTTATCTCTTGGTCTTATCCTACTCAGCGCCGGGCTGATT
GTGTACACTGCCGAAATGGGTCGGCAATGGTCGTATTTGTCCGGAGTTACCGGTGCCGTTTTTGCCGTAC
AAGGAGCGGTGCTGGCACTGGTCAGTTCACAGTGTGTCAGAAGAAACAGTCCACAAACACAAGTCACTCA
TACTGTAATCCAGAGTGATTAGGCGCTTCCTTCCAGTATGTATCCGTTTTTCTACCGACCAATCAGATGG
ATTGCGTAGCAGTGTGTTTTTGTCTCTCCCCTAAAAGAGAATACGAGACATGACTCGATGTTTGTGTCAC
CGGAGTGTATCTCTTGTCCTTTTATAAAGTATAACCCATGACTGGTTATTATATTGATTTGGAATATGTC
TACTCCTAGTACTTGTTTTTGCAGATGTGCTGTGTAATAAATTACTTAATTCAGGAAAGTATTCAACCAA
ACCCATATGTTGTAAACTTCAGTGGATAGTTGGAGTATATTGCTATCTTATTTTGAATATTATCGGGTTG
GTTGAAATGGATATCATGTTGCGACACTTTAAGATTTGCGAGAACAGTGACCAGTGCACGTTATGTGCAC
CGTCCTACGTTTCGTATCTACGGACGAGACGATCACGTGAGCTACAG
>maker-scaffold10x_1007_pilon-snap-gene-0.14-mRNA-1 
GAAGAAAAAACTGGGCTCAAGGCTTCGGAAGCGAAAGAAGTAAAATTATATGCTCAGTATCCACCTATTG
AAAAAACGGATGCTTCTTTATCAACGCTACAAGCTTGCGAGTATTTTCACAAAAATCTGAAGATTCTGTC
ACTTGGAAGAAATAATATCAAAAACCTTACTGGTTTAGAGGCAGTCGGTGAAACGCTGGAACAGCTGTGG
ATTTCATACAACTTACTTGAAAAGCTAAAGGGTGTCAGCGTTCTGAAGAAACTGAAAGTTTTGTACATGT
CAAACAACCTTGTGAAGGACTGGAATGAATTTCATAAGTTAGCTGATCTCCCAAATCTTGAAGATTTGGT
TTTTGTTGGTAACCCCTTAGAGGAGGCACACCCCGATAACTGGAGAGAAGAAGCGTGCAAACGACTTCCA
CGACTGAAAAAGCTAGATGGTGTTCCAGTACTACATGATGACGCCGATGAAGACTAAGAGGACGTCTGCT
TATTTCGGTGTTGTTAAATTCAATGAGCCAGAAAACCTATCCGAATAAAG
>MSTRG.51.1 
CGTTACACGTGCATTACTTTTGATAATGGACAAACCAACTACTGTAAAAGAGGCTATCAAACGCTGGGAA
GAAAAAACTGGGCTCAAGGCTTCGGAAGCGAAAGAAGTAAAATTATATGCTCAGTATCCACCTATTGAAA
AAACGGATGCTTCTTTATCAACGCTACAAGCTTGCGAGAAACTCTCACTATCAACAAACTGCATTGAAAA
AATATCAAATCTCAATGGATTGAAAAATCTGAAGATTCTGTCACTTGGAAGAAATAATATCAAAAACCTT
ACTGGTTTAGAGGCAGTCGGTGAAACGCTGGAACAGCTGTGGATTTCATACAACTTACTTGAAAAGCTAA
AGGGTGTCAGCGTTCTGAAGAAACTGAAAGTTTTGTACATGTCAAACAACCTTGTGAAGGACTGGAATGA
ATTTCATAAGTTAGCTGATCTCCCAAATCTTGAAGATTTGGTTTTTGTTGGTAACCCCTTAGAGGAGGCA
CACCCCGATAACTGGAGAGAAGAAGCGTGCAAACGACTTCCACGACTGAAAAAGCTAGATGGTGTTCCAG
TACTACATGATGACGCCGATGAAGACTAAGAGGACGTCTGCTTATTTCGGTGTTGTTAAATTCAATGAGC
CAGAAAACCTATCCGAATAAAG
>MSTRG.52.1 
GGTCATGACCTTCAAAGTCTTTAACCGGCGACAATCCTCATCCCCTGGGCCCCAACCGGGAAGGCGTGAA
GCACCAACCGAATCCATTGATGCTAGCTTCCCCATACTCTATACACCTACGCCGAGTCATGGCTAACCGC
GTCGTTGCTTTTCCAAGCCTTGCCCAGTACATGAAAATAGAACACGGGAAGGTAGTGTTCCATTTTCGCT
TTAAATACAACATAGTAATTTCTGTATAAACAGACGTTTT
>MSTRG.59.1 
GGCGAGGAAGGCATTGGTCGATGGGGCTTGCCCTACTGTTGAACGCTGTACGATAATGATGATGATGATT
TGCTTCTTTTTATTATGCAACAGTTGTACGATCTTTCAAGAAGTGGATGGTGGCCAATTGGGAAATTGAC
CGGCGGCGGAAACAGGACTCGAACCCGGGACGGGAAGTCGTAAGTGTAGCCTCACGGAAGGACTAAATAG
GCGATTGATATTTGAGTCTTCTGTTCAACACACGTCGATGGCAAGGGTTTCAAGCGTGCGAGTCAAATCT
ACCTGCTGTCCTATACGCACTATGGTTTGCACGTTCAATGTGACCAACTTGAAAGGGGATCGAGGACAAG
GGAGAGAATCAGCTGGTGGTAGCGGATTCGGGGGGAATTGGAAGTACACAACCAGGATTTCCGCCGGAGG
CACTACGATAATTAATCTCATTCCATTGTTTGCGTAGTTCGTCCGTGTAGTTATTGATCTATCCAGTGAT
GGACATTGTAGAAGACGCATTATCCGAAGAGTTGCGGACGGAACTGGAAACAATAGCACTGAAATCGAAT
ATCGATTTGAGGGAGTATGCATCACAGGTAGATGCTGAATTGGTCGATCTGGAAGAAGCTCTCATGGAAA
AATACATATCTGTCGGTCCTGAGGTGGCCAAACTGCATAAACAAATCACTTCATGTGACAGTATCTTAGA
AAGGATGGAAGTCATTTTGTCTAACTTTCACAAAGATTTGGGCACTATCAGTTCTGAGATACAAGATCTG
CAAATGAAGTCTTCTGTGATGAATAAGCGTCTACAAAATCGACAGTCCGTCCGTGGAGAACTAAGCCAGT
TTCTGTCAGACATGGCCGTACCAGAACAGTTGATCAAGGATTTATTTCGTCAAATTTGGCCCTTTTTAAA
GAACAACCGTATCCGATTTTACTGCCACTGTTTTTGTTGTGTTTGATTTTTTGCTACACGTAAGAGAATC
ACAGAAAAGGGGTACATTTGTGAGTTTCAGGGACAGTAAATTAAAGCATTCGCGACAAGACATTTACAGA
TACTGCTTCTAACGAACAGGCTATATTCGGCGCTTGAAAAAATGGTCTAACAGTGCTGGGAAAGAGGACG
GGTTGACAAGTAGTTTTGACGCCTGGAAACAAGTCGGATATGGTTGATTGGCAGTCCATCTTTGAGACCG
GCGACGAAAGACTTAAGGACGAGGATTGTCAAGGTAAGATCAGGACAAAGGTTCAGCGAGGAAGGTTATT
GGCCATGAGCCATCGATTAATAATTGAAATGTAAGGAAGGGTTTTCAATAAAGCAGATGACCTTACGTTG
AACCCAGCCGAGAGGAAACACCCGCTCTGCGTATGACTTTATAACTCAAGCGTGGAGCGAATTTAGCCTC
GTGCAAAGGAATGAAATGTGCTGGGTTGGATAGCATTGTGAGAAACAAAAGTCCGTGCAGTGCCAAGAGC
AAGTGGGTACATATCAAAAGATCAAAAGAGTGTTGAAACTACTAGGCCCAGCAGAAGGCGGAAATTCTTG
GAACAAAGTGGGATTCAGTAACGTTTTAGATTTACGGGAAGATCAATGTTTGAGGAAGATACGGTTTTAG
AGGCACTGATTTGAACACTATTGTTGGAGGCCGGCTCGAAGATTCGTTCAAGGCGAGAAGTCAGTGAGGA
GCTGGGAGCGAAGCCGTTGCAGTCAGTGTTTGTGGTGTACTGTTCCCAAATATACGTTTCCATCGTTATT
GATTTTCCCAATTTCCAGACACATTTTACTCACGCCAGTTACTGAGCAAGATTTTCTGGAACATCTGCAC
GAATTGGACCACAAAATCAATTTCTCATTAGAACAATCCATGGTCGATTATCGATCATTCGATGATGTGA
ATGCGTTGTTAAAGAAGTTAAAAATCAAAGCAGTGACAAAAATACGGGAGTATCTTTTACAGAAAATCTA
CTCACTTCGCAAACCACTGACAAATTATCAGATTCCACAGAACCAAATGTTGAAGTTTCGATTCTACAAC
GAATTCCTTCTGGCACACGATCGGGAAATCGCTACTGAAGTCCGTAGCGAATATGTGAACACCATGAGCA
AAGTGTACTATTCCTACTTCAAAGCCTACTGCTCCAAACTGACAAAACTACAATTGGACACCTCATCTGA
GAAGGATGTGCTGTTGGCCAAACGTTTGGACGATCAGTGTGGCTCAAGTGCTGCCACCTCAATGATGGGC
GCAATGGGTTTGTCTACTTCATCCAGTAGTCATACGAGTTTGGCTGCTAGCAGTGGTGGGCTCACAACCG
GTGTCGGATCTCGACTCGGACTGTTTGGTCTGGGTGATCGTGCCGTGCGCGTTCTGGGCCAATCCAGTGT
GGAATCATCGATCATTCTACCACACGTAGCTACCAAAGCTGAGGTCAAGGTATACACGCCCATTGCTGAT
TTTGGTCATTTCTTTTTCGGTCACTTTGAAGCCAAAATTAGGATAAAAACACCGGGCAGACCTTCTATAT
TCTAGATTTGTAGATTTACGACACAGTGTCGAATAATCTCTGATTCCTAAGCATGCAGACTTTGACACCC
GATATTTCGTCAACTGTCCGTTACTACGTGCGAGTAGTTATCAATTATTTGCTTATTCCCCGTCCTCAAT
TCAGCGATCGCCATTTCCGTTAATCTGCTTACTGATTTCAAATCATTTCCAATCAGGAGTCAATAATTAC
TGTCAGTGTGTACTAGATATCTGTACCCATAGTGTTCATCTTTGCACTTCATTTTATTCGGGCAGTTTCC
ATACTCATGCTCTCGTATTCGAACAGGTCATACTGAGATAGCAATCAAGTGTCGCGGAATAGCGAATTTG
TAATGGTTATACCAATTTCAATTTCAAAACCTTTGACACCCTCACAATGCACAGTACGATGCTCGAACGG
CCTTCCCACGCAGAAAACGAACTGTCACACCACTGCTATAATACACTGAAACAGGACAATTTGGTCATCG
AATCATGAAAAAGTAACGGCAGTTCATATTATCTTTCGGCGCACCCTATTCAACCGTAATTTATTCGATG
TCTCAGTCTTGTCCTTACCAGTATGATCGTCTAACCTACCTCTGCGACTTTTTTTCTGCCCTTCATTCCA
CATCACGCACATTTCCTTCCACTGTTTTTTGTCCTAGTACCCAATAGAAGTACTGTTCCGTTCCATCCAC
TTTGCTCTACTGGATGCAGCCTGTCGGGAGTACTATTTCCTCTCGGACTTTTTCCTTTTAAGTGCCGGCT
CAGGCGAGGTATCCACAGACGGTCACAATCAAAGTCGAGCACAGAGCGGCGCTGCATTGCATAGTCTGTT
CCATTTAGTCCTCGGTCGGACACTGTCGTGGATTCAGAAGCACACCGAAACCCAGCTGATCCCATCTGCG
GTGCACGACGCCCTTGGTCTACTAATCTGTTTGCAGTTGTTACATGCCATGCTCAGACGGGCGAAAGAAC
GCAACGTGCCTGTGTTACACAAATTTTGGACAGATAGCACTGAGGCGTTGTGGGTACGTGTGACCGATCG
ACTGGATGCGCATATTGCCTCGTTACAGAACGATTTCGATGTCTCGTCATTTGTGAACGGAGTTCGTGGG
TTGACCACCGGTACTGGGGTGACGAGCGGAGGTGGGAGTCTCCCCGCTCGAGCCTATGCCCTTATCCGCC
CACATCCGATTGCACGACGCTATGCGGAGCTCGCGGCCAGTTTGCATTCGATCGGGCATGCATTTCCCGG
CAGTGAGTTCTTTAACCGTTCTGATCTCCTCGGTTGGTTTGTCTAGCTGTCATAAGATCGTTTGTCAAAC
AGCACCAGCACTTTTCCCGCGATTGTCTTGACAGCATTTTATAACTTATCATCGAGCTTGAAATAAAACT
GCAAAGCTCGGTGGGTAAATCAATACTAAAACGAATTGTTCCCATCAAAATCTGGGTTTGAACGATCAGT
AATGTAGATGAGCATTGGGCTCACATCAAACAGGCGATGCACGTTGCAGCAGGTTTTGCCTGTGGTCCTA
GATCCGTTGTCCATCAAAGACACTGGATTTCGCAAGAGTCGTTGAGCCTAATGGAGCAAAAGCGACAGTT
CTCGAACTGTAAGGAGATGAATAAGATGCGGAGAAAGCTACATGGGCAAGTTACGCGAAGCCTTAAGAAG
GATCGCGCAAATTGGTGGGTCACGGTAGCCGAAGAAATGGAAATAGCAGCTGCTTCAGGTAACAGTCAGA
GACTGTTCAGACTTATTCGTGACACCGGTGGACGGCGCATCCAGGTCGGTAAAACGATCTGCGATAGAAA
TGGAGAACCCATCCATGGCAAGCAGCAAAGGCTCGACTGTTGGGCCGAATACTTCAAGGGACGGTTTAGC
TGGCCGCACGCTAGTGTAGTTACTCCTGTATCAACAACTGCGATGCCTTGGGTGGTATCACTTGAACCCC
CATCGGAAGTAGAAGTGGAATCATGCATTAGATTACTAATGCGAGGGAAAGCGGCAGGTCCCGACGAACT
TCCCCCAGTTCTTTTCAAACTGGGTGGGAATGTTTTGATAAAATCACTTACCATCTTGCTCCGTGACATT
TGGAACGAGGAGCGTATTTCGTTGATTTGGAGCGAGTCATTGATTGTTCCCATCTTCGAGAAAGGAATAC
GCAATGACAGTAGTAATCATCGTGAAATTAGCTTAATTCCGATAGTCACCAAAGTATTAGCTTCGATTTT
GCTGCACCGTCTTACACGGGCTCGCGAGAGGAACACCTGCGAACAACGAGTTTGATTCCGCCCAGGTCGA
GGATGTACCGACCAGATTTTTACTCTTCGCCGACTACTTGAAACGTGTCACAAGCACCTCCGACCGACAA
TAATGATTTTCTTAGACTTGAAAGGCGCATTCGATTCAGCTGGTCGAACAGCGCTTTTCAGTGTTCCTCA
TCGAAAAGGTATGCCCCAGAAATTCGTGAACCCACTTAGATCATTGTATTCTGATATTTCTGGCCGCGTA
AGAGTTTACGGTGAACTATCCGGTCAGTTCGAAACGACCAGTTGTGTTCGACAAGGATGTCTCATTTCTC
CATTCCTGTTCAACTTCATCATGGACAAAATAGTGGAGAGTGTGCCGCGAAGTCTCCAGGATGTGGGCGT
CGAACTAGGAAATAGTGGAAAGCTATGTGACCTAGATTACGCGGACGACGTTGTCTGCTTGTTCGAATGT
ACAGAGAATGCGCAACGTGCACTAGATGGACTTGGGAGAGCTGTAGCTCCATTCGGCATGCGCTTTGCAC
CTTCAAAGTGCAAGGTGGTGTTACAAGACTGGACGTCAACGATTTCGAGCTTGATGCTCGATGAGGAGGT
GCTGTCAGCTGTCGATCGTTTCATTTACCTCGGTAGCAGCGTGACGACGAATGGAAGCACGGTAGCGGAA
GTGAGCACGCGTATATCCAAAGCTCGAGCGGCGTACGCTAGACTGAAGCACTTGTGGCGTCGATCTGATA
TTTCACTGAAGTTGAAGGTCGTGTGTACTGTGCCGCGGTGCATTCACTTTTGTTGAATAGTTGCGAGACT
TGGAGTCTGCGTGTGGGAGATATTCGTCGTCTTGAGGTTTTCGACCATTGTTGCTTGCGCAGTATCGCTA
AGACTAGGTGGAATGACCGAGTAAGCAATACTGAAGTCAGAAATCGAGTATTGGATACTAATTCAGAAGA
CGTTCTATCATAGCGTATCGAACTTAGTAGACTTCGTTGATTGGGGGACATGTTATGTATGACAAACACA
CGTCTACCATACCGTGTCCTATTCTCCGTTCTCCCTCAGGAGTGGAAGAGACCACTTGGAGGTCAACAGA
TGACGTGGCAGCAAGGAATGAGAAAATGTACGACGAACTTAGGAAAAGTAGTTGTTTCACTTCTTCGTGG
TTGGGGTCCAAAAGATCCGTCTACTAGTTGGTTGGCGACACTGAAGGATATGCCAGGGAAAATCGTGAAT
AGTGACGATCGTGTTGTCGCTTTCTGTCTAGTCAGAATGATTGAATAATGTGCGTTTGTACAGTTAGACT
GTTTATTCCGTGTGTTGGGTACTAGGACATTCTTTCCTTTTCCCACCCATGTAGTTCCACTCTCAGTCCA
TCTTGTATATTCATACTTTCTAATTCAATGTGCAACATGGTGAGAAGAGCAGTGGTCAGTAGGGCTTGCC
CTACTGTTTAACGCTGTACGATGATGGTCGGAAAGCGGCTGAAGTCCGTCCGTACCGATTCCTAATGGAA
GCATACGGTGACCCATATATAGTGATTTTATCTTGTATCTCTAGAGTTTCAAGAAACCGTTAAGCGTTGG
TCTTCCGTGTTACGTGTTCATAAACAGTACGAAGTCGTACGCTTGGCCGTTTCTTTTAAATATTTGTTAC
GACGTTTTGACAAGCTGATTCTTTATCGGATACGGGTGATTGCAGTCGGATCTCAGTATCTGGGTAACAG
AACCCTGGGACCTCAGTACTCTTTTCTTGCGTTCAGAATTGGTTGCCTTCGCCTCTACGATCAGCGTTTC
CCACCAAAATGTTTGACAACCAGTGTACGGGATTCTTCTCTACCAATCACCTCCAGTGGTCCTCAGGTCT
GCGGTCGCTTGGGAGACTATCGAACCCCATTATTAGGATCTGATTAGGCTTCCCATTTCCTGTATGGTAC
ATTAACGCTTAATTTACAATTAGTTACTACTTCACCAACTTCATATGCACTTTTTATCACTGGTATCATA
TGCTGTTTGGGATTAGGCAGCTCGTTTGCTCTGTGACTCCGGTAAAATTTTGCACTGTGCAGCAGCTTCG
GATACGTTTCGACCCGTTTTAACTTCCTTACTAAATTTTAATATGTTATGAATTGAAAAAAAGAATGCTC
ACAGGCTTTAACGACTGAGGCATTCACATAAACACGAGTCGGAAGAACAATGAAAAGGCACGGCATGGTT
GGGTCACTATCCCGAACCTCCATGTGGGTAATCTCAGCGTATGAACCTCAGGTTTGAACGATCTAGCACA
AGTGTGCGATCGAAATCAAGGTTGTCCATCTGTCTGTAACCCACTGGGAGCCGGTAACTAAATGCTCAGT
TCATACGCCCTTCGGATGAGACCAAACATTCTAGGTGCCCAGTGCACCTCTCCGCCACAGATGCCGATGG
GCATAGTGTTGTAATCCTCATACGCCACCCATGGTTGGTTTGGAATCAGGGTTTAGCTATCTCCCCTAGA
CTGACTATTAGTCAGCCAACCCGGTGGAGAGCGCCGGGCATTCACTTTCGTCCTTTCACTTTAGTGGGAA
CACCTCCTGCGCGAGAAGGCAGTAAGAAGAACTTCCTCAGCAGGGGCTGTGATAGACACACATTTCGAGA
GGCGTTCAGGACGAGTAGTCATCTTGGAGCCTAAGACACCCATCCCCAACCATACTGAGGCACTTAGAGG
CTGGAGTTGGAATACACAAACCACAACGCAAACATTAGCGGGTATATTCTCAGAAGTCAGAAAAATAAAT
GGATAACACAAAATGTTCTACAATTCATGCAGTCTTTTGGAAGTCAAACGCGAAAAACCTTGTTTAGTTA
GTATAAGGTAAAAGTAGACAAGCGGGACGGGTCAATGAGCTGTAAGCTAGGAATACGCAGTAGGTGTGCT
TAGCGTGGGGAAAATAGACAATGCTACTGGAAATAATAATCAAGAATTACAGTTTTATGAGGAAATAACA
TTTGTTCTGCAACTATCATTCTTTTCCTAAGGATTTTAGGCGCTTTCCTCAATACAGACCGATGTACTCA
GTGGAGATTAGCGTATTCATCGGTCAGGGAATCAGGCATCACTTAATGACTGGTTTTTGGTTTTGTGTAG
CATTTTAACGTATCTCAAGTTGCTGCGCTGTGAACACAAGAGTAGGGAACGGGCTTGTTTTGGGTAACCA
TTACCTTTGAGAAATCCCGGGTACCATTGATGTTTGCTCTTTTTCGGGTTCCCTTAATCACATTTGAGCT
CACATCTAATTTCTCTTTCGCCGTCGGATCAGGTATAACGTGTAGGGATGACTTATTTCTCTTGATGAGC
TCGTTTGTTTCACAGCCCCACTGTTTCCCGACTCGGATACGCCATCCATGAAGACCAAAGTTGGTGGTTC
GAGATTTGGGCCGTTTGATCGCACCCCGGCTGATGTGGCACGTAGTTGTTCTGAGCCTGACTTCAACAGC
TCAGCCCCTGGTGCTTGTTCTTCTCCACGATCTCCGGGTTCAGTCAGTTCTCTGATTACCGATTCCCCTC
CGACTCTGGACGCACGGATTTTGAGTCGTCTGGCTCAGTTGCAGCACCAGTTCGAGTCAGTGTTAACCCG
ACTGGCCAATTCGTTCCCGAGGCAACGATTGCGATGTGTATTTTTAATCAACAACTATGATCTGGTTATC
AGTGTATTATCGGAACGCGGTGCGGCGGATGCTCCGGAGGTTGTTCGTTGCCGTGAATTAGCCTCCCAGC
ATACAGCCACTTTTATTGACGAGGCATTGGCGCCCTATTTTGGTAGTCTGATCTCGTTCGTGCGCGATGT
GGAATCACGACACAATCGAGTGGGCACGGCTGGCATGTCCTCAACGCCTGGTTGGGATTCAGTAGACGGG
AAGTCTGGCAGCAGTCGGACGGAGGAAGCTCGTGTCACAAGGATCGTAAAGGGGTTCAACATTGACTGGA
AAAATTCGATCGAGAAAATTCACGGTGAAATCATGACTGAATTCGCCAATTTCACACTGGGAACTCAAAT
ATTCCAAGCACTGCTTGCCCAACTGGTTCAGCATTACCATCGGTTCCAACAAGTGATGGCACAGAGTCCC
TACAAAAACATGCCCGTACGCAATCAGCTTGTGAACATTCATCACATAATGAACGAGATCAAAAAGTGCA
AAACCACGTTCTGATCTCCCGCATCCCATAGTTTCATGCGTACTCTTCCCTCTGTCTCCTCTGCCCGTCC
GTCGGTTTGTTCTTCGGCCCACCTGCCGCCTTTTATCCCACAAACACTCGGGTCTTCGCGGTCAAGCATT
CCTTTTCTGCCTTGTGATATTCCTGTTTGTTTTTCATTTGATCGGTGATTCTGGTTCCGAGAAGTGATCC
TGCGGGGCTGTTATTACCATCACCAATATTGCTTCAAAAACTACACATATCCCTGTTGATGTGAATATTT
TTTCTCTCTCTTTTCTCTGCGAATCTCAAATTGTTGTAATCTGGCAATTGGTATTTGACTTTTCTGGTTT
TTACATTTACTCGCTCGCTAAATACACACACACGTGCGTGAGTCGTTTGTGAATGTGGTATTTTCATGAT
TTTCCATGGGTGTTCACAACTGCTGTACGTAACTGAAAGACAAAACACTTTGACC
>MSTRG.59.2 
GCGGCGGAAACAGGACTCGAACCCGGGACGGGAAGTCATAATTAATCTCATTCCATTGTTTGCGTAGTTC
GTCCGTGTAGTTATTGATCTATCCAGTGATGGACATTGTAGAAGACGCATTATCCGAAGAGTTGCGGACG
GAACTGGAAACAATAGCACTGAAATCGAATATCGATTTGAGGGAGTATGCATCACAGGTAGATGCTGAAT
TGGTCGATCTGGAAGAAGCTCTCATGGAAAAATACATATCTGTCGGTCCTGAGGTGGCCAAACTGCATAA
ACAAATCACTTCATGTGACAGTATCTTAGAAAGGATGGAAGTCATTTTGTCTAACTTTCACAAAGATTTG
GGCACTATCAGTTCTGAGATACAAGATCTGCAAATGAAGTCTTCTGTGATGAATAAGCGTCTACAAAATC
GACAGTCCGTCCGTGGAGAACTAAGCCAGTTTCTGTCAGACATGGCCGTACCAGAACAGTTGATCAAACA
CATTTTACTCACGCCAGTTACTGAGCAAGATTTTCTGGAACATCTGCACGAATTGGACCACAAAATCAAT
TTCTCATTAGAACAATCCATGGTCGATTATCGATCATTCGATGATGTGAATGCGTTGTTAAAGAAGTTAA
AAATCAAAGCAGTGACAAAAATACGGGAGTATCTTTTACAGAAAATCTACTCACTTCGCAAACCACTGAC
AAATTATCAGATTCCACAGAACCAAATGTTGAAGTTTCGATTCTACAACGAATTCCTTCTGGCACACGAT
CGGGAAATCGCTACTGAAGTCCGTAGCGAATATGTGAACACCATGAGCAAAGTGTACTATTCCTACTTCA
AAGCCTACTGCTCCAAACTGACAAAACTACAATTGGACACCTCATCTGAGAAGGATGTGCTGTTGGCCAA
ACGTTTGGACGATCAGTGTGGCTCAAGTGCTGCCACCTCAATGATGGGCGCAATGGGTTTGTCTACTTCA
TCCAGTAGTCATACGAGTTTGGCTGCTAGCAGTGGTGGGCTCACAACCGGTGTCGGATCTCGACTCGGAC
TGTTTGGTCTGGGTGATCGTGCCGTGCGCGTTCTGGGCCAATCCAGTGTGGAATCATCGATCATTCTACC
ACACGTAGCTACCAAAGCTGAGGTCAAGTACCCAATAGAAGTACTGTTCCGTTCCATCCACTTTGCTCTA
CTGGATGCAGCCTGTCGGGAGTACTATTTCCTCTCGGACTTTTTCCTTTTAAGTGCCGGCTCAGGCGAGG
TATCCACAGACGGTCACAATCAAAGTCGAGCACAGAGCGGCGCTGCATTGCATAGTCTGTTCCATTTAGT
CCTCGGTCGGACACTGTCGTGGATTCAGAAGCACACCGAAACCCAGCTGATCCCATCTGCGGTGCACGAC
GCCCTTGGTCTACTAATCTGTTTGCAGTTGTTACATGCCATGCTCAGACGGGCGAAAGAACGCAACGTGC
CTGTGTTACACAAATTTTGGACAGATAGCACTGAGGCGTTGTGGGTACGTGTGACCGATCGACTGGATGC
GCATATTGCCTCGTTACAGAACGATTTCGATGTCTCGTCATTTGTGAACGGAGTTCGTGGGTTGACCACC
GGTACTGGGGTGACGAGCGGAGGTGGGAGTCTCCCCGCTCGAGCCTATGCCCTTATCCGCCCACATCCGA
TTGCACGACGCTATGCGGAGCTCGCGGCCAGTTTGCATTCGATCGGGCATGCATTTCCCGGCAGTGAGTT
CTTTAACCGTTCTGATCTCCTCGGTTGGTTTGTCTAGCTGTCATAAGATCGTTTGTCAAACAGCACCAGC
ACTTTTCCCGCGATTGTCTTGACAGCATTTTATAACTTATCATCGAGCTTGAAATAAAACTGCAAAGCTC
GGTGGGTAAATCAATACTAAAACGAATTGTTCCCATCAAAATCTGGGTTTGAACGATCAGTAATGTAGAT
GAGCATTGGGCTCACATCAAACAGGCGATGCACGTTGCAGCAGGTTTTGCCTGTGGTCCTAGATCCGTTG
TCCATCAAAGACACTGGATTTCGCAAGAGTCGTTGAGCCTAATGGAGCAAAAGCGACAGTTCTCGAACTG
TAAGGAGATGAATAAGATGCGGAGAAAGCTACATGGGCAAGTTACGCGAAGCCTTAAGAAGGATCGCGCA
AATTGGTGGGTCACGGTAGCCGAAGAAATGGAAATAGCAGCTGCTTCAGGTAACAGTCAGAGACTGTTCA
GACTTATTCGTGACACCGGTGGACGGCGCATCCAGGTCGGTAAAACGATCTGCGATAGAAATGGAGAACC
CATCCATGGCAAGCAGCAAAGGCTCGACTGTTGGGCCGAATACTTCAAGGGACGGTTTAGCTGGCCGCAC
GCTAGTGTAGTTACTCCTGTATCAACAACTGCGATGCCTTGGGTGGTATCACTTGAACCCCCATCGGAAG
TAGAAGTGGAATCATGCATTAGATTACTAATGCGAGGGAAAGCGGCAGGTCCCGACGAACTTCCCCCAGT
TCTTTTCAAACTGGGTGGGAATGTTTTGATAAAATCACTTACCATCTTGCTCCGTGACATTTGGAACGAG
GAGCGTATTTCGTTGATTTGGAGCGAGTCATTGATTGTTCCCATCTTCGAGAAAGGAATACGCAATGACA
GTAGTAATCATCGTGAAATTAGCTTAATTCCGATAGTCACCAAAGTATTAGCTTCGATTTTGCTGCACCG
TCTTACACGGGCTCGCGAGAGGAACACCTGCGAACAACGAGTTTGATTCCGCCCAGGTCGAGGATGTACC
GACCAGATTTTTACTCTTCGCCGACTACTTGAAACGTGTCACAAGCACCTCCGACCGACAATAATGATTT
TCTTAGACTTGAAAGGCGCATTCGATTCAGCTGGTCGAACAGCGCTTTTCAGTGTTCCTCATCGAAAAGG
TATGCCCCAGAAATTCGTGAACCCACTTAGATCATTGTATTCTGATATTTCTGGCCGCGTAAGAGTTTAC
GGTGAACTATCCGGTCAGTTCGAAACGACCAGTTGTGTTCGACAAGGATGTCTCATTTCTCCATTCCTGT
TCAACTTCATCATGGACAAAATAGTGGAGAGTGTGCCGCGAAGTCTCCAGGATGTGGGCGTCGAACTAGG
AAATAGTGGAAAGCTATGTGACCTAGATTACGCGGACGACGTTGTCTGCTTGTTCGAATGTACAGAGAAT
GCGCAACGTGCACTAGATGGACTTGGGAGAGCTGTAGCTCCATTCGGCATGCGCTTTGCACCTTCAAAGT
GCAAGGTGGTGTTACAAGACTGGACGTCAACGATTTCGAGCTTGATGCTCGATGAGGAGGTGCTGTCAGC
TGTCGATCGTTTCATTTACCTCGGTAGCAGCGTGACGACGAATGGAAGCACGGTAGCGGAAGTGAGCACG
CGTATATCCAAAGCTCGAGCGGCGTACGCTAGACTGAAGCACTTGTGGCGTCGATCTGATATTTCACTGA
AGTTGAAGGTCGTGTGTACTGTGCCGCGGTGCATTCACTTTTGTTGAATAGTTGCGAGACTTGGAGTCTG
CGTGTGGGAGATATTCGTCGTCTTGAGGTTTTCGACCATTGTTGCTTGCGCAGTATCGCTAAGACTAGGT
GGAATGACCGAGTAAGCAATACTGAAGTCAGAAATCGAGTATTGGATACTAATTCAGAAGACGTTCTATC
ATAGCGTATCGAACTTAGTAGACTTCGTTGATTGGGGGACATGTTATGTATGACAAACACACGTCTACCA
TACCGTGTCCTATTCTCCGTTCTCCCTCAGGAGTGGAAGAGACCACTTGGAGGTCAACAGATGACGTGGC
AGCAAGGAATGAGAAAATGTACGACGAACTTAGGAAAAGTAGTTGTTTCACTTCTTCGTGGTTGGGGTCC
AAAAGATCCGTCTACTAGTTGGTTGGCGACACTGAAGGATATGCCAGGGAAAATCGTGAATAGTGACGAT
CGTGTTGTCGCTTTCTGTCTAGTCAGAATGATTGAATAATGTGCGTTTGTACAGTTAGACTGTTTATTCC
GTGTGTTGGGTACTAGGACATTCTTTCCTTTTCCCACCCATGTAGTTCCACTCTCAGTCCATCTTGTATA
TTCATACTTTCTAATTCAATGTGCAACATGGTGAGAAGAGCAGTGGTCAGTAGGGCTTGCCCTACTGTTT
AACGCTGTACGATGATGGTCGGAAAGCGGCTGAAGTCCGTCCGTACCGATTCCTAATGGAAGCATACGGT
GACCCATATATAGTGATTTTATCTTGTATCTCTAGAGTTTCAAGAAACCGTTAAGCGTTGGTCTTCCGTG
TTACGTGTTCATAAACAGTACGAAGTCGTACGCTTGGCCGTTTCTTTTAAATATTTGTTACGACGTTTTG
ACAAGCTGATTCTTTATCGGATACGGGTGATTGCAGTCGGATCTCAGTATCTGGGTAACAGAACCCTGGG
ACCTCAGTACTCTTTTCTTGCGTTCAGAATTGGTTGCCTTCGCCTCTACGATCAGCGTTTCCCACCAAAA
TGTTTGACAACCAGTGTACGGGATTCTTCTCTACCAATCACCTCCAGTGGTCCTCAGGTCTGCGGTCGCT
TGGGAGACTATCGAACCCCATTATTAGGATCTGATTAGGCTTCCCATTTCCTGTATGGTACATTAACGCT
TAATTTACAATTAGTTACTACTTCACCAACTTCATATGCACTTTTTATCACTGGTATCATATGCTGTTTG
GGATTAGGCAGCTCGTTTGCTCTGTGACTCCGGTAAAATTTTGCACTGTGCAGCAGCTTCGGATACGTTT
CGACCCGTTTTAACTTCCTTACTAAATTTTAATATGTTATGAATTGAAAAAAAGAATGCTCACAGGCTTT
AACGACTGAGGCATTCACATAAACACGAGTCGGAAGAACAATGAAAAGGCACGGCATGGTTGGGTCACTA
TCCCGAACCTCCATGTGGGTAATCTCAGCGTATGAACCTCAGGTTTGAACGATCTAGCACAAGTGTGCGA
TCGAAATCAAGGTTGTCCATCTGTCTGTAACCCACTGGGAGCCGGTAACTAAATGCTCAGTTCATACGCC
CTTCGGATGAGACCAAACATTCTAGGTGCCCAGTGCACCTCTCCGCCACAGATGCCGATGGGCATAGTGT
TGTAATCCTCATACGCCACCCATGGTTGGTTTGGAATCAGGGTTTAGCTATCTCCCCTAGACTGACTATT
AGTCAGCCAACCCGGTGGAGAGCGCCGGGCATTCACTTTCGTCCTTTCACTTTAGTGGGAACACCTCCTG
CGCGAGAAGGCAGTAAGAAGAACTTCCTCAGCAGGGGCTGTGATAGACACACATTTCGAGAGGCGTTCAG
GACGAGTAGTCATCTTGGAGCCTAAGACACCCATCCCCAACCATACTGAGGCACTTAGAGGCTGGAGTTG
GAATACACAAACCACAACGCAAACATTAGCGGGTATATTCTCAGAAGTCAGAAAAATAAATGGATAACAC
AAAATGTTCTACAATTCATGCAGTCTTTTGGAAGTCAAACGCGAAAAACCTTGTTTAGTTAGTATAAGGT
AAAAGTAGACAAGCGGGACGGGTCAATGAGCTGTAAGCTAGGAATACGCAGTAGGTGTGCTTAGCGTGGG
GAAAATAGACAATGCTACTGGAAATAATAATCAAGAATTACAGTTTTATGAGGAAATAACATTTGTTCTG
CAACTATCATTCTTTTCCTAAGGATTTTAGGCGCTTTCCTCAATACAGACCGATGTACTCAGTGGAGATT
AGCGTATTCATCGGTCAGGGAATCAGGCATCACTTAATGACTGGTTTTTGGTTTTGTGTAGCATTTTAAC
GTATCTCAAGTTGCTGCGCTGTGAACACAAGAGTAGGGAACGGGCTTGTTTTGGGTAACCATTACCTTTG
AGAAATCCCGGGTACCATTGATGTTTGCTCTTTTTCGGGTTCCCTTAATCACATTTGAGCTCACATCTAA
TTTCTCTTTCGCCGTCGGATCAGGTATAACGTGTAGGGATGACTTATTTCTCTTGATGAGCTCGTTTGTT
TCACAGCCCCACTGTTTCCCGACTCGGATACGCCATCCATGAAGACCAAAGTTGGTGGTTCGAGATTTGG
GCCGTTTGATCGCACCCCGGCTGATGTGGCACGTAGTTGTTCTGAGCCTGACTTCAACAGCTCAGCCCCT
GGTGCTTGTTCTTCTCCACGATCTCCGGGTTCAGTCAGTTCTCTGATTACCGATTCCCCTCCGACTCTGG
ACGCACGGATTTTGAGTCGTCTGGCTCAGTTGCAGCACCAGTTCGAGTCAGTGTTAACCCGACTGGCCAA
TTCGTTCCCGAGGCAACGATTGCGATGTGTATTTTTAATCAACAACTATGATCTGGTTATCAGTGTATTA
TCGGAACGCGGTGCGGCGGATGCTCCGGAGGTTGTTCGTTGCCGTGAATTAGCCTCCCAGCATACAGCCA
CTTTTATTGACGAGGCATTGGCGCCCTATTTTGGTAGTCTGATCTCGTTCGTGCGCGATGTGGAATCACG
ACACAATCGAGTGGGCACGGCTGGCATGTCCTCAACGCCTGGTTGGGATTCAGTAGACGGGAAGTCTGGC
AGCAGTCGGACGGAGGAAGCTCGTGTCACAAGGATCGTAAAGGGGTTCAACATTGACTGGAAAAATTCGA
TCGAGAAAATTCACGGTGAAATCATGACTGAATTCGCCAATTTCACACTGGGAACTCAAATATTCCAAGC
ACTGCTTGCCCAACTGGTTCAGCATTACCATCGGTTCCAACAAGTGATGGCACAGAGTCCCTACAAAAAC
ATGCCCGTACGCAATCAGCTTGTGAACATTCATCACATAATGAACGAGATCAAAAAGTGCAAAACCACGT
TCTGATCTCCCGCATCCCATAGTTTCATGCGTACTCTTCCCTCTGTCTCCTCTGCCCGTCCGTCGGTTTG
TTCTTCGGCCCACCTGCCGCCTTTTATCCCACAAACACTCGGGTCTTCGCGGTCAAGCATTCCTTTTCTG
CCTTGTGATATTCCTGTTTGTTTTTCATTTGATCGGTGATTCTGGTTCCGAGAAGTGATCCTGCGGGGCT
GTTATTACCATCACCAATATTGCTTCAAAAACTACACATATCCCTGTTGATGTGAATATTTTTTCTCTCT
CTTTTCTCTGCGAATCTCAAATTGTTGTAATCTGGCAATTGGTATTTGACTTTTCTGGTTTTTACATTTA
CTCGCTCGCTAAATACACACACACGTGCGTGAGTCGTTTGTGAATGTGGTATTTTCATGATTTTCCATGG
GTGTTCACAACTGCTGTACGTAACTGAAAGACAAAACACTTTGACCAATTGATTTTCCC
>MSTRG.59.3 
TGCGAGTCAAATCTACCTGCTGTCCTATACGCACTATGGTTTGCACGTTCAATGTGACCAACTTGAAAGG
GGATCGAGGACAAGGGAGAGAATCAGCTGGTGGTAGCGGATTCGGGGGGAATTGGAAGTACACAACCAGG
ATTTCCGCCGGAGGCACTACGATAATTAATCTCATTCCATTGTTTGCGTAGTTCGTCCGTGTAGTTATTG
ATCTATCCAGTGATGGACATTGTAGAAGACGCATTATCCGAAGAGTTGCGGACGGAACTGGAAACAATAG
CACTGAAATCGAATATCGATTTGAGGGAGTATGCATCACAGGTAGATGCTGAATTGGTCGATCTGGAAGA
AGCTCTCATGGAAAAATACATATCTGTCGGTCCTGAGGTGGCCAAACTGCATAAACAAATCACTTCATGT
GACAGTATCTTAGAAAGGATGGAAGTCATTTTGTCTAACTTTCACAAAGATTTGGGCACTATCAGTTCTG
AGATACAAGATCTGCAAATGAAGTCTTCTGTGATGAATAAGCGTCTACAAAATCGACAGTCCGTCCGTGG
AGAACTAAGCCAGTTTCTGTCAGACATGGCCGTACCAGAACAGTTGATCAAACACATTTTACTCACGCCA
GTTACTGAGCAAGATTTTCTGGAACATCTGCACGAATTGGACCACAAAATCAATTTCTCATTAGAACAAT
CCATGGTCGATTATCGATCATTCGATGATGTGAATGCGTTGTTAAAGAAGTTAAAAATCAAAGCAGTGAC
AAAAATACGGGAGTATCTTTTACAGAAAATCTACTCACTTCGCAAACCACTGACAAATTATCAGATTCCA
CAGAACCAAATGTTGAAGTTTCGATTCTACAACGAATTCCTTCTGGCACACGATCGGGAAATCGCTACTG
AAGTCCGTAGCGAATATGTGAACACCATGAGCAAAGTGTACTATTCCTACTTCAAAGCCTACTGCTCCAA
ACTGACAAAACTACAATTGGACACCTCATCTGAGAAGGATGTGCTGTTGGCCAAACGTTTGGACGATCAG
TGTGGCTCAAGTGCTGCCACCTCAATGATGGGCGCAATGGGTTTGTCTACTTCATCCAGTAGTCATACGA
GTTTGGCTGCTAGCAGTGGTGGGCTCACAACCGGTGTCGGATCTCGACTCGGACTGTTTGGTCTGGGTGA
TCGTGCCGTGCGCGTTCTGGGCCAATCCAGTGTGGAATCATCGATCATTCTACCACACGTAGCTACCAAA
GCTGAGGTCAAGTACCCAATAGAAGTACTGTTCCGTTCCATCCACTTTGCTCTACTGGATGCAGCCTGTC
GGGAGTACTATTTCCTCTCGGACTTTTTCCTTTTAAGTGCCGGCTCAGGCGAGGTATCCACAGACGGTCA
CAATCAAAGTCGAGCACAGAGCGGCGCTGCATTGCATAGTCTGTTCCATTTAGTCCTCGGTCGGACACTG
TCGTGGATTCAGAAGCACACCGAAACCCAGCTGATCCCATCTGCGGTGCACGACGCCCTTGGTCTACTAA
TCTGTTTGCAGTTGTTACATGCCATGCTCAGACGGGCGAAAGAACGCAACGTGCCTGTGTTACACAAATT
TTGGACAGATAGCACTGAGGCGTTGTGGGTACGTGTGACCGATCGACTGGATGCGCATATTGCCTCGTTA
CAGAACGATTTCGATGTCTCGTCATTTGTGAACGGAGTTCGTGGGTTGACCACCGGTACTGGGGTGACGA
GCGGAGGTGGGAGTCTCCCCGCTCGAGCCTATGCCCTTATCCGCCCACATCCGATTGCACGACGCTATGC
GGAGCTCGCGGCCAGTTTGCATTCGATCGGGCATGCATTTCCCGGCAGTGAGTTCTTTAACCGTTCTGAT
CTCCTCGGTTGGTTTGTCTAGCTGTCATAAGATCGTTTGTCAAACAGCACCAGCACTTTTCCCGCGATTG
TCTTGACAGCATTTTATAACTTATCATCGAGCTTGAAATAAAACTGCAAAGCTCGGTGGGTAAATCAATA
CTAAAACGAATTGTTCCCATCAAAATCTGGGTTTGAACGATCAGTAATGTAGATGAGCATTGGGCTCACA
TCAAACAGGCGATGCACGTTGCAGCAGGTTTTGCCTGTGGTCCTAGATCCGTTGTCCATCAAAGACACTG
GATTTCGCAAGAGTCGTTGAGCCTAATGGAGCAAAAGCGACAGTTCTCGAACTGTAAGGAGATGAATAAG
ATGCGGAGAAAGCTACATGGGCAAGTTACGCGAAGCCTTAAGAAGGATCGCGCAAATTGGTGGGTCACGG
TAGCCGAAGAAATGGAAATAGCAGCTGCTTCAGGTAACAGTCAGAGACTGTTCAGACTTATTCGTGACAC
CGGTGGACGGCGCATCCAGGTCGGTAAAACGATCTGCGATAGAAATGGAGAACCCATCCATGGCAAGCAG
CAAAGGCTCGACTGTTGGGCCGAATACTTCAAGGGACGGTTTAGCTGGCCGCACGCTAGTGTAGTTACTC
CTGTATCAACAACTGCGATGCCTTGGGTGGTATCACTTGAACCCCCATCGGAAGTAGAAGTGGAATCATG
CATTAGATTACTAATGCGAGGGAAAGCGGCAGGTCCCGACGAACTTCCCCCAGTTCTTTTCAAACTGGGT
GGGAATGTTTTGATAAAATCACTTACCATCTTGCTCCGTGACATTTGGAACGAGGAGCGTATTTCGTTGA
TTTGGAGCGAGTCATTGATTGTTCCCATCTTCGAGAAAGGAATACGCAATGACAGTAGTAATCATCGTGA
AATTAGCTTAATTCCGATAGTCACCAAAGTATTAGCTTCGATTTTGCTGCACCGTCTTACACGGGCTCGC
GAGAGGAACACCTGCGAACAACGAGTTTGATTCCGCCCAGGTCGAGGATGTACCGACCAGATTTTTACTC
TTCGCCGACTACTTGAAACGTGTCACAAGCACCTCCGACCGACAATAATGATTTTCTTAGACTTGAAAGG
CGCATTCGATTCAGCTGGTCGAACAGCGCTTTTCAGTGTTCCTCATCGAAAAGGTATGCCCCAGAAATTC
GTGAACCCACTTAGATCATTGTATTCTGATATTTCTGGCCGCGTAAGAGTTTACGGTGAACTATCCGGTC
AGTTCGAAACGACCAGTTGTGTTCGACAAGGATGTCTCATTTCTCCATTCCTGTTCAACTTCATCATGGA
CAAAATAGTGGAGAGTGTGCCGCGAAGTCTCCAGGATGTGGGCGTCGAACTAGGAAATAGTGGAAAGCTA
TGTGACCTAGATTACGCGGACGACGTTGTCTGCTTGTTCGAATGTACAGAGAATGCGCAACGTGCACTAG
ATGGACTTGGGAGAGCTGTAGCTCCATTCGGCATGCGCTTTGCACCTTCAAAGTGCAAGGTGGTGTTACA
AGACTGGACGTCAACGATTTCGAGCTTGATGCTCGATGAGGAGGTGCTGTCAGCTGTCGATCGTTTCATT
TACCTCGGTAGCAGCGTGACGACGAATGGAAGCACGGTAGCGGAAGTGAGCACGCGTATATCCAAAGCTC
GAGCGGCGTACGCTAGACTGAAGCACTTGTGGCGTCGATCTGATATTTCACTGAAGTTGAAGGTCGTGTG
TACTGTGCCGCGGTGCATTCACTTTTGTTGAATAGTTGCGAGACTTGGAGTCTGCGTGTGGGAGATATTC
GTCGTCTTGAGGTTTTCGACCATTGTTGCTTGCGCAGTATCGCTAAGACTAGGTGGAATGACCGAGTAAG
CAATACTGAAGTCAGAAATCGAGTATTGGATACTAATTCAGAAGACGTTCTATCATAGCGTATCGAACTT
AGTAGACTTCGTTGATTGGGGGACATGTTATGTATGACAAACACACGTCTACCATACCGTGTCCTATTCT
CCGTTCTCCCTCAGGAGTGGAAGAGACCACTTGGAGGTCAACAGATGACGTGGCAGCAAGGAATGAGAAA
ATGTACGACGAACTTAGGAAAAGTAGTTGTTTCACTTCTTCGTGGTTGGGGTCCAAAAGATCCGTCTACT
AGTTGGTTGGCGACACTGAAGGATATGCCAGGGAAAATCGTGAATAGTGACGATCGTGTTGTCGCTTTCT
GTCTAGTCAGAATGATTGAATAATGTGCGTTTGTACAGTTAGACTGTTTATTCCGTGTGTTGGGTACTAG
GACATTCTTTCCTTTTCCCACCCATGTAGTTCCACTCTCAGTCCATCTTGTATATTCATACTTTCTAATT
CAATGTGCAACATGGTGAGAAGAGCAGTGGTCAGTAGGGCTTGCCCTACTGTTTAACGCTGTACGATGAT
GGTCGGAAAGCGGCTGAAGTCCGTCCGTACCGATTCCTAATGGAAGCATACGGTGACCCATATATAGTGA
TTTTATCTTGTATCTCTAGAGTTTCAAGAAACCGTTAAGCGTTGGTCTTCCGTGTTACGTGTTCATAAAC
AGTACGAAGTCGTACGCTTGGCCGTTTCTTTTAAATATTTGTTACGACGTTTTGACAAGCTGATTCTTTA
TCGGATACGGGTGATTGCAGTCGGATCTCAGTATCTGGGTAACAGAACCCTGGGACCTCAGTACTCTTTT
CTTGCGTTCAGAATTGGTTGCCTTCGCCTCTACGATCAGCGTTTCCCACCAAAATGTTTGACAACCAGTG
TACGGGATTCTTCTCTACCAATCACCTCCAGTGGTCCTCAGGTCTGCGGTCGCTTGGGAGACTATCGAAC
CCCATTATTAGGATCTGATTAGGCTTCCCATTTCCTGTATGGTACATTAACGCTTAATTTACAATTAGTT
ACTACTTCACCAACTTCATATGCACTTTTTATCACTGGTATCATATGCTGTTTGGGATTAGGCAGCTCGT
TTGCTCTGTGACTCCGGTAAAATTTTGCACTGTGCAGCAGCTTCGGATACGTTTCGACCCGTTTTAACTT
CCTTACTAAATTTTAATATGTTATGAATTGAAAAAAAGAATGCTCACAGGCTTTAACGACTGAGGCATTC
ACATAAACACGAGTCGGAAGAACAATGAAAAGGCACGGCATGGTTGGGTCACTATCCCGAACCTCCATGT
GGGTAATCTCAGCGTATGAACCTCAGGTTTGAACGATCTAGCACAAGTGTGCGATCGAAATCAAGGTTGT
CCATCTGTCTGTAACCCACTGGGAGCCGGTAACTAAATGCTCAGTTCATACGCCCTTCGGATGAGACCAA
ACATTCTAGGTGCCCAGTGCACCTCTCCGCCACAGATGCCGATGGGCATAGTGTTGTAATCCTCATACGC
CACCCATGGTTGGTTTGGAATCAGGGTTTAGCTATCTCCCCTAGACTGACTATTAGTCAGCCAACCCGGT
GGAGAGCGCCGGGCATTCACTTTCGTCCTTTCACTTTAGTGGGAACACCTCCTGCGCGAGAAGGCAGTAA
GAAGAACTTCCTCAGCAGGGGCTGTGATAGACACACATTTCGAGAGGCGTTCAGGACGAGTAGTCATCTT
GGAGCCTAAGACACCCATCCCCAACCATACTGAGGCACTTAGAGGCTGGAGTTGGAATACACAAACCACA
ACGCAAACATTAGCGGGTATATTCTCAGAAGTCAGAAAAATAAATGGATAACACAAAATGTTCTACAATT
CATGCAGTCTTTTGGAAGTCAAACGCGAAAAACCTTGTTTAGTTAGTATAAGGTAAAAGTAGACAAGCGG
GACGGGTCAATGAGCTGTAAGCTAGGAATACGCAGTAGGTGTGCTTAGCGTGGGGAAAATAGACAATGCT
ACTGGAAATAATAATCAAGAATTACAGTTTTATGAGGAAATAACATTTGTTCTGCAACTATCATTCTTTT
CCTAAGGATTTTAGGCGCTTTCCTCAATACAGACCGATGTACTCAGTGGAGATTAGCGTATTCATCGGTC
AGGGAATCAGGCATCACTTAATGACTGGTTTTTGGTTTTGTGTAGCATTTTAACGTATCTCAAGTTGCTG
CGCTGTGAACACAAGAGTAGGGAACGGGCTTGTTTTGGGTAACCATTACCTTTGAGAAATCCCGGGTACC
ATTGATGTTTGCTCTTTTTCGGGTTCCCTTAATCACATTTGAGCTCACATCTAATTTCTCTTTCGCCGTC
GGATCAGGTATAACGTGTAGGGATGACTTATTTCTCTTGATGAGCTCGTTTGTTTCACAGCCCCACTGTT
TCCCGACTCGGATACGCCATCCATGAAGACCAAAGTTGGTGGTTCGAGATTTGGGCCGTTTGATCGCACC
CCGGCTGATGTGGCACGTAGTTGTTCTGAGCCTGACTTCAACAGCTCAGCCCCTGGTGCTTGTTCTTCTC
CACGATCTCCGGGTTCAGTCAGTTCTCTGATTACCGATTCCCCTCCGACTCTGGACGCACGGATTTTGAG
TCGTCTGGCTCAGTTGCAGCACCAGTTCGAGTCAGTGTTAACCCGACTGGCCAATTCGTTCCCGAGGCAA
CGATTGCGATGTGTATTTTTAATCAACAACTATGATCTGGTTATCAGTGTATTATCGGAACGCGGTGCGG
CGGATGCTCCGGAGGTTGTTCGTTGCCGTGAATTAGCCTCCCAGCATACAGCCACTTTTATTGACGAGGC
ATTGGCGCCCTATTTTGGTAGTCTGATCTCGTTCGTGCGCGATGTGGAATCACGACACAATCGAGTGGGC
ACGGCTGGCATGTCCTCAACGCCTGGTTGGGATTCAGTAGACGGGAAGTCTGGCAGCAGTCGGACGGAGG
AAGCTCGTGTCACAAGGATCGTAAAGGGGTTCAACATTGACTGGAAAAATTCGATCGAGAAAATTCACGG
TGAAATCATGACTGAATTCGCCAATTTCACACTGGGAACTCAAATATTCCAAGCACTGCTTGCCCAACTG
GTTCAGCATTACCATCGGTTCCAACAAGTGATGGCACAGAGTCCCTACAAAAACATGCCCGTACGCAATC
AGCTTGTGAACATTCATCACATAATGAACGAGATCAAAAAGTGCAAAACCACGTTCTGATCTCCCGCATC
CCATAGTTTCATGCGTACTCTTCCCTCTGTCTCCTCTGCCCGTCCGTCGGTTTGTTCTTCGGCCCACCTG
CCGCCTTTTATCCCACAAACACTCGGGTCTTCGCGGTCAAGCATTCCTTTTCTGCCTTGTGATATTCCTG
TTTGTTTTTCATTTGATCGGTGATTCTGGTTCCGAGAAGTGATCCTGCGGGGCTGTTATTACCATCACCA
ATATTGCTTCAAAAACTACACATATCCCTGTTGATGTGAATATTTTTTCTCTCTCTTTTCTCTGCGAATC
TCAAATTGTTGTAATCTGGCAATTGGTATTTGACTTTTCTGGTTTTTACATTTACTCGCTCGCTAAATAC
ACACACACGTGCGTGAGTCGTTTGTGAATGTGGTATTTTCATGATTTTCCATGGGTGTTCACAACTGCTG
TACGTAACTGAAAGACAAAACACTTTGACCAATTGATTTTCCC
>MSTRG.59.5 
GAATAATTGTATGGTTCATTTGCTTCTTATGGAAAACTTGATCGGGTAAGTTGAATATGAGAAGGAGCTA
TGGCCTTATATAGTGGCGGGCCACATTCGCCACGCGTGCCGTCAGCGGCTTTGTGGCGCTTTAGAGCAGA
GAAGGTTATCCAAGTGAAATCCTGTCGCATCCTCAAGCAATGTAGCTGATCGTCCACGACCGCTTATTTG
ATAATTAATCTCATTCCATTGTTTGCGTAGTTCGTCCGTGTAGTTATTGATCTATCCAGTGATGGACATT
GTAGAAGACGCATTATCCGAAGAGTTGCGGACGGAACTGGAAACAATAGCACTGAAATCGAATATCGATT
TGAGGGAGTATGCATCACAGGTAGATGCTGAATTGGTCGATCTGGAAGAAGCTCTCATGGAAAAATACAT
ATCTGTCGGTCCTGAGGTGGCCAAACTGCATAAACAAATCACTTCATGTGACAGTATCTTAGAAAGGATG
GAAGTCATTTTGTCTAACTTTCACAAAGATTTGGGCACTATCAGTTCTGAGATACAAGATCTGCAAATGA
AGTCTTCTGTGATGAATAAGCGTCTACAAAATCGACAGTCCGTCCGTGGAGAACTAAGCCAGTTTCTGTC
AGACATGGCCGTACCAGAACAGTTGATCAAACACATTTTACTCACGCCAGTTACTGAGCAAGATTTTCTG
GAACATCTGCACGAATTGGACCACAAAATCAATTTCTCATTAGAACAATCCATGGTCGATTATCGATCAT
TCGATGATGTGAATGCGTTGTTAAAGAAGTTAAAAATCAAAGCAGTGACAAAAATACGGGAGTATCTTTT
ACAGAAAATCTACTCACTTCGCAAACCACTGACAAATTATCAGATTCCACAGAACCAAATGTTGAAGTTT
CGATTCTACAACGAATTCCTTCTGGCACACGATCGGGAAATCGCTACTGAAGTCCGTAGCGAATATGTGA
ACACCATGAGCAAAGTGTACTATTCCTACTTCAAAGCCTACTGCTCCAAACTGACAAAACTACAATTGGA
CACCTCATCTGAGAAGGATGTGCTGTTGGCCAAACGTTTGGACGATCAGTGTGGCTCAAGTGCTGCCACC
TCAATGATGGGCGCAATGGGTTTGTCTACTTCATCCAGTAGTCATACGAGTTTGGCTGCTAGCAGTGGTG
GGCTCACAACCGGTGTCGGATCTCGACTCGGACTGTTTGGTCTGGGTGATCGTGCCGTGCGCGTTCTGGG
CCAATCCAGTGTGGAATCATCGATCATTCTACCACACGTAGCTACCAAAGCTGAGGTCAAGGTATACACG
CCCATTGCTGATTTTGGTCATTTCTTTTTCGGTCACTTTGAAGCCAAAATTAGGATAAAAACACCGGGCA
GACCTTCTATATTCTAGATTTGTAGATTTACGACACAGTGTCGAATAATCTCTGATTCCTAAGCATGCAG
ACTTTGACACCCGATATTTCGTCAACTGTCCGTTACTACGTGCGAGTAGTTATCAATTATTTGCTTATTC
CCCGTCCTCAATTCAGCGATCGCCATTTCCGTTAATCTGCTTACTGATTTCAAATCATTTCCAATCAGGA
GTCAATAATTACTGTCAGTGTGTACTAGATATCTGTACCCATAGTGTTCATCTTTGCACTTCATTTTATT
CGGGCAGTTTCCATACTCATGCTCTCGTATTCGAACAGGTCATACTGAGATAGCAATCAAGTGTCGCGGA
ATAGCGAATTTGTAATGGTTATACCAATTTCAATTTCAAAACCTTTGACACCCTCACAATGCACAGTACG
ATGCTCGAACGGCCTTCCCACGCAGAAAACGAACTGTCACACCACTGCTATAATACACTGAAACAGGACA
ATTTGGTCATCGAATCATGAAAAAGTAACGGCAGTTCATATTATCTTTCGGCGCACCCTATTCAACCGTA
ATTTATTCGATGTCTCAGTCTTGTCCTTACCAGTATGATCGTCTAACCTACCTCTGCGACTTTTTTTCTG
CCCTTCATTCCACATCACGCACATTTCCTTCCACTGTTTTTTGTCCTAGTACCCAATAGAAGTACTGTTC
CGTTCCATCCACTTTGCTCTACTGGATGCAGCCTGTCGGGAGTACTATTTCCTCTCGGACTTTTTCCTTT
TAAGTGCCGGCTCAGGCGAGGTATCCACAGACGGTCACAATCAAAGTCGAGCACAGAGCGGCGCTGCATT
GCATAGTCTGTTCCATTTAGTCCTCGGTCGGACACTGTCGTGGATTCAGAAGCACACCGAAACCCAGCTG
ATCCCATCTGCGGTGCACGACGCCCTTGGTCTACTAATCTGTTTGCAGTTGTTACATGCCATGCTCAGAC
GGGCGAAAGAACGCAACGTGCCTGTGTTACACAAATTTTGGACAGATAGCACTGAGGCGTTGTGGGTACG
TGTGACCGATCGACTGGATGCGCATATTGCCTCGTTACAGAACGATTTCGATGTCTCGTCATTTGTGAAC
GGAGTTCGTGGGTTGACCACCGGTACTGGGGTGACGAGCGGAGGTGGGAGTCTCCCCGCTCGAGCCTATG
CCCTTATCCGCCCACATCCGATTGCACGACGCTATGCGGAGCTCGCGGCCAGTTTGCATTCGATCGGGCA
TGCATTTCCCGGCACCCCACTGTTTCCCGACTCGGATACGCCATCCATGAAGACCAAAGTTGGTGGTTCG
AGATTTGGGCCGTTTGATCGCACCCCGGCTGATGTGGCACGTAGTTGTTCTGAGCCTGACTTCAACAGCT
CAGCCCCTGGTGCTTGTTCTTCTCCACGATCTCCGGGTTCAGTCAGTTCTCTGATTACCGATTCCCCTCC
GACTCTGGACGCACGGATTTTGAGTCGTCTGGCTCAGTTGCAGCACCAGTTCGAGTCAGTGTTAACCCGA
CTGGCCAATTCGTTCCCGAGGCAACGATTGCGATGTGTATTTTTAATCAACAACTATGATCTGGTTATCA
GTGTATTATCGGAACGCGGTGCGGCGGATGCTCCGGAGGTTGTTCGTTGCCGTGAATTAGCCTCCCAGCA
TACAGCCACTTTTATTGACGAGGCATTGGCGCCCTATTTTGGTAGTCTGATCTCGTTCGTGCGCGATGTG
GAATCACGACACAATCGAGTGGGCACGGCTGGCATGTCCTCAACGCCTGGTTGGGATTCAGTAGACGGGA
AGTCTGGCAGCAGTCGGACGGAGGAAGCTCGTGTCACAAGGATCGTAAAGGGGTTCAACATTGACTGGAA
AAATTCGATCGAGAAAATTCACGGTGAAATCATGACTGAATTCGCCAATTTCACACTGGGAACTCAAATA
TTCCAAGCACTGCTTGCCCAACTGGTTCAGCATTACCATCGGTTCCAACAAGTGATGGCACAGAGTCCCT
ACAAAAACATGCCCGTACGCAATCAGCTTGTGAACATTCATCACATAATGAACGAGATCAAAAAGTGCAA
AACCACGTTCTGATCTCCCGCATCCCATAGTTTCATGCGTACTCTTCCCTCTGTCTCCTCTGCCCGTCCG
TCGGTTTGTTCTTCGGCCCACCTGCCGCCTTTTATCCCACAAACACTCGGGTCTTCGCGGTCAAGCATTC
CTTTTCTGCCTTGTGATATTCCTGTTTGTTTTTCATTTGATCGGTGATTCTGGTTCCGAGAAGTGATCCT
GCGGGGCTGTTATTACCATCACCAATATTGCTTCAAAAACTACACATATCCCTGTTGATGTGAATATTTT
TTCTCTCTCTTTTCTCTGCGAATCTCAAATTGTTGTAATCTGGCAATTGGTATTTGACTTTTCTGGTTTT
TACATTTACTCGCTCGCTAAATACACACACACGTGCGTGAGTCGTTTGTGAATGTGGTATTTTCATGATT
TTCCATGGGTGTTCACAACTGCTGTACGTAACTGAAAGACAAAACACTTTGACCAATT
>MSTRG.59.4 
GAATAATTGTATGGTTCATTTGCTTCTTATGGAAAACTTGATCGGGTAAGTTGAATATGAGAAGGAGCTA
TGGCCTTATATAGTGGCGGGCCACATTCGCCACGCGTGCCGTCAGCGGCTTTGTGGCGCTTTAGAGCAGA
GAAGGTTATCCAAGTGAAATCCTGTCGCATCCTCAAGCAATGTAGCTGATCGTCCACGACCGCTTATTTG
ATAATTAATCTCATTCCATTGTTTGCGTAGTTCGTCCGTGTAGTTATTGATCTATCCAGTGATGGACATT
GTAGAAGACGCATTATCCGAAGAGTTGCGGACGGAACTGGAAACAATAGCACTGAAATCGAATATCGATT
TGAGGGAGTATGCATCACAGGTAGATGCTGAATTGGTCGATCTGGAAGAAGCTCTCATGGAAAAATACAT
ATCTGTCGGTCCTGAGGTGGCCAAACTGCATAAACAAATCACTTCATGTGACAGTATCTTAGAAAGGATG
GAAGTCATTTTGTCTAACTTTCACAAAGATTTGGGCACTATCAGTTCTGAGATACAAGATCTGCAAATGA
AGTCTTCTGTGATGAATAAGCGTCTACAAAATCGACAGTCCGTCCGTGGAGAACTAAGCCAGTTTCTGTC
AGACATGGCCGTACCAGAACAGTTGATCAAACACATTTTACTCACGCCAGTTACTGAGCAAGATTTTCTG
GAACATCTGCACGAATTGGACCACAAAATCAATTTCTCATTAGAACAATCCATGGTCGATTATCGATCAT
TCGATGATGTGAATGCGTTGTTAAAGAAGTTAAAAATCAAAGCAGTGACAAAAATACGGGAGTATCTTTT
ACAGAAAATCTACTCACTTCGCAAACCACTGACAAATTATCAGATTCCACAGAACCAAATGTTGAAGTTT
CGATTCTACAACGAATTCCTTCTGGCACACGATCGGGAAATCGCTACTGAAGTCCGTAGCGAATATGTGA
ACACCATGAGCAAAGTGTACTATTCCTACTTCAAAGCCTACTGCTCCAAACTGACAAAACTACAATTGGA
CACCTCATCTGAGAAGGATGTGCTGTTGGCCAAACGTTTGGACGATCAGTGTGGCTCAAGTGCTGCCACC
TCAATGATGGGCGCAATGGGTTTGTCTACTTCATCCAGTAGTCATACGAGTTTGGCTGCTAGCAGTGGTG
GGCTCACAACCGGTGTCGGATCTCGACTCGGACTGTTTGGTCTGGGTGATCGTGCCGTGCGCGTTCTGGG
CCAATCCAGTGTGGAATCATCGATCATTCTACCACACGTAGCTACCAAAGCTGAGGTCAAGTACCCAATA
GAAGTACTGTTCCGTTCCATCCACTTTGCTCTACTGGATGCAGCCTGTCGGGAGTACTATTTCCTCTCGG
ACTTTTTCCTTTTAAGTGCCGGCTCAGGCGAGGTATCCACAGACGGTCACAATCAAAGTCGAGCACAGAG
CGGCGCTGCATTGCATAGTCTGTTCCATTTAGTCCTCGGTCGGACACTGTCGTGGATTCAGAAGCACACC
GAAACCCAGCTGATCCCATCTGCGGTGCACGACGCCCTTGGTCTACTAATCTGTTTGCAGTTGTTACATG
CCATGCTCAGACGGGCGAAAGAACGCAACGTGCCTGTGTTACACAAATTTTGGACAGATAGCACTGAGGC
GTTGTGGGTACGTGTGACCGATCGACTGGATGCGCATATTGCCTCGTTACAGAACGATTTCGATGTCTCG
TCATTTGTGAACGGAGTTCGTGGGTTGACCACCGGTACTGGGGTGACGAGCGGAGGTGGGAGTCTCCCCG
CTCGAGCCTATGCCCTTATCCGCCCACATCCGATTGCACGACGCTATGCGGAGCTCGCGGCCAGTTTGCA
TTCGATCGGGCATGCATTTCCCGGCAGTGAGTTCTTTAACCGTTCTGATCTCCTCGGTTGGTTTGTCTAG
CTGTCATAAGATCGTTTGTCAAACAGCACCAGCACTTTTCCCGCGATTGTCTTGACAGCATTTTATAACT
TATCATCGAGCTTGAAATAAAACTGCAAAGCTCGGTGGGTAAATCAATACTAAAACGAATTGTTCCCATC
AAAATCTGGGTTTGAACGATCAGTAATGTAGATGAGCATTGGGCTCACATCAAACAGGCGATGCACGTTG
CAGCAGGTTTTGCCTGTGGTCCTAGATCCGTTGTCCATCAAAGACACTGGATTTCGCAAGAGTCGTTGAG
CCTAATGGAGCAAAAGCGACAGTTCTCGAACTGTAAGGAGATGAATAAGATGCGGAGAAAGCTACATGGG
CAAGTTACGCGAAGCCTTAAGAAGGATCGCGCAAATTGGTGGGTCACGGTAGCCGAAGAAATGGAAATAG
CAGCTGCTTCAGGTAACAGTCAGAGACTGTTCAGACTTATTCGTGACACCGGTGGACGGCGCATCCAGGT
CGGTAAAACGATCTGCGATAGAAATGGAGAACCCATCCATGGCAAGCAGCAAAGGCTCGACTGTTGGGCC
GAATACTTCAAGGGACGGTTTAGCTGGCCGCACGCTAGTGTAGTTACTCCTGTATCAACAACTGCGATGC
CTTGGGTGGTATCACTTGAACCCCCATCGGAAGTAGAAGTGGAATCATGCATTAGATTACTAATGCGAGG
GAAAGCGGCAGGTCCCGACGAACTTCCCCCAGTTCTTTTCAAACTGGGTGGGAATGTTTTGATAAAATCA
CTTACCATCTTGCTCCGTGACATTTGGAACGAGGAGCGTATTTCGTTGATTTGGAGCGAGTCATTGATTG
TTCCCATCTTCGAGAAAGGAATACGCAATGACAGTAGTAATCATCGTGAAATTAGCTTAATTCCGATAGT
CACCAAAGTATTAGCTTCGATTTTGCTGCACCGTCTTACACGGGCTCGCGAGAGGAACACCTGCGAACAA
CGAGTTTGATTCCGCCCAGGTCGAGGATGTACCGACCAGATTTTTACTCTTCGCCGACTACTTGAAACGT
GTCACAAGCACCTCCGACCGACAATAATGATTTTCTTAGACTTGAAAGGCGCATTCGATTCAGCTGGTCG
AACAGCGCTTTTCAGTGTTCCTCATCGAAAAGGTATGCCCCAGAAATTCGTGAACCCACTTAGATCATTG
TATTCTGATATTTCTGGCCGCGTAAGAGTTTACGGTGAACTATCCGGTCAGTTCGAAACGACCAGTTGTG
TTCGACAAGGATGTCTCATTTCTCCATTCCTGTTCAACTTCATCATGGACAAAATAGTGGAGAGTGTGCC
GCGAAGTCTCCAGGATGTGGGCGTCGAACTAGGAAATAGTGGAAAGCTATGTGACCTAGATTACGCGGAC
GACGTTGTCTGCTTGTTCGAATGTACAGAGAATGCGCAACGTGCACTAGATGGACTTGGGAGAGCTGTAG
CTCCATTCGGCATGCGCTTTGCACCTTCAAAGTGCAAGGTGGTGTTACAAGACTGGACGTCAACGATTTC
GAGCTTGATGCTCGATGAGGAGGTGCTGTCAGCTGTCGATCGTTTCATTTACCTCGGTAGCAGCGTGACG
ACGAATGGAAGCACGGTAGCGGAAGTGAGCACGCGTATATCCAAAGCTCGAGCGGCGTACGCTAGACTGA
AGCACTTGTGGCGTCGATCTGATATTTCACTGAAGTTGAAGGTCGTGTGTACTGTGCCGCGGTGCATTCA
CTTTTGTTGAATAGTTGCGAGACTTGGAGTCTGCGTGTGGGAGATATTCGTCGTCTTGAGGTTTTCGACC
ATTGTTGCTTGCGCAGTATCGCTAAGACTAGGTGGAATGACCGAGTAAGCAATACTGAAGTCAGAAATCG
AGTATTGGATACTAATTCAGAAGACGTTCTATCATAGCGTATCGAACTTAGTAGACTTCGTTGATTGGGG
GACATGTTATGTATGACAAACACACGTCTACCATACCGTGTCCTATTCTCCGTTCTCCCTCAGGAGTGGA
AGAGACCACTTGGAGGTCAACAGATGACGTGGCAGCAAGGAATGAGAAAATGTACGACGAACTTAGGAAA
AGTAGTTGTTTCACTTCTTCGTGGTTGGGGTCCAAAAGATCCGTCTACTAGTTGGTTGGCGACACTGAAG
GATATGCCAGGGAAAATCGTGAATAGTGACGATCGTGTTGTCGCTTTCTGTCTAGTCAGAATGATTGAAT
AATGTGCGTTTGTACAGTTAGACTGTTTATTCCGTGTGTTGGGTACTAGGACATTCTTTCCTTTTCCCAC
CCATGTAGTTCCACTCTCAGTCCATCTTGTATATTCATACTTTCTAATTCAATGTGCAACATGGTGAGAA
GAGCAGTGGTCAGTAGGGCTTGCCCTACTGTTTAACGCTGTACGATGATGGTCGGAAAGCGGCTGAAGTC
CGTCCGTACCGATTCCTAATGGAAGCATACGGTGACCCATATATAGTGATTTTATCTTGTATCTCTAGAG
TTTCAAGAAACCGTTAAGCGTTGGTCTTCCGTGTTACGTGTTCATAAACAGTACGAAGTCGTACGCTTGG
CCGTTTCTTTTAAATATTTGTTACGACGTTTTGACAAGCTGATTCTTTATCGGATACGGGTGATTGCAGT
CGGATCTCAGTATCTGGGTAACAGAACCCTGGGACCTCAGTACTCTTTTCTTGCGTTCAGAATTGGTTGC
CTTCGCCTCTACGATCAGCGTTTCCCACCAAAATGTTTGACAACCAGTGTACGGGATTCTTCTCTACCAA
TCACCTCCAGTGGTCCTCAGGTCTGCGGTCGCTTGGGAGACTATCGAACCCCATTATTAGGATCTGATTA
GGCTTCCCATTTCCTGTATGGTACATTAACGCTTAATTTACAATTAGTTACTACTTCACCAACTTCATAT
GCACTTTTTATCACTGGTATCATATGCTGTTTGGGATTAGGCAGCTCGTTTGCTCTGTGACTCCGGTAAA
ATTTTGCACTGTGCAGCAGCTTCGGATACGTTTCGACCCGTTTTAACTTCCTTACTAAATTTTAATATGT
TATGAATTGAAAAAAAGAATGCTCACAGGCTTTAACGACTGAGGCATTCACATAAACACGAGTCGGAAGA
ACAATGAAAAGGCACGGCATGGTTGGGTCACTATCCCGAACCTCCATGTGGGTAATCTCAGCGTATGAAC
CTCAGGTTTGAACGATCTAGCACAAGTGTGCGATCGAAATCAAGGTTGTCCATCTGTCTGTAACCCACTG
GGAGCCGGTAACTAAATGCTCAGTTCATACGCCCTTCGGATGAGACCAAACATTCTAGGTGCCCAGTGCA
CCTCTCCGCCACAGATGCCGATGGGCATAGTGTTGTAATCCTCATACGCCACCCATGGTTGGTTTGGAAT
CAGGGTTTAGCTATCTCCCCTAGACTGACTATTAGTCAGCCAACCCGGTGGAGAGCGCCGGGCATTCACT
TTCGTCCTTTCACTTTAGTGGGAACACCTCCTGCGCGAGAAGGCAGTAAGAAGAACTTCCTCAGCAGGGG
CTGTGATAGACACACATTTCGAGAGGCGTTCAGGACGAGTAGTCATCTTGGAGCCTAAGACACCCATCCC
CAACCATACTGAGGCACTTAGAGGCTGGAGTTGGAATACACAAACCACAACGCAAACATTAGCGGGTATA
TTCTCAGAAGTCAGAAAAATAAATGGATAACACAAAATGTTCTACAATTCATGCAGTCTTTTGGAAGTCA
AACGCGAAAAACCTTGTTTAGTTAGTATAAGGTAAAAGTAGACAAGCGGGACGGGTCAATGAGCTGTAAG
CTAGGAATACGCAGTAGGTGTGCTTAGCGTGGGGAAAATAGACAATGCTACTGGAAATAATAATCAAGAA
TTACAGTTTTATGAGGAAATAACATTTGTTCTGCAACTATCATTCTTTTCCTAAGGATTTTAGGCGCTTT
CCTCAATACAGACCGATGTACTCAGTGGAGATTAGCGTATTCATCGGTCAGGGAATCAGGCATCACTTAA
TGACTGGTTTTTGGTTTTGTGTAGCATTTTAACGTATCTCAAGTTGCTGCGCTGTGAACACAAGAGTAGG
GAACGGGCTTGTTTTGGGTAACCATTACCTTTGAGAAATCCCGGGTACCATTGATGTTTGCTCTTTTTCG
GGTTCCCTTAATCACATTTGAGCTCACATCTAATTTCTCTTTCGCCGTCGGATCAGGTATAACGTGTAGG
GATGACTTATTTCTCTTGATGAGCTCGTTTGTTTCACAGCCCCACTGTTTCCCGACTCGGATACGCCATC
CATGAAGACCAAAGTTGGTGGTTCGAGATTTGGGCCGTTTGATCGCACCCCGGCTGATGTGGCACGTAGT
TGTTCTGAGCCTGACTTCAACAGCTCAGCCCCTGGTGCTTGTTCTTCTCCACGATCTCCGGGTTCAGTCA
GTTCTCTGATTACCGATTCCCCTCCGACTCTGGACGCACGGATTTTGAGTCGTCTGGCTCAGTTGCAGCA
CCAGTTCGAGTCAGTGTTAACCCGACTGGCCAATTCGTTCCCGAGGCAACGATTGCGATGTGTATTTTTA
ATCAACAACTATGATCTGGTTATCAGTGTATTATCGGAACGCGGTGCGGCGGATGCTCCGGAGGTTGTTC
GTTGCCGTGAATTAGCCTCCCAGCATACAGCCACTTTTATTGACGAGGCATTGGCGCCCTATTTTGGTAG
TCTGATCTCGTTCGTGCGCGATGTGGAATCACGACACAATCGAGTGGGCACGGCTGGCATGTCCTCAACG
CCTGGTTGGGATTCAGTAGACGGGAAGTCTGGCAGCAGTCGGACGGAGGAAGCTCGTGTCACAAGGATCG
TAAAGGGGTTCAACATTGACTGGAAAAATTCGATCGAGAAAATTCACGGTGAAATCATGACTGAATTCGC
CAATTTCACACTGGGAACTCAAATATTCCAAGCACTGCTTGCCCAACTGGTTCAGCATTACCATCGGTTC
CAACAAGTGATGGCACAGAGTCCCTACAAAAACATGCCCGTACGCAATCAGCTTGTGAACATTCATCACA
TAATGAACGAGATCAAAAAGTGCAAAACCACGTTCTGATCTCCCGCATCCCATAGTTTCATGCGTACTCT
TCCCTCTGTCTCCTCTGCCCGTCCGTCGGTTTGTTCTTCGGCCCACCTGCCGCCTTTTATCCCACAAACA
CTCGGGTCTTCGCGGTCAAGCATTCCTTTTCTGCCTTGTGATATTCCTGTTTGTTTTTCATTTGATCGGT
GATTCTGGTTCCGAGAAGTGATCCTGCGGGGCTGTTATTACCATCACCAATATTGCTTCAAAAACTACAC
ATATCCCTGTTGATGTGAATATTTTTTCTCTCTCTTTTCTCTGCGAATCTCAAATTGTTGTAATCTGGCA
ATTGGTATTTGACTTTTCTGGTTTTTACATTTACTCGCTCGCTAAATACACACACACGTGCGTGAGTCGT
TTGTGAATGTGGTATTTTCATGATTTTCCATGGGTGTTCACAACTGCTGTACGTAACTGAAAGACAAAAC
ACTTTGACCAATTGATTTTCCC
>maker-scaffold10x_1007_pilon-snap-gene-0.6-mRNA-1 
GCAGATAATTAATCTCATTCCATTGTTTGCGTAGTTCGTCCGTGTAGTTATTGATCTATCCAGTGATGGA
CATTGTAGAAGACGCATTATCCGAAGAGTTGCGGACGGAACTGGAAACAATAGCACTGAAATCGAATATC
GATTTGAGGGAGTATGCATCACAGGTAGATGCTGAATTGGTCGATCTGGAAGAAGCTCTCATGGAAAAAT
ACATATCTGTCGGTCCTGAGGTGGCCAAACTGCATAAACAAATCACTTCATGTGACAGTATCTTAGAAAG
GATGGAAGTCATTTTGTCTAACTTTCACAAAGATTTGGGCACTATCAGTTCTGAGATACAAGATCTGCAA
ATGAAGTCTTCTGTGATGAATAAGCGTCTACAAAATCGACAGTCCGTCCGTGGAGAACTAAGCCAGTTTC
TGTCAGACATGGCCGTACCAGAACAGTTGATCAAACACATTTTACTCACGCCAGTTACTGAGCAAGATTT
TCTGGAACATCTGCACGAATTGGACCACAAAATCAATTTCTCATTAGAACAATCCATGGTCGATTATCGA
TCATTCGATGATGTGAATGCGTTGTTAAAGAAGTTAAAAATCAAAGCAGTGACAAAAATACGGGAGTATC
TTTTACAGAAAATCTACTCACTTCGCAAACCACTGACAAATTATCAGATTCCACAGAACCAAATGTTGAA
GTTTCGATTCTACAACGAATTCCTTCTGGCACACGATCGGGAAATCGCTACTGAAGTCCGTAGCGAATAT
GTGAACACCATGAGCAAAGTGTACTATTCCTACTTCAAAGCCTACTGCTCCAAACTGACAAAACTACAAT
TGGACACCTCATCTGAGAAGGATGTGCTGTTGGCCAAACGTTTGGACGATCAGTGTGGCTCAAGTGCTGC
CACCTCAATGATGGGCGCAATGGGTTTGTCTACTTCATCCAGTAGTCATACGAGTTTGGCTGCTAGCAGT
GGTGGGCTCACAACCGGTGTCGGATCTCGACTCGGACTGTTTGGTCTGGGTGATCGTGCCGTGCGCGTTC
TGGGCCAATCCAGTGTGGAATCATCGATCATTCTACCACACGTAGCTACCAAAGCTGAGGTCAAGTACCC
AATAGAAGTACTGTTCCGTTCCATCCACTTTGCTCTACTGGATGCAGCCTGTCGGGAGTACTATTTCCTC
TCGGACTTTTTCCTTTTAAGTGCCGGCTCAGGCGAGGTATCCACAGACGGTCACAATCAAAGTCGAGCAC
AGAGCGGCGCTGCATTGCATAGTCTGTTCCATTTAGTCCTCGGTCGGACACTGTCGTGGATTCAGAAGCA
CACCGAAACCCAGCTGATCCCATCTGCGGTGCACGACGCCCTTGGTCTACTAATCTGTTTGCAGTTGTTA
CATGCCATGCTCAGACGGGCGAAAGAACGCAACGTGCCTGTGTTACACAAATTTTGGACAGATAGCACTG
AGGCGTTGTGGGTACGTGTGACCGATCGACTGGATGCGCATATTGCCTCGTTACAGAACGATTTCGATGT
CTCGTCATTTGTGAACGGAGTTCGTGGGTTGACCACCGGTACTGGGGTGACGAGCGGAGGTGGGAGTCTC
CCCGCTCGAGCCTATGCCCTTATCCGCCCACATCCGATTGCACGACGCTATGCGGAGCTCGCGGCCAGTT
TGCATTCGATCGGGCATGCATTTCCCGGCACCCCACTGTTTCCCGACTCGGATACGCCATCCATGAAGAC
CAAAGTTGGTGGTTCGAGATTTGGGCCGTTTGATCGCACCCCGGCTGATGTGGCACGTAGTTGTTCTGAG
CCTGACTTCAACAGCTCAGCCCCTGGTGCTTGTTCTTCTCCACGATCTCCGGGTTCAGTCAGTTCTCTGA
TTACCGATTCCCCTCCGACTCTGGACGCACGGATTTTGAGTCGTCTGGCTCAGTTGCAGCACCAGTTCGA
GTCAGTGTTAACCCGACTGGCCAATTCGTTCCCGAGGCAACGATTGCGATGTGTATTTTTAATCAACAAC
TATGATCTGGTTATCAGTGTATTATCGGAACGCGGTGCGGCGGATGCTCCGGAGGTTGTTCGTTGCCGTG
AATTAGCCTCCCAGCATACAGCCACTTTTATTGACGAGGCATTGGCGCCCTATTTTGGTAGTCTGATCTC
GTTCGTGCGCGATGTGGAATCACGACACAATCGAGTGGGCACGGCTGGCATGTCCTCAACGCCTGGTTGG
GATTCAGTAGACGGGAAGTCTGGCAGCAGTCGGACGGAGGAAGCTCGTGTCACAAGGATCGTAAAGGGGT
TCAACATTGACTGGAAAAATTCGATCGAGAAAATTCACGGTGAAATCATGACTGAATTCGCCAATTTCAC
ACTGGGAACTCAAATATTCCAAGCACTGCTTGCCCAACTGGTTCAGCATTACCATCGGTTCCAACAAGTG
ATGGCACAGAGTCCCTACAAAAACATGCCCGTACGCAATCAGCTTGTGAACATTCATCACATAATGAACG
AGATCAAAAAGTGCAAAACCACGTTCTGATCTCCCGCATCCCATAGTTTCATGCGTACTCTTCCCTCTGT
CTCCTCTGCCCGTCCGTCGGTTTGTTCTTCGGCCCACCTGCCGCCTTTTATCCCACAAACACTCGGGTCT
TCGCGGTCAAGCATTCCTTTTCTGCCTTGTGATATTCCTGTTTGTTTTTCATTTGATCGGTGATTCTGGT
TCCGAGAAGTGATCCTGCGGGGCTGTTATTACCATCACCAATATTGCTTCAAAAACTACACATATCCCTG
TTGATGTGAATATTTTTTCTCTCTCTTTTCTCTGCGAATCTCAAATTGTTGTAATCTGGCAATTGGTATT
TGACTTTTCTGGTTTTTACATTTACTCGCTCGCTAAATACACACACACGTGCGTGAGTCGTTTGTGAATG
TGGTATTTTCATGATTTTCCATGGGTGTTCACAACTGCTGTACGTAACTGAAAGACAAAACACTTTGACC
AATTGATTTTCCC
>MSTRG.59.7 
AAATAATGGAGATTGCCTTGCGAAGTCTTCAGGATGTCGGCGTCGAATTAGGAAATAGTGGAAAGCTATG
TGACCTAGATTACGCGTACGACGTTGTCTGCTTAATCGAATCCACGGAACATGCTCAACGTGCACTAGAT
GGACTTGGGAGAGCTGTAGCTCCATTCGGCATGCGCTTTGCACCTTCAAAGTGCATAGTGATGTTACAAG
ACTGGACGTCAACGATTTCGAGCTTGATGCTCGATGAGGAGGTGCTGTCAGCTGTCGATCGTTTCATTTA
CCTCGGTAGCAGCGTGACGACGAATGGAAGCACGGTAGCGGAAGTGAGCACGCGTATATCCAAAGCTCGA
GCGGCGTACGCTAGACTGAAGCACTTGTGGCGTCGATCTGATATTTCACTGAAGTTGAAGGTCGTGTGTA
CTGTGCCGCGGTGCATTCACTTTTGTTGAATAGTTGCGAGACTTGGAGTCTGCGTGTGGGAGATATTCGT
CGTCTTGAGGTTTTCGACCATTGTTGCTTGCGCAGTATCGCTAAGACTAGGTGGAATGACCGAGTAAGCA
ATACTGAAGTCAGAAATCGAGTATTGGATACTAATTCAGAAGACGTTCTATCATAGCGTATCGAACTTAG
TAGACTTCGTTGATTGGGGGACATGTTATGTATGACAAACACACGTCTACCATACCGTGTCCTATTCTCC
GTTCTCCCTCAGGAGTGGAAGAGACCACTTGGAGGTCAACAGATGACGTGGCAGCAAGGAATGAGAAAAT
GTACGACGAACTTAGGAAAAGTAGTTGTTTCACTTCTTCGTGGTTGGGGTCCAAAAGATCCGTCTACTAG
TTGGTTGGCGACACTGAAGGATATGCCAGGGAAAATCGTGAATAGTGACGATCGTGTTGTCGCTTTCTGT
CTAGTCAGAATGATTGAATAATGTGCGTTTGTACAGTTAGACTGTTTATTCCGTGTGTTGGGTACTAGGA
CATTCTTTCCTTTTCCCACCCATGTAGTTCCACTCTCAGTCCATCTTGTATATTCATACTTTCTAATTCA
ATGTGCAACATGGTGAGAAGAGCAGTGGTCAGTAGGGCTTGCCCTACTGTTTAACGCTGTACGATGATGG
TCGGAAAGCGGCTGAAGTCCGTCCGTACCGATTCCTAATGGAAGCATACGGTGACCCATATATAGTGATT
TTATCTTGTATCTCTAGAGTTTCAAGAAACCGTTAAGCGTTGGTCTTCCGTGTTACGTGTTCATAAACAG
TACGAAGTCGTACGCTTGGCCGTTTCTTTTAAATATTTGTTACGACGTTTTGACAAGCTGATTCTTTATC
[truncated: 47,168,853 more chars]
