# Supplementary material for: Transcriptomic analysis supports a role for the nervous system in regulating growth and development of Fasciola hepatica juveniles
Source: PLoS Negl Trop Dis. 2022 Nov 7;16(11):e0010854. doi: 10.1371/journal.pntd.0010854 (PMC9639813; doi:10.1371/journal.pntd.0010854)
Supplement: S2 Data — (ZIP) [file pntd.0010854.s002.zip]

Archive with 2 entries (2 files):
- S1B.txt
- __MACOSX/._S1B.txt
