# Supplementary material for: Transcriptomic analysis supports a role for the nervous system in regulating growth and development of Fasciola hepatica juveniles
Source: PLoS Negl Trop Dis. 2022 Nov 7;16(11):e0010854. doi: 10.1371/journal.pntd.0010854 (PMC9639813; doi:10.1371/journal.pntd.0010854)
Supplement: S2 Data — (ZIP) [file pntd.0010854.s002.zip › S1B.txt]

>MSTRG.10302.1 
CTTGTGTTAGCGATACTGTTGTCCACGACAAGACCTAATGATGCAGTGACGGAAGCACAATCTCAGACGA
CCGGAGCAGTGTCAGTGCAAGGAGCAAGCAGTTTGAGCACAGTGACGCGACAAGAAGTGAGCACTCCGAA
CCCAGTGACAGTGCAAGAAGTGAGCACTCCGAACCCAGTGACACGACAAGAAGTGAGCACTCCGAACCCA
GTGACAGTGCAAGAAGTGAGCACTCCGAACCCAGTTACCATTATGACAATGGTAGTGACGCGACAAGAAG
TGAGCACTCCGAAACCAGTTCAAGAAGTGAGTCTTCCGCCCCCAGTGACGCGGCAAGAAGTGAGCACTCC
GAAACCAGTTCAAGTAGTGAGTTCTCCACCCCCAGTGACACGGCAAGAGGTGACAACCCCAAATTCTTTA
CTAGTTTCGAGGAGGACGTCTTCACGGGCTCATGTTTCCGCTACCAGAGGGAGTTCCGTCGAACAATTGA
CATCAATTTATGGAACTGCTCAGTTAATTTCGTCGATTGTCATTTTTGTAGTTTACTAACCCTACCATAG
ACAAGGTTTAATTGAATTACTGTGATTTCCCTTACCGCGGATGACAAACTTGTGGTTATTTTCTTGGTTC
AGAAAAAAATCGATTGTCTCCTTTCAGCATATTTTGTCCGTTTGGTCTTATAAAAATTTGCTCCGAAATA
ATTCACTTGTGATCTTCGTAGTTTTATTTGCAAAAGCCGATACCTTCGACAAATTA
>MSTRG.10302.2 
CTTGTGTTAGCGATACTGTTGTCCACGACAAGACCTAATGATGCAGTGACGGAAGCACAATCTCAGACGA
CCGGAGCAGTGTCAGTGCAAGGAGCAAGCAGTTTGAGCACAGTGACGCGACAAGAAGTGAGCACTCCGAA
CCCAGTGACAGTGCAAGAAGTGAGCACTCCGAACCCAGTGACACGACAAGAAGTGAGCACTCCGAACCCA
GTGACAGTGCAAGAAGTGAGCACTCCGAACCCAGTTACCATTATGACAATGGTAGTGACGCGACAAGAAG
TGAGCACTCCGAAACCAGTTCAAGAAGTGAGTCTTCCGCCCCCAGTGACGCGGCAAGAAGTGAGCACTCC
GAAACCAGTTCAAGTAGTGAGTTCTCCACCCCCAGTGACACGGCAAGAGGTGACAACCCCAAATTCTTTA
CTAGTTTCGAGGAGGACGTCTTCACGGGCTCATGTTTCCGCTACCAGAGGGAGTTCCGTCGAACAATTGA
CATCAATTTATGGAACTGCTCAGTTAATTTCGTCGATTGTCATTTTTGTAGTTTACTAACCCTACCATAG
ACAAGGTTTAATTGAATTACTGTGATTTCCCTTACCGCGGATGACAAACTTGTGGTTATTTTCTTGGTTC
AGAAAAAAATCGATTGTCTCCTTTCAGCATATTTTGTCCGTTTGGTCTTATAAAAATTTGCTCCGAAATA
ATTCACTTGTGATCTTCGTAGTTTTATTTGCAAAAGCCGATACCTTCGACAAATTA
>trnascan-scaffold10x_283_pilon-noncoding-Thr_GGT-gene-0.12-tRNA-1 
ACCGCGACAGCTCAGCTGGTAGAGCATCTGCCCGGTATGCGGAGTGTCGCCGGTTCGATTCTGGCTCGCG
GCG
>maker-scaffold10x_283_pilon-augustus-gene-0.3-mRNA-1 
ATGATTCTACACGTGTTTGTTAAACTGACTTGCTCTAATCGTGCACATGCAATTATTTTCTCCCATTTGA
ACAATGCCAGTGACGCGGCAAGAAGTGAGCACTCCGAAACCAGGTTCCGTCGAACAATTGACATCAATTT
ATGGAACTGCTCAGTTAATTTCGTCGATTGTCATTTTTGTAGTTTACTAACCCTACCATAGACAAGGTTT
AATTGAATTACTGTGATTTCCCTTACCGCGGATGACAAACTTGTGGTTATTTTCTTGGTTCAGAAAAAAA
TCGATTGTCTCCTTTCAGCATATTTTGTCCGTTTGGTCTTATAAAAATTTGCTCCGAAATAATTCACTTG
TGATCTTCGTAGTTTTATTTGCAAAAGCCGATACCTTCGACAAATTA
>MSTRG.10301.1 
CAAAACTGGGTGGTGAGGCGTTGATAAAATCACTCACCGTCTTGCTCCGTGACATTTGGAAAGAGGAGCG
TATTCCGTTAATGTGGAGCGAGTCATTGATTGTTCCCATCTTCAAGAAGGGAATACGCAATGACTGCAGT
AATCATCGTGGGATTTGCTTAATTCCGATAGTCACCAAATTATTAGCTTCTGTTTTGCTGCATCGTCTTA
CAACCGCTCGTGAGAGGAATGTCCGTGAACAGCAGGCTGGATTCCGCTCAGGTAGAGGATGCATCGACCA
GATTTTTACTCTTCGCCGACTAATTGAAACGCGTCACACGCATCGCCGATCGACAA
>trnascan-scaffold10x_283_pilon-noncoding-Pseudo_CAC-gene-0.10-tRNA-1 
GCCCGGATAGCCTTGCGGTTAAGGTGTTCGATTCACCATCGTTCACCCCGGGTTCGAGTCCCCGTGGGGG
CT
>MSTRG.10307.1 
AATTAAGGTAACCATGGACTCACAGGTTTTGGGAACAGCGGACTGCACAACAGTGAGTGATAAGCTTAGA
CATTCGCAAAACTCAGCATCCAAAACCCACGATCCATCGGCCCGTTGCAAATCGACCAGGCATAATAGCG
GATCACGTTCTTTCGGCTTCACGGATGATGGTACCGGTTGTATTTGCCCATCCTCATCATCNNNNNNNNN
NCTCAACGGTTTGTTGAACATCTACACTACATGATATAGCACCCTTTCGTCACTGGCTTTTGAACG
>MSTRG.10308.1 
CGTTCAAAAGCCAGTGACGAAAGGGTGCTATATCATGTAGTGTAGATGTTCAACAAACCGTTGAGNNNNN
NNNNNGATGATGAGGATGGGCAAATACAACCGGTACCATCATCCGTGAAGCCGAAAGAACGTGATCCGCT
ATTATGCCTGGTCGATTTGCAACGGGCCGATGGATCGTGGGTTTTGGATGCTGAGTTTTGCGAATGTCTA
AGCTTATCACTCACTGTTGTGCAGTCCGCTGTTCCCAAAACCTGTACCACTGGATTGGCTAAAACAAGCG
CGCTGTTTTGAAGCTGC
>MSTRG.10309.1 
GAATAATGATCGTACCAGAGGGCACACTCTGAAGCTTCGTAAGATGCATTCCACCGGCTTACCGGCCATC
TATCGATTGTCAAAAAGAGTGACCAATCTCTGGAACGCTCTACCGACCGAAGTGGTGGAAGAGGAAACCG
AGACACTATTCAAGAGGAAAGTGGACCAGACCCTGAAGGTTTATTGGCGGAGCACCGACATCCATCCGAG
TGAATAGAGTACGATGTGATGGGTCTCATACGGGATGACTTCCCACTGCCCTTTATCTGAAGACTGTGAC
CTCGTGCTTCTGAAGGAATGTCTTCCTCAGAATGCGGCGTTATCTGTCTTGCGGGTTATAGTTCTGAACC
AAGGGTTGCTCTGGAGAAAGTTGAAATACACTGCTCCGTGACGGACTTGACGGCATATGTTCAAACTACT
TGCATATACAAAAGCAACATCGATGAGCCGATGGAAGCAGCTTATGTTTTTCCGTTGAACGATGTAGCTC
TTTTTAACTTTGAAGCAAGAATCGAGGACAGGATTATTGTAGCTGAATGTCGTCCGCGTGCCGAGGCCAA
AACTACCTATGACGATGCGGTGGCAACTGGGCATACAGCTTACATAGCGGAACAGGATGAAGGTTGTGAA
GATGTGTTTCGAATGCGACTGGGCAACATCCCGGGTCGTTCTGCTGTCACAATTATGCTGAAATACGTAA
ACCAGCTGGATGCAGAGAGCTTGGTAGATGACAATATTCACACAAGAGCTACATTTACTCTACCAGGTTT
TTTAAATCCGCGTTACACGCCAAAAGAGTCTCGTATCGACAAGGAGTTTGATATCATAGACCGGTCTGAA
ACGTTAAAACCATATTCCATGAATTTTACGGGTGATATTACCATGCCGTTTCGAATGATAGCAGTGTCTT
CACCTCATGATAAATTTGAAGTTGAGTGGCGTTCAACCGATCAAACATCCGCAACGGTCAAACTATCCGC
ATTCCAGCCAGATCACGATTTGCAAATGGTGATTGATTTTGAGCAGAAATTGGATTCTTTTGCCGTTTGT
GAATGGGGCGATCGTCAAGCGAATAACATTCTTTCCAAAGACTGCATTATGGCTCAGTTCATACCCGATT
TCACGGAGTTTGTGAACGAGATAGAGACGCGAACCGAGGTGTACTTTATTATTGACCGCTCTGGCAGCAT
GAGCGGGAGCAATATTGAATGTGCGGCAGAGTCACTGTTACTGTTTCTCAAAAGTCTTCCATCAGGCTGC
CGTTTTCAAATTATCGGCTTTGGTTCTACTTATGAAACACTGTTCCCGGAACCGGTTGAATACAATGAAC
AGAGCTTGGCCCGTGCGATCGAATGTCAGAGAAAATTGGAGGCTGATCTCGGTGGTACAGAGGTATACCC
GGCTCTGGAGGAGGCGCTTAAAGCTCCTTTAACGGGTTCCGGTTGGTATAAGCAGATAATCTTCTTCACC
GACGGGGATGTGTCCAATGCAGACGAGGTCATTGGTCTTGTACGCTCCCATGTGAACCAGGCATGTATTT
TCCCGATAGGAATTGGCTGTGGTGCGAGCACATATTTGGTCAACGGAATCGCGCGTGCTGGTCGTGGTGT
GTCCACATTTATTCGGCAACCTCAAGAATTGCGTGCTGCAACCATGAGTGTTCTGAATGCCGCGTTACAA
CCACGTGCTTCAAACGTCCACATTCAATGGGACCTTAAGTCTTCGGATGCATCGGGTCGTTTGGTTCCAT
TGGATATAGTATCTATTCCACAGCGTGTACCGCCAATTTTCAATGGACGCTTTGCCACAATCTTTGGCTT
GTTGGACTACAATCACGAGCATACCCTTTCCGGTCATATCACTTTGGAGTGCGAGGTGATGAACAAAAAA
CAGACATCCGCTGTGAACATGGCTGATGTGATATCGGCACAACGAGTCCTGAAGGAGAATATTGACCTGC
CATTACATCGGCTGGCAGGGAAAGTACAGTTGAATGAACTCAGTGACCAGCACAAAGCGATCCAGATTCA
AGGAAAAGAGAGAGATAACAAAGATATTGAGAAGGACACTGAATGCGGAGAGTTTCGGAAGAAAATAGAA
CAGTTATCTAGTGCCTTGAATGTGATCTCACCGTTTACAGCGTTTGTTGGTGTTGATCCGGTGAAGCGTG
AACCCGTAAAACACGCTCGTCCATCTACTCCCCCTGATTTCTTGCAATGCAGTGGCTTTGCATGTGCATC
CAATTGCGCATTGAGAGGCATGGCTCAAGTCGAATGTGATGACGAATTCGAGATGAGCGCTGATGATGAT
GATGAGGATGGGCAAATACAACCGGTACCATCATCCGTGAAGCCGAAAGAACGTGATCCGCTATTATGCC
TGGTCGATTTGCAACGGGCCGATGGATCGTGGGTTTTGGATGCTGAGTTTTGCGAATGTCTAAGCTTATC
ACTCACTGTTGTGCAGTCCGCTGTTCCCAAAACCTGGGATGCCATTCACACAAAGGGACCTGTACCCGAG
GCTGCATGGGCTACTGCGCTCGCGTTGGCCTACTTCGAAACCACATTGGATACTCGTGCATCGGAGTGGA
AGTTGTTGGCAAGAAAAGCGAGTGGTTGGTTGATGAAGCAAGTCACTGTGGGAATCAGTGACGCAAACTG
TGCTAAGGAATACTGTGATAATCTGATTGCCGAAGCGAAAACATTTCTGACGAATAAGATTTAGATTGAA
AAGAATATACTGGACCCTGAGGACTTTATAACCGTTTTTTGACTTTATATTCTCATCTCATCTTTCATGT
TCTGTTTCTTCAAATGATCGGTTTTTGCTTTTTGATTTGCGACTTGTTTCTCCCACGAAATAAACCCTGC
AGATTTGTCATCTCGTCTGTTTCGGATTTTTGTCATGTTCCGATTTTGTTTTTCGCTCCCGTCTCAAGGT
TTGATTTCACTAGAAAACCGCGAAATCAGCGTTGTATTACGTCGGAGACAGTATTCAGATTTCGTAC
>MSTRG.10309.2 
GAATAATGATCGTACCAGAGGGCACACTCTGAAGCTTCGTAAGATGCATTCCACCGGCTTACCGGCCATC
TATCGATTGTCAAAAAGAGTGACCAATCTCTGGAACGCTCTACCGACCGAAGTGGTGGAAGAGGAAACCG
AGACACTATTCAAGAGGAAAGTGGACCAGACCCTGAAGGTTTATTGGCGGAGCACCGACATCCATCCGAG
TGAATAGAGTACGATGTGATGGGTCTCATACGGGATGACTTCCCACTGCCCTTTATCTGAAGACTGTGAC
CTCGTGCTTCTGAAGGAATGTCTTCCTCAGAATGCGGCGTTATCTGTCTTGCGGGTTATAGTTCTGAACC
AAGGGTTGCTCTGGAGAAAGTTGAAATACACTGCTCCGTGACGGACTTGACGGCATATGTTCAAACTACT
TGCATATACAAAAGCAACATCGATGAGCCGATGGAAGCAGCTTATGTTTTTCCGTTGAACGATGTAGCTC
TTTTTAACTTTGAAGCAAGAATCGAGGACAGGATTATTGTAGCTGAATGTCGTCCGCGTGCCGAGGCCAA
AACTACCTATGACGATGCGGTGGCAACTGGGCATACAGCTTACATAGCGGAACAGGATGAAGGTTGTGAA
GATGTGTTTCGAATGCGACTGGGCAACATCCCGGGTCGTTCTGCTGTCACAATTATGCTGAAATACGTAA
ACCAGCTGGATGCAGAGAGCTTGGTAGATGACAATATTCACACAAGAGCTACATTTACTCTACCAGGTTT
TTTAAATCCGCGTTACACGCCAAAAGAGTCTCGTATCGACAAGGAGTTTGATATCATAGACCGGTCTGAA
ACGTTAAAACCATATTCCATGAATTTTACGGGTGATATTACCATGCCGTTTCGAATGATAGCAGTGTCTT
CACCTCATGATAAATTTGAAGTTGAGTGGCGTTCAACCGATCAAACATCCGCAACGGTCAAACTATCCGC
ATTCCAGCCAGATCACGATTTGCAAATGGTGATTGATTTTGAGCAGAAATTGGATTCTTTTGCCGTTTGT
GAATGGGGCGATCGTCAAGCGAATAACATTCTTTCCAAAGACTGCATTATGGCTCAGTTCATACCCGATT
TCACGGAGTTTGTGAACGAGATAGAGACGCGAACCGAGGTGTACTTTATTATTGACCGCTCTGGCAGCAT
GAGCGGGAGCAATATTGAATGTGCGGCAGAGTCACTGTTACTGTTTCTCAAAAGTCTTCCATCAGGCTGC
CGTTTTCAAATTATCGGCTTTGGTTCTACTTATGAAACACTGTTCCCGGAACCGGTTGAATACAATGAAC
AGAGCTTGGCCCGTGCGATCGAATGTCAGAGAAAATTGGAGGCTGATCTCGGTGGTACAGAGGTATACCC
GGCTCTGGAGGAGGCGCTTAAAGCTCCTTTAACGGGTTCCGGTTGGTATAAGCAGATAATCTTCTTCACC
GACGGGGATGTGTCCAATGCAGACGAGGTCATTGGTCTTGTACGCTCCCATGTGAACCAGGCATGTATTT
TCCCGATAGGAATTGGCTGTGGTGCGAGCACATATTTGGTCAACGGAATCGCGCGTGCTGGTCGTGGTGT
GTCCACATTTATTCGGCAACCTCAAGAATTGCGTGCTGCAACCATGAGTGTTCTGAATGCCGCGTTACAA
CCACGTGCTTCAAACGTCCACATTCAATGGGACCTTAAGTCTTCGGATGCATCGGGTCGTTTGGTTCCAT
TGGATATAGTATCTATTCCACAGCGTGTACCGCCAATTTTCAATGGACGCTTTGCCACAATCTTTGGCTT
GTTGGACTACAATCACGAGCATACCCTTTCCGGTCATATCACTTTGGAGTGCGAGGTGATGAACAAAAAA
CAGACATCCGCTGTGAACATGGCTGATGTGATATCGGCACAACGAGTCCTGAAGGAGAATATTGACCTGC
CATTACATCGGCTGGCAGGGAAAGTACAGTTGAATGAACTCAGTGACCAGCACAAAGCGATCCAGATTCA
AGGAAAAGAGAGAGATAACAAAGATATTGAGAAGGACACTGAATGCGGAGAGTTTCGGAAGAAAATAGAA
CAGTTATCTAGTGCCTTGAATGTGATCTCACCGTTTACAGCGTTTGTTGGTGTTGATCCGGTGAAGCGTG
AACCCGTAAAACACGCTCGTCCATCTACTCCCCCTGATTTCTTGCAATGCAGTGGCTTTGCATGTGCATC
CATGGCTGCGACTGCTTTCGATGTACCAGATTGCGCATTGAGAGGCATGGCTCAAGTCGAATGTGATGAC
GAATTCGAGATGAGCGCTGATGATGATGATGAGGATGGGCAAATACAACCGGTACCATCATCCGTGAAGC
CGAAAGAACGTGATCCGCTATTATGCCTGGTCGATTTGCAACGGGCCGATGGATCGTGGGTTTTGGATGC
TGAGTTTTGCGAATGTCTAAGCTTATCACTCACTGTTGTGCAGTCCGCTGTTCCCAAAACCTGGGATGCC
ATTCACACAAAGGGACCTGTACCCGAGGCTGCATGGGCTACTGCGCTCGCGTTGGCCTACTTCGAAACCA
CATTGGATACTCGTGCATCGGAGTGGAAGTTGTTGGCAAGAAAAGCGAGTGGTTGGTTGATGAAGCAAGT
CACTGTGGGAATCAGTGACGCAAACTGTGCTAAGGAATACTGTGATAATCTGATTGCCGAAGCGAAAACA
TTTCTGACGAATAAGATTTAGATTGAAAAGAATATACTGGACCCTGAGGACTTTATAACCGTTTTTTGAC
TTTATATTCTCATCTCATCTTTCATGTTCTGTTTCTTCAAATGATCGGTTTTTGCTTTTTGATTTGCGAC
TTGTTTCTCCCACGAAATAAACCCTGCAGATTTGTCATCTCGTCTGTTTCGGATTTTTGTCATGTTCCGA
TTTTGTTTTTCGCTCCCGTCTCAAGGTTTGATTTCACTAGAAAACCGCGAAATCAGCGTTGTATTACGTC
GGAGACAGTATTCAGATTTCGTAC
>MSTRG.10309.3 
CTTTACGCCAGCAACGCCAGCAACTCAATTGCAAACTGTCCGGTGATTGGACGGTACCGGCTTGGAATGT
CTTCCTCAGAATGCGGCGTTATCTGTCTTGCGGGTTATAGTTCTGAACCAAGGGTTGCTCTGGAGAAAGT
TGAAATACACTGCTCCGTGACGGACTTGACGGCATATGTTCAAACTACTTGCATATACAAAAGCAACATC
GATGAGCCGATGGAAGCAGCTTATGTTTTTCCGTTGAACGATGTAGCTCTTTTTAACTTTGAAGCAAGAA
TCGAGGACAGGATTATTGTAGCTGAATGTCGTCCGCGTGCCGAGGCCAAAACTACCTATGACGATGCGGT
GGCAACTGGGCATACAGCTTACATAGCGGAACAGGATGAAGGTTGTGAAGATGTGTTTCGAATGCGACTG
GGCAACATCCCGGGTCGTTCTGCTGTCACAATTATGCTGAAATACGTAAACCAGCTGGATGCAGAGAGCT
TGGTAGATGACAATATTCACACAAGAGCTACATTTACTCTACCAGGTTTTTTAAATCCGCGTTACACGCC
AAAAGAGTCTCGTATCGACAAGGAGTTTGATATCATAGACCGGTCTGAAACGTTAAAACCATATTCCATG
AATTTTACGGGTGATATTACCATGCCGTTTCGAATGATAGCAGTGTCTTCACCTCATGATAAATTTGAAG
TTGAGTGGCGTTCAACCGATCAAACATCCGCAACGGTCAAACTATCCGCATTCCAGCCAGATCACGATTT
GCAAATGGTGATTGATTTTGAGCAGAAATTGGATTCTTTTGCCGTTTGTGAATGGGGCGATCGTCAAGCG
AATAACATTCTTTCCAAAGACTGCATTATGGCTCAGTTCATACCCGATTTCACGGAGTTTGTGAACGAGA
TAGAGACGCGAACCGAGGTGTACTTTATTATTGACCGCTCTGGCAGCATGAGCGGGAGCAATATTGAATG
TGCGGCAGAGTCACTGTTACTGTTTCTCAAAAGTCTTCCATCAGGCTGCCGTTTTCAAATTATCGGCTTT
GGTTCTACTTATGAAACACTGTTCCCGGAACCGGTTGAATACAATGAACAGAGCTTGGCCCGTGCGATCG
AATGTCAGAGAAAATTGGAGGCTGATCTCGGTGGTACAGAGGTATACCCGGCTCTGGAGGAGGCGCTTAA
AGCTCCTTTAACGGGTTCCGGTTGGTATAAGCAGATAATCTTCTTCACCGACGGGGATGTGTCCAATGCA
GACGAGGTCATTGGTCTTGTACGCTCCCATGTGAACCAGGCATGTATTTTCCCGATAGGAATTGGCTGTG
GTGCGAGCACATATTTGGTCAACGGAATCGCGCGTGCTGGTCGTGGTGTGTCCACATTTATTCGGCAACC
TCAAGAATTGCGTGCTGCAACCATGAGTGTTCTGAATGCCGCGTTACAACCACGTGCTTCAAACGTCCAC
ATTCAATGGGACCTTAAGTCTTCGGATGCATCGGGTCGTTTGGTTCCATTGGATATAGTATCTATTCCAC
AGCGTGTACCGCCAATTTTCAATGGACGCTTTGCCACAATCTTTGGCTTGTTGGACTACAATCACGAGCA
TACCCTTTCCGGTCATATCACTTTGGAGTGCGAGGTGATGAACAAAAAACAGACATCCGCTGTGAACATG
GCTGATGTGATATCGGCACAACGAGTCCTGAAGGAGAATATTGACCTGCCATTACATCGGCTGGCAGGGA
AAGTACAGTTGAATGAACTCAGTGACCAGCACAAAGCGATCCAGATTCAAGGAAAAGAGAGAGATAACAA
AGATATTGAGAAGGACACTGAATGCGGAGAGTTTCGGAAGAAAATAGAACAGTTATCTAGTGCCTTGAAT
GTGATCTCACCGTTTACAGCGTTTGTTGGTGTTGATCCGGTGAAGCGTGAACCCGTAAAACACGCTCGTC
CATCTACTCCCCCTGATTTCTTGCAATGCAGTGGCTTTGCATGTGCATCCATGGCTGCGACTGCTTTCGA
TGTACCAGATTGCGCATTGAGAGGCATGGCTCAAGTCGAATGTGATGACGAATTCGAGATGAGCGCTGAT
GATGATGATGAGGATGGGCAAATACAACCGGTACCATCATCCGTGAAGCCGAAAGAACGTGATCCGCTAT
TATGCCTGGTCGATTTGCAACGGGCCGATGGATCGTGGGTTTTGGATGCTGAGTTTTGCGAATGTCTAAG
CTTATCACTCACTGTTGTGCAGTCCGCTGTTCCCAAAACCTGGGATGCCATTCACACAAAGGGACCTGTA
CCCGAGGCTGCATGGGCTACTGCGCTCGCGTTGGCCTACTTCGAAACCACATTGGATACTCGTGCATCGG
AGTGGAAGTTGTTGGCAAGAAAAGCGAGTGGTTGGTTGATGAAGCAAGTCACTGTGGGAATCAGTGACGC
AAACTGTGCTAAGGAATACTGTGATAATCTGATTGCCGAAGCGAAAACATTTCTGACGAATAAGATTTAG
ATTGAAAAGAATATACTGGACCCTGAGGACTTTATAACCGTTTTTTGACTTTATATTCTCATCTCATCTT
TCATGTTCTGTTTCTTCAAATGATCGGTTTTTGCTTTTTGATTTGCGACTTGTTTCTCCCACGAAATAAA
CCCTGCAGATTTGTCATCTCGTCTGTTTCGGATTTTTGTCATGTTCCGATTTTGTTTTTCGCTCCCGTCT
CAAGGTTTGATTTCACTAGAAAACCGCGAAATCAGCGTTGTATTACGT
>MSTRG.10309.4 
TATTCACCTCTGCACGCAACCGCCTCGGAGATTAGAGGTTAGGATCCCACCACCGCCAGTCACTTTGATG
GCAGACAAAAAAATCCACCGGCTGATTACCACCCCTGACCTATTGGAACTTTTTATGGTTTTTCACTTCA
GTGTCCTAGTTGCCGGTGATCCCTAATAGTGTGGTGGGCCTTTTGAAGCTATTGACATGTCCCCGCTTCA
CTCACGTATAAGCATGTAATGAGGGGGGATAAGTGAGTGACTACGGAATGTCTTCCTCAGAATGCGGCGT
TATCTGTCTTGCGGGTTATAGTTCTGAACCAAGGGTTGCTCTGGAGAAAGTTGAAATACACTGCTCCGTG
ACGGACTTGACGGCATATGTTCAAACTACTTGCATATACAAAAGCAACATCGATGAGCCGATGGAAGCAG
CTTATGTTTTTCCGTTGAACGATGTAGCTCTTTTTAACTTTGAAGCAAGAATCGAGGACAGGATTATTGT
AGCTGAATGTCGTCCGCGTGCCGAGGCCAAAACTACCTATGACGATGCGGTGGCAACTGGGCATACAGCT
TACATAGCGGAACAGGATGAAGGTTGTGAAGATGTGTTTCGAATGCGACTGGGCAACATCCCGGGTCGTT
CTGCTGTCACAATTATGCTGAAATACGTAAACCAGCTGGATGCAGAGAGCTTGGTAGATGACAATATTCA
CACAAGAGCTACATTTACTCTACCAGGTTTTTTAAATCCGCGTTACACGCCAAAAGAGTCTCGTATCGAC
AAGGAGTTTGATATCATAGACCGGTCTGAAACGTTAAAACCATATTCCATGAATTTTACGGGTGATATTA
CCATGCCGTTTCGAATGATAGCAGTGTCTTCACCTCATGATAAATTTGAAGTTGAGTGGCGTTCAACCGA
TCAAACATCCGCAACGGTCAAACTATCCGCATTCCAGCCAGATCACGATTTGCAAATGGTGATTGATTTT
GAGCAGAAATTGGATTCTTTTGCCGTTTGTGAATGGGGCGATCGTCAAGCGAATAACATTCTTTCCAAAG
ACTGCATTATGGCTCAGTTCATACCCGATTTCACGGAGTTTGTGAACGAGATAGAGACGCGAACCGAGGT
GTACTTTATTATTGACCGCTCTGGCAGCATGAGCGGGAGCAATATTGAATGTGCGGCAGAGTCACTGTTA
CTGTTTCTCAAAAGTCTTCCATCAGGCTGCCGTTTTCAAATTATCGGCTTTGGTTCTACTTATGAAACAC
TGTTCCCGGAACCGGTTGAATACAATGAACAGAGCTTGGCCCGTGCGATCGAATGTCAGAGAAAATTGGA
GGCTGATCTCGGTGGTACAGAGGTATACCCGGCTCTGGAGGAGGCGCTTAAAGCTCCTTTAACGGGTTCC
GGTTGGTATAAGCAGATAATCTTCTTCACCGACGGGGATGTGTCCAATGCAGACGAGGTCATTGGTCTTG
TACGCTCCCATGTGAACCAGGCATGTATTTTCCCGATAGGAATTGGCTGTGGTGCGAGCACATATTTGGT
CAACGGAATCGCGCGTGCTGGTCGTGGTGTGTCCACATTTATTCGGCAACCTCAAGAATTGCGTGCTGCA
ACCATGAGTGTTCTGAATGCCGCGTTACAACCACGTGCTTCAAACGTCCACATTCAATGGGACCTTAAGT
CTTCGGATGCATCGGGTCGTTTGGTTCCATTGGATATAGTATCTATTCCACAGCGTGTACCGCCAATTTT
CAATGGACGCTTTGCCACAATCTTTGGCTTGTTGGACTACAATCACGAGCATACCCTTTCCGGTCATATC
ACTTTGGAGTGCGAGGTGATGAACAAAAAACAGACATCCGCTGTGAACATGGCTGATGTGATATCGGCAC
AACGAGTCCTGAAGGAGAATATTGACCTGCCATTACATCGGCTGGCAGGGAAAGTACAGTTGAATGAACT
CAGTGACCAGCACAAAGCGATCCAGATTCAAGGAAAAGAGAGAGATAACAAAGATATTGAGAAGGACACT
GAATGCGGAGAGTTTCGGAAGAAAATAGAACAGTTATCTAGTGCCTTGAATGTGATCTCACCGTTTACAG
CGTTTGTTGGTGTTGATCCGGTGAAGCGTGAACCCGTAAAACACGCTCGTCCATCTACTCCCCCTGATTT
CTTGCAATGCAGTGGCTTTGCATGTGCATCCATGGCTGCGACTGCTTTCGATGTACCAGATTGCGCATTG
AGAGGCATGGCTCAAGTCGAATGTGATGACGAATTCGAGATGAGCGCTGATGATGATGATGAGGATGGGC
AAATACAACCGGTACCATCATCCGTGAAGCCGAAAGAACGTGATCCGCTATTATGCCTGGTCGATTTGCA
ACGGGCCGATGGATCGTGGGTTTTGGATGCTGAGTTTTGCGAATGTCTAAGCTTATCACTCACTGTTGTG
CAGTCCGCTGTTCCCAAAACCTGGGATGCCATTCACACAAAGGGACCTGTACCCGAGGCTGCATGGGCTA
CTGCGCTCGCGTTGGCCTACTTCGAAACCACATTGGATACTCGTGCATCGGAGTGGAAGTTGTTGGCAAG
AAAAGCGAGTGGTTGGTTGATGAAGCAAGTCACTGTGGGAATCAGTGACGCAAACTGTGCTAAGGAATAC
TGTGATAATCTGATTGCCGAAGCGAAAACATTTCTGACGAATAAGATTTAGATTGAAAAGAATATACTGG
ACCCTGAGGACTTTATAACCGTTTTTTGACTTTATATTCTCATCTCATCTTTCATGTTCTGTTTCTTCAA
ATGATCGGTTTTTGCTTTTTGATTTGCGACTTGTTTCTCCCACGAAATAAACCCTGCAGATTTGTCATCT
CGTCTGTTTCGGATTTTTGTCATGTTCCGATTTTGTTTTTCGCTCCCGTCTCAAGGTTTGATTTCACTAG
AAAACCGCGAAATCAGCGTT
>MSTRG.10309.5 
TAATGATCGTACCAGAGGGCACACTCTGAAGCTTCGTAAGATGCATTCCACCGGCTTACCGGCCATCTAT
CGATTGTCAAAAAGAGTGACCAATCTCTGGAACGCTCTACCGACCGAAGTGGTGGAAGAGGAAACCGAGA
CACTATTCAAGAGGAAAGTGGACCAGACCCTGAAGGTTTATTGGCGGAGCACCGACATCCATCCGAGTGA
ATAGAGTACGATGTGATGGGTCTCATACGGGATGACTTCCCACTGCCCTTTATCTGAAGACTGTGACCTC
GTGCTTCTGAAGGTTAGTTCAGTTCAGTTTGCACGGGGCTTGGAATGTCTTCCTCAGAATGCGGCGTTAT
CTGTCTTGCGGGTTATAGTTCTGAACCAAGGGTTGCTCTGGAGAAAGTTGAAATACACTGCTCCGTGACG
GACTTGACGGCATATGTTCAAACTACTTGCATATACAAAAGCAACATCGATGAGCCGATGGAAGCAGCTT
ATGTTTTTCCGTTGAACGATGTAGCTCTTTTTAACTTTGAAGCAAGAATCGAGGACAGGATTATTGTAGC
TGAATGTCGTCCGCGTGCCGAGGCCAAAACTACCTATGACGATGCGGTGGCAACTGGGCATACAGCTTAC
ATAGCGGAACAGGATGAAGGTTGTGAAGATGTGTTTCGAATGCGACTGGGCAACATCCCGGGTCGTTCTG
CTGTCACAATTATGCTGAAATACGTAAACCAGCTGGATGCAGAGAGCTTGGTAGATGACAATATTCACAC
AAGAGCTACATTTACTCTACCAGGTTTTTTAAATCCGCGTTACACGCCAAAAGAGTCTCGTATCGACAAG
GAGTTTGATATCATAGACCGGTCTGAAACGTTAAAACCATATTCCATGAATTTTACGGGTGATATTACCA
TGCCGTTTCGAATGATAGCAGTGTCTTCACCTCATGATAAATTTGAAGTTGAGTGGCGTTCAACCGATCA
AACATCCGCAACGGTCAAACTATCCGCATTCCAGCCAGATCACGATTTGCAAATGGTGATTGATTTTGAG
CAGAAATTGGATTCTTTTGCCGTTTGTGAATGGGGCGATCGTCAAGCGAATAACATTCTTTCCAAAGACT
GCATTATGGCTCAGTTCATACCCGATTTCACGGAGTTTGTGAACGAGATAGAGACGCGAACCGAGGTGTA
CTTTATTATTGACCGCTCTGGCAGCATGAGCGGGAGCAATATTGAATGTGCGGCAGAGTCACTGTTACTG
TTTCTCAAAAGTCTTCCATCAGGCTGCCGTTTTCAAATTATCGGCTTTGGTTCTACTTATGAAACACTGT
TCCCGGAACCGGTTGAATACAATGAACAGAGCTTGGCCCGTGCGATCGAATGTCAGAGAAAATTGGAGGC
TGATCTCGGTGGTACAGAGGTATACCCGGCTCTGGAGGAGGCGCTTAAAGCTCCTTTAACGGGTTCCGGT
TGGTATAAGCAGATAATCTTCTTCACCGACGGGGATGTGTCCAATGCAGACGAGGTCATTGGTCTTGTAC
GCTCCCATGTGAACCAGGCATGTATTTTCCCGATAGGAATTGGCTGTGGTGCGAGCACATATTTGGTCAA
CGGAATCGCGCGTGCTGGTCGTGGTGTGTCCACATTTATTCGGCAACCTCAAGAATTGCGTGCTGCAACC
ATGAGTGTTCTGAATGCCGCGTTACAACCACGTGCTTCAAACGTCCACATTCAATGGGACCTTAAGTCTT
CGGATGCATCGGGTCGTTTGGTTCCATTGGATATAGTATCTATTCCACAGCGTGTACCGCCAATTTTCAA
TGGACGCTTTGCCACAATCTTTGGCTTGTTGGACTACAATCACGAGCATACCCTTTCCGGTCATATCACT
TTGGAGTGCGAGGTGATGAACAAAAAACAGACATCCGCTGTGAACATGGCTGATGTGATATCGGCACAAC
GAGTCCTGAAGGAGAATATTGACCTGCCATTACATCGGCTGGCAGGGAAAGTACAGTTGAATGAACTCAG
TGACCAGCACAAAGCGATCCAGATTCAAGGAAAAGAGAGAGATAACAAAGATATTGAGAAGGACACTGAA
TGCGGAGAGTTTCGGAAGAAAATAGAACAGTTATCTAGTGCCTTGAATGTGATCTCACCGTTTACAGCGT
TTGTTGGTGTTGATCCGGTGAAGCGTGAACCCGTAAAACACGCTCGTCCATCTACTCCCCCTGATTTCTT
GCAATGCAGTGGCTTTGCATGTGCATCCATGGCTGCGACTGCTTTCGATGTACCAGATTGCGCATTGAGA
GGCATGGCTCAAGTCGAATGTGATGACGAATTCGAGATGAGCGCTGATGATGATGATGAGGATGGGCAAA
TACAACCGGTACCATCATCCGTGAAGCCGAAAGAACGTGATCCGCTATTATGCCTGGTCGATTTGCAACG
GGCCGATGGATCGTGGGTTTTGGATGCTGAGTTTTGCGAATGTCTAAGCTTATCACTCACTGTTGTGCAG
TCCGCTGTTCCCAAAACCTGGGATGCCATTCACACAAAGGGACCTGTACCCGAGGCTGCATGGGCTACTG
CGCTCGCGTTGGCCTACTTCGAAACCACATTGGATACTCGTGCATCGGAGTGGAAGTTGTTGGCAAGAAA
AGCGAGTGGTTGGTTGATGAAGCAAGTCACTGTGGGAATCAGTGACGCAAACTGTGCTAAGGAATACTGT
GATAATCTGATTGCCGAAGCGAAAACATTTCTGACGAATAAGATTTAGATTGAAAAGAATATACTGGACC
CTGAGGACTTTATAACCGTTTTTTGACTTTATATTCTCATCTCATCTTTCATGTTCTGTTTCTTCAAATG
ATCGGTTTTTGCTTTTTGATTTGCGACTTGTTTCTCCCACGAAATAAACCCTGCAGATTTG
>maker-scaffold10x_283_pilon-snap-gene-0.2-mRNA-1 
CTCATCTATGCCAGGCGATTAAAACGCGGTGAGTTGTGCCGGGAAGTACAGTCGGAATTCCCGCTCAGGA
ATAATGATCGTACCAGAGGGCACACTCTGAAGCTTCGTAAGATGCATTCCACCGGCTTACCGGCCATCTA
TCGATTGTCAAAAAGAGTGACCAATCTCTGGAACGCTCTACCGACCGAAGTGGTGGAAGAGGAAACCGAG
ACACTATTCAAGAGGAAAGTGGACCAGACCCTGAAGGTTTATTGGCGGAGCACCGACATCCATCCGAGTG
AATAGAGTACGATGTGATGGGTCTCATACGGGATGACTTCCCACTGCCCTTTATCTGAAGACTGTGACCT
CGTGCTTCTGAAGGTTAGTTCAGTTCAGTTTGCACGGGGCTTGGAATGTCTTCCTCAGAATGCGGCGTTA
TCTGTCTTGCGGGTTATAGTTCTGAACCAAGGGTTGCTCTGGAGAAAGTTGAAATACACTGCTCCGTGAC
GGACTTGACGGCATATGTTCAAACTACTTGCATATACAAAAGCAACATCGATGAGCCGATGGAAGCAGCT
TATGTTTTTCCGTTGAACGATGTAGCTCTTTTTAACTTTGAAGCAAGAATCGAGGACAGGATTATTGTAG
CTGAATGTCGTCCGCGTGCCGAGGCCAAAACTACCTATGACGATGCGGTGGCAACTGGGCATACAGCTTA
CATAGCGGAACAGGATGAAGGTTGTGAAGATGTGTTTCGAATGCGACTGGGCAACATCCCGGGTCGTTCT
GCTGTCACAATTATGCTGAAATACGTAAACCAGCTGGATGCAGAGAGCTTGGTAGATGACAATATTCACA
CAAGAGCTACATTTACTCTACCAGGTTTTTTAAATCCGCGTTACACGCCAAAAGAGTCTCGTATCGACAA
GGAGTTTGATATCATAGACCGGTCTGAAACGTTAAAACCATATTCCATGAATTTTACGGGTGATATTACC
ATGCCGTTTCGAATGATAGCAGTGTCTTCACCTCATGATAAATTTGAAGTTGAGTGGCGTTCAACCGATC
AAACATCCGCAACGGTCAAACTATCCGCATTCCAGCCAGATCACGATTTGCAAATGGTGATTGATTTTGA
GCAGAAATTGGATTCTTTTGCCGTTTGTGAATGGGGCGATCGTCAAGCGAATAACATTCTTTCCAAAGAC
TGCATTATGGCTCAGTTCATACCCGATTTCACGGAGTTTGTGAACGAGATAGAGACGCGAACCGAGGTGT
ACTTTATTATTGACCGCTCTGGCAGCATGAGCGGGAGCAATATTGAATGTGCGGCAGAGTCACTGTTACT
GTTTCTCAAAAGTCTTCCATCAGGCTGCCGTTTTCAAATTATCGGCTTTGGTTCTACTTATGAAACACTG
TTCCCGGAACCGGTTGAATACAATGAACAGAGCTTGGCCCGTGCGATCGAATGTCAGAGAAAATTGGAGG
CTGATCTCGGTGGTACAGAGGTATACCCGGCTCTGGAGGAGGCGCTTAAAGCTCCTTTAACGGGTTCCGG
TTGGTATAAGCAGATAATCTTCTTCACCGACGGGGATGTGTCCAATGCAGACGAGGTCATTGGTCTTGTA
CGCTCCCATGTGAACCAGGCATGTATTTTCCCGATAGGAATTGGCTGTGGTGCGAGCACATATTTGGTCA
ACGGAATCGCGCGTGCTGGTCGTGGTGTGTCCACATTTATTCGGCAACCTCAAGAATTGCGTGCTGCAAC
CATGAGTGTTCTGAATGCCGCGTTACAACCACGTGCTTCAAACGTCCACATTCAATGGGACCTTAAGTCT
TCGGATGCATCGGGTCGTTTGGTTCCATTGGATATAGTATCTATTCCACAGCGTGTACCGCCAATTTTCA
ATGGACGCTTTGCCACAATCTTTGGCTTGTTGGACTACAATCACGAGCATACCCTTTCCGGTCATATCAC
TTTGGAGTGCGAGGTGATGAACAAAAAACAGACATCCGCTGTGAACATGGCTGATGTGATATCGGCACAA
CGAGTCCTGAAGGAGAATATTGACCTGCCATTACATCGGCTGGCAGGGAAAGTACAGTTGAATGAACTCA
GTGACCAGCACAAAGCGATCCAGATTCAAGGAAAAGAGAGAGATAACAAAGATATTGAGAAGGACACTGA
ATGCGGAGAGTTTCGGAAGAAAATAGAACAGTTATCTAGTGCCTTGAATGTGATCTCACCGTTTACAGCG
TTTGTTGGTGTTGATCCGGTGAAGCGTGTGGCTTTGCATGTGCAT
>MSTRG.10304.1 
CAAAAAGCTTCGGCTAACAATTAGTGACGGCATGAAATATCATTTAGTGAAATATTGTTGTGTCCATGGG
AGCCGAAAAGGTGGAGGTGGATCAAGGTTAGAATAATTGTATGTTAATGTCTAACTTCATTGTAGATACG
AAACCTGGAGTACAGAGCTTTCGTCACCTTGGTCGCCAAAGTAACTGGATATCTTATTGCAAAGTGGTGT
ATGGTCCATAGTCATAAGTTCCGAATAGGCAATCCTGGTTTATATGTGGCCAACCGAAGGCTGGCAGCGT
TTCAAGAGTATATGGTATATCACTTAATGGATACGTTCCATAATGCAGC
>MSTRG.10305.1 
CAAAATGTGCGTTACGCGACTGAAACGTCCCGTGAAATGAATAAATCGAGTGATGAATTAGCTACAAAAA
AATGTGAAGAAATTGGAAAATCAAATATCACTCCAAAAAAATCAGATGAACCGAAATGTGACTTCTGGAT
ATTAAATTACTCAGAGTCATCGTTGAGAGATCTACCAAAACTTAGCCAGGAAAAACTTCTCTGCTATGAA
CTGAAAGCAGCAGGGAACAAAATTAGCTATATCAATCCGGATATTCAAAAACTGCGGTTATTGACTACTG
TTGATTTGAGTCGAAACAGGCTCGCTACTTTCCCATCAGTATTGTGCAGATTACGATATTTGAAATCACT
AATGTTGATGGGAAATATGCTTTCCAATATCCCAAATGATATAGAAAACCTGAAGGTGCTGGAAGAACTG
GATATTCAAGCAAACCAGTTTAGAGAGTTTCCGGAAGCAGTCTGCAACTTATGTTCCTTACGAATTCTAT
CGGCTGCAAAAAATCCTTTCGGATTACTACCGCTGTGTTGTCTCCCGTGGTCTGGCGCACATTATGGCTT
ATTTGGTTCATCTTGCATGCGGTCGGCGCAAATTGTCTGCCGGACAAACAGAACCTATCGGACGCTACGC
ATTTCTGGCGGATGCTCAAGAGCATCCGATAGGTTTGCTTCCCAGTCTGATGCCATCGGCAGTCGCCGAG
AATCGGGCAGGTCGACACGGAGGAAAACGCACAAGTCCGAATCGATCTCGTCCAAGGCCGTCGGACGGAT
CTGGTGATACTTGGTCCAGTTCAGACATGTCAACGTACAACGCGCCCGAGCGATCTCCCAGATCGTTTGA
CAATGCTTCTGAATACCCCAGTCATGGTGATGATCCCCGAATCCCGAAAACCAAGTCCGTTGCAACACTC
ACTGGTAGTCCAGTATCAGGTTCGAAAGAACACCATCCTCGTCCCGATTCCGGTTACAGTACGGCTGGCT
ACCTGGGCAGTGCAGTTCCTGGTCAAGAAAGGGATTCATTACGAGGTGGACGTGGCAGACTTTCTCCGCA
ATGGGCCAAATCGCCTGAAGCGTCACGATCTCCAAAACGGATGACTTCAAATGTGAAGGCGGAGTTCGGC
TCTTCTGACCGAATTGCTGGACACTCGGTATCGACTGCCTCGTCTAGTTCAACAGAAGAGGACCAGTTGG
AACAAACTGTCGTAACCACATCCACAACAAAACATAGTTTACCTGTAAATAAGAGAGGCCCCGGAACCAG
GACACCCGTGAAAATCTCCGCAACTGGTCAGCATACACGCTCCCGGAGCACAAGCCGTTCTGGTCCACTG
AGGGGCGCCCACCGAACAAAGCCAGCCATTTCCTCAAAAACTTCGATGGCGGATCCTCCTTCACTAGTTC
AAAGTCCCAGAAGACCTGGTCGATTAGTAAATGGCGTCAACGGAGGTGGCCGGCAACACATATTGGTCTC
GAATTCTCGACTAACCACAACCTCTGGACACTCGACTGCACGACAGATTTCAGACCAGGATTCTTCACCA
GTTCAAAGCCAGTCCAGTAGCTCGATGAGTCAGTCCACACTAGCACCTTCCATACATGATCATTCGCGTG
ATCTTACAGGAGGATCCGGAATACGTATCCCACGTAATCATGGGCGTTCTTCATTGCCCAGTGATATTCA
TAACAAAATGCCTTTCACTACCCCGAAGAAACAGTCAAGCAAAGTCGCTGAGAAGATAGACGGGCACAGG
ACACAATTAACAAAGCGCGTCGGTCATCCCCCTGATTTCGATCTTCCGAACGCCCGGATTACGAAGCGCG
CCTCTGCGGACCCAGTTTCCGGCGTGCACGTGACAAACTCCACCGGAGTATCACGTGTTAAACCTGCGCA
ATTACCCTCCACGATCCCTCCAAGTTTGACAGCGAGCAGGACTGATTCTCGTGTCGGAGTTGCATTGCAA
GTGCAAAAGGAAAAGACTTACCGAACACCAGGAGATGCTAGAAGAAAATCATCCACTAGTTTCCCGTTAA
AACCTGTGCAAACGGAAAATGAACATTTTGACGCGCATTCATCATGGGATTTGTTCAGCACTGATGAAGA
AGAGAAATTGGCACGGTTGAAAAAGTTTCTACAGGCTGATTTGAAAATTCGTTTGCCGAGTGAGACGAAA
AAGCTCGCAATGGAGCTGAGCAACGGGAAAATTTTGACAAGCTGGTTAAATCACATTCTGGGACCCAGTC
TGCGACTGAAGTACCCTTTTCCACTGGATGTACCTCCAAATGATCGAAGAACCCGAGCAGAATTAATCAA
ACATTTGCGCCGTTGCAAGGAGCTCATGTCGGTGCGTGGTGTCCCAAAGGAAGAACTATTCCTTATAGAA
CCTTTGGTGGATGCAAACAGCCCGTTGGGTATTCTCAGTTTGGCCACTGCTATTGAACGCTTGCGATCTT
ATTCCCGCAAATCCCATCGCGATTCCACAACGGTATCTCGGCTTCCATCTGCGACCACCAACAGTACAAC
ACACAAATCATCAAAGTCGCCTGACCGTCCAGAACCATCTCGAAAGGCCTCAAACGCCCAGGCTTCGTTG
GTATCTCCATCTTCTGCATGGCCGCAACATTTATGCTCTGATGTTTAGAGTATTGTATGATATTATTTAT
TATGGTCTAAGTAAATACATCATTAGTGCAATTGATCTCAAGCGGCGCGGGCTATTTACTGTCAATTCCT
GTCACTCAGTGCTCCGCTACTGCCTATTCCTCGCCTAAAATCAACGCCCATTTTGACTACATTTACACTT
TCAACTTCAGATATCTTTGTACTTTCCTCTGTATGAAAACCAGCCACATTACAATTAAAGTCAAAAACAC
TG
>maker-scaffold10x_284_pilon-snap-gene-0.91-mRNA-1 
CAAAATGTGCGTTACGCGACTGAAACGTCCCGTGAAATGAATAAATCGAGTGATGAATTAGCTACAAAAA
AATGTGAAGAAATTGGAAAATCAAATATCACTCCAAAAAAATCAGATGAACCGAAATGTGACTTCTGGAT
ATTAAATTACTCAGAGTCATCGTTGAGAGATCTACCAAAACTTAGCCAGGAAAAACTTCTCTGCTATGAA
CTGAAAGCAGCAGGGAACAAAATTAGCTATATCAATCCGGATATTCAAAAACTGCGGTTATTGACTACTG
TTGATTTGAGTCGAAACAGGCTCGCTACTTTCCCATCAGTATTGTGCAGATTACGATATTTGAAATCACT
AATGTTGATGGGAAATATGCTTTCCAATATCCCAAATGATATAGAAAACCTGAAGGTGCTGGAAGAACTG
GATATTCAAGCAAACCAGTTTAGAGAGTTTCCGGAAGCAGTCTGCAACTTATGTTCCTTACGAATTCTAT
CGGCTGCAAAAAATCCTTTCGGATTACTACCGCTGTCCATTGAACGGATGAAAACACTTCGGCATTTGGA
TTTGAGAGATACGCGTTTGGTTGAACTGCCAACGCAATTACAACAAATGGTGGAACTTGAATCATTGCTG
CTAGAGGGGACACCTCTAAGAATTCCGCCTATGTCGGTTGTCTCCCGTGGTCTGGCGCACATTATGGCTT
ATTTGGTTCATCTTGCATGCGGTCGGCGCAAATTGTCTGCCGGACAAACAGAACCTATCGGACGCTACGC
ATTTCTGGCGGATGCTCAAGAGCATCCGATAGGTTTGCTTCCCAGTCTGATGCCATCGGCAGTCGCCGAG
AATCGGGCAGGTCGACACGGAGGAAAACGCACAAGTCCGAATCGATCTCGTCCAAGGCCGTCGGACGGAT
CTGGTGATACTTGGTCCAGTTCAGACATGTCAACGTACAACGCGCCCGAGCGATCTCCCAGATCGTTTGA
CAATGCTTCTGAATACCCCAGTCATGGTGATGATCCCCGAATCCCGAAAACCAAGTCCGTTGCAACACTC
ACTGGTAGTCCAGTATCAGGTTCGAAAGAACACCATCCTCGTCCCGATTCCGGTTACAGTACGGCTGGCT
ACCTGGGCAGTGCAGTTCCTGGTCAAGAAAGGGATTCATTACGAGGTGGACGTGGCAGACTTTCTCCGCA
ATGGGCCAAATCGCCTGAAGCGTCACGATCTCCAAAACGGATGACTTCAAATGTGAAGGCGGAGTTCGGC
TCTTCTGACCGAATTGCTGGACACTCGGTATCGACTGCCTCGTCTAGTTCAACAGAAGAGGACCAGTTGG
AACAAACTGTCGTAACCACATCCACAACAAAACATAGTTTACCTGTAAATAAGAGAGGCCCCGGAACCAG
GACACCCGTGAAAATCTCCGCAACTGGTCAGCATACACGCTCCCGGAGCACAAGCCGTTCTGGTCCACTG
AGGGGCGCCCACCGAACAAAGCCAGCCATTTCCTCAAAAACTTCGATGGCGGATCCTCCTTCACTAGTTC
AAAGTCCCAGAAGACCTGGTCGATTAGTAAATGGCGTCAACGGAGGTGGCCGGCAACACATATTGGTCTC
GAATTCTCGACTAACCACAACCTCTGGACACTCGACTGCACGACAGATTTCAGACCAGGATTCTTCACCA
GTTCAAAGCCAGTCCAGTAGCTCGATGAGTCAGTCCACACTAGCACCTTCCATACATGATCATTCGCGTG
ATCTTACAGGAGGATCCGGAATACGTATCCCACGTAATCATGGGCGTTCTTCATTGCCCAGTGATATTCA
TAACAAAATGCCTTTCACTACCCCGAAGAAACAGTCAAGCAAAGTCGCTGAGAAGATAGACGGGCACAGG
ACACAATTAACAAAGCGCGTCGGTCATCCCCCTGATTTCGATCTTCCGAACGCCCGGATTACGAAGCGCG
CCTCTGCGGACCCAGTTTCCGGCGTGCACGTGACAAACTCCACCGGAGTATCACGTGTTAAACCTGCGCA
ATTACCCTCCACGATCCCTCCAAGTTTGACAGCGAGCAGGACTGATTCTCGTGTCGGAGTTGCATTGCAA
GTGCAAAAGGAAAAGACTTACCGAACACCAGGAGATGCTAGAAGAAAATCATCCACTAGTTTCCCGTTAA
AACCTGTGCAAACGGAAAATGAACATTTTGACGCGCATTCATCATGGGATTTGTTCAGCACTGATGAAGA
AGAGAAATTGGCACGGTTGAAAAAGTTTCTACAGGCTGATTTGAAAATTCGTTTGCCGAGTGAGACGAAA
AAGCTCGCAATGGAGCTGAGCAACGGGAAAATTTTGACAAGCTGGTTAAATCACATTCTGGGACCCAGTC
TGCGACTGAAGTACCCTTTTCCACTGGATGTACCTCCAAATGATCGAAGAACCCGAGCAGAATTAATCAA
ACATTTGCGCCGTTGCAAGGAGCTCATGTCGGTGCGTGGTGTCCCAAAGGAAGAACTATTCCTTATAGAA
CCTTTGGTGGATGCAAACAGCCCGTTGGGTATTCTCAGTTTGGCCACTGCTATTGAACGCTTGCGATCTT
ATTCCCGCAAATCCCATCGCGATTCCACAACGGTATCTCGGCTTCCATCTGCGACCACCAACAGTACAAC
ACACAAATCATCAAAGTCGCCTGACCGTCCAGAACCATCTCGAAAGGCCTCAAACGCCCAGGCTTCGTTG
GTATCTCCATCTTCTGCATGGCCGCAACATTTATGCTCTGATGTTTAGAGTATTGTATGATATTATTTAT
TATGGTCTAAGTAAATACATCATTAGTGCAATTGATCTCAAGCGGCGCGGGCTATTTACTGTCAATTCCT
GTCACTCAGTGCTCCGCTACTGCCTATTCCTCGCCTAAAATCAACGCCCATTTTGACTACATTTACACTT
TCAACTTCAGATATCTTTGTACTTTCCTCTGTATGAAAACCAGCCACATTACAATTAAAGTCAAAAACAC
TGTAGAATTACAAACATGGTTTTTCAGTCCACTTTGGCACCTTGTGACAGTCGAGGCCAAACTCGGCATT
TGCATTATCACCGGTGCATTGAACTCCTAAGGCACATTTTGATTTGAAAATCACCGCCGGTGGTCAAAGA
GTCTTCATGGCTGACGTAGACCTGTCTGTTTTGGGTCCGAATACTGCAGCCGCCGGTGACTTTCTCCACT
TACTAGCATCTGACTTGTCCCTATCCCCCACCTAAAGTAATGTTCCATTATCTCACTATAAAACACGAAT
AGTGGAAGCCAAAGAAAAATTAGGATGAAATATCTCGGTTTAAAGGCATTTGAATGATTATATCACTAAT
GAGTTATTGCAGTGCAACGCAATCTCACATAGTGTGTTGCAAAAGGCAAAGACAACACAGTCAACTAATA
TCAGATGTGATCAAAAGTCTCCATCGGAGTGTAATTATTTTGATAATTTATTACCCTAATTTCATCACAT
TCCCTATCGAAAAAACCGGGACTTCATTATCGTTCCTTGTCTTTGCTGAGAGTGAGGTGTCAACTGGTAT
AAAGTAGGGAACAGTATCGAATCTTGGTCACCTCTTCGTCATAATTCATTAATGGGACTCTTACTCTGAC
ACCCGCAGTATTGTTATGTTGAAAAGAAACAGAAATCGGTATGATCTTTCGCAGCACATTAGACGTGCAT
GTTGATTTTGTACAGCCCTGGACTCATCATGCTGATAAGTGTAGAAACTTTTCAAGATTTTCATTAGCAA
ATATGAGAACATTTATGTCCAGGACCGGGTCGACGACCGTGGGCTTGTCAATCAGTTCATCACTGGTACG
GGATCCTAGTGGCACGACCTTTGATACTCAAATCCAGTTCAAATACTCAGTAAAATATAGTAACGACTCG
ATTGTTTGCTCCCCAGATTACCGAACAACACGTGAAAACACTTGCAACGGACGCAAAACAAAACAATTTA
CTTCACTAGCCACAGTAAACAGCTCATCCTCCACATTCAAGCGTTTCAAAAATGTTCTTGGAGGTATAAA
AAGTTGTTCGTTGCTGATTCGTTTATGGGATATCATTTTTTTAAATTTTACTCAAAAGTGTGAACATTAA
AATATGGCCAGGACGGCTACAATGAGAACGAAAGCCCAAGACAATACATCACAGTTTTACTCATGACCGA
TCGTGATCGAGTAATATATTCACAAGTCACCTCAAAATCACAAGGTTCGAATCCAGCCACCAGTGAGGAA
CATTGATGGAATAAAGGAGGTTATTCGATGTCACACCACTTGCATCATCGCCTGATTTATTTGGGACCTT
ATGCAATTCTCCACTACGAGTCTGAGAGTTAAACAGACAGTCAGCCCAAAGCAATAAGTATCTTAGGCTA
CGAGATGTGCCTCTTCCACTGCATTTAAG
>maker-scaffold10x_284_pilon-augustus-gene-0.140-mRNA-1 
ATGTTCTTTACTTTGGGTCACGAGAAAATCCACGGTTTTAACGGGAAACTAGTGGATGATTTTCTTCTAG
CATCTCCTGGTGTTCGGACGGTATTGATGACGATGGCCATACTGATGAAAATGGTGATGATGATGATGAT
TCGGTTTGAGATGGTGATGATGATGATGATGTTGTTGATGTTGTTGATGCTGTCTCTTTTGCGCACTGCA
GAGGTGAGGTGCTGGGACATCCCGTTAGACTACATAGAAAACACTCCTCCCGAAACCAATATCGACCTCA
ATGATACTATTTGA
>trnascan-scaffold10x_284_pilon-noncoding-Pseudo_GGT-gene-0.50-tRNA-1 
GCCGTGATAGCTCACCTGATAGAGTATTCGCCCGGTAAGCGGAATGTCTACGGTTCGATGCCAGCTTGCG
GCG
>trnascan-scaffold10x_284_pilon-noncoding-Pseudo_GGT-gene-0.51-tRNA-1 
GCCGTGATAGCTCACCTGATAGAGTATTCGCCCGGTAAGCGGAATGTCTACGGTTCGATGCCAGCTTGCG
GCG
>trnascan-scaffold10x_284_pilon-noncoding-Undet_NNN-gene-0.52-tRNA-1 
GGCTGCTCAGCTGGTAGAGCGCTCGCGGTATTAAACCGAGAGTGGTCTCCATGCGTGGGTTCGAATCCCG
CCGAGGCCA
>MSTRG.10310.1 
GTTCACGGATCACCGCCAGACGGTTGGCCACAAAGGTTTCGAAACGAGACTTGGTATTTCGTATCGACTG
CAAAACAATTAGCGAGTCTGTCCAGAACGTAGTCGAGCAGATAGGAACGGAAAGTTCTTCTTTGGCAAAG
GCGACTAATCTTACTGAGACAACAGCAGCCGCAAGCTCCAAGCGCGGGATGGTCACGGATTTCAAGGGGG
CTACACGAGACTTCGCCAATATTAGAGAACAGTTTATCATTCCATCTTCGGTAACAGATCGTAAATAGAG
TGCTGCTCCATAACCCAGTTCTGAAGCGTCACTAAATGCATGTAGTTCCAGTCTTGGATCCGTTTTTTCA
TTCATCGGTCGTATACAACGGTCGATTCGTAGATTAGATACTGCTTGAATTTCACTGAGACACACAAT
>MSTRG.10311.1 
TCACTGATTTAGTCATCGCTCAAATTTGCACTCCTCGTCGCCATAGTTTATTTCATTCGCTGGCTGTTGA
ATCATTTGGATCGTGGGAGGGCTGTGACTGAAGCAAACAGAAGAAAAAGTTATTCATAGCAGTCTAACAA
ATGTGTGAATGAATCACTTACCCAATGAATCAGTTATTCTCTTGGCATTCGTGAGCCTTATACAGTCAGA
CTGCCGACGTCAGATCGCCTAAATAGATAACAGTCCAAATTATTTTCTGTGAAAATCTTACGCTGAGTTG
TAATTCTCACTTTTTTGCGAAAAAAAAACCCGGAAATAAGTGGAGCCACAGAATATACGGAAATAAATGA
GTCATCATTGGTGTGACCTATCTGACAATCTTCCACAGATGGTGGCAACCATTTTTTGGGGAGACGTATC
AGGGTCGTCCCGTTGACAACGTGTCAGTCAGAAGAAAAACGTCATCCGAGAATAAAAATAAATTGTTTAC
CACTCTGAGGTATGACGATGAGATCATCAAATCAGAAACGATCAACCCGATGAAAAAGAAAAATCTTCCG
TGGATTCAGCGTTACTATCAGCTACTTAGTTTGCTATATGTTGGTCATGTGAGGAACGGTTCCTTGGCGT
ACCGAGCTTATGAAATGGAGAAACAGTTGCGCGTCGATCCGGAAGCCTACAACTATCATTTTTATCCCCA
ATCGGTGGACCTGGATGACGTCGTTAAAACAATACAGGCAGGTAAACCATCTACCACGAAGCCAATCAAC
AATCCACATGTGCCAGTTCTTGCTACACCAACTAATATGTGCAAAGATGAAAGTGGATCTGGAACTTTTT
ATGACCTTCTAGTTGCAATCAAAACTTGCGTTCAATGCGTGGGACGAAGAATGCATGCAAGAAGCACATT
TATGACAAAAAATCTGTGGGGGCGTTTTCGTATTCGGTTTTTCTTTGTGACCGGCTTGCCTTCAAAATCA
CAACCCAACTTTTTCCACTTCGATGGCATCAACGTCAGTTTTCCAAAAAGAAGGTATAATGAAGTCGGGT
GGTGGGTAGCTCAAACGAATCTGTTCAGTGAATCATCCAGGTACGGGGATTTGTTAGTCGGAGATTTCGA
AGATCACTACTACTCACTGTATACAAAACAATTGTTCACATTTCGTTGGCTTTCAGCTAATTGTACTCGA
TTTTCCAAATTATTCTTATTTCTGGACGATGACTATGGTGTGTTACCGGTCAACCTTATTCGTTTTGTCC
AGTCTCTGCCATCAGAGATTCTACCAAGCCTGAATGTAGGTATCCGTTTTCAGAACCAGTTTCTTGTTCG
CGACAATCGCAGTAAATGGGGCATGTCGAGAAACGAGATCCCGTGGCCAATTTACGCACCCTACTTTGCC
GGGGCCGCGTTCATGCTCGGAAAAGATGTGCTCACCGATCTGGCCATCGGTATGTTGTTCCAAGCGCCGG
GGCGCATTGACGACGCAGTGATGGGTATCACCATGTTCCGACTACGCAATCCTGTTTACACAACCAAAAA
ATTCAGCCATTATGTGGACAGTACAGCCGACATGCAAACTAAAGTGTGTGCTCCGACCACATATATCGAC
AAGTACTTTGATTGGCGTACTAACAGTTTTCGGCAAAAGAAATGATTATCATGCAGTAATAGTCTGAAAT
GTTAATAGAATGCCTAAGAGGCACAAAACAATTTATTTACATACATCTTAGCTTCGTTTTTGTGATTACT
TCTAAATTTGATTGGAAATGTCTCCCGACTACAAAGTGTTCTCCAGTGATCATCCCCTCAATGATTACAG
AACCTATTTTCCAGAATGTAATATTGTTTGTAAACATTCCTAACATTTGCATTAATCCTACTTTGACAAT
CATTACGGCGGAAGCTGTTTGGGTCCAATTCAGAAGGAAGTAGATTCACAAGCATATTTTAGCTTATTCC
CTCGCAGCATGGGAGTAATTTTTCGACACAATATTCGTGTTTTATTATGAGTAGC
>MSTRG.10311.2 
TCACTGATTTAGTCATCGCTCAAATTTGCACTCCTCGTCGCCATAGTTTATTTCATTCGCTGGCTGTTGA
ATCATTTGGATCGTGGGAGGGCTGTGACTGAAGCAAACAGAAGAAAAAGTTATTCATAGCAGTCTAACAA
ATGTGTGAATGAATCACTTACCCAATGAATCAGTTATTCTCTTGGCATTCGTGAGCCTTATACAGTCAGA
CTGCCGACGTCAGATCGCCTAAATAGATAACAGTCCAAATTATTTTCTGTGAAAATCTTACGCTGAGTTG
TAATTCTCACTTTTTTGCGAAAAAAAAACCCGGAAATAAGTGGAGCCACAGAATATACGGAAATAAATGA
GGTACATTCGAATCGTCAATACCGTCGTGGCAGTCATCATTGGTGTGACCTATCTGACAATCTTCCACAG
ATGGTGGCAACCATTTTTTGGGGAGACGTATCAGGGTCGTCCCGTTGACAACGTGTCAGTCAGAAGAAAA
ACGTCATCCGAGAATAAAAATAAATTGTTTACCACTCTGAGGTATGACGATGAGATCATCAAATCAGAAA
CGATCAACCCGATGAAAAAGAAAAATCTTCCGTGGATTCAGCGTTACTATCAGCTACTTAGTTTGCTATA
TGTTGGTCATGTGAGGAACGGTTCCTTGGCGTACCGAGCTTATGAAATGGAGAAACAGTTGCGCGTCGAT
CCGGAAGCCTACAACTATCATTTTTATCCCCAATCGGTGGACCTGGATGACGTCGTTAAAACAATACAGG
CAGGTAAACCATCTACCACGAAGCCAATCAACAATCCACATGTGCCAGTTCTTGCTACACCAACTAATAT
GTGCAAAGATGAAAGTGGATCTGGAACTTTTTATGACCTTCTAGTTGCAATCAAAACTTGCGTTCAATGC
GTGGGACGAAGAATGCATGCAAGAAGCACATTTATGACAAAAAATCTGTGGGGGCGTTTTCGTATTCGGT
TTTTCTTTGTGACCGGCTTGCCTTCAAAATCACAACCCAACTTTTTCCACTTCGATGGCATCAACGTCAG
TTTTCCAAAAAGAAGGTATAATGAAGTCGGGTGGTGGGTAGCTCAAACGAATCTGTTCAGTGAATCATCC
AGGTACGGGGATTTGTTAGTCGGAGATTTCGAAGATCACTACTACTCACTGTATACAAAACAATTGTTCA
CATTTCGTTGGCTTTCAGCTAATTGTACTCGATTTTCCAAATTATTCTTATTTCTGGACGATGACTATGG
TGTGTTACCGGTCAACCTTATTCGTTTTGTCCAGTCTCTGCCATCAGAGATTCTACCAAGCCTGAATGTA
GGTATCCGTTTTCAGAACCAGTTTCTTGTTCGCGACAATCGCAGTAAATGGGGCATGTCGAGAAACGAGA
TCCCGTGGCCAATTTACGCACCCTACTTTGCCGGGGCCGCGTTCATGCTCGGAAAAGATGTGCTCACCGA
TCTGGCCATCGGTATGTTGTTCCAAGCGCCGGGGCGCATTGACGACGCAGTGATGGGTATCACCATGTTC
CGACTACGCAATCCTGTTTACACAACCAAAAAATTCAGCCATTATGTGGACAGTACAGCCGACATGCAAA
CT
>MSTRG.10311.3 
TCACTGATTTAGTCATCGCTCAAATTTGCACTCCTCGTCGCCATAGTTTATTTCATTCGCTGGCTGTTGA
ATCATTTGGATCGTGGGAGGGCTGTGACTGAAGCAAACAGAAGAAAAAGTTATTCATAGCAGTCTAACAA
ATGTGTGAATGAATCACTTACCCAATGAATCAGTTATTCTCTTGGCATTCGTGAGCCTTATACAGTCAGA
CTGCCGACGTCAGATCGCCTAAATAGATAACAGTCCAAATTATTTTCTGTGAAAATCTTACGCTGAGTTG
TAATTCTCACTTTTTTGCGAAAAAAAAACCCGGAAATAAGTGGAGCCACAGAATATACGGAAATAAATGA
GGTACATTCGAATCGTCAATACCGTCGTGGCAGTCATCATTGGTGTGACCTATCTGACAATCTTCCACAG
ATGGTGGCAACCATTTTTTGGGGAGACGTATCAGGGTCGTCCCGTTGACAACGTGTCAGTCAGAAGAAAA
ACGTCATCCGAGAATAAAAATAAATTGTTTACCACTCTGAGGTATGACGATGAGATCATCAAATCAGAAA
CGATCAACCCGATGAAAAAGAAAAATCTTCCGTGGATTCAGCGTTACTATCAGCTACTTAGTTTGCTATA
TGTTGGTCATGTGAGGAACGGTTCCTTGGCGTACCGAGCTTATGAAATGGAGAAACAGTTGCGCGTCGAT
CCGGAAGCCTACAACTATCATTTTTATCCCCAATCGGTGGACCTGGATGACGTCGTTAAAACAATACAGG
CAGGTAAACCATCTACCACGCCAATCAACAATCCACATGTGCCAGTTCTTGCTACACCAACTAATATGTG
CAAAGATGAAAGTGGATCTGGAACTTTTTATGACCTTCTAGTTGCAATCAAAACTTGCGTTCAATGCGTG
GGACGAAGAATGCATGCAAGAAGCACATTTATGACAAAAAATCTGTGGGGGCGTTTTCGTATTCGGTTTT
TCTTTGTGACCGGCTTGCCTTCAAAATCACAACCCAACTTTTTCCACTTCGATGGCATCAACGTCAGTTT
TCCAAAAAGAAGGTATAATGAAGTCGGGTGGTGGGTAGCTCAAACGAATCTGTTCAGTGAATCATCCAGG
TACGGGGATTTGTTAGTCGGAGATTTCGAAGATCACTACTACTCACTGTATACAAAACAATTGTTCACAT
TTCGTTGGCTTTCAGCTAATTGTACTCGATTTTCCAAATTATTCTTATTTCTGGACGATGACTATGGTGT
GTTACCGGTCAACCTTATTCGTTTTGTCCAGTCTCTGCCATCAGAGATTCTACCAAGCCTGAATGTAGGT
ATCCGTTTTCAGAACCAGTTTCTTGTTCGCGACAATCGCAGTAAATGGGGCATGTCGAGAAACGAGATCC
CGTGGCCAATTTACGCACCCTACTTTGCCGGGGCCGCGTTCATGCTCGGAAAAGATGTGCTCACCGATCT
GGCCATCGGTATGTTGTTCCAAGCGCCGGGGCGCATTGACGACGCAGTGATGGGTATCACCATGTTCCGA
CTACGCAATCCTGTTTACACAACCAAAAAATTCAGCCATTATGTGGACAGTACAGCCGACATGCAAACT
>maker-scaffold10x_284_pilon-snap-gene-0.110-mRNA-1 
TCACTGATTTAGTCATCGCTCAAATTTGCACTCCTCGTCGCCATAGTTTATTTCATTCGCTGGCTGTTGA
ATCATTTGGATCGTGGGAGGGCTGTGACTGAAGCAAACAGAAGAAAAAGTTATTCATAGCAGTCTAACAA
ATGTGTGAATGAATCACTTACCCAATGAATCAGTTATTCTCTTGGCATTCGTGAGCCTTATACAGTCAGA
CTGCCGACGTCAGATCGCCTAAATAGATAACAGTCCAAATTATTTTCTGTGAAAATCTTACGCTGAGTTG
TAATTCTCACTTTTTTGCGAAAAAAAAACCCGGAAATAAGTGGAGCCACAGAATATACGGAAATAAATGA
GGTACATTCGAATCGTCAATACCGTCGTGGCAGTCATCATTGGTGTGACCTATCTGACAATCTTCCACAG
ATGGTGGCAACCATTTTTTGGGGAGACGTATCAGGGTCGTCCCGTTGACAACGTGTCAGTCAGAAGAAAA
ACGTCATCCGAGAATAAAAATAAATTGTTTACCACTCTGAGGTATGACGATGAGATCATCAAATCAGAAA
CGATCAACCCGATGAAAAAGAAAAATCTTCCGTGGATTCAGCGTTACTATCAGCTACTTAGTTTGCTATA
TGTTGGTCATGTGAGGAACGGTTCCTTGGCGTACCGAGCTTATGAAATGGAGAAACAGTTGCGCGTCGAT
CCGGAAGCCTACAACTATCATTTTTATCCCCAATCGGTGGACCTGGATGACGTCGTTAAAACAATACAGG
CAGGTAAACCATCTACCACGAACCAGTTTCTTGTTCGCGACAATCGCAGTAAATGGGGCATGTCGAGAAA
CGAGATCCCGTGGCCAATTTACGCACCCTACTTTGCCGGGGCCGCGTTCATGCTCGGAAAAGATGTGCTC
ACCGATCTGGCCATCGGTATGTTGTTCCAAGCGCCGGGGCGCATTGACGACGCAGTGATGGGTATCACCA
TGTTCCGACTACGCAATCCTGTTTACACAACCAAAAAATTCAGCCATTATGTGGACAGTACAGCCGACAT
GCAAACT
>trnascan-scaffold10x_284_pilon-noncoding-Undet_NNN-gene-0.53-tRNA-1 
GGCCTCGTAGCTCAGCTGGTAGAGCACTCGCGATACTAAAGCGAGGTTGGTGACCATACGTGGGTTCGAG
TCCCGCCGGGGCCA
>maker-scaffold10x_284_pilon-snap-gene-0.111-mRNA-1 
ATTCCTCAGGTTGGAGACGCTTTAGAAGAAAGCTATTGCTTGCCATGAATTGTTGATGAATTGCTGCAAC
ACTGCTCCAACAGCCGTGTCCGAAGCATCTGTTCCTAATGCCAGGGGAGCAGAAGGATCGGGATGTGAAA
GGAGTGCTATGTTGGCGATAGCTTCCTTGACCAAAGCAAACGCTGCCTGCGCCGTGTTGCGGAAAATGAA
TTTTCGCTTACTTCTACGTAAAAGGTCTGTTAGAGGCTGCATTATTTCGGCGCAATGTGGGATAAAGCGG
CGATAAAAGCTAACCAAGCCAGAAACTTGGCGCAACTGCCGGTAAGAGTGAGGCTCAGGATAGTCGCAAA
TATATATATATATATATATATATATATATATATATATATATATATAAACTCAGTATCCTACTTGTCATAC
CATTGAGCTAGTGGTGGTCGTTTGATTACCGTCTGGGAGTTTGGGGGCTCGAATCTCCGCCACCGTTGGT
CATTTTGTTGGTAGACAGTAACCCCCACTGTCTTCATGCTCGCTACCATACCGGACCCATTAGGACCTTA
TGCGTTTCTCCACTGCAAGTCTCAGGGTTTAGTGGCCGGTTATCCCTGGTAGTGCAGTGAGCCTTTGTGA
TTACAGGGTATGCCCCTTCTACCGTAATCATGCGCAGACATGTAGTGCACGTACCTCACTGATGGCAACC
GTCTGTCAGTCTACAGCCTGTAATTCATGCATCAGAATGGAAGGAACCACGTACGGATCAACATACAATG
TGGAATAACGTGAGGTGGTTCACAGTGTTTCTTAGTTCACTGTGAGGAGCTCATCATATGGTACAACCCC
ATGAAAATATGCAACGAAAGATCGTGGATACTGGGGATCTAGTCATTTCACACCAGTTGAGTCTGTTTGT
CAGTATATGTGGCACATAGGATTGTGATCTGAATTGCGTTTTTTGGTCCGACACGCTAATTCCCGTGATA
AACTTGGATAGAAAGTCACCTGAAAACCGAGCTCGGCTTTGGCTGGTGTGCACAGAGTTTCAGTGATTGA
AATGCAATCTCCGGCAGCGCCTCTTGTCGTTCTTTACAGGTCCAAGTTACGTGAAATAGCTGTCCAACAT
GTTTGCCTCGATTTCACAGTATAACTCTCGGAATAGGACAAACCTCGTTTTCATCACATAAAATATTTGT
ATCCAGTAGTGACCTTAGAAAACACTTCAGTTCGCAGTTTCCTTGGTTTACCCCAAGTATGTTTTTTATT
GAGTTCATTTATAAGGTCAGTTGACGAGATGCAGTCTAATTATTTATTGAAGTATACGTGACTTTGTGTT
CTTTTTCACTTTAGAGCTTGTCGACTTAAAGGGGTTTTGTGAGACGAATCCCGCCACAGCGTTTGCACCA
GCCAATTCCTTTATCAGGCAGCCCGAGATGATGCAGGATGGATTAGTCCAGAGACAGTGCACCGTTGCTG
ACTTTGATATAGGTCGTCAACTCGGTCGTGGCAAATTTGGCACCGTATTCTTGGCCAAAACAAAGAAAAC
GAATTTCGTGTGTGCAATAAAGGTTATATTCAAGAAACAGATAATCAAAAATAAGCTCGAGCATCAGATC
AGACGAGAGGTGGAGATTATGTGTCACTTGCAACATCCTCACATCTTGCAATTGTATTCGTATTTCCATG
ACTCCAAACGCATTTATCTGGTCCTTGAGTTCGCCTATTTCGGTCAAATGTATTCGGAACTGCGACGCCT
AACTCGTTTCGGTGAACACCGTGCTGCCACATATGTCTATCAGTTGTGTGATGCACTAATTTATTGCCAC
AAGATGAAAGTGATTCATCGCGACATCAAACCGGAAAACCTGCTTCTGGGTCTTCAACAAGAACTGAAGC
TATCGGATTTTGGCTGGTCCGTGCATGCGCCATCATTAAGGCGAAGAACTATTTGTGGTACAATGGATTA
TCTTGCTCCGGAAATGCTGAATGGTGTATCGCATGATGAACGAGTGGACCACTGGACCGTAGGCGTCTTG
TGCTACGAGATGCTTTGTGGCCGACCACCTTTCGAACGAGATGACCCACAAGACACTTATGCGTGCATCC
GGGCTGTGAAGTATACGTTCCCTCCGGTGATATCTGCAATGGCCCAGGATTTGATTACAAAGATATTGCA
ACGCTATCCGACAGATCGTTTGTCCTTGCCGGGTATCATAAACCATCCATGGATTCAACGTTTTGCGAAC
AAAAACGTGACGCAAACATTAAAAGGCCGTCCTACCCCGTAGTTTTTGTATCAGATGATGTTTTTACCTC
CTGGTCTCTTCAACTTATCATCATCATGGTCACCACTACTGTATGCTTTTCCCTATTCAAACTTCCGTGT
CTGACAACGAAACATGCCCCAATCTAACTTGACTCATTATTTTTTCTCTTTGTGTAGTGTATGATTTTTG
GTATTTTGCATGTCACAAATGATTAACTTTCAGTTAGTTTCTCGTATTGAATGG
>MSTRG.10313.1 
AGCAATCATAAATTCCACCGACGCAAAAAGAAAACCATTAAAACCTAGACGGATAAATCGGGATTCTATA
TTTTAGTTTCGAGAAATATCGCACTGTTCTACTTATAGCACTCAGGTGACCAACTATTTGACCGCTGAAA
TAAAATCACGTAACGCCCCAAACCAAAACAATAAACCAATTTGTGGGCTACCTTGCAAGCTTCACACACG
TAGGCTCGATGGTGGAATCCAACCGCCGGCTGTCCACATATTTGGCAAGCTTGATCTTCAGATCTAGTTT
GGTACTGAACAAATGCGTGTTCTGGGGTTAATATACTTCCATCGTCTTCCGGAAGGTAAGGATCGCGGAA
CAATATGGATCTGGAGACCGACGGTGAGGTTGACACAGAATTGTTTGATTGTGCGGCTGAACCAGAATCA
TTGTCGGTGACTTCTTGGATATTGCTTGTTAGATCGCTGTTAGTCGAGTCGGGAGGCGCTTTAAGAACAT
CAGAAGATTCCATTTTTCAATTCATGTAGACAATACAACGAGCCACCAGCGAAGCCCGCTGTCAGCAAGC
GTGAGAATAAAGTTTAATGGATCCAGGAGACTGCAGTACAACAATGGTGACGGTAATCTTATACAGAGTA
GTGTTCAATACTGTGGGCTCTTTTGTGGATGAATGAATCATAGAAATCATTTAGAGATCGTGCACTATCA
CTCCTGAGATAATAAATGGAAAACGTCATGCAGCAAACCGACGCAACCAAAAAAAACTTGCACCGCAGCG
TTTAAATTTCCGGTCAAATTCAGCTCTGTTCAGTTCAGTTCAGTTCAGTTTGCACAGGACTTGGTGTGGC
TAGAGCCAATCGTGTGTCCAGATAGTTGTGTTAT
>MSTRG.10314.1 
TACTCCCATTTCCTCCTTCAGTGGACTACCTCAGTGCAGTCCGCAACCTTGGCACAAGCTTCAACTTCCA
CCCCGCCCCCGGACCGCTCCCGTTTTTTCGTCCTTATCCCTCACTCAACCAAAATCCACGTATAGCATCA
AGCCCCGGGATAATGCACCAAATGTCCATAAGTCCTTACCACCTCTATCCCCCCCTAGCTCCTTCCGCGC
CTCATTTACCCCCTCCAGGATTCGGCCGTTTCAATTAGAACCCCCTAACCGCTCTTCAAATTACGCCCAA
TTTGAAAGCCCAGCGGCGCATTTAGTCACAGGCACAAACTCTTCATCTGAAACGCGGTTAAAATGGGNNN
>MSTRG.10315.1 
TTTTTTTCTTGTTCAAAATTTATTCCATCTGCAGAACCTCAGTTGGCCTCTGGTTTCCTGGGCTTGCATC
ATTCTTGTTAATAATGCCTCCTTAGCACTGCGCTAACGATTTTCTCGATATCTCCACCGCGCACCACTGC
CTGATCCAGATTCGAAACCGGTTTAAAACTGCCGCGCAAACCATTATCAGAATGGTCCATTCAAACTTTT
CCTGTCATTGTTTTTTCATCTCTAATACTCTCGACTTTCATACTTAGAATATGTGAACATTTCATCTTAT
TGAGTAACGTGTACACCATGATCATGCTTTAACGCGTGCGTCTCGACCATGGCCGAGAAATATACCAATA
TTAACTG
>maker-scaffold10x_284_pilon-pred_gff_StringTie-gene-0.13-mRNA-1 
CTTCGAGAATGAATTTGTTGTTCGGGCTCACCAGTTTAGGATTTATCTCAGTTAAGTCAGGACCTGCTCC
CGTATAGAGTCTATAGCCCGTGGTCCTCGGTATGTGACACGATAGCGAATATACTCGGCAGCGCGCAAAG
CAGAACTCAAAACGCTGGAGCGGGACAACGTGTGTATTGGAGGAGCGCAACGGCGTGCAGACGACGTACA
CAGGCGGAGTAAGTGGCGCCACCAAAAACGGTCATTGTTCAAATAAACAAATTTGTTAGTCTTCGAAATC
GAGCGCTTTATTGGTAGCACTACAGGCTCAAAGCCTCTAACCCGTGTAGTACTTCTGGACTTCGAGACAA
CTGACTTGATCGCCCCTATTGTCGCAGCACTGTGGGATCCGCGGAGCACACCCGTGCGAGGAACTGGACC
TTTTGGCTATCTGTCATGCAGCTCTGGAATCAAACTGAATCTGGAACTCAACATGAATGCTCGTGAATCC
TCGTGAACTGAATTGGTCCGACCTCCAAGACTGACTCCGGCTAACGGCGCGTGGCTTAAACCCCGGCTCT
TTGACTAATTGCTGTCTCGACGAAGGGAATGGGCAAAGTTGCTCACGATGGGAAACCAAAACTTCAAAAG
ACGAATAAAAAATGGGTAAGGCTTGCAACTGTACTGGTATACGTCGTATCGGTGTCCTTGGCTGCGATAG
TTTTGGCAATATACTATAGTATGATATGGAAACCGAGAATCAATGGTGCGGTCGTCACACCTTCTCCAAA
GTAACCTTCAGTGGGAAGCGATTAAAACGATATTTCATCTCCCACATTTGCATTTAAAATCGTGGAGCAA
CTTTTAGGGCATGTCGAACAAATTTAACTTATGAAAATTTATCCCCTTTATATAATTGTATTCTGTTCAC
GACATGAGCCCAAATGCACTTGCATTTCTCGGTAGTTTTTGTTCATACATATGAGGTAGAAATCACTTGA
ATTTTCTATTGTTGGAGCACACAGAGACGACCTTGTTTTTCATCTTTCCTCGATGTATCATTTGATGCTA
GCAAGTGTTTCTGCTAATTATTGTGGCATCGCAACGAAATAAAACCTCTTCAAATTCAGTAGCCTTCTTC
TTAAGCCGTTCGTATAACATTGTTGAATAGAAATGCACTTGCGTTGGGGTAAGTCAGAAAATGGCTTGGG
CTATTCAGAGAAAATTCACGGACAGTCGATTCATAAACCAAAATTAAGTACCGAGTGACTAAAGTCCAGC
CAAAAACCGATCACTGATTGGCCAGAATGGAATGTTATGGATGGTTGATGGTCAGTTAGTGAGACTAAGT
GAAGCATACTCTTTGACATACCTCCCTTGTAGCATCCAGCCCGTTCGTAACATCGGTTTTCGGTCGGTTT
GTTTAGTAGCCGTTTTACACTGATCAACACTGAATTGATACGAAGGAAGTTGACGACCGAAGTAATGTGC
AATGCTTAGTTGGCGTTTTATTTAAATGTACTGGTTAAATTCTTCGAAATGTCGTGGAAAAACCGGTACA
GATCGCTCTATTTTATTCCCTCAAAATGGGTAGAATAAAGAAAAACAATCGGGAATTCATAAATAAGAAG
ATAGAAATGAGCGTCGTAATGCGTAATTAGGGTTAGCGAAAGAAATTAACGAGGCATATCACGTACTTCA
AACGATTGTCAAAAACCGCTCAGAAACCGATCGGTTTTCGAGCGGTTTCTGAATGGTTTCAGACCGGTTT
CGTGGACGGTTTCCAAGCGGTTTGTGTCGGTCGTTTGAAGTACGTTATATGCTTCTTTCATTTTTTTTCA
TTTTTCCCAAATTACATATTAAAATGTTCATTTCCATCTCCTAATTTATGATTTTCCGATTGTTTGTCCT
TATTTTGCCCATTTCGAGGGAATAAAATAGAGCGATCTGTACCGATTTTTTTCACGACATTTCGAAGAAT
TTAACCAATACATTGAAATAAAACGCCAACTAAGCATTGCACGTTATTTCGGTCGTCAATTTCCTTCGTA
TCATTTCAGTGTTCAGTGTAAAATGGCTACTAAACAAACCGACCAGAAACCGATCGAAAATTGATCGGCA
CAATAGTAAAAGCCGACCGAAAACCGGCCGAAAACCGATCGGTTTCGGAGCGGTTTTGCACCGGTTTTGC
TTCAAAGGCTACTGAAGAGGAATTGCATGTGACCTCTGAACCTCTCCTTTGCTAACCCTCGAATCGAATA
GCTAACGAAAATATCTGAATAAGTGTAACGCGGGGCTGCCACGGTCATCGACCTAGGTATGCCTAGGTGT
GTGTATTGTGTATTCCTTGGTGCTACAGTTGCGCCGATACACCAGAAAACTACCCAAGACGAGTCGAGTG
TGCGGTTAATAAAAGATCGAATGCGTAAGCGGGTTAACGGACAATTTGCATTTGGAGTTCGTCAAAACAC
GCAACCAGGGGAGCGTGGCATCATCCTGGCCAGGGGTGGTCAAATGACAGAGTGTTTGCTTACCACCTCG
GAGGCCAGAGGTTCGAGCCCCGCCCATACCAGCCACTTCAGCGTCCGACTGGTTATCACGCCTGACCTAT
TGCGACCTTATACGGTTCTCCACACCAGCTCTCGGTCTTTTTGCCGGCTATCTCTAATAGTCCTGGGGGC
ATTTGAGGCTCCGGGGTATTTCCCTTCCACTGCATTCATGCGCATGCGTCTAACAGAAATAGTCGATCTG
CAGAGCAGATATTAGAGGAAATATACCAAGTAGTGTCGGGAAATTTTTCAAATGCTCGAAACGGTCAATG
CCAATACACACCAAATAGGGCCCATAAGATAACCGCCTGGGCCAAATACGTGGATTGTGGCTAACTGAAC
AACCGGTAAATTTTCCTCAATTGACTGGTAACTATATTCCCTCGGTAGGTTTGGTTCATAAACGTTGTTT
GATCATGTGACCCCCCGAGAAATCAAAAAGTAGGTCTCAAAATCTGCAGTGCAAGCTTTTTCCGGTGACT
ACTAATCAAGACTGTGAGTCATATCCAGTCAGAAATGTGGAACGCCGAACAGGCTTGAAGAATCGGCGAA
CCAAGTTCCAACGCCCATGTAGTTGAGCAGTACCATGTTATTTGGCCTCTTTCCGTCAAAACTCAAGCGA
AGTGTGAAGTGAATGCTAATGAATGATAAAAAAAAAGAAAATGGCATTGGCAGAAACCTGGTGTAATCAC
GAAAGCGTACTTGTTCTGTAGTTGGAATGTCTCTCTGAAAGCGAGTTGTGAAACTTCGGTGGTCCTTTTT
CGATGTTACTGGTAAACTCACAAAATAAAGTTTCAGATTTAGTTTGAACAGCCGTTAATAAAATAGTCAT
GGTAAAAAGTGAGTTAACAGAATGGATTAAGTGGGTGAGTATTATTAATACGGTAGCACGGTATTAGTAG
TAGTGATCACTATAAGCCACAAAATGCTTTTGGCAATTCATTTGGCGGAAGTCATTGTTGATTGTGCCAT
AAACTTTTGGCGACTCGGTTGGATTAGTGGCTTCGTGCATCGCGGTTTCTCCTGTTAGGATCATAACAGC
CTGACACGCTAAGGACAGCCAAATCCTGCAGTTTGGGTTTTCATACCTTTCTTTCGCTTTATGGACTGAC
TTCCTGACTCGCTTTCTATCTACTGCCTGCATCGGCAAACATAAAGTGCCTAGGAATCTTATCCAGACGC
ATGCAAAACGGACGTTTTAACCGCCGCACCTAGTTTGACCAATTGTTTCTTCTAGTGCACTATATGTTAT
ATAACATGACCCGGTGTCTCTGATCAGCATAAATAACTGCGTAAGAATGGCCGGCTTACGTTTTGTATCT
TCAAAATACCAGATGCTGCTGCATAACTTGGTCCATTCAACACCTAACACAGGAATGTTCTGCCTCCAGT
AACAAAAGAGACCAACGGTTCCGTTTCTTGGAATACATAACGTCCAACAAATCTTTGTGTGTTGAGTAAG
GTTTCATTTGTGACGTGAATGACACGGCGACAAAACTGAGGAGTAGGTGGGTGGTGCAAGGAACAGAGTG
CTAGTTTTTTCGTTCACGTCGCACGGCTTCACGCCTGATTAAGCTACTCTGGACAATCATGATTCATTGG
GTTTGAAAAATTAGTAAGTTTGAAGGTGCATTATGCGTTTAGGAATAGTTTCGGCTCAGTTAGAAATATA
ACTAAAAGCATTAAAAATAGAGCAAAACACAACTAAGGGGTAAAGGGCTCGGGGGCCATGAAAGCTCTTA
ATTGGCCGAACTGTAACACCAGGAATTTTCTATAGTTGGATGGTTAAATTAGGCGAAAGGTGCGAAAAAG
TTATCTCAGTAGTCGAATTTAGTGAAAATGCCAGAAACAGAAAACAAGGACGTTAGTTGGGAAGACGGTC
AGCGGTAGACGTATGTTGGTCACTGATAGGACTGGGGGTGTTCTTGAAGAGAGGTCAACTAGTTCACTGA
GATTTTATGAAAACAAATCCTGCTTTGTGCCTCATGGATAATTATTAGTTGAGTAAAGTTTAGAGTTTTC
AAAGACTTTTCTTATTACATGCCTGCGCATAAGTGCAGTGGAAGGAGTATGTAACCCATGGCCATAAAGG
CCCGCTGCACTACTAAGGATAACCGGCAGCATGACCCTAAAACTTGGAGTGGCAGAAAACTACATAAGGT
CCTAGTAGGTCAGGTGCGGCAACGAACCGGATGACTGGAGATTACTATATACTACCCAAGTAACCGATGA
CGGCGGGGATTCGAACCTCCAACTTTCGAGATGGTGATCAAACGCTCTAAACCACTCGACCTCCGCCGGT
GAGTTGGTTGTCGGAATCGACTACAAACTTCCTGCAGGTACACGAAGGTTTAATATTCATCACCGGCAAA
GGGTAGCAGCATACGGGTCGGAAATAACAGTCGGAATGAAAAAACAGATTTTAGCCCCAAATTTGTTGTA
AAATTATGATATGGAGTTTGGTAGGTAGCTACAGATTGCTAGAAGACGGTGCAATCACTGGTTTTGAGAT
AAAGTAGGGAGAAAATAGTAAGGGAATAAAATGGGAATGTCTGACGAGGGAGAGGCTTGAACTTGGGGAA
AAAATCAAGCAGGATGGAATAACGACTGTGGGAGTAGTGTACGGAACCATGGTTGCACTTCAAACTATGA
ATGCTAGTGAGTGTGACTTTAGCATAGAATGTGCGGGTGAGTTCATAAAGACTAGTGAGTGAGCGATCTT
TTGTGCTGGTAGTTATCCACAGGATTTTAGAACAGAAACCGGCATCCCAGTATAGGGGATTAGAGCGGAA
AATTATGAGACTCAATACCGTAGTTGGCTGTACTACCCGACACAGTAATCACCTATAAATTTCATTCCGT
ATGGATGTTGAACTGGAGTTTGAATGTAGGAGTGCATGCCAAGAACGGCTAAGAACGATCAGTTGGGAAA
AATGTCGACAGAAGAGTATCCGGACAGCGAAAAATAAAGAAGTGTAATGTATACTTGAAGGTTATTGTCA
CTATATTTGCTATGTAGTTATTTTTTCTTTGTGACTGGTCTTTTCAATTTGTTTGTTATATGACAAGTCG
TAATATTTGTGGGAGGGATTCGATATCAGCCAAGGGCTGTCGAATAGGGGAGTCACCAACGGTGACGGGA
ATGGAGCCCAGAGCGTCTCGGTCTAAAGTCCACGATGATGACCGTTTGACGACCGTTGATGAAACCGATG
GCCACGTATCTTTGAAGCATTTCTCAGACTTGCAAAAAGCGTTTTGTTTCATAAATGAGCTTATGGACAA
TTTGAGGAATTTTTCTGTCGTTATTATCGACAGTATTGCATCACAAAGCAACGGATGCGCGCGAAAACCT
GCTCACTGTCTTCCTTTCCGTGCTCTATTCGCACGTACTGGGCAAGGCTGCAAAAGCTTCTTGGTGGTCA
GATCATGGTTTGGCACAAGAGTATGAAGTAGCCAGCATCAACTCTGGCTTTAGTTGATGCTTCCCGCCTT
CCTGGTTGGGGCCCAAGGGACGAGGATTGTCGTTCGGTAAAAAGTAGGCATCAGAGGTGCGATTGCTGTG
CAGCCTGTCTGTTCAGTTTCCGTCTTCCGTAGGCAGGCAAAAAAAACGACGAAAACATCAAAATGTGTAC
GACGAAGACACAAAAGGTCGGTGTTTCTTTTGTTCACTGACCGTTCTTTCCAATCCTGTTGTATTCTACT
TTTTCCGTTGTTTTGTTGTCTGGTAACGGTTGCGTTGGCATCAAGCTTGATTTCAGTCAGGTGATAAATA
TCAAGTAATGATTTGATAGTGTAGGTCGTTGGAGAATGCTGATTCTCGATGGTTGGTGTTTAATTCTTTC
GGTTCCAAACGCAGTCACTGAGTTCCACAATATGTTGTTGAACCTCTCGAATTGACCATTCCAATCAAGA
TTATATGAGGTGATCCTGCTGGTGCCTCTCTCATGGTTGTTCACTCCAAGTCTCAGGGTCTGGTGTTTTG
TTACATGGTTGCGCATGAGTACAGTGGAAGGGGTATGTAACCCATGGCCACAAAGACTCACTGCACTATT
AGGGATAACCGGCAGTCAAGCTCCGAGAGTTGGAGTGATAGAGAACCACATAATGTCAGGTGTGGTAACA
AGCCGGATGACAGTGGGGATTACTGTATACCACCAGAGTAGCCCGTGGTAGCGAGGATATGAACCTCTGA
CTTCCGAGGTAGTGATAAAACGCTCTAAACTACTCGACCACCACCAGTCATCCCGGTTGTCCCTAATGTT
TCAGTGGGCCTTTGTGGTTATGAAGTATACTCCTTTCACTGCAATTAGGCTCAAACATGTGGTAAAAAAG
GGAACTGCCTCCGTTCGTAGGGCACATCAGGTGAACCACGATCAGATTGATCGAAGGATGGCATACCAAA
AATCGAGAATAGTCAGTAATCCACGGTCATCTGGCTCATTATCGCACCTGACCTACTGGGTCCTTGTGGG
GTTTCCCTCTGTTAAGTGTTAGTAGGAAGACGTTCACAGACTCACCAGACAATAATGACAGAAGGAATAT
GAAAACGTAGTACACGTTGAAACGCAAAAAGATCACATGCTGAACGATCTCATAGATGTAAACAACTTGG
CAGCAACCTTCATGAACTAGAGACGTTCATAACAACCCACGTGTCAATGTGTGTTTGCTGACTGTCCCAA
ATAGTCTAGTTGGTTCTTCGGACCGTGTGCTATGCCCCTTCCATTGCACTCATGCGTAAGTATGTAACAA
AATTAATTAAATGAGAAATGACGGTCGAATATGACATGTCAGTGCAAGGAAATACAAGAGTGGGGCACGA
GTATTCGTTGAAAAATATACTTTTAACGTGAAACACATGGGAGTAAACTTTTGACGTCTACTTAGTCTCG
CAAAAGACACTAATGCTTTTGTTAGCTGATCGTTTAATCGCTTGTGCAATTTTCGGTTTGACCTACGCAC
AGACTCAACGCTGGTAAACCACTGATTTTGCATCTTATAAGATGAAGGAATGATTCCTAGAACGAACAAA
CTAAAACCATCACGACAAGACTGCACCTTGAGATAGTGGGATGGCTTGTGTGCCTCCGCGATCCAAAGAC
ATACAGGATAGCATCTTTGAGCCGGAGATGCAATAATCCTTGACGGATCAATGGGCAGAGGTCAGACAAA
CTCCGGTCTCTCTGATCCAGTTGATGAGCACCAACTGGTTCTACCCACTGCACCGTTGGTGAGGACACCA
GCGAATAAACACGGAGAGGAGCGGTTTGCCGGTCAAAACCACTAAACGAACGTAGGAGTAGAATACCTGG
GGTTTCTCTCGACAGTGGGAGAAGTCACTGCACTTCGTTGGGCAACTGTCGCCCGCCTAAACGTGGCGGC
CCCCTGCCCAAAAGATGCTGTCCCGCCCACGTTCCGCTTGCTCCATTGGGTGCATGAGATGGAGAACTGA
ATCCGAAAAGCGAGTCGATGATAAAGCAGCAGTGAAATTAAAACATGATAGAAACAACGATCAGGTTTCA
CTTGACTGGCCGGAATAAGCTCTTCACAGGTGCTTGGACCAAGTTCCCGTGCTGGGTTAACACCCCACTG
CCTTGTGAGTCAGACTTTTAAGTCAAAGGCTCCGTTTAGGGTTTCCGAAGAAAAACCCCATTTGCGGTGT
GGGCAGCCACACAAAGACCTTCAGCCTCCTTTCTCTAATGGACCTAAATAATCTCTCCTTCAATTTAAGA
TGGATGCGTAATGTCGTCGGTCATTGCGGCTCTGAAGAAAACGTTAGTTCAAAAGCAGGACATAAATAAA
ATACATTTTTGAGCCCACATTTTTGCTTCACTTGGCTGCCTTTAGCGTTTCCATACTATGTCGTATAAAA
AGCGGGCCGCCCTCTCTAGAACTGAGACGCGCACGCACGACCCCACTTCAGTGATTGCATTTCGCACCCC
AAGTAAAACAAATCATAGAAGTTCACATCATTTACCCCTTCCTTTCCGATTGTACCACGTTTTTTCGGCA
CAGTCTGAAATCATGCTGGTGTGGAGTATATATATATATATATATATATATATATATATATATATATATA
TATATCCACTGAATAATCCCATTTCATTATATATAGAAAACACGAATAGCGAACAAGCTCGTTTTCGGTA
ATATCATCCTCGTGGCTAATACAGTTACANNNNNNNNNNNNNNNNNNNNNNNNNNNNNNNNNNNNNNNNN
NNNNNNNNNNNNNNNNNNNNNNNNNNNNNNNNNNNNNNNNNNNNNNNNNNNNNNNNNNNNNNNNNNNNNN
NNNNNNNNNNNNNNNNNNNNNNNNNNNNNNNNNNNNNNNNNNNNNNNNNNNNNNNNNNNNNNNNNNNNNN
NNNNNNNNNNNNNNNNNNNNNNNNNNNNNNNNNNNNNNNNNNNNNNNNNNNNNNNNNNNNNNNNNNNNNN
NNNNNNNNNNNNNNNNNNNNNNNNNNNNNNNNNNNNNNNNNNNNNNNNNNNNNNNNNNNNNNNNNNNNNN
NNNNNNNNNNNNNNNNNNNNNNNNNNNNNNNNNNNNNNNNNNNNNNNNNNNNNNNNNNNNNNNNNNNNNN
NNNNNNNNNNNNNNNNNNNNNNNNNNNNNNNNNNNNNNNNNNNNNNNNNNNNNNNNNNNNNNNNNNNNNN
NNNNNNNNNNNNNNNNNNNNNNNNNNNNNNNNNNNNNNNNNNNNNNNNNNNNNNNNNNNNNNNNNNNNNN
NNNNNNNNNNNNNNNNNNNNNNNNNNNNNNNNNNNNNNNNNNNNNNNNNNNNNNNNNNNNNNNNNNNNNN
NNNNNNNNNNNNNNNNNNNNNNNNNNNNNNNNNNNNNNNNNNNNNNNNNNNNNNNNNNNNNNNNNNNNNN
NNNNNNNNNNNNNNNNNNNNNNNNNNNNNNNNNNNNNNNNNNNNNNNNNNNNNNNNNNNNNNNNNNNNNN
NNNNNNNNNNNNNNNNNNNNNNNNNNNNNNNNNNNNNNNNNNNNNNNNNNNNNNNNNNNNNNNNNNNNNN
NNNNNNNNNNNNNNNNNNNNNNNNNNNNNNNNNNNNNNNNNNNNNNNNNNNNNNNNNNNNNNNNNNNNNN
NNNNNNNNNNNNNNNNNNNNNNNNNNNNNNNNNNNNNNNNNNNNNNNNNNNNNNNNNNNNNNNNNNNNNN
NNNNNNNNNNNNNNNNNNNNNNNNNNNNNNNNNNNNNNNNNNNNNNNNNNNNNNNNNNNNNNNNNNNNNN
NNNNNNNNNNNNNNNNNNNNNNNNNNNNNNNNNNNNNNNNNNNNNNNNNNNNNNNNNNNNNNNNNNNNNN
NNNNNNNNNNNNNNNNNNNNNNNNNNNNNNNNNNNNNNNNNNNNNNNNNNNNNNNNNNNNNNNNNNNNNN
NNNNNNNNNNNNNNNNNNNNNNNNNNNNNNNNNNNNNNNNNNNNNNNNNNNNNNNNNNNNNNNNNNNNNN
NNNNNNNNNNNNNNNNNNNNNNNNNNNNNNNNNNNNNNNNNNNNNNNNNNNNNNNNNNNNNNNNNNNNNN
NNNNNNNNNNNNNNNNNNNNNNNNNNNNNNNNNNNNNNNNNNNNNNNNNNNNNNNNNNNNNNNNNNNNNN
NNNNNNNNNNNNNNNNNNNNNNNNNNNNNNNNNNNNNNNNNNNNNNNNNNNNNNNNNNNNNNNNNNNNNN
NNNNNNNNNNNNNNNNNNNNNNNNNNNNNNNNNNNNNNNNNNNNNNNNNNNNNNNNNNNNNNNNNNNNNN
NNNNNNNNNNNNNNNNNNNNNNNNNNNNNNNNNNNNNNNNNNNNNNNNNNNNNNNNNNNNNNNNNNNNNN
NNNNNNNNNNNNNNNNNNNNNNNNNNNNNNNNNNNNNNNNNNNNNNNNNNNNNNNNNNNNNNNNNNNNNN
NNNNNNNNNNNNNNNNNNNNNNNNNNNNNNNNNNNNNNNNNNNNNNNNNNNNNNNNNNNNNNNNNNNNNN
NNNNNNNNNNNNNNNNNNNNNNNNNNNNNNNNNNNNNNNNNNNNNNNNNNNNNNNNNNNNNNNNNNNNNN
NNNNNNNNNNNNNNNNNNNNNNNNNNNNNNNNNNNNNNNNNNNNNNNNNNNNNNNNNNNNNNNNNNNNNN
NNNNNNNNNNNNNNNNNNNNNNNNNNNNNNNNNNNNNNNNNNNNNNNNNNNNNNNNNNNNNNNNNNNNNN
NNNNNNNNNNNNNNNNNNNNNNNNNNNNNNNNNNNNNNNNNNNNNNNNNNNNNNNNNNNNNNNNNNNNNN
NNNNNNNNNNNNNNNNNNNNNNNNNNNNNNNNNNNNNNNNNNNNNNNNNNNNNNNNNNNNNNNNNNNNNN
NNNNNNNNNNNNNNNNNNNNNNNNNNNNNNNNNNNNNNNNNNNNNNNNNNNNNNNNNNNNNNNNNNNNNN
NNNNNNNNNNNNNNNNNNNNNNNNNNNNNNNNNNNNNNNNNNNNNNNNNNNNNNNNNNNNNNNNNNNNNN
NNNNNNNNNNNNNNNNNNNNNNNNNNNNNNNNNNNNNNNNNNNNNNNNNNNNNNNNNNNNNNNNNNNNNN
NNNNNNNNNNNNNNNNNNNNNNNNNNNNNNNNNNNNNNNNNNNNNNNNNNNNNNNNNNNNNNNNNNNNNN
NNNNNNNNNNNNNNNNNNNNNNNNNNNNNNNNNNNNNNNNNNNNNNNNNNNNNNNNNNNNNNNNNNNNNN
NNNNNNNNNNNNNNNNNNNNNNNNNNNNNNNNNNNNNNNNNNNNNNNNNNNNNNNNNNNNNNNNNNNNNN
NNNNNNNNNNNNNNNNNNNNNNNNNNNNNNNNNNNNNNNNNNNNNNNNNNNNNNNNNNNNNNNNNNNNNN
NNNNNNNNNNNNNNNNNNNNNNNNNNNNNNNNNNNNNNNNNNNNNNNNNNNNNNNNNNNNNNNNNNNNNN
NNNNNNNNNNNNNNNNNNNNNNNNNNNNNNNNNNNNNNNNNNNNNNNNNNNNNNNNNNNNNNNNNNNNNN
NNNNNNNNNNNNNNNNNNNNNNNNNNNNNNNNNNNNNNNNNNNNNNNNNNNNNNNNNNNNNNNNNNNNNN
NNNNNNNNNNNNNNNNNNNNNNNNNNNNNNNNNNNNNNNNNNNNNNNNNNNNNNNNNNNNNNNNNNNNNN
NNNNNACACCAACTTTGATGACCATCCAACCACACTTTAGCACACAGACGTTGTTCATAATTTATGCATT
TCTAACCTATAAATGTAACTGTATTAGCCACGAGGATGATATTACCGAAAACGAGCTTGTTCGCTATTCG
TGTTTTCTATATATAATGAAATGGGATTATTCAGTGGATATATATATATATATATATATATATATATATA
TATATATATATATATATATATATATATATATATATATATACGACAGTCTTTCGCTTCACTCTTTGTGTAT
CGAGTGATTTGATGTCGAGGGCTCGTGTCCAGGCTGACGAGATCGCTTTGAGAACGAGAGTTAATTGTGC
ACTATTAGACTCCAATCCGGTCGGCAGTTGTTTATGTGAAGTCCTGTACGTGTCAACAGGAACTGCTTGG
AGCGTTGATACTTGTTCGTTGTGTCTGTGTAAAAGCCCACTAACTACAATTCCACCGAGGTTAAGGATGG
GTTTGATTGTGATTTGTCTCAGCTGCTTTGAAGGGTGCGTTCACGGACGTCGTGTTGATTGCTCGAGATT
TCAACATCCCAGTTGACTGTTTGAGGGATTCCAAGAGGCACATGGAAGACTCGTTTTCCATCCCAACCAA
TCATACTAACAGCACCGATCGTCTCACCTAGCTGTGGTATGATCACATTGTTTGTGATTAGTGCGAAGTA
TCATGGATTCATAGGGCGTCTTCCTGCGTCTTGACAGGGTTGAACTAAGATCGAACGTGTTATCATTGAT
CACCACCGGCGTGGATTAATCGAAGGTTGTTGCTATTTTGATTCACGTCTGTGGATCTAGATCACACTTT
GGAACGTTCTCGCTTCGATTTGCAACTCGTCTTTGGTCGCGCCAACGCTAGTGCCATCCATCCCGCACAG
TTACTTCTAGACGACAACCGACGATCTGATTTTTAGATGGTTATCGATGCAGCCGGATGCTTAGGACTCA
AACGACCACTGACGACAGATCAATTGAGCCTTACGTGGCTTCCATTGCAGCACAGTACTTCGGTTCAAGT
AGGCCTCACGAACGATGGATATCTTCGACATCAAGCGTTTTTTAGGTGTTCGCAAATCCGTCCCTTCAGA
TGCTACATTCAAGGAGATGCGCAAGTATCTTACTAGGATTTTGAGAAATAATCGCTAGAGGTGGTGGATC
ACGAAATGTAGGGGAATAAGGGGTCTGTGTCTATTGACAATAGTCGCAACCTTCACGGGTTGAATAGAAG
TACCGATTCGCGGGAGCCAGGTGTAAGTGAGATAGTTAATGAGTCTGACGGCCCACAGATTCACTCAGGA
ACGTCGTCTAGACCGTTGGGTGGAGCACTTTGAGGAACATTGCAGTTGGCCAACTTCTACGGCGGACCTT
TTGAGTATACCTGCGAGAGAAGCGCTGCAGGTAGAGATCACTCCTCCACCAGAAACGAAAATTACCCGGG
AGATAAGTTACTGGAAAAGATACAGAGCCGCCCGGTCAAATGGGTTCTATTTATCTTTTTCAAGGATGCA
GATGAGATTTTGGTGTCGAAGTTAATAAAACTCCTCCGGGGAATATGGGATAGCGAATAGATTCCCAGGG
AATTGTGTGAATCAATAATTGTCCCGATTTACGAGAAAGGTGTCAGGTCCTCATGCTTTTTACACGGTTG
CAGTGGAAGGGGTATGTACCCCACAGCCACAAATGCACACTACACTATCAGGGATAACTGGCCTCCAGAT
CCAGAGACTTAGAGTGGATAACCACAGAAGGTCCCAATACGCCAGTAGTGGTAATGAGCCGAACAACAGT
AAGGATTACTGTATACCACCAAAGTAACCGGTGATGTCGGGGTTATTAACCTCTGACCTCCGAGGTAGTA
ATCAAGCGCTCTAGACCACTCGACTATCACCGGTATTATTCTTCACCGACTATCTGACATCCGTGAAAGT
CGTAAGCTTGAGAATCAAGCCGGTTTTAGACCCGGTCGGGGTTGTATCGACCACATTTTTTCCCTTCGAC
AAATTTCAGAACACAGACACACCTTCCATAGACCCACAATCATTGTCCTTGATCTGCTAGGGGCATTCGA
TTCAGTGGACCGCACAGCCCTATGAAGCTGTCCCTCAATGAAGGGTATAACAGAAAAAAAAACTACTTCT
CTTTCCCAGTCCATGTATGTACACAGATAAGGCGAAGTTGGTGCTTTTGGCGATCTTTCGCCCGAGTTCA
CCACGAGAACTGATGTTTGTCATGATTACCCTCCATCACCCTTCCTCTTCAACTTTGTGATTGAGACGAT
TCTTGAAATAACCCTATTCTCGTGTGAGAATAGCGGCATCGATTTGTGCCGAGGCAGTGAACTGTCTGAC
TTGAAATGCGTGGACAAAGTCGTTCTTCTGAGCGAAGATCCAGGTAAGTTGCAAGCTTTCTTAGGCAGCC
TAAACTACAGTGTAGCCATGTTTGGCATGAGTTTTATACCATGAAAGTGTAAAATACTGCTACAGGGCAA
ACAACTATTCAGTCTTATGCATCCCATTCCGTGTTGATTAACTAATAAACCGCTACACTACCCGAGGCTT
AGCCTTTTTTTTAGCTAATTAAACATTTGTCAGCAATCCAACGTAATTTGGGTCAAAGATCAATGAATCA
GATTGGCGGGTATCTTATCAACCTAATCGGCCCAACTAGGTAGAAATCTGACGAGACGTCCGGTTTCGAG
AATGCTATATTTCCGCTTTGAATACCAGGCTGTTCATCCATGCAAATACAGTCATTCGACGTGTTGTGCT
GTCATCTTTTGATTGTCATTTGAGGGATGGAACTTTTGGAATAGAAAGCGGAAGTGCGCAGACCATCCAT
AGAAATCACAGAGTAGGATTGGAGAGTCACAACGGATCTGGCGACGGAATTTTTCTGACAATGTCTTCCA
ACGATCCTGACCTCATGAGAACGCTGTGGTCCTAGTTGACGCTGATGGAGCTTCTGATGGCTCGAATCGC
AAAAGTAAGTATAACTTCAGCCCCACCGGATCGAGCACCCGACACACTGTCTCATAACGTTCCCGATTTC
ATTCATGATCTCAACATGGGCGTCACCTTTAACTCCTGGTTCAAAAGATGTGAAGACATATTCACCTCGG
AACTTGCACAATAGGAAGACTAAACCAAGGTCCGTATGTTGCTCTACAGGCTTGGACCCACAGAACATGT
CCGTTACACAAACTTAATCCTCCAAAAAAGTCTTCCAATCGGTCGTTTGTGGACACAGTAAACACTCATG
TCAAAAATTTCCCGTGACACCTTTTCACTGTGCAACACGCATACCAGTGCCTAAAACAATTAAATGTGAT
TTGGGTGATTTCGTGACTTGTATCGGGACAGTCATTCGTGAGTCTGATCGTTCCAAACTGGAACATCTGA
CAGAGGATCGATTTTGGTGCCTAGTTTTCATTTGTGGCCAACAATCAGTCTGCTAGTCAGATCTGCGCAC
CTGACGACTGGCGAAAGTCGAACGAGAACCCGAAACTGTCCTCCAACAACTTGTCGACGAGTTTGGCCGC
TTAATGAACCTGCAAGCGGACGTCAAGCGAGCAGGCCGTCCATAGGAACCAATAAGTATAACTCGAGGGT
CACAACAAGTAATAAGCGGACATTCCGATAATCCTTTGTCGAGATTTTACACTTCCGGGCAACGGCAAAT
CCATGAGTGACTGAGGTATGTCGGAACCAGGTTTTCACTTCTCATTGAGAGATATGCACCAATCGACTGA
CTTCTTTGTGGTGTGCATGCATTTACTCGTGCTTGGGGTGAGTCAGAGGTTGGATGTAACATAAGGATCG
TGTATTTTCACCGTGTTTAGAAAGATTGTGACTGCACACGGTCGTATCGTTGAATTCCCTCATTAGTGAT
GCTTTGGAAAATCAAGTAATAGGCACTATAAAGAGCAATAATGCTAACGTAGCGAAACAGTTTTTTTCTC
AACCATGGTGTCTATTCTGGTTAAGAGGTAATCGTCAAGATGAGTGGCACGATAGATAGATACCGTTTAT
CGCTCTCCTAACTGTAGCGATCACTCAGTTTTTAATTTATTGTCTTCTGGTACTGAAAACTTGTTCGTGC
CAGACCCCGGTTGCCAAGTTACCATTCATGGTGACTTTAATGTCCACGATAAGAACAGGCTTTTGCACTC
TTCTGACGCTGCGGTTTTGGGAAGCCAAGTCAAAGCTTTCGCTTTAGTCAACAATTTAAGTCAACTCGTT
GACTTCACTATAGGCATTCTCGATCGGGCTGGCGACGGACCACACACTCTTGATCTTCTCACTCCTTCTC
ATTCCTTATTCTCTGACATTATTTCCTTTCCGCCAATTGGCTCATCGAACCACTATCTTCCCCACCACCT
TTGTTCGCCCTTTCCCCTATGTACAACTCCAGACGCACCTTTTAGCGTTACGATTCAGCCAATTGAAATG
GTTTTCGTGGCTCTCTAGCCTCCCACCCCTGGGGTGACTGTTACTTCACTTCTGTTTCTTCCTTCGTTTC
AAATTGTATTGAGACTGTTCTCCAAGGCATGTTTCTTTTCATCCCACACTTTTCCAAACCTGGCAAAAAG
CATTCTGCTGAGCTGCTTACCCACGCATGCAATCGCGCTGTGCACTTAGAGAATTTAGCATTCAGGCGCT
GGTGCCGCCTCGATACTCCCAAATCTTCGTGCAGACCAGAAATGAATGCTCAGTTTCCATTCAGGAAGCC
GAGGTTCGTTTCATCCGCCACAAAGCCGAACGTCTAGTTTCTTCCGCTACTCGCAGCCGTTCATTTTGGT
TTCTGACTGAAGCCATTTCCCATCATTTTTGCCCCTCCAATTTCTCCCCCATCTCTGACGCCTCTGGCTC
TTAAGTCTGTGAACCCCATGAGGAAGCTGAGGTTTTTGTTTCCCGGTTTGCCCCTGATTCCACTTTACCT
AACTCTTCTATTCTTCCATCTCCAACCACCCTTACTAGCCGTCCTTTTATTCCTCTTATCATGACCAGAA
AGGTCCGCCAGAACTTACAATCACTCGATTAAAATAAACCACCTGGTTCGGTCCACTCTTCGTCCTGAAA
ATGTGCCCCATAGTTAGCACCAATTCTGCATAATCCTTTTTGCTTTTCTCCCCAGTCTGATATGTTTCCT
ACCCCATGGAAAGAAGCTGTAATTTTTCCCAAGCACGGCGACTCCGACCCGAACAACTACCATCCTATTT
CCCCAACTTCTGTTATCTCGAAGGTCATGGAAACCATAATTTCCGACCAGTTGTGACCGTTCCTCGAACG
TGAAGGACTGCTAAATGATTATCAATACGGGTTCCGACCTCGTCTTTCCGCCAGTGGTCTACTGGCTCTG
GTCTCGCACTCCTGGTAAGTGGCACTCAATAACCAAGGAGAAACACACGTGGTCTCACTAGATATATTGA
AGGCTTTTGACCGTGTCTGGCACAAAGGCTTGCTGTCTGAACGGTCCACTTTTGACTTTCTTGCAGCCCT
TGTCTTATGGACGTCGAGTTTTCTCTGTAACCTGACCATCTCCATTCGAGTTGATGGGGCACAATCGCAG
CCATTTGCCGTGAATGCTAATGTTCCCCAAGGTTCTGTACTTTCACCCAAACTCTTTCTGCCTTTCATTA
ATGATCTATCCATCACTTCCAACCCCATCCACGCTTTTGCCGATGACGCCGCCCTTCACTACTTTCTTTC
TTATCCCGCGTCCCATCGTGCCACCGTCAACATCGACCGCGACCATTGTGCCCATACAACATCGCTCATT
TTGGACCTTGAACAGATCTCCTCTTGGGGTTCTCAAAATCGTGTTCTCTTCAATGCTTCCAAAACATTTC
TTCTCTCAATTTCTCTCAAACTCCACCGCTATTCTCCCCACTTAAATTTTGATTCGGTTCCTCCAACTCT
ATGCCTTTCCTGGGTCTTTCGATCATTTCCTCTCTCTCTTGGTCTTCATACAAATGTTCGCTTGCTTTTC
CTGCTGCAGGCAAGATTGGTTTTCTTTTCCGTGCCGGACGTTTCTTCAAACCACCCCACCTCCTCTTGTT
GTACGAAACTCAAATTCGTCCCACACTTGAATATTGCTGTCACGTGTAGAGTGGAGCTTCATACTCTTCT
TTATCTCTTCTCAACGGGGTCCGACGTAAAACCATTCATCTGGTAGATGACCCTGTTTTAACATCCAATT
TACGGTCACTTGCTCAGCACCGAGCAGTTGATTCATTATCCGCATTATGTCGTTATTATTTTGGGTTTCG
TTTTTCCGAACTTACCTCGGCTGTTCCTATTCCCATTACTTCTCAACGCCAATCCCAAGCACAGGCAGCT
AGTCACCTTTATTAGGTTTCTGTCGCTCGATCTCAGACCTCGACCTTTCAGTCTTCTTTTTCCCCCGGAC
GGAGCATCCTTCCTCTCTCCGTCTTTCCACCCACCTACAACCTTTCTCTTTTCAAAAGCAGAATCAGCAA
ACTTGTTTTGATGTGAATGTTCCCTACAGATTCCTGTTACAGTATATTTTCGAACCATGGGGTTCACTCA
TTTTACTGTAACTTACTTCGTGTGGTTCGTGAGGTTCGATATTTTTTTTGAATTCCCGGGATTCCGTCCA
CTTCGAGGTTCATTGACAACGTTGTCTCCGACCGCTGGATCTTAATCTGAATTTTCCATGCTCATGGAGT
AGAAGTTGGGTCCGCATATACAAGGAGAGTTTTTTCGCAGATATACCAAAGTCTCATCTACCCTCTTATT
AGTTGGACCTATCTGTCTAGTGGTCCGTTGTCCGATGAGGCGATTCCTTAGAGTCACAGATGAGGGCTGA
GTGCAAGGTGAAGACCAAAGAAGGATACGATCTCCGATCAGATGTGTTACTCCTACCCGGGAAGTCCAGT
GATGCTCGATATCTACCGCGTCCAAAGCTTTTGGATCCAAACGAAGGAAGCGATCCGTTGATGTTAAATA
CACCGTAAGCAATAATTCTCAACTGTCATGACTACAGCTGGATGATGAAGCACAGAAGACTGAGAACTTG
TAAAGCAGGTTTTGTTGTTCAGAAATCGTGATTGTATACTGCAGACAAATGAGTACGCATCAAACAATGG
CAAATATACCATCGACAAGAGCAAGGATCACAGTTTAGGCTTAAAATTTAGACCACTCAGCCGTCCGTAC
CTGATGGCATTCAGTTACCATATCAAAGGAATGTACTCCCTTAGTTGCTGAACTGTTCATGACGTGCACG
ATGAGACTGCACCTTGACGTGATGTGATGGCTTGTGCGCCTCTATGACCCAAAGAACTATACAGGACGGC
TTCTTTAAGCCAGGGATACAATCATACCTGACAGGTAAATGGGTAGAGGCCAGACAAAGTCCAGTCTCCT
GGCCCTCCAGATTGATGCTTGATTTCAGCCGACAACTCAGTCGGCAAAATTAGTGGAAGAATAATTGATC
CAAGCAAATGGGCTTCCACTAAGCCGTCCCGCTGCCTTGCAGATAAGCACTTGTTAGAACTGAAGGCTTT
GGATGAGGACCCTAATCGTTCTCCTGCTTTGCGGCTGGACACCCTAGCAGTACCCGTACAACATCTCCCA
TGAACTGCACGAATAGAAAGAATTCCGTACTGCATCGGTCGTCGCGCGGGATAATCAGGACCGCGCTGCC
CATTGTATCGAGCGGGGTGGGTAGTGATAAGTGGGCTACTGCTCAAAGTTTCCCCTATTTTATTCAACCT
TTGTGTTCCGTCCCCAACCACCTCTCTTTGCCCCCTCTATCCACCCATAATGCTCCCACTGACAACACGG
CAGATGCTCGCAAAGGTTCGCTGTCAAATAATGTCGGGAGTGATCCTCTGTCTTGTAATTCACATCTTCT
CAAGCCTCTTCAACCTCTGAATCTGGGCTCCTTCAACGTGCGTACACTTATACAGGCGTGCCAAGCCCTC
ACAATGACCTCTCTGAAGATTGATGTCTGCTGCGTAAGTAAAACGCGTATGCAGGATTCGAGCAGTGTGA
TTCAACTAACTGATCCTGGTATCCCATCGAGGTATTTTCTACGCACCCCAGGAGACGAAGAGGCTAGAGC
TGTGGGTCAACGTGGCGTAGGAATAGTCTTCAGTGACAAGGCTGAGGCTGCCCTCTTAGACTGGATCCCG
ATTAACAGTCGTTTATGTGCTGTGAGACTCCAGGGGTCAGCGGGCGTTCGAAATGATAGCTGTGCTAAGC
GCAACTTGTTTGTGATCTCGGCATAAGCCCCAACGGACTGCAGCTCAGACGCGCAGAAAGATGTGTTCTA
TGATGCCCTCGCCACTCTCGTTCGCAGCAGTAAAGGTTCTGACATTGTAGTGCTAGCTGGTGACTTCAAT
ACACAGGTTGGCAAACTTAGTGGGTCAGAAGCTTGTTTAGGTGGGCGCTGTGCTTTACCCGCTGAGCGTA
CAGATAACGGGGATAGACTTCTCCAGTTTTGTGCAGACAATCGATTGTTCTTATCTAGTACAAATTTCCG
ACACAGTTATTGTCGCACGGCGACATGGCGCTCTAACTCTACAGGTGCTCTAAGCCAGATTGATCATATC
ACAGTAAGCTACTAGTGGCGCAATTCTGTTCAGATCTGCAGATCTTACTGGTCCACGTACGTAGGGTCGG
ACCATGCATTAGTTTTAATGCGATTATCTCTCCAGCTCCATGGTCATCGTCACAAACCCGGTTAGCCGTG
CAACGTTTGTGTGGTCCAGAAGTTCGCACCCATTATGAACAAAAGTTAGCACATGAGCTAGGATCTACGA
CGAACGGTAATGTAGATGAGCATTGGACTCATCAAACAGGCGATGCACGATGCGGCAGGTTTCGCCTGTG
GTCCTAGGTCCGTTGCCCATCGAAGACACTGGATCTCGCAAGAGTCGTTGAGTATATTGGAGCAAAAGTG
TCACCTCTCGAACAGTAAGGAGATGAACAAGATACGAAAACATCTGCAGAAACAAGCTACAAAAAGCCCT
AAGAATAATCGCGAAAATTGGTGGGTGAAGGTAGCCGAAGAAATGGAGGTAGCAGCTGCTTCAGGTAACA
GTCAAAGACTGTTCACATTTATTCGTGACACTGGTGGATGGCGCACCCATGTCAGTGAAACGATTTGGGA
TAGAAATGGAGAACCCATCTATGGCAAACAGCAAAGGCTTGACCGATGGGCCGAATACTTCAAGGAACAG
TTTAGCTGACCGCGTGCTAGTGTAGTTACTCCTGTGTCAACAACTGTGACTCCTTGGGTGGTATCACTTG
AGCCCCCATCGGAAATGGAAGTGGAGTCATGTATACGACTACTAAAGCGTGGGAAAGCGGCCGGTCTCGA
CGAGCTTCCCCCAGTTCTTTTTAAACTGGGTGGAAATGTTTTGATAAAATCACTTACCATCTTGCCTCGT
GACATTTGGAACGAGGAGCGTATTCCGTTAATATGGAGCGAGTCATTGATTGTTCCTATCTTCAAGAAGA
GAATACGTAATGACTGTAGTAACCATCGTGGGATTAGCTTAATTCCGATAGTCACCAAAGCATTAGCTTC
GATTTTGCTGCACCGTCTCACACCCGCTCGCGAGAGGAACACCCGTGAACAGCAGGCTGGATTCCGCCCA
GGTCGAGGATGCATCGACCAGAATTTTACTCTTCGCCGACTACTTGAAACGCGTCACACACATGCCAGTG
ACCGACAGTAATGGCTTTCTTAGACTTGAAAGGCGCATTCGATTCAGTTGACCGAACAGCGCCTTTCAGT
GCTCTTCAGCGAAAAGGTTTGCCCCAGAAGGTCGTGAACCTACTAAGATCATTGTATTCTCATACTTCTG
GCAGCGTAAGAGTTTACGGTAAACTATCCGATCGGTTCGAAACGACCAGTGGTGTTCGACAAGGATGTCC
CATGTCTCCATTCCTGTTCAGTTTCGTCACGGACGAAATAATGGAGAGTGCGTTGCAAAATCTCAAGGAT
GTAGGCATCTGACTACAAAATAGTGGAAAGTTGTGTGACCTAGAATACGCGGACGACGTTGTCTGCTTGT
TCGAATCCACGGAACATGCTCAGCGTGGACTAGATAGACTCGCAAGAGCTTAGCTCCATTCGACATATAC
TTTGCACCTTCAAAGTGTAAGGTGATGTTACAAGACTGGACGTCGACGATTCCGAGCTTGATGCTCGATG
GGGAGGTGCTGGCAATTGTCGACCACTTCACCTACCTCGGTAGCTGCGTGACGACCGATAGGAGCACAGT
AGTAGAGGTGGGCACGAGTATATCCGAGGCTGGAGCGGTGTACGCTGGACTGAAGCACTTGTGGCGCCGA
CCTGATATTTCACTGAAGTTGAAAGGTCGTGTATACTGTGCCGCAGTGCGTCAGTTTTGTTGTATGGTTG
CGAGACTTGGAGTCTGCGTGCGGTTGATATTCGTCGTCTTGAGGTTTTCGACCACCGATGTTTACGTAGT
ATCGCTAAGATTGGGTGGAATAGCCGAGTGAGCAATGATGAGGTCAGAAAACGAGTATTGGGTATTAATT
CGGAGAACGTTCTGTCACAGCGTATCCTGCTTAGTAGACTTCGTTTGTTGGGTCACGTGTTGAGCGTGGC
AAACACACGTCTACCATACCGTGTCCTATTCTCCGTTCCGCCTGAAGAGTGGAAGAAACTATGTGGAGGT
CAACAGATGACATTGCAACGAGGAATGAGAAAATGTACAGCGAACTTAGGCAAAGTAGGCAGCACACGGC
TTTGTGGTTGGGGTCCAAAAGATCCGTCTACCAGTTGGCTAGAGACAATGAAGGAAATGGCGACGAACGG
AGAACAGTGGCGATCGTGTTGTCTCACTCTATCGAATCAGAATGACCGATCAATGTGCGTTTGTACAGTT
AGACTGTGTATTCCGTGTGTTGGCTACCAGGGCATTCTTTCCTTTTCCCACCCGTGTCGGTCCACTCTCT
GTCCATCTTGTATATTCATACTTTCTAATTCAGCGTGCAAGATGGTGAGAAAGGCAGTGATCAGTGGGGC
TTGCCCTACTGTTTAGCGCTGTATGATGATGATGATGATAACGAAGGCAGAATGCATGTTCACTGTGTGA
GCGTAATTCTGAAACGGTATTCACATACATTGTGATATTTCCACCAAATACCTATTTGATCACAAACACG
TTGAAAAATTCCGGTTTACTGTAATAATTAGGAATTGCACCTGAGTACTTGTACTAATCGCAATGAACGC
AATATAGCTCCTGCCCGGACTTTGCGTAATTGAGGATCAAGAACACCAGCTGAACGAGCACGCGATCGAA
CTTGTAACCTACGCAATCGCAATGCGTATGCACATGCAGATGCAATAAAACAACATGAAGTACTCTTATT
ACTAATCACGGCATTTACATACTCGGAAGTTTCGTCAAGGCGTATTTCTTCCAGCGTAGACGCAGCGTCC
GTCTGTCTGAGGTCCTGCTAGTTGAACCATTGGTGTCAAAAATGGTATATACCGCTGACGGCATGTACAT
TTTTCCGGCATCAGTTTGTGTTATGAAATTCGCAGTGGTCAGGAAATGTCAGCCTGTCCTCAATAACTTC
AGTGGAGACAATAAGAAGCGAATGCGCGCGCACGAGCTGCCGCTTTATTCACAAGTTAGTGAGTGGTAAG
AGTTCTAATACAAACAGGCGAATATATTAGCTCGTCATTTGGGAAATAAGGCATTTTTGAACATCAGAAA
TGCTTCACAGTTGTGCGACGTTCTTTTTGATGTGTCCAAAATAAGCGCTTTAGGCGAGGTGAGTGAAAAT
CGTAACTGAAGTATAATCGATGTATTTTACTTAAGTTTTATGTGAACTGACCGTGTGTGGAAAATATTTC
ATCGTGACGACGTTGAATTTCAGCGGGGATTTATTTGTGATCTAAGAGTCAAAAGTTAGCTCATACGTTT
CACTTTCCTCAGAAACTATGTTACTGATATCTACGGTGTTTCGCTGCCGCCCACTAGCTCTAGTGAGAAG
ACTCTTCTGGCTTCGAACTCTCATTTTATTAACAGAAAACAATCTAAGTAGGATGAAAGGGTCTTTGCTA
CCTGTCATCGCACCACAAACTAATTGGTCCAAGCTGGCCCCGGGTAACGTCTCTTCTTGTTGGTTGATTA
CGAATACGTCCAGCCACCACTTGAGAGGAGCCCTAACCCGTCTTATCGATCCATTGTCCTGTCGTTCGTG
ATTCCATTCGCTCAAACCTTGACCTGGATTTTGGACGGAGGCTGAGAGGCTGACTGCTATCAGTACTTGA
CTGTCTACCGACGATGAATCGGCCCATGCCCTCACGCACGATATCTTTAGTCATTTGAGTGGTACGCGTG
CTTCCAATAAATATCTCAAAATTGTTTCCAATTTGGTGCAGTCAGTTTAACTACCAATTACAGATTTTGA
ACTAACAGCATTGGTAGGTTCTTCCTCCTAAAAATTCGGCAACCGAATGGTATCTTGGTGGCAAATAGAG
TTGTATAATTTCCTCAGTGATGCAAGTTCTGTATGGCTCGAAAACGCCACGAGGCAGTGGATTGGCACCA
GTATATGACATCAGAATCGTAGTACGATAGGTCACTTGTCTCTCTATCGTAGGATTTGATAATTTTGTTG
GGTCTGAACTTTGTACTTAGAAAATAAAGCCCTTGTTTTTAGTAAGCTGGTCTATGTTTTGTTCAATGTT
GCGTTTTTGTCTGCACAAGATTCAAACAGAAACATGTTACAGTTCTTTGCTCCTGCAAGAGTGTAGCTGA
GCTTGTGAGGACGGAGGTCCCCTCACAGACTAGCAGTAATTGAACAAAACAGTTTTAACATTGTCGTCGT
GTTCCATCTCGACTCGCTGATAATGTGTAGGAAATTTCATATGCCAATATGGACCGTTAAATGAATCTTT
GCTGAATGGTGAAGTGTTCAACGTGAATATTACAAGGCCGATAGCTCGTTGTTATCGTATGATGTCTTGC
GTAGGAAGAGTAATTTCACAAGAACACGCCTTTTCATATTTGTTGTTTCAAAATAGTTTGTGTCGTGGAG
TAGTTCTGGCACCTTCGTGGCATTTGACTTTGCTCGCACCGTACGGCGAACGGTTGAGGAAACTACTCAT
GTGTATGACATCTCGTCGACTACCTGACGACTCAAAAACTCGTCTTCGAGTTGTGTTGCACTTCGACGAA
ATTCATCATCACCCAGTATCAACGATTCACCAACGAAGCGAAATTCATGGGAACTCTGTACAGCTGTTTC
ATCCTTGTTTAAAATCATGAAGCGTCCCCTGAACTAGTTCAAACCTACCGCCATTAAAATTTCCGAATTT
GCCAAACTCCGAATGTCGTTTGTAATGCCTTGGTTTTACTCAGGACTCTGCGAAGAGAGAGAATACTCAT
CATGCGAGGCGATTGTCGTGTGGGTACCAAGTTGTCACCATGCGAAGCCAGTGACGAATGGGCGCCTAAT
TTGGGCATAATGAACCCACAAACATGACACGAACGACCTCAATAATTTGTCTCACCTTTGCAGCAAGAAT
ACACTGAAAAATGTGCGGAAAATCTTCGTGTTATTGGTTTATGGTTTCGTGAAATTTTCCAGAAATCATA
TGCGTTTCATCACCGAACAAGGTGACACCATCACTCAACGCGCAACTGTTGCTATGCTCCTCCACACGGG
ATTTTCTGTGGAATCCAATTCTACGTTTCTGTCGATGGAATTCACTGAAACCCAAGCTTTTAGGATCTCC
CAAGAAACCATACAGTTATCTAGCCCAGAATCTGAACTAACTGTATGGAAATAGTGTCCATTTTAACCTT
ATACAGTTTGTCCAAAAATTTCGGGGACACTTCAATTCGGCCGAAATCCTGACACGCGGTTGAGTTCCAG
TTTATACAGCTGGTACCACTCGCAGTAGCCAAAAATACACAATAGGTACTATTGTTTAGCAAGGAGTAGT
ATCAGTAGTAGAAACTGGAGTTAGACCGTACATCAAGATCTCGACCGAATTGAGGTAATCCCAAATTTTT
TGGACAGACCGTCAGAAGCCTATGGAAAGTATTCACAAATCTTGGGGATGTTCAAGACAATTTCGTGATG
AGAGAGTTGTGGCTGTGGTTTGTCCGTCTCCATTGAGGAACAACCGCATCGGAATCTAATGAGATAGTAA
CTCCTGTTGATGGACACTCCAATTAATCTGAATGCAAGATTGATGCGAGACGTCGTGTAACAACGTGTAT
CAGGATAGGAAACGCCAATAGTACCTTCTTATTCGATCCCAGAAGGACTTCAAGCTCCTCTGCAGCGAGA
CCAATGCAATGTTAGTCTACGAAAAGTAGGACCATATTATACGAAACTAATCACACGCATCATCTCGTCT
TGAATTCATGAAGTTCAGGCTTCCGTTCCAACTTATAGGAAGACTTGGTGATCTCTTTGCAAACAATTTT
CCCCACTTCCATGCCTTACTGACAGATGATCGTGTCAAAGTGCTTATGCAATTTCGGTTACCGTGAATCT
TTTCTATGAGCGGATATTGAAGATCATCTAACTCCGATACGTGGACTTTCGCTAGTTCCCCTTAGGATAC
CAAATACCCTCGCCACAACGATTCCAGCGATACGTTTTGTTATCTGGGACAGGGCCTACCCAGATCTGCG
TGAAAATCACAATCAGGAAGTCATTGTTAGTAAATGTCGACGACTGCTCGGTTTTTCAGAACTTGTGGGT
GAAAACATCGCTGGCAGGATTGCGGTGTGCCTCACTGGCATACCATGGACTTCAGCCATACTACTACGTT
AGCAGCGGACAATAGGCTTGCTTCCTCGAATCTCGTTTCATCAGCACTCCCGTTGTACTTAGTTTATTTG
CTTTCTTGTTTTGATACTTAGTCTGAGAAGCTGTAGCATGTACGATAAGCCTGTGTGCGGGAGGTCTAAA
TGGCCAGGTGTAACCTTCCTCTTTTTATGGGATTCTCTGTTAACCGTAGGTGCTGAAACTTCCCAGTTTA
TCGGATGTATGAAAGGGTTTATGGACTTGAGGTGAAGAACAACACAGGGCCCCATTAGATCACTCTTGTT
CGTGAGCCGGACTATAGCGGAGCTGATTGGTGGTTCAAATTCCACTATTCAGGCTCCGTGGTCTGTTATG
TGTGCCAGACAGCCACCATCGAGCACTCTCTCAACTATCATCCATTCATGAATTCTCTAAGGACGTATGT
CACAGTCAAGTCGTTCGATCAGAATTACTTGATTACGGTGGTGCACAAGACCATATGTGACCAGTGTAGA
TTGTGGTTACGGAGGGATTTAATACGATGTTACTTTTTTCATTGAGCGGTCAAGGCATACTTCAGACGGA
CTGAAGTGTCCTCCAGACCCGCCTACCGTGGAAGTCACGTTTCTCTTTCGATCACGGAAAATTGCATAAC
TGAGAATGAATTGATGGGTGATGGAAGTTTTTAGGATATACATTCCACTGGAAGTAATTCACAAGTATGT
TTTCACTACGTGCAATGTAAACGAAGGCGATCGGTCATATAAATCGACGTATCCATCATGCTATTATGGC
AGCACTCCTTCTCGTTCGTTTTTCTCTCATATGTGTCATTCTGTTGGATTTCAAAACGCAAATGATGCAA
TAGCCTTTCACAATAACCTTTTGCCACAAGATTTCCGCGTTCAATCCCAACAGACAAGACTGTGTGGCGA
CTTTTTAGCGGTTCGTCTGTACGTGAAATCTGTAGAAGACTAGCATGTCTGTCTCCATCCTTGAACATTC
TTCACATATTTTATGTCATCTGGCTAACTAAATTTCTGATAGAATCTTTTGTGGTCAAGTGCTCCAACAC
ACAAATCGCTTTTTAGCTGTTTGACTTGTTAGCTTGTCGTTCCAGACCAGAGAGGACCTTCCTAACATTA
CCAAGAAACAGGTTGTCGGGAGTTGTGTAATATCCAGTCGAATGATCTGTTTCTCGTAAATTCAAAAGTG
AACGGCAGTTTGATGATTACTTCTACATCCATGCAGCACTAATTTGTTTTGAAGAATAACAACGATTCAT
TACGCCACATGATTATTATCTCATCACCCGATGAACTCGGAGAGGGATATTCCATAAGCACTCTTCGTAA
TTCACATGTGCCTGCTAGCAAATATATTATTTCGTTTTTCTTATGGAACAATTTCGAAAGATGAGCAGTA
TTTTTCCTGTTGCATAAACCAATGTGATGAATCCGGTAATTTTTCGTATCCGCGAGATAAGCGCAACTGA
AAAGTTTCCTAATTAGTACCGCGCAGTCGTCTCACATGAATCGATCACATCTCAAAACATTCGCCAGCTA
GGTGATCCAGACAGCAAACTGGAAAGCGACTCAATTCGAACCAGTCGAATTCATCAATAAGCAACCTAAT
TTTCTGGTCATTCAGAGACAATCTTATTTCAACTGAACATGAGCAAAGTTCAGTCTACCTCACCCGGATC
CTCCAATGTAGTCGATATATTCCATTTGATCTTAGCGTTTATTTGAATGCAGACGTATTTGGAGGCTATT
TTTTACATTATAGCGATTGTTTTTGTCGTCCTGTACAGATAGTTTGGATTTCACCTGATCAGATGGTGTT
TTGACGGATGGACTGTCGGAAAATAAGTAGCTAATCCCCCACCTCTGTGTATGACAAAAACCGATGGATA
ATCGTGGTCAAACTTCCAAATGAACAGGTTTTTGCTGCCGTATAACGCTTTACTTCTTCACCGGGATATA
AGTACACAATCCCGACCTCATAGTCGGGAAATTCAAATGAAATTTCAGTACTGAATTTTTATTTCATGCC
TGAGTGTCGCGGAAGAAGCAAATACCCATAGTCTCACAAACCCCGTGCACTTTCAGGGACCTTGAGACTT
GGACTGATGAAGAACCACATAAGATTCCAATAGGCTGAGTGTGATACTGAGCCGAGCTACAGCGGATTGC
CTGTCTACCACCAATATGACTGGTGGTGATGACAGGATTCAAACCCTATACCTTACTCTAGCTGAAGAAG
GTCGTCGCTGGTTCTGTGAAAAACAGCATTCTGTCGATGATTACTTGAATTACTTTCCTCACGAAAAAGT
TTGATTTCGGTTTTATCTCAAACGCAATCATATCGGTTCACAGGACCGATTAGCTCACCAAGAATAGATA
GATGTCGTATACGGAACCTTCTTGGAATCTGTTACGGAGAAACTATGGTTGTGAGATTTTTCTAAGTCAT
AACCGACCGCGTTTTTGTTTTTATAAGCATATTTCGTTTCACAATGCACGTGATCCTACGTTCTCGATTC
ACTGCTTGGTATTCTCGGCAAAGCAGCTCCTGCAGCTGGGGTCCGCAACACAGTAAGATGCTCGTGTTTG
GGATCAGCTCATCTACACCTTGATAACCAAGGTCGTGCTTTTCTAACTGGCCACATATCAGGCTAGAATC
CAAGTAAAAGGGATAAATACAAACATTCAACCAATGCGGTGGTCTAAAATCCATTAAGACGAGACTGCAC
TTTGGTGTGGTTTGATGGCTTGCGTGCCTCTATGGCCCACACATTTATGCAGGATGGCTTCTCTAAGCAG
TCCACGTTCCGCTTGCTCCACTGGGTGCATGGGGCTAAGGATTGAATCCGAAAAGTGGACCGATAACAAT
GCAACAGCGAAGACAAGACAGAATGCTTGCAGCAATCAGGTCTCACGTGACAGACCAGAAGAAGTTCCAT
TGCGGGCTCTTCGGTCACTTTCCCGTTCTGGTTTAACACCCCACTGCCTTGTGAGTCAGACATTTGAGTC
GAAGGCTCCCTTTAGGGTTTCCGAAGAAAAACCCCTTCAGCTGTGTGGGCAGCCGCGAAGTATGATTCGC
CCAGAAATCTCCCGTATGTTTCCTGTAAAGAGCTTCACCAATTTTTTATCCTTTAATTTAAGATTAGTGC
TAAACGTCACAGGCCACTGCGGCTCTGATGAAAGCAGTAGTTAAAGAGTCGAGTATAAACCGATTGCAAT
TCTTGGGCCTAAATGTTCACTTCACACACTATGCCAGATAGGGCAACAGGCTGCTCTTGCTAAAACTCGT
GACACTTTTAAAGTAGATGTACGCCGTGTCTCTGAAACGCGCATACAAGACTCCACTTCTGTGATCACTC
TTCGCACCCCAGATACAATCTCTGTCTCTTGCTTCACTCTTCGCGTGTCGGGTGATTCGGTGTCTAGTGC
TCGTGGTCAGACTGGATTTGAGATTCCTTTGATAATGAGAGCTGAGCGTACACTGCTAGACTGCATTCCA
GTCAGCAGTCATTTGTGTGCATTTCGATTGGACGGTTCTTTTCTTGCCGACAACAACAAGGTGAAGCGCC
AATGCTTGTTCTTCGTGTCTGTGTATGCGCCCACTGACTGCAGTCCCTCTGAAACCAAGGACGAATCCTC
CCAGGATTTGTCTCAGCTGCTTCGAAGCGCACGTTCAACGGACGTGGTTGTCATTGCTGAGGATTCCAGT
GCCTAAGTTGGTCATTTGGGAGATTCCGAAAGGCACATTGGAGGTCCGTTTACCATCCGAGCCGATCGCA
CTGCCAACGGTGATCGTCTCATTCAGCTGTGCTCCGACGAAAGATTGTTTCTGGCGAGTATAAACTTCTG
CCATAAGAAGCGGCACAGACGCACATAGCGTCCGCCCACGTCTTCACAACGTTTGACTCAGATTGACCAT
GTTGTGATTGGTCACCGCTGGCGTGGATCAATTGAAGATTGTTGTTCATTTTGGTCTACACCTGTGGACT
CAGATCACGTTTTGATACGCGCTCGCTTCCGTTTACTTTTCGTCCGTGATCGCACCAACCTATATGCCAC
CTGTCCCGTGCAGTTGCCTCTAGACGATAACCGGCGATATGATTTCCAGACGGAGCTGTCTACACGGTTA
TCTATGCATCCGGATGTCAAGGACCCAGATGGACGATGGCAACAGATTAAGGAAGCCTTCCATACCGCTT
TTAATGTCACCCTGGACTCTAGTTCAGGTGGATATCTTCGACATCAGTTGCTCTGTTGGATAGTCACAGA
CCCGTCCCTCCGGATGCCATATTCAATGAATTGCGCAAACCCCCGAGAAGCCAACTGATGAGGATCCTGG
GAAATGACCGTGAACAGTGGTGGATTGCGAAATGTAGGGAAATAAAAAGGGCTGCGTCCATTAGCAGTAC
TCGCAACCTTTTTGCATTTGATGAGAGGCACCGATCCACGGAAAACCTGGGTGAGTGACTTAATCAAGGA
ATCTGACGGCTCGCTGATTCATACCCAGGGGCGTCGTCTGGATCGTTGAGCGGAGCACTTTAAGAAACGA
TTCAGTTGGCCCACTTTTACAATGGATCTTCCGAATATACCTGCCAGAGAAACGATGCAGACAGATATCA
CTCCTCCATTAGAAATTGATGTTATGCGAGAGATAGGTTACTTGGAAAGGTACAAAGTCGCTGGACCGGA
TAAGTTATCCACGTCTTTTTTCAAGGATGGTGGCGAACCTTTGGTTTCCAAGTATATAAAGCTCCTCCGG
GTAATCTGGGATGGTGAGCAGATTCCCAGGGAACTGTGTAAATCGGTGATTGTGCCGATTTACAAGAAAG
GTGACAGATCTTGTGAAAACCACAGAAGAATTAGCTTGGTAAGTATTGCGTCCAAACCGTTCACCGGGTT
TATTCTCCATCGATTATCCAGCGCGCGTGAAATGTGTACCCGTGATAATGAAGCCGGGTTCAGACCTGGT
CGTGGTTGTATCGACCACATCTTTACTCTCCGACAAATCTTAGAGCATAGACACATGTTCCGTAGGCCCA
CAATCTCTATCTTTCTTGATCTGAAAGCGGCGTTTGGCTCATTCGACCAGGCAGTTCTGTTGCGCTGCCG
CTCATTGAAGGGTGTACCAGAGAAATTTAAATTTATTTCTCTTTTCCAATGCTTGTATGCGAACAGCCAT
AGTATTGGTCGCGCTTACGGGGATCTTTCACCCGAGTTCATCTTGGCAAGTGACGTTCGTCAGAGTTGCC
CTCTTTCGCTCTTCAATTTTGTAATTGAGTTGATTCCTTAGAGAACAGCGGCATTGATCTTTGCTCAGGC
GGTTAACTGTCTGACTGGAATACGCGGACAATGTTGGTCTTCTGAATGAAGATCCAGGTTAGTTTCAAAC
TTTCTTAGATAGCGTAAATAACAGTGCAGCAATGTTTGAGATGCGTTTTGTACCTTCGAGGTGTAAAATG
CTATTGCAGAACTGGGTTGGCTCAACACAAAACCTCTTCTTTGCAGGAGAAGCTCCAGCTGAAGTAGATA
AGTTTTGTTACTTGGGCAGTTACATTTTATCAGAAGGACAGATATCGGATGAAGTGTCATTGTGTATACA
GAAGGCGCGTTTGACTTTTGTCACCCTCAGGTGTTTGTGGCGTTGGCGCGATATCCGATTATCTGTCAAG
GGTCGAGTGTATAATGCGGCAGTTAGGTCCGTTCTTTTATGCGGTTCAGAAACATGGCCGGTAAGGGTAG
AAGGTAGGCGAAGACTGTCGGTGTTCGAGCATCGATGTCTCCATAGCATTGCCTGAATATGGCGAGAACA
TTGTATCAGTAACGCTGAGTTTGGACGGAAGGTGTTGGGAATCAGAAGTCAGTCTCTGGACCAAGTACTG
AGTCTAAACAGGTTAAGGTGGTTGGGACGCGTGTTACGCATGCCCACCGATAGACTTTTTCAGCGTCCAC
TGTTCTCCGAGGCAGGAAATGATTGCAAGTTAGGTCGAGGTGGTCAGTGCACGACGTGGCAAAGAGGTAT
GAAAACCATGACCAGTGGAATTGGCCGAATAGGATGTGTTAGACTTACAGTTTTGGGTCTACGCGACCCA
CCTACTAAATGGTTGGAGACATTAAGTGATATGGCTAGGTGTCACGGCCAGTGGTGTAGTTGCATTTGGA
CTTTGTTGACTTCTTGATTTCCGCTTATTACTTTGATTTTATGGGGTCTTTGTCACTTTATGCTTCTATT
CTTTTTGTCCTTGACTGGACGATGCTGGAAGGTAACAACCAAAACCGGAGCACAGTAGTGCGAGGGTAAT
GGTTGAATAAACTGAAACTGATGGTCTAAAATTGTTCACGAAGACATTTTTCGTAGCATGGGATTTTATT
GACTGCAAAACAACTAAAGCTCGAGTGGCTACCGAACTTTTCAAAATTTTTCTATATAAATAAACGGTGC
TTGTACGGTTGCAGACTTTTGGATGATTTAGAACTGGTGCTAGTATTTTCCGAATTGGTGTATCTTTTCT
GTGGACGACCTAAGATTGTAGAAAGTAGATGGACAATGTTTATTACACAGATGGAAATGCGCAAAAGCCT
TTGGTTTTCTCCCTGATCAATTAGCATTTCCGGAAAGCGTGCGATTTTGTTTGCCCAATCAGACATGAGC
ATTTGTATGCGTTCAGTTGGTGTTCATGCACCACATCAAGACTTACGTCCTGTCTCTTACACGCACACAG
ACATGTATGTAGGAATGAGAATACATTTTGTTTTTTGTTTGCGGCTTAACCAGTTTTCAGCCATGATTGC
ATTCTAGGAAAAGTGTTTTTGTTATAAAATACCGGGTCGTTTTGTTTGGCTAGGCCAACTTCGACGCATG
CTCACTGAGGTTAACCAGACGAAGGTGATTTGATTCTCAGATCAAGTTCTGTAGACTTTACAAAGGTGAA
TGGAATTTTGTGCGAACAATCAATTCGTTATGGCGACCGAAAGATCGAAGCTAATAATGTTGTGTCAAAG
GTTGATCACGTGAGTGTCAAGGTCAAATGTGCGGCCTGAATATTCGATGACCATAAATATAATCACAAAA
GGAGAAGAAAAGCAAAATGAAACAGTTGGATGAGGCGGTAAGCGGACTCATGCACCGATTGCTCGATTTC
AGATGCTTTTATCACTTAATATTTATTGTCGTGGATGATCCACCGACACGGAGCTTTGTCTTTTAAATTA
CTGGAATTCGTCTGCGTGCATGTCTGCTTTGGCGCGCAGATATCATCCCCGCGAACGATACAACAATCAT
CAAAGACTGTAGTCCACTTGCTTTCACGTATGAATATGTCGACTGCGGACTGCACGATATATGTTGTTGG
AATATACATAAAATAGTATCTAAAATGTGAGAATAGCTGCACACGTTAACAAATAATGGGATATACCCAA
AAGACTAATCCTAAGTAGATTGCCTTTTCACGTCCGTCATACTTCGGTGAACTAGTGACTTTGGAACACC
GTAAAAATAGACAGGGATTATCGTTTTCCGCTGAGTCATTCACTCGAGTTGTTTATTTAGCTGTAACACA
CGACTAACCTCCAAACTTACTCGGGGTATTTTGTTATGATCCTACCACCATAGATCACCCAACCTGTATG
AATCGTGTGCCTCACTGGGGCTTGTAGTATGTATAAAAAATTAAGATACTAGAAGCTTTTCCAAAGTCCA
TCCTAGTTGTAATTACTTAATGTGTGACCACAGAATCCTAATGAAAACATCTGTGTTGTTCATGAATGGT
GGTACGCTAATCTCGAGCGGATTGGGTTTGTTCTCAATCATTCCCCGATCTTTCTTTGATCAACGAGATA
ACAAGATCATGTCTCCGTTTATTCTCGAAATAATAATCCTGCTGATCGCTTTTTTTTATTCTATTGCACG
TATGCATTCCATGATGATTTGTCGTATAATATGTAAGTTTATTGTTGATTAGCCCTAAGCGATCAGTTAG
GTTCATTGACAGCAATCGTAACTAACCGAGCTCCAGAATAAACAAGAGAAAATGTTTAAGAACGTACCGA
ATGGGACTAAGCTTTTATTCCGTGACCTTACCAACAAAGACAACTTCTAAAATTAGCTCGCTTCTGTCAT
AAAAGGCGCTTACTCTTGTGCTATTCTTTCTCGGGCTGCATTAATAAAAAAAAACTGTACTTTTTCTTGC
TCGAATGTCTTCCTTAAAGGGCACACATCAGCAATGCAAAAATAAAGGCCGTTCCTAATAATATTTTGCA
GCTATTCTAAACAACTTGCTGGGGCGCAAGCTGACTCATCACATCAAGTGTAACATGTAGATACAGTCGC
ATACAACACGCCAGGTTCTAGGCCATATTTATGGTATCTATACACACACACACACACACTTTTTGTATTA
TCACGACCATCCTGGGAAGTATCGCTGGAGCATTCGATAAACGAACTTCACACCACTACCTCTGAGAGAA
AGGCTACGAGGCTCTACTGTTTTGTCCCAGATGTGTGTGTGTTTCTGTGTCTGACAGAAGTAGTGCGGTA
GTTAAGCTGGGGCTGACGGAGAAGTTCAGTAATCATGGTCTGAGTTGATGTGGTTTGCTACTCTGAGCCG
CAGTGCATATTTTAAAGACCGAGTCGTCAATAATACAACAAAACACTGGTTTGGGATGCTGCTAGATAAC
GACAGATAATGTCCCACAGAAGTGAAGCACAAACGCCAAGTGACATATTGTTCAGGGCAAATGTACTTAT
CACTGAGCGAGTTTCGGTGTGGTCCATATTGTTTAACTCAGATAACAGTACCGAAAGGATCAGTGTGGTG
GAGGTTTTAGATGATCACCCAAATTCACACAAGCAAAGGTGCGACAAACTAGAACAAAGTGAACAAACAC
CATGGGTATCAAGTGCTTGTAGTTTCAATTACCCAGATACCAGAAAAGTCGGTTGAAAACTAGTCTCTCA
AGTGTCAACCGGCTGGACCATGGATATAATATTGCCACCGATGTCTCTGGAATGAATCTCAGTGAGAATG
ATTGTTGTAACGTTCAGAAGAGACCACCATAACCGACTGTATACGCCTACTAGTGAAAATCAGCTTTACG
ATCAGGGATAGTATACGGATTCTGAAAGCTAGCAGCTGATATTCTGTTCGTTGAGAAATGTACAAACAGA
ATGCCAACATATGGGTAAACAAGCATAAGTTCTATTCAGATGATTGATCGAAGTGGTTAAATAAGCATGC
ACTGTCAACTTAAGTCAACCTTTTCGGTACGGTGCAATTCCCCACTAGCAGTCATGTGGCCAGAATGGCT
CAGAGTATTAGTGATCACGGATGGGTTGTTGAGGTCGCTTAGTCATCCATAATCGGGTGGGGGACAAAAA
TGAATAAATGTATGATGTCAAAATCGAATTTGACGCAATATGTGTTAGCATGACGAATCACATTTGAAAG
CGGTTCAAAGCAGTTCAGTGAACTCGGTCGTGGTAAACTTCAAGCGAGGATTAAACACCATGAAGAAGAG
AGATAGTATAAAGAGTTTGCGGTTCGTTGGTTCTCCTCTGGAGCTTGAGTAGGACGTCCGGAACTGGGAT
GGCAGTATTTTCCTTCATTCATTTATCAACCATCGTCTTTTAGGGGTTTATATCGTAGCACTTTGTTACC
AGTGATTCAACATCGGTATCGCTGTACGATGATGATGATGATGATCGGTTGGACGCACTATTTTGCTACC
AACAGTTCATTGTAGCGAGAACCATAATCTTAGCCAGTGACGCAAACAGGCCATCCATGTTAATCCAAAC
ATGACAGTACCTAATGTCGAAAGCCATTGCATGTTTAACAGGGAAACTTAAAGTCTTTACGAAAGAAAAA
TTTCCACAGTACAAATTCGTAAAATTGGCCATATGAATTCTGAAATTGTCTACAGATTTAGTGTAGTCCA
ACGGGTCTATGTCGGTATTCTGATCAGATTAATGAGTGGTGAGAGTCACTCTAAATCGCGCACGAGCATG
TGGTGGATAGGCGGAGGCAATGGGTTGACGTCAGCCATCATGTGATCTTCAAGTTAGCACGACTGTGTGA
AAATGGGTCTCCTGGGCAACAAGATATACTGTGCCAAATTGCTCTCTATGGAAGATCAAAGAGCTCGATG
AAGAAATCTATTGAGACCAACAACGACGAGAAGCACAAATGCCTTTTGAATCCGAAAGTAAGCTTGTGTT
GATTCCTTACTTCAGTGACCCATATGTGAGCCGGATGATCGACAGAACAGTGCTAATCACGCATCACAGA
GTATATCACTCCGGGAGAGCAACGTCAAAAACGGGATACTCCATAGTGGTTTGGGAAAATTTGGACTCAT
CTCCAGTGATCTTTCAGGGGTCGTTGGGACATCTCGTTGTATTATAGTTTAGTGAATAGACTGGAAACAG
TCCCCACCTTACATCAATGTCTGCGAACAATGGTACTCTGTCAAAGTCGAAGACAATCTTTTAAGAACCA
AACTATGTAGCCAAGTGGACTGTTGCTGTGACGGTTGTTGTTGTTATTGTCTTCTTTCTTCATCACAATT
ATTACATCGGCTTTGTGATGAATATATCCCTTTGTCTATACCGATACAATACATCGCAGTCTTCCTAAAG
CGGCATTTATGAGCAGTTCACGCACAAGAAGATGAGGAGTGTATGATCTTGACTGTCGCTTTGCGTTGGC
TGAATCCTTTCTGAGTGACAATATTAGGGAGAAAAACCTACCTCATTTGGAGTTTACTGACCAAGAAGCA
GCCTGTACTTTGCAGCGTAGCATCCACATCTGACTAAACATCGAACTTCAAACTGGAAAGTTAGGTCTAC
CGTTGTTTAATGGTCCACAGTACGGAGTGAAAATTTTGACGTCTGGTATTCCAATATTGCCGTTGCTTGC
CAGGTATCCTTTTGGGAGTTTATAGTTTAAATACTGCACACCTGGCTCTGAACAGATAAAACAATATGGA
CGTTGTTGCTGCTGCTCTTGTCGATGACTTAGGTATGTCCGATTCTGGTTCAAGTAGGACGTCCGAAATC
TTTCGAAGTTTGGTTTTTAGTTTCATTGAAACTTCTTTCGAGTCCGATGGAAGAAAGAAATTCGTGTGTA
ACATGTACAGGTTTTATTGTCCAACACTCGTCACTCATGTTTGTTGTGGCGCGTGGATGTCCAAAATAAA
ATGTCGACCAATAGTTCTTCTTCCACTATTTAGAGACAATGCGCAATCGATTCATATGCCGTGAATGAAG
GAGAGTCGTTAGCTTTTCCATAACGTTTGGGTGTTAGTACGTTGTCTTGGTCACTTTTTATATTTTTTTC
TTCCTCTATCCACGACTGCTAACAAAAGTTTGTGTGCGGAATACCCCCAGCATACTCAACTATCTGATTC
TAGTTTGGACCGTGCTTAACCTTTCATGTAGGGCGTTTGAATTCCAACAGATCTGTTTATTCTTATCGGG
ACCTGAACGTGTGCATAGTTTAAATGGTAGACCAGTAGCGTGCGAGCACAAGTGTTCCTCCGCGGTGATT
GCTCGACCTACAAAATATAAAAACAGAAAACTCCATAGGCACAAAACTCAGTAAGTTTCTCATGGGAAAC
CTACGCTTATAATGATCGAACGCTAATATGGCTGTTCACAGCCTAACCACTACACTGCTCCCTCCAACGA
AAGCAGACGGAAAAATCTTTTCACACCATTTTCGGCATTATTCTATATCAACTTCTGACTGACCATTCAA
CTCAAGGTCAGTTTATCCACTGAAGAACCCGAAATTGCTTCACCTACGCTAGGAATCAATCTCACTCCTG
AGATGTAATGATAAAAGTTTGCATTTTACAAAGGATTTGAATTTTTGGTAGAGTTGATCCTTGAATGTTC
TGTGCGGAGAGCTTATAATAAAATGGATCAAACAGCTGAACACTGTTTTTAGAACGGTTTCATACGACGA
AACAAGACTTTCTATAACAGCTCGGATCCACTTCTTAACGTCACTTGTGTCTATGGAGATCCGCACCCGA
GCTGAAACCACGGAACATTAGTGTTGACAATTAGCGCAAGTTTACCAAGTCGCTAATGTTTTATATCCAT
TAGTTGGTCGATGATAGCAGTGGTATTCTAACCAAAACCTTGACATCTTGAGTGTTACTGGGACACTTTG
AATTCAATCTCTGAAGCCCGAATGTTCCCACATGATATCTACTTTTCTCCATTCTGGATCATGAAAATAT
CGTATTTTCGTCCTAATCAGTGCTGGATATCTCTAACATGAGATGGATACCTGACGTTCACAATCTTTGG
TCGATTGTTTGCTTTAAGTGAAAATCAGCGTCGTTCATGAATACACACGGTTGTTTCACTGTACCGACAA
CGTTTTGATGTGCAATACACCTGCTTGTATTCGATGTTTGCAACGGTGGTTATCAGTAGGTTTTTTTATC
CCAGTCCAGTTGTCCTGAGGGTAGTGTTTTGCATGGAGCCGCTATGTGATCTTGCCTCCCTCCCACCCTC
ATGTGCGTTAAATGTAACAAACTTATATTCGTAACTTGGAGCAGTGGAAAACTGAAAGTGACTGTTCCAA
GCACACACACTATTTCACAACTAGGAAGTAGGAATATTTTCTTCATACCACAACTCCAAGTCATGATAAG
CAGTAGAAGATTCGATTGGTATATCATCATGTGATATCAACGCTCATCTTGCCATTGAAAGACATGAAAG
CACAATGCAAGTATTCTCATCTGGTTTGCTAGAAATCGTCATCTGCTGCAGTGCACATCCACAAAGCCAA
CGCGAACCGGAGATGAAAGTGACCGTCGGCTGAGCACCTCAAGTTGGCCCTGATGGATGTGCACACCTCG
CCACCAGACTGACCATCAATGTGTTCTACCAATCGTACTTTGTTGCTTTCCCGTAATCTTTCCTGGTCTA
CTTAAAAAGTGTTTTTATTGAATATACCACGGTCTGACCATTATCAGTCATGTTTCATTGATTTCCATAG
CCTCTATCATCAATAAAAGTGTAATGCACACATTTTTACCTATGAGAAATTTGCTATGAAGATTCTTGCG
GGCCGGTTTACCCTCTATGCCATGAACTGTTTGTTTTTCGTTCACGTCCATCTACAAGCTCCGAGGTTAG
ACACTTCTTGTACCTCAAATATTTATCGCAACTTTACAGTGCCTTATTTAGCTCGTGTTCTCAGCGAAGT
GAATGTCGCAGAGGAACTTCATGTTGCCCTTAGTGATGGAACCCGATTTTAGCATTTCCGTTTTTTCGTC
CATTTACTGGGATGTTTCTGAATTGACGCTTATCGTTTTCGTTCCCTTTTACGACTGGAATGTGAGCCGT
GGGTGAGACAGCTTTTACGACGTCGACGATCTAAAGTGAATAGACACGTAGCTTCGCCTATCGGTACTTT
CGCTACACCTGGTGCTCACTTTGATTGTGTTCACGTAGAAATTGTGGGGCCATCGACCCCATCTATCTAC
TACCGTGCATCGATAGACTTGCGAACTGGCCCTAAGCCATTCGCATCTCCATCGTAACGGCCGAATCAGT
GGCTCAACTTCTGATAGAACGACGGATAGCTTTGAATGGCTGTCCTTCTACAATTACTACCGATTAAGGG
CAACAATCTGAGTCTGATCTATTCTTCCCATTAACTCACCTGCTGGGCACGGAGCGCCTTCGCACGACTG
CGTACCATCCGACATCGATAATTTAGTAGGGCGTTTTCATCGCCAAATCAAAACGGCTCTAAAGGCACAC
GAGAGCCTCAATTATTACGAAACGCTACCGTTAGTTCTGCTTGGTATCAGGACTTGCTTAAATGCAGATA
TACAATGTTCCGCCGCAGAACTTGTCTACAGCACGACATTACGACTGCCTGCGGAGTTCTTTACGCCACG
GAGTACACATCCACTTGCCATGAAGACTTACCTTCATCGTTTGTCTACGTACATGCAAAACCTTGCTCAG
GTGCAGACCTAAATTCAGCGACGACAGGTTTTTGTTCCGACCGAACTCGGAACTTATTCACATGTATTTA
TTCGTGTTGATTCAGTGTGCAAACCATTACACCGGACTTACAAAGGTCTATTTCGCATGATTACTCGTCA
CGTTAAGACCATCAAGGTTGATCGACACAGTTGCGTCAATACAGTTAGCACCAATCGTCTCAAAGCCACG
TATTGCCCACCGGCATGAGATTCGATCTTAACCCTGAGCAGCCTGTTGATGAAACTTCCGTTTCACGTCA
AAGCCTGCAGTCATCGTCACTTGCTGCGACTTCGAATGAGGCCACCGTCTCACGTTCAGGACAGCAATCG
TTTGGTATTGTTACTGCTCCGAATGAGATTGTCGTCTCAATTCCAAGTCAGTAGCCCATTGGCTTTGCTG
CGTCCTCGAGTAAGAATGTGGTCTCAAGTTCAGGTCGAGAGCACGCCAATAAACCCGTGCACGAATAAGG
TTCCCATCTCGCATCCATGTCGGAAAATCGTTTGGCCAACACCTCTTCGCGACTAAGTCAAACGTGACCT
TTACCACTGCATTTCGCAGGAAAACCTTTCATGTTTACCACTTGGACACGATTTGGCATGTATCATTAGA
CATTACACTATATTTGTCACGTCCATCGCGGTTACTGCACCAGCTTTCCGTCTCTTTTCGTTCCGTGGTA
ACTCGTCATGTGGCACGCTTCACTGGTCTCACCAAATTCGGAGAACTTTGGCACCGACTTTCGCATTCTG
ATTGAGCTCTATCGCAGTCACTTCTTGTCACTGACGAATCTGCCGGTTCGGCTTCCGGATATCATATTGG
GTAACGGTTACCCGACGCCGGACATCGTTAGAGCGGCACCACTGGACGACTATTCCCCCGACTGATGTCA
CTGGCAGCGAATCCCGTTTACGCTGGACCAACATTCTACAGTTCCTTTATACTACTGGTTCTGCCCGCCA
GCATCCTGCAGCACAGCTACATTCGAGTATTTTGCAGGCACGGAGGCGCACGAATACCCTTTGCATGCCT
TTATCTCCCTAATATTATTCGAAAGCTTTCCACGCATTCTAGCGGAGGCTGCTACAATGACATCGATCAT
TCTGAGAATGGAACATTTCCCGGGCGTCAGTTCGGACTTATTTTTTCTACGACCTTTTCTGACGCTTGGT
TCCGATCGTACTGTTTTATTTTGTTGCCTACATTTAGCTGGACTGGCCTTCATGCAGTTTCCGACGACCT
GGCTTTTGACACACTTTCGGTTTTTGGCTGACTGTAGGCCCTCGGTTCGCTTTCCGCCTCACCGTTGTAT
TTGTTTTATTTCGTGTATTTCTCGTATCGGTACTGTTTCGGTGCCACAACATATGGAACACACTTTCACA
TCTGTC
>MSTRG.10316.2 
CAAGACTGACTCCGGCTAACGGCGCGTGGCTTAAACCCCGGCTCTTTGACTAATTGCTGTCTCGACGAAG
GGAATGGGCAAAGTTGCTCACGATGGGAAACCAAAACTTCAAAAGACGAATAAAAAATGGGTATCGTTCT
GATCTGTAGCACCGTTTGCGCCGCCTCATGGGCATCGTTGACCAGCCGTGAGAGGAAGCGATTCGGGCAA
AGTGTGATCGAGGAAGGATTGCCTTTATGGTTAGAACGGCGCTCTGTGTTCGCCGAACCGGATCCCGAAT
GGGTGATCTCCGAAGCGGCTGTGCCGAGGAGGAATGAACATGTTGGTATAGAAGATGTTCTGGTTAGACA
AGCCATGGATCAAAGAGGCGAAGAAGAACTTGAACGTGTCAAACAGTTGCTGATTGAAAAAGAATTACAG
CGAGATGCTCTCAAGCTCCAAGCCCCGGGTGTGGAAGATTCCATCCAACTGGTGCGTCGGGAAGACAAAC
CAAGCCCGGATGGTTTGGGACAACTGGGCGGATTTCGTTCACATATGAACTGGCAGCCGATCACAATTGG
AGTCATTTGTTCTGTATTGGGAATCATGGCCGTTCTCGGAGCAGCAATCTACTACCAAAGAGTACAAATG
ACTAAAAAGCGCAACCAGGACAATGATTTTTGTGGAATACGTCAGACCAAGCCAAGTCCGACCGGGAGTC
TTTTAGGTGATACAACCAGCGTCGGTCTGGATGGTGATCGCAAATTGGCTCACTCGGCTCAGATGTATCA
CTATCAGCACCAGAAGCAGCAAATGCTCGCTGTTGAGAGGGCCAGTGATCCTGCTCAGGCAAGTGAAGAA
GGGAGTGGCGAATCAGACGTTGAAGAAGGTGACTTTACCGTCTACGAATGTCCAGGATTGGCTACAACCG
AACAGCTGGAAGTTGAAAACCCCTTGTACGAAGGGGATGCGGCAGCGAATGGGCCCAGCACGAACGGAAG
TTACGGGGAGATTATCGGTGCGAGTGATTTGGAAGAAAATTCGGACAGCACGCCGACAACCACTAAAACT
GAGGAACACTAGAGATTAAGCCGTCTGTCGTTCCGGATGCACCTGTGCATAACAAAATGAGAGCGGATTC
CATCTTACACTGTTCATCCCCATCTCAGAGAAGTTTTCACCCCTTATCCTTTAAGTGTGCTGCGCATCGC
TGCCACCAATCATTTTTCATTGTCCTGTTGCGCCGGTCACCCCACTCCACATCTTAACAACAAACAGAAA
CAATCACACACACACACACACCGTTGTTCTCCCTCTCTCGCGTGCGCATTCTGCACTCACAAATTCAAGT
AGTATGCCGTTGCTGTGTTTGTCAGTATTTCTTGGGGAATACCTTTGTCTTCTCATGTTAACTCATTATC
AGATTACAATAGACAAGAATGACACACATTTAATGTGTACGCGTAAACCTAATATGACTGAACAGTACTA
CTTCCTTCATGTTGTGCTGTCCCATTATTCGCACGGGCGAACAACTCATCCTGGAAAACAATGCATTCAC
CAGTCATCAGATTTTAAAATGAAATCGTGAATCACAAGAATTCATTGGCCATCTCCTCAGATCAGATCAG
ATTGTTATGTGATGTTTTCCCCTCGTTTTCTTCTCCCTGGCTCCATGGGCATGTCTATTTTTAACTTCTC
GCATCTCGACCCCACCAGAGTCGTATAGATCCTAAATGTCATGTGAAACCNNNNN
>maker-scaffold10x_284_pilon-snap-gene-0.92-mRNA-1 
TTGGTCACTCGCGCCCTATACCTGCCCTTCGCTTCTCGCACCAGTCAATATTTCGATCGATGGACCGTCC
ACTTTGCCCAATGCATAAACGACCCATTCTCATTTTCCAGGCGAGTTGCCGGACAGAGCTGCTCGTCTGA
TCAGTGCCGTTTGGTCTTTTTTGCCAGGGGAAGTTTAGAAAAGACTGGCGATTTAATCATGTTCTGAGTA
CTTCACTCTCCCAGTCACACAAGCAGACATTTTCCACGTACAAAACTGCATGACCCCAAAGCTGGAAATG
TGGTTTACATCAAGACCGAGTTGCCGAAATTTCCTAGGTATCGTTCTGATCTGTAGCACCGTTTGCGCCG
CCTCATGGGCATCGTTGACCAGCCGTGAGAGGAAGCGATTCGGGCAAAGTGTGATCGAGGAAGGATTGCC
TTTATGGTTAGAACGGCGCTCTGTGTTCGCCGAACCGGATCCCGAATGGGTGATCTCCGAAGCGGCTGTG
CCGAGGAGGAATGAACATGTTGGTATAGAAGATGTTCTGGTTAGACAAGCCATGGATCAAAGAGGCGAAG
AAGAACTTGAACGTGTCAAACAGTTGCTGATTGAAAAAGAATTACAGCGAGATGCTCTCAAGCTCCAAGC
CCCGGGTGTGGAAGATTCCATCCAACTGGTGCGTCGGGAAGACAAACCAAGCCCGGATGGTTTGGGACAA
CTGGGCGGATTTCGTTCACATATGAACTGGCAGCCGATCACAATTGGAGTCATTTGTTCTGTATTGGGAA
TCATGGCCGTTCTCGGAGCAGCAATCTACTACCAAAGAGTACAAATGACTAAAAAGCGCAACCAGGACAA
TGATTTTTGTGGAATACGTCAGACCAAGCCAAGTCCGACCGGGAGTCTTTTAGGTGATACAACCAGCGTC
GGTCTGGATGGTGATCGCAAATTGGCTCACTCGGCTCAGATGTATCACTATCAGCACCAGAAGCAGCAAA
TGCTCGCTGTTGAGAGGGCCAGTGATCCTGCTCAGGCAAGTGAAGAAGGGAGTGGCGAATCAGACGTTGA
AGAAGGTGACTTTACCGTCTACGAATGTCCAGGATTGGCTACAACCGAACAGCTGGAAGTTGAAAACCCC
TTGTACGAAGGGGATGCGGCAGCGAATGGGCCCAGCACGAACGGAAGTTACGGGGAGATTATCGGTGCGA
GTGATTTGGAAGAAAATTCGGACAGCACGCCGACAACCACTAAAACTGAGGAACACTAGAGATTAAGCCG
TCTGTCGTTCCGGATGCACCTGTGCATAACAAAATGAGAGCGGATTCCATCTTACACTGTTCATCCCCAT
CTCAGAGAAGTTTTCACCCCTTATCCTTTAAGTGTGCTGCGCATCGCTGCCACCAATCATTTTTCATTGT
CCTGTTGCGCCGGTCACCCCACTCCACATCTTAACAACAAACAGAAACAATCACACACACACACACACCG
TTGTTCTCCCTCTCTCGCGTGCGCATTCTGCACTCACAAATTCAAGTAGTATGCCGTTGCTGTGTTTGTC
AGTATTTCTTGGGGAATACCTTTGTCTTCTCATGTTAACTCATTATCAGATTACAATAGACAAGAATGAC
ACACATTTAATGTGTACGCGTAAACCTAATATGACTGAACAGTACTACTTCCTTCATGTTGTGCTGTCCC
ATTATTCGCACGGGCGAACAACTCATCCTGGAAAACAATGCATTCACCAGTCATCAGATTTTAAAATGAA
ATCGTGAATCACAAGAATTCATTGGCCATCTCCTCAGATCAGATCAGATTGTTATGTGATGTTTTCCCCT
CGTTTTCTTCTCCCTGGCTCCATGGGCATGTCTATTTTTAACTTCTCGCATCTCGACCCCACCAGAGTCG
TATAGATCCTAAATGTCATGTGAAACCNNNNN
>MSTRG.10317.1 
CCCGCACGTGTATGGGGACAGAACGCCTCCCCATTTGCATAATGAATTTGCTTTATTTGCTTCGGCATAG
AATTGACTGAATCACGCTGATTAGAAGATCACGTGATTGCTTTTGCGAACTGATAAATCTGACCAGTCTG
TTCTCCAGATGTACCACGTGCACGTACCGACCTCATCCCATCTGAATCTGCAACAGTAATGACAGCGGCC
AGCAGGGTGGTTCATAGATGGGCGTGGAAGTGCGTGTGTCTGTGAGTGAGTGCGTGCGTGCCTTCAAGGC
AAAGACGAATTACTCTGTATGTCAATGTGTACGTGGTAAATTTAATTGATTACGAAGTTTTCATTTGATG
AACCATTAGAACAGGAGAAAGAAACACGGGCAGAGGGGATAGAATTGCGGACAGATGTTTAGTTGGACGT
ACGAAACAGGAAAGGTCTGCCGGATGGACAAATACATTGACTAAACAAGGACAGGCAACACGAGAACAAT
TGCACACGCACACAGCAGTGGCAGGAAAATGGTCAGGGATACAAAAGGTTTCACATGACATTTAGGATCT
ATACGACTCTGGTGGGGTCGAGATGCGAGAAGTTAAAAATAGACATGCCCATGGAGCCAGGGAGAAGAAA
ACGAGGGGAAAACATCACATAACAATCTGATCTGATCTGAGGAGATGGCCAATGAATTCTTGTGATTCAC
GATTTCATTTTAAAATCTGATGACTGGTGAATGCATTGTTTTCCAGGATGAGTTGTTCGCCCGTGCGAAT
AATGGGACAGCACAACATGAAGGAAGTAGTACTGTTCAGTCATATTAGGTTTACGCGTACACATTAAATG
TGTGTCATTCTTGTCTATTGTAATCTGATAATGAGTTAACATGAGAAGACAAAGGTATTCCCCAAGAAAT
ACTGACAAACACAGCAACGGCATACTACTTGAATTTGTGAGTGCAGAATGCGCACGCGAGAGAGGGAGAA
CAACGGTGTGTGTGTGTGTGTGATTGTTTCTGTTTGTTGTTAAGATGTGGAGTGGGGTGACC
>MSTRG.10317.2 
CCCGCACGTGTATGGGGACAGAACGCCTCCCCATTTGCATAATGAATTTGCTTTATTTGCTTCGGCATAG
AATTGACTGAATCACGCTGATTAGAAGATCACGTGATTGCTTTTGCGAACTGATAAATCTGACCAGTCTG
TTCTCCAGATGTACCACGTGCACGTACCGACCTCATCCCATCTGAATCTGCAACAGTAATGACAGCGGCC
AGCAGGGTGGTTCATAGATGGGCGTGGAAGTGCGTGTGTCTGTGAGTGAGTGCGTGCGTGCCTTCAAGGC
AAAGACGAATTACTCTGTATGTCAATGTGTACGTGGTAAATTTAATTGATTACGAAGTTTTCATTTGATG
AACCATTAGAACAGGAGAAAGAAACACGGGCAGAGGGGATAGAATTGCGGACAGATGTTTAGTTGGACGT
ACGAAACAGGAAAGGTCTGCCGGATGGACAAATACATTGACTAAACAAGGACAGGCAACACGAGAACAAT
TGCACACGCACACAGCAGTGGCAGGAAAATGGTCAGGGATACAAAAGGTTTCACATGACATTTAGGATCT
ATACGACTCTGGTGGGGTCGAGATGCGAGAAGTTAAAAATAGACATGCCCATGGAGCCAGGGAGAAGAAA
ACGAGGGGAAAACATCACATAACAATCTGATCTGATCTGAGGAGATGGCCAATGAATTCTTGTGATTCAC
GATTTCATTTTAAAATCTGATGACTGGTGAATGCATTGTTTTCCAGGATGAGTTGTTCGCCCGTGCGAAT
AATGGGACAGCACAACATGAAGGAAGTAGTACTGTTCAGTCATATTAGGTTTACGCGTACACATTAAATG
TGTGTCATTCTTGTCTATTGTAATCTGATAATGAGTTAACATGAGAAGACAAAGGTATTCCCCAAGAAAT
ACTGACAAACACAGCAACGGCATACTACTTGAATTTGTGAGTGCAGAATGCGCACGCGAGAGAGGGAGAA
CAACGGTGTGTGTGTGTGTGTGATTGTTTCTGTTTGTTGTTAAGATGTGGAGTGGGGTGACC
>MSTRG.10318.1 
TCGCGTGCGCATTCTGCACTCACAAATTCAAGTAGTATGCCGTTGCTGTGTTTGTCAGTATTTCTTGGGG
AATACCTTTGTCTTCTCATGTTAACTCATTATCAGATTACAATAGACAAGAATGACACACATTTAATGTG
TACGCGTAAACCTAATATGACTGAACAGTACTACTTCCTTCATGTTGTGCTGTCCCATTATTCGCACGGG
CGAACAACTCATCCTGGAAAACAATGCATTCACCAGTCATCAGATTTTAAAATGAAATCGTGAATCACAA
GAATTCATTGGCCATCTCCTCAGATCAGATCAGATTGTTATGTGATGTTTTCCCCTCGTTTTCTTCTCCC
TGGCTCCATGGGCATGTCTATTTTTAACTTCTCGCATCTCGACCCCACCAGAGTCGTATAGATCCTAAAT
GTCATGTGAAACCTTTTGTATCCCTGACCATTTTCCTGCCACTGCTGTGTGCGTGTGCAATTGTTCTCGT
GTTGCCTGTCCTTGTTTAGTCAATGTATTTGTCCATCCGGCAGACCTTTCCTGTTTCGTACGTCCAACTA
AACATCTGTCCGCAATTCTATCCCCTCTGCCCGTGTTTCTTTCTCCTGTTCTAATGGTTCATCAAATGAA
AACTTCGTAATCAATTAAATTTACCACGTACACATTGACATACAGAGTAATTCGTCTTTGCCTTGAAGGC
ACGCACGCACTCACTCACAGACACACGCACTTCCACGCCCATCTATGAACCACCCTGCTGGCCGCTGTCA
TTACTGTTGCAGATTCAGATGGGATGAGGTCGGTACGTGCACGTGGTACATCTGGAGAACAGACTGGTCA
GATTTATCAGTTCGCAAAAGCAATCACGTGATCTTCTAATCAGCGTGATTCAGTCAATTCTATGCCGAAG
CAAATAAAGCAAATTCATTATGCAAATGGGGAGGCGTTCTGTCCCCATACACGTGCGGG
>maker-scaffold10x_284_pilon-snap-gene-0.93-mRNA-1 
CTTATATACTTCAACTTTCGTGGACGTGGTGAATTGATTCGGCTAGTTTTCCACGCTACCGATACGGATT
TTGTGGATCAGCGGGTGGAATTCTCCGACTGGCCTGGACTCAAACCCACCATACCTGGTGGTAGATTGCC
TAGTCTTCAGGTGACCAAGCCCGATGGGACTGTGGAGCACTACGAAGAAAGTATGGCCATTGCTCGCTGG
ATTGCCCGGAAGCATAATCTGATGGGTACAACCGATGAGGAGTATTACAAAATTGAACGTATAATTAGTC
AATGTGCCGATGTGGACAAAGAATTCATCAAAGTGTTTATCGCTCCTCCGGCTGAGAGGGAGAAAGTTCA
GATGGAAATTATGAAGTCTACAGTGCCCAGGGTGCTAGATATAATCTGTGATTCAATCAAAAATTCCGGT
AGCAAATTTGTCGCCGGATCCCAACCCACACTCGGTGATTTATGTCTGATGACATCAACTGATCAGGTGA
TGAAGGCCGATCCCACTCTGATAAGGGATAAATATAAACAACTAATCAGTATTCGAGACCATGTGGTAGA
TCATTTCCCCAAACTTCGGGAGTACCTTAACTCACGTTCTGAAACTCCGTTTTAG
>maker-scaffold10x_284_pilon-augustus-gene-0.126-mRNA-1 
CCGGTCGGTTGTGAATACTTCCAGATTTTGGACATGTTGCAGCGTCCAGAATCGAAATCTGACGAGCAGC
AAAGATTCAACTTAACTGTCCGCCTTGTTTTATCCACGTTTACGAGGATCCCGCGGTAGCTACGTTCGCG
ATTAAGACGATTATCAAAAGTTTATGTCTACATCAGTGAGAGACAGCACATTCGTGAATTCGATATTGCC
TTGGCTTACGTTTATCACAATACCTGGTACTATTCGCGTGCGTGTATGTCTTCACGTCTGTCCGTTTATC
TATCCCTGACAGATTATGCCATCTGTGGCCAGGCCGAGCCTGTACGCATGATTTTTCACACAGCTGGAAT
TGATTACGAAGAACAGTTGATCGAAAAGGACAATTGGTGTGTTATTCATCAGCCACCACCAGCGGAGCGC
ATGCCCGTCCTGTGTGTGACGAAACCTAATGGAGATACTGTTGTGTACAAAGAACGAATGGCCATTTCTC
GATGGCTTGCAATGCAATACAATCTGATGGGAACGAGTTCATCCGAATATTACCTCGTGGAACAGATGTT
GTCCTTGAGTTTCTCTACACCCAGTGCCTAGACCTGGAAGGCCAAATACGCTTTGTGCTGGGGTCGGACG
GTGAACGACAGCTTGATTTAATGGAAAAGCTATTGCGAAAAGATACCCCAAAAATGCTTGAAATTATCTG
TAAGGCTATCTCCGCACCCCATGGCCTGTTGGTCACTGGAAATAGTGTCACTTTGGGTGATTTGTTTCTG
CTTCACACCCTGGACCAATTGCACTGTTTGGATCCGTCAATATTACGATCTGACTATCCAATTCTAACGG
CCCACAGAAACGCAGTGTATGATGCATGTCCACGTCTAGTTCAATATCGGGAGAAAAGACCGCTGATCGT
TATTTGATTATGTGAATACGACCATTCGCTCATTCAATCTTGGTACAACTTTGCGACCAGCTGATCGTGA
TTATCCCTATCCTTTCAAAGATTTTATTTCATCGCAAAATGTATTCAGCACTGAAAAAACAGATTTTCAA
TCAGTGATTTATATTTCAAGTTTTATTGATGACGTTTGAACGCTGAAAGTTATTGTGAAGCCACTAATCG
TCGTACAGCAAATTACAAAAACGAACATAGTTTGAGCCAGTGTCCAAAACAGTTTCGAAAAATGAAATCA
TTTTATTTTACCAGTGATATAAACACTAGGCAAAAAGACTCACAGATGTGAAATTCAAGATTTCTCCTCT
GTTGCACATAATAAAATAGTCAGGGGTTTAATGGCTAGAATAAAAGATTTTTAACAATAATCAGCTAATG
AATTACAGCCCATTGACTTTTCTTTAGTCTTCAGTTCTTGTAACGAAAATTGTCACTTTCGCCCCAGTTC
GATGTATAGGTTTCCAAGGTACTATCATTATTTTGTATCAGAAGTGAACTATGGTCTAGTGCTCTTTGTT
GCCCATGATCATTATCCCACCATCTCCATGCGCACCCAAAAGTGATTTATGGGAAAGGTCCTATCTGAAC
ACTTCCATGACTGGCTAAAATGCAAGTCACGTGATGATTTAAAAACACTTTCGGAATACAATTACG
>MSTRG.10319.1 
CCGGTCGGTTGTGAATACTTCCAGATTTTGGACATGTTGCAGCGTCCAGAATCGAAATCTGACGAGCAGC
AAAGATTCAACTTAACTGTCCGCCTTGTTTTATCCACGTTTACGAGGATCCCGCGGTAGCTACGTTCGCG
ATTAAGACGATTATCAAAAGTTTATGTCTACATCAGTGAGAGACAGCACATTCGTGAATTCGATATTGCC
TTGGCTTACGTTTATCACAATACCTGGTACTATTCGCGTGCGTGTATGTCTTCACGTCTGTCCGTTTATC
TATCCGTAAGCTGTTTATCTCTGTGTGTATAAATCGGAATTCTCATTATTTCATGCATGATGTGATCATG
ATACGTGCAAGCGACTGGCACCAGATGACTGATGGATCAGATGTAACGGGATTAAAATATAAACTGACAG
ATTATGCCATCTGTGGCCAGGCCGAGCCTGTACGCATGATTTTTCACACAGCTGGAATTGATTACGAAGA
ACAGTTGATCGAAAAGGACAATTGGTGTGTTATTCATCAGCCACCACCAGCGGAGCGCATGCCCGTCCTG
TGTGTGACGAAACCTAATGGAGATACTGTTGTGTACAAAGAACGAATGGCCATTTCTCGATGGCTTGCAA
TGCAATACAATCTGATGGGAACGAGTTCATCCGAATATTACCTCGTGGAACAGATGTTGTCCTTGTGCCT
AGACCTGGAAGGCCAAATACGCTTTGTGCTGGGGTCGGACGGTGAACGACAGCTTGATTTAATGGAAAAG
CTATTGCGAAAAGATACCCCAAAAATGCTTGAAATTATCTGTAAGGCTATCTCCGCACCCCATGGCCTGT
TGGTCACTGGAAATAGTGTCACTTTGGGTGATTTGTTTCTGCTTCACACCCTGGACCAATTGCACTGTTT
GGATCCGTCAATATTACGATCTGACTATCCAATTCTAACGGCCCACAGAAACGCAGTGTATGATGCATGT
CCACGTCTAGTTCAATATCGGGAGAAAAGACCGCTGATCGTTATTTGATTATGTGAATACGACCATTCGC
TCATTCAATCTTGGTACAACTTTGCGACCAGCTGATCGTGATTATCCCTATCCTTTCAAAGATTTTATTT
CATCGCAAAATGTATTCAGCACTGAAAAAACAGATTTTCAATCAGTGATTTATATTTCAAGTTTTATTGA
TGACGTTTGAACGCTGAAAGTTATTGTGAAGCCACTAATCGTCGTACAGCAAATTACAAAAACGAACATA
GTTTGAGCCAGTGTCCAAAACAGTTTCGAAAAATGAAATCATTTTATTTTACCAGTGATATAAACACTAG
GCAAAAAGACTCACAGATGTGAAATTCAAGATTTCTCCTCTGTTGCACATAATAAAATAGTCAGGGGTTT
AATGGCTAGAATAAAAGATTTTTAACAATAATCAGCTAATGAATTACAGCCCATTGACTTTTCTTTAGTC
TTCAGTTCTTGTAACGAAAATTGTCACTTTCGCCCCAGTTCGATGTATAGGTTTCCAAGGTACTATCATT
ATTTTGTATCAGAAGTGAACTATGGTCTAGTGCTCTTTGTTGCCCATGATCATTATCCCACCATCTCCAT
GCGCACCCAAAAGTGATTTATGGGAAAGGTCCTATCTGAACACTTCCATGACTGGCTAAAATGCAAGTCA
CGTGATGATTTAAAAACACTTTCGGAATACAATTACGGATTGAACAACTTTTCCCTGTCTGTCTCTTTTT
TACGGCTAACTTAAAACCTTTGGAACTATCATGCAGCACGCCTATACGGGGCTCCGGATAGGCAAACCCT
GGGCATATGATAGGCAGTTCCATTGAAAATAACGGGCAATTCTACCGGGGCCGTGATGGGCATAGACCAT
GGCGGCAAGTTGGTGCCACCTTCCTAGTTTGTATTCCTCCGATTCCCGTTTTATAATTCCCTATTTTATT
CTAGTATCGCCACTCCGATGTAAACTGGCTCAAAACTCAATCAACAATGAATTAAAACAAAACTCACCAA
TAATGATAAATATGAATTTATTAGGAACATTGGCGGTCCAGCATCTTAATTTGTGCGTAACTAAGGTTCT
CATTGTTCGCTATTCCCATTTACTTGATGTTATTC
>trnascan-scaffold10x_284_pilon-noncoding-Thr_GGT-gene-0.54-tRNA-1 
CCACGATAGCTCAGTTGACAGAGCAACTGCTCGGTAGGCCGTGGGTCACCGGTTCGATTCCGGTCCACCG
TGGG
>MSTRG.10322.1 
GATTTTCGTACGGCAGTTCCTCATCGCTCAGACAGATCATTCGCCATTATGTAAGTGGCTCTTCGCAAGA
ATGGTGACATCGCCACGCCTAAACGATCTTACTGTGCTTATTGGGTGTTTTCGTTTTACCACATCAATGG
CTTTTCCTTATTGGTCAGGAAGTGACTTTTGTCGAAGCTGTACAGTTGGTCCCACGCAAAACCATTGGAC
GGGACCGGCCGAATCGTCGCCGAAACCTTTTTAAAGTGTGGAACATTTCTTCTTGATGTACTTATGTTTT
ATCGAACTGGACCGAAGAGACGTTTCCCATAAGTGTACGCACATGTGTTCGTGAACGTGACTTTTATTCG
TGCCGCCCGGTTGGGACGCCACCCTCCGAGAATGCACAATAAACATTCATTCGAAAC
>maker-scaffold10x_284_pilon-pred_gff_StringTie-gene-0.18-mRNA-1 
GGGGGCTGGACCCGCGGGGGAATGCATGAGGGATAAATAAAATAAATTCAATGTCAACTGGCGTCAGAGG
TTTGAGGACTTATTCAAGTAACCTTAGTTCTGAGCTTGGCTTGTGTCGTCGAAGTTGCCCATGCCACTGT
CCCCTCCAAGCAAACATTTTACGGGCGTCTAGCAGCACGTCTCCTCTGGTTGTTTTCACCACCACCGTGC
GTTCGAGGCCATCGATTTTCGTACGGCAGTTCCTCATCGCTCAGACAGATCATTCGCCATTATGTAAGTG
GCTCTTCGCAAGAATGGTGACATCGCCACGCCTAAACGATCTTACTGTGCTTATTGGGTGTTTTCGTTTT
ACCACATCAATGGCTTTTCCTTATTGGTCAGGAAGTGACTTTTGTCGAAGCTGTACAGTTGGTAAGTACT
CTCGTGTCCAAAGTTTCTCCAGAAGGCATGTGCCAGGCAGTTCACCTGTTTCCATCCTCCGATATACGCA
CCCCATAGAGTTTTCAGCGTGATTGCACCTACTTTTGACCGCAATATAAGCGGATCATTAGGGGTGAGGG
CCGGTTTGCCTTCCGGGCCTGACACGATCGACACTAGAGGTCTATTGTTCAATATGGGTTCCACTCCAGT
TAGTAAAGTTACTAGTATCGCGTCATCGAGGTTTTGCTGTGAGGTCAGGGCCGCGAGTATTTTTCTGATC
GATCGTATCAAACTTCCTAAGAGGCCCCTGCGATAACTGGCTTGGGGTGGGCTGAAGTACGCTTCTATTC
ATTTTGCCAAGTTTTTTTATTTTGACGTGGTCCAGGAGGTTCCACCATATTCCTTACTTCTTATAAACTC
CGAAGACGTTTGAGCCATTGTCTGAGTATACTTTTTTGGGAACGCCCTACCTCGCAACAAACCTTTGGAA
GACCATCAGGAATGAATCCGTGATCATGCTATGCACTAATTTGAGATGGGCTGCTCGTGATTGTAAACAT
GTTATCCAGCAGCAATACCTCATTTGCCTGCCCCTATGTTGCTGCGCAAGAGACGGATCAAAACAATCGA
CACTGATTTCCGTGAATGGGCATCATCCCAGTTAAACTCTTACCGCTGAAAGGGGGCCGTCACTAGTTGG
CCTGCTACCGCTTTCGGGCCACGGCAAGCGGTGCAGTCGTCGATAGGCCTCTTGACTGTCGCTTGCGCTT
TGGTCACCTAAAACCGTCGACAGATACTATTAAATGGGTGGTTCAAAAACTAGTGTCTCATTTCTAGTTG
TAATGGGCGTGGGGCACAAAGTTTGGCTTGCTTCAACTCGTCTGGTAGAATCGTTCCCATATTTAGCCCG
TTTTGTGGTCGTGTGCCTATCGAAGTCGTTGAAAATATCTCGTCCACCAGACCACGGTTCCTAACATTAT
AAACCAGTCAATGAAGTGACACAGTTTTCCTATTAGGCTTCCGTTTTCCATGGAGCCTGCTGCCAGTATT
AGTCGTTTCATTTCAATATCGCCATCTTCAGGCATGGATGTTGGTAATGTCGACCGCGTCCATCTAGATG
CAAATACGAGAAGCGGCCCTATTATTCACTCCCGCAGCCTTTCTAGCTCTCTTAGGCCCTTCGAGCAAAA
GTCGGCCGCGGTACTGGCGGATTGCGCATAGTGCCGCTGATCGACCCCGGGTAGATTCATGAATCGCTGT
GAGTCTTTTGGCCACGAAGGTCTCAAAACGAGTGTTAGTGTTGATTATGTAAACCAGTACTCTGGCTCAG
TCCGTCCAAAAGTTTAGTTCCCAGTCTGTCTGGTCAGAACACTTCATGATCAGCATCATGGCACTCACAG
CCAGAATCAAGATGCATTCTGGTGAACGAGATTAAAATGCAAAAGGCTGTATAAAAGGAAGTCTGCCGCA
CGAATTCAGAATACCCATTCGAAGTGGAAAACTAATTGCTCCGATAGAGAGGTTGAAGTAATTCCGTTTA
CGATCTGCGCGGAAAGCTGGAATGCAAGGTGTGTAATAGAACCGAAACTAACATGCGGCGTTTGAATTGG
CGCTTACTAATGTATACCCTTTTCTATCTTATTCCAGGTCCCACGCAAAACCATTGGACGGGACCGGCCG
AATCGTCGCCGAAACCTTTTTAAAGTGTGGAACATTTCTTCTTGATGTACTTATGTTTTATCGAACTGGA
CCGAAGAGACGTTTCCCATAAGTGTACGCACATGTGTTCGTGAACGTGACTTTTATTCGTGCCGCCCGGT
TGGGACGCCACCCTCCGAGAATGCACAATAAACATTCATTCGAAA
>MSTRG.10321.1 
CCTCTCATGAATGGACATACTCTCAATTTGCCTTGATCGTTAACCATGCTTTAGCGCCAGCAGTGTTGAC
CTATCGATTTTGCTGTGTACTGATTGGTCTTCCTCTGCTGCGCGTGACGGCACAAGTAGTTTATTTCTTT
ATGCCAACTCACTTGCTTGTTTGCCGCTTAGTCGCCGGCTACGGCCGGGTTTTGTGTTCACAATGGCATA
AATAAATGCAACGCCACCATTACGTGTTCTGCTACCGATTGTGG
>maker-scaffold10x_284_pilon-snap-gene-0.95-mRNA-1 
CTGAACTGAACTGAATTGGCCTGAACTGACCTGAAATTCACTTCAAGGTCAGCAAGCGGCGGCATTTGGA
GCTTATAGGGCGTGGCCACCGGTTATCGTGTTTCGGGCCGTCGCTCATCATGAGCACTCTAGGTGGTCAC
GGTCGCACTATTGCTATATTTTTTAAACTCTTGCTGATTGTCACACAGCTATTCAGTTGTTTTTGTCGGT
TAGATGCAGAATCCGTTTGCGAACTGTCAAGACTACATCAGAAGTCTCCCAAAATCAGCGAAAAACTCTA
TAATAATATGACCAAGTTCCCGGAGCTGCGAAAAGTACTTAATCTTATTTCAGAATCATCTATCTCCATT
CCAGATAAGATAGTTTATCATAGCAAAAGAATGCTTTCAGACAAACTTGCACAACTGGATCTGAAACTTC
CACATGTGCTGTCCTATGGATTGCGGTTTTTGGATGAAATTTCTTTGGTTTTCCATCTACGGTATAAAAC
AGCATCGGATTCCCTGATAAGAGGACGTTTTGAGCCTCTGTGGCGACGACTGATGTTTTCTATTTTACAA
GAAGCAGCCTATCCAGATGATGTCGGTTTCACTTTTGAAGACTTACTGAAGTGCGAGAAAAGTAATCCAT
TGGCATTGCACACAATTGATGTTATCGGAAAACAGAAGTTCGATTGGACACAGCAGTTCATCAGTGCTGT
GAAACACCACAACCGACTTCAGAAGTTGATTGAATTGGCCAGCTCTCTGGTGGCTGTTGAACCATCCATT
CATTGTAGTCGCCAACTAATGAATCTGATTTCTGGGTGTGATTCGAGAGCCACTGCATCTTCTTCACTAC
CGGAAGATCATCCCACTCCGTTTGGCTACACCACTAATAGCGCGGATTCGTCCACGAAAGCCATTTGCCA
CAATTACTGTGTTAATGTAATTCGAGGATGTTTGGCACCTCCCTTGCTGTTTCTGCCCGTACAAGCTCTA
AACGCGGACTCCTCGCTCAAGGTTGCCGTCAGTTTTGACCCACCTCCGACCAATTTGTGGCAATGGTTTC
TCAGCAGTTCGCCAGACCGGCCTGGGACACGTTACGTCGAGAGCACTCTGGAGGCTGTCTGGACATCACT
GAACGTCACAACTTTAGTTGAATTGCTCAAGCGGGGTTTGCAGTTGGCTCGCAATGAGTTATCGATGCGA
CGAGCCAATTTCTACCTGTTGTGCAAAGACGGAGCCTTGGTCCAGGACCATCTATCACATTCTCTCGTCC
CAAACGAAGTATGGACTGCAAAAACACATTCCGCTCCCAACAGAGATGACTTATTAGAAGAATCGGAGCG
AATACACCGACAGATGCGGACGATAAGCGAACAGTTGATAGAGTTTGCAAACAATCGGGTGAATGTGCAA
TCCCTGGTGGAATCGGTTGAGCGACGTTTCTGTCCGTCCACCAGTCAGGAAGTGGCCACATCACTGGAAG
CAAATAACTGCTGGAACGGAAACACATTTGGGGGTTATGACAATCCAACGGTGCCGTTTACTGTGGATGA
TCAAAAATCGAATCCGGAAGTTCCAGTCACCAGTTCGGACCTCTACTCCATCCGGCCGGGACAACAACTT
ACAGATGAAACCGTGCAATTGCAAACGGAACCACCGCAGGCTGATTGGGATCAAAATGCAGGCGAGTCCA
GCGGTTTCCGTCCGGTTTTAGAAGATATCGGATTCATTCCCCCGTTTCTTCAAGCCGAGGTCCAAACTGT
TCCACCAGTGATTTCGAACAGAGCTGTGGCAGCTGAAGGCTGCTCACCGGACGACGAGGATTGCATCGCG
GAATTCGGCGTGCCGGTTCACGCGCGTACAGAAGACGAAAGGATATCCAGTGGGACCACCGGAGCAGCCA
TGACGGAAGAGGTCGGTGCTTTGGACAAGGACCACGAATCAAAGCATGTTCAACAACCATCATCGGAGGT
TTTACCAGCTCAAATCGAGCAGCCCACAATGTCACCGGTGGCCGGGGCCCGCCACAGTCAAAAAGGTCAA
TCTGATCACCTCTCTCCCCAAATTTGTCTTTTTATTTTATTCCCATGGTTTTTAAATTTGATACATTGCT
TGTCTTTACCCTAATAACAAATGACATCTTCTACCGCTGACCCCTGTAAATAGATGCACATTGATTGAGT
ATTGCCAGAGTACATCTCTTAGCAAGTCTTTTTTTTTATCTTCCCTAGGACCGACAAACAAGTTATCTTC
TTCCTGTACTTTTTCCCATCCCTCCACCAATTTGTCTGTGCCTTCTCCGCTTCAGTCTTATTTATTATTT
TTGACAAACATTCCGAACAAAATTACTTTTTGTATTA
>trnascan-scaffold10x_284_pilon-noncoding-Pseudo_AGT-gene-0.55-tRNA-1 
GCCCTCGTAGCTCAGTGGTAAGAGCACCGGTCTAGTAAACCAGGGGGCAAAGGTTTCGATGCCGATTCCG
GGACG
>MSTRG.10324.1 
CATTGTGTTTAGTGAGAACGTTCCCGCGAAAGAAACAGTCACATACAAGCCGTTAAGTTGAATGAACGAG
CCGGAGCATTGATCTAGGCTTTATTCATCTCAAAACGGTGGTACAGCAGCTAAAATGGAAAGAATAAACA
TGGTTGAAGAAAACACGTAAGCAGACAGTTTATGACAATTTTTATGCAGTTGGATTAGTAAGTCGCTGAT
GCTCTTCCTATTAGCCACAATGGCTACCAAATCATATGCACATTTCTGCCCCATGCAAGGACGCGTTAAA
GCAACCGAAACGAATCGGCAAAATAATTCCATTAGAACTGGGGAAAACTGTTTTTCACCAGTATATACGA
GAGAAAGATTATCCAAGCTTTAGCCAGCTGCTGTTGAAAAGCCCAGAAAACTGCCATAATAGACAACTGA
ATGAGACATATTCTAGCAGTGCAAGCTCGCAATTCCGATGTTTATTGAAATCAGCAAAAAAACATTGAAG
TGCAGGTCGTAGAATATTCTGGATACACACTAAGTATTTTCCCAGTTTTTGCCGAGTCCTTTATGGTAGC
AAATTTTTTCATACCCCAGAAGGTGTACACACCGAAGAAATCAATGTGGGGAGCCGTTGGGTCTGATTCA
TAAGCTGCGCGCTATTAGAACTTACGTCTTAGTTTATATGAATAAAAATGTTTTTTTGTAAATAGCCAGC
AACTTTCGTGAAATTTATACTTTGTGAGAACCCACGTCTGAAAGCAAATTCGATCCGAAACACTAACCGG
AACCTTCGGCTCGCTTGAGTGCAAAATACGAACTTTATGGCTAATGGATTAGACCTGGAAGGCGGCAAGC
AGCAAACGAAGCCAATGCTGATACTAGCTTCTTCATACTTCTACGCCAAGTCATGACCTGACCGTCGCAT
CGCTTCTTCCAGCCCTGCCTGGCACGAAAAGGTAGACGATGAGCTGGCATTTGAAAAATATGACCGATCC
AACAGAGGCGGTGTAGATCAATCACTTCGTCAAGAGGGTGGCTGTCCGTGCCCAATACACGACGGCGCAC
CTCGTCATTACTTACTCGATGTTCCCAAGAGACATGGGCGATGCTTCTGAGCCAACGGTTGTCGAACACA
GGAAAACTGCGAGCACCCGCAACGTGAAGTGGCCAGGTCTCGCAACCGTAGAATACAACACTACGAACGG
CGGCAACATACACTCGTCCCTTAAGAGAAAGCCGGATGTGACGGCGACGCCACAGGTGTGGCAGGAGCAA
TGCGATGATTGGGATACCGTTCCTTCAATCCAGTTAAAAAACAAATGGGATATAAAAACATATGCAGATA
CCGGAATACATGTTCAAGAGTTTCGTTTGAAATTTGCCGATGGCGATGGTCAGAACAATAACATTCAACA
TCCGTATCCCACCACACCGGTGCAAAGTGCTCGCAGTATACAAACTGCGCTACCCGTACCACTGACGGCA
ATAGTCACAAGCGGGCATCGTGCTGTCACTCATAAAAAGGATTTCGCTTCGAGCTACAACGATTGTATCA
CTTTTGAACAATGTATTAGTAGCCTCAGTTCAGTGAATCAGATGCACATGGAACAGAAAAGGTGCAAACG
GTCATCTACATGGCGAAAAAGCTGGTTAGTACGAATTTTTTTCGGTCCACCTCAGCTTGAACGAAGATAC
ATAGAGCAGCGTGCGTTTATCTATACTCTGTCACGAATTAGCTGTAAACCACTCACTGATCGATTGCACG
GTTCAATGCTGTACACCGTCTTCAAACGGCTCACTGGGTCTTCTTCTCAGCTTATTCTTGGTGAGCATTG
GAAATTGATTGGATTTCAAGGAACCGATCCGGAGACCGATTTTCGTGGTGCTGGTCTCTTAGCTCTTCTG
TGCTTGGTATTTTTAGTCACGGAACTTGCGCAATCAATACACATTCGGCAATTGTTTCGCTTATCAATAG
ATCCAGTGCAAAATTTCCCTTTTGCATGTGTCGGGATCAATATAACTAGCAATTTATTAGAAGCGCTTTG
TGATGATCAGTTGAATCGATTAATTCATGTTCGAAAAAATGTTCTGGATACTTTTTTACTCTTGTATTGT
GCCTTATTTTTCAAATTGGGTGATATTTGGACAACACAAAAATGTACCATTTGTGATATGAGCAGTGTGC
TAAAGCAGCTCCAACACATGTTGATTCGTAATCCCGAAGACTTACTCAAATGGTATCAGTCTTTTGAGAC
AAGTACCGATTAAGCATAATTCATTGTAACGTCTGTAAAATGTTTTTATATGATCGGTTAAAAAATTACA
GTATATACTACGCTGTGCTTTCAATGTTTTAACGCAGTCAAGTTATATATTCTTCAGGAAGTTAGATTGT
CACTTATCAAGTTGTATTCTGTCG
>maker-scaffold10x_284_pilon-snap-gene-0.112-mRNA-1 
ATGGCTGAGCAATGCGATGATTGGGATACCGTTCCTTCAATCCAGTTAAAAAACAAATGGGATATAAAAA
CATATGCAGATACCGGAATACATGTTCAAGAGTTTCGTTTGAAATTTGCCGATGGCGATGGTCAGAACAA
TAACATTCAACATCCGTATCCCACCACACCGGTGCAAAGTGCTCGCAGTATACAAACTGCGCTACCCGTA
CCACTGACGGCAATAGTCACAAGCGGGCATCGTGCTGTCACTCATAAAAAGGATTTCGCTTCGAGCTACA
ACGATTGTATCACTTTTGAACAATGTATTAGTAGCCTCAGTTCAGTGAATCAGATGCACATGGAACAGAA
AAGGTGCAAACGGTCATCTACATGGCGAAAAAGCTGGTTAGTACGAATTTTTTTCGGTCCACCTCAGCTT
GAACGAAGATACATAGAGCAGCGTGCGTTTATCTATACTCTGTCACGAATTAGCTGTAAACCACTCACTG
ATCGATTGCACGGTTCAATGCTGTACACCGTCTTCAAACGGCTCACTGGGTCTTCTTCTCAGCTTATTCT
TGGTGAGCATTGGAAATTGATTGGATTTCAAGGAACCGATCCGGAGACCGATTTTCGTGGTGCTGGTCTC
TTAGCTCTTCTGTGCTTGGTATTTTTAGTCACGGAACTTGCGCAATCAATACACATTCGGCAATTGTTTC
GCTTATCAATAGATCCAGTGCAAAATTTCCCTTTTGCATGTGTCGGGATCAATATAACTAGCAATTTATT
AGAAGCGCTTTGTGATGATCAGTTGAATCGATTAATTCATGTTCGAAAAAATGTTCTGGATACTTTTTTA
CTCTTGTATTGTGCCTTATTTTTCAAATTGGGTGATATTTGGACAACACAAAAATGTACCATTTGTGATA
TGAGCAGTGTGCTAAAGCAGCTCCAACACATGTTGATTCGTAATCCCGAAGACTTACTCAAATGGTATCA
GTCTTTTGAGACAAGTACCGATTAAGCATAATTCATTGTAACGTCTGTAAAATGTTTTTATATGATCGGT
TAAAAAATTACAGTATATACTACGCTGTGCTTTCAATGTTTTAACGCAGTCAAGTTATATATTCTTCAGG
>maker-scaffold10x_284_pilon-snap-gene-0.113-mRNA-1 
GGCACAAGATCATGAGTTTGTTACGCCCCCTTGTTTTAGTGGGTCTGGGAGTAAGGCTACACCACGGCGG
CGCTCTTGGTCCCCGATTTTCTCGTCCTGCGTGCGAGCTACCATGCACGCATGCGCTCCGCTGCTTCAGG
AGCCCACGTCAAGCGGAAAAATCAACCAAGATCAAGAGTACCCTGCTCTTTTGAAAGGTGAAAAAGTGTC
GAGGAAGGTCAAACCGGATGCATTACTACCGGCATATCATCGCGCCAAAATAACCGAAGTTGTGGAAATT
CCATGTGAGCAGAGGCGTTATCAAAACGACGATCCTCAATTTGTTGGGAGACGATATGATGCTCAAAGCC
GGATTTGCTCAGAAATAGTGAAAGAAACTGGTGTCGATATTAATTTGACTTGTTCTAAGACCAACACCTT
GACCATCGTTCTTACTGGGCAGCCGGATAAAGTAGTCGCCGCTAAGCGGAGTCTCATAGCAGAATTACAA
CAACAGGAATCTGTCAAAGTCGTTGTCCCACAAGAGTTCCATGGATTTCTTATCGGGAAAAAAGGTGAGA
AACTCCGTGACTTACAGTCCAGGACTATGACTCGCATCGCCATCCCACCAAGCCGCGCGGCAGATCCGAA
CACCATCGTCATATCTGGTCCGAAACAGGGCATTGCTGAGGCTGAACAGTTTATAAAAGAAACTGTAGCC
CGGCAGGCACAATTAGGTTTCGAACGTCTGGACATTCCAAAAATATTCCACCCCTTCATATTTGGCCCGG
ACGGAAAAACCCTTGAAGACATTCGTACTCGAACCGACACCAAGATCAACGTACCGCCTCCCGCAGTGCA
GGGGTCTGTTATAACCATTACCGGAAAGCGTGAAGGAGTAATTGAGGCTGCCGCAGAACTCCAGCGCATT
CACGAAGAAGCAAAACTTTGCAAAACCATTCCCGTCCGTGTGAAGAGGTCGCAACATCGCCTTGTATTCG
GACCTCGTGGCTCTGGTCTTGCTGAAATCCTAGGTGAGACTGGAGTTTCAGTGGAACTGCCAACGGACCC
CACAAGCGAGGAAATTATTCTCCGAGGCAAGCCGGAAGATTTGGGTCGGGCACTAACAATGGTGTACGAG
CGCGCAGAGAGTTCCACGGCCGAGGAAATTCATTGTCCGAACCGCTTCCATAAACTACTCATTGGAAAAC
GGGGATCAGCACTGAACGAACTAGTTTCTGGTTATGAACGGGTGCATATCGAATTCGGTGAGCACCAGGA
CAAAATCCTCCTCGAGGGACCTCCTGAAGAGGTAGGTTTCGTCATGGAGAGACTGAAATCTCGCATTGCG
GAACTCGAAGCGTCGGTAGCAATGGAGAAGATTCGCGTGGATCCAAAATATTTCCGTCATATCGTCGGGC
GACAGGGTGCCACGATCCTTAAGTGGCGCGAAAATAAGGTACAGATTCACTTGCCCTCATTCGAGAAAGG
AGATCATTTGGCAGCAGATGAAATCGTAATCGAAGGTGACCCCCAGGGAGTAGAACGAACAAAGAGAGAA
ATTCTGCAGCTGGTAGAAAAACTTGAGAACGAAAAGTGTAAAGACGTGATAATTGAACCACATGTACAGC
ATCTCCTTTGCACGGGTTATAAGGGGATTCCACCACCCATACGAGCCGTTTACGACAGCTTTCCAAAAGT
CAGTGTCATTTGGCCGGAGAACCAAGAATTGGATAGCCGTATAACCACAGTCGATAGTCCCGCTCGCAGC
GTAGTTCAACTGCGTGGTGATCGTCAACAAGTAGATGCAGCCGCTGAGCGCTTGCAGAAGCTTATTAAAC
AAGTGATTGAAGAAAACCATCGTCAAGAGATCCGGATATTCAAGGAATTCCGACCACACATATTCGGCCG
CGGTTCCGCAAAAATTCAAAAACTCCTCGACGACACAAAAACCCGTATCCAGTACCCTAATCCCTCAGAT
GGTTCTGACGTCTTCACCATAATTGGTCGCGAGGAGAATGTACAGCAAGCTATTAGGCAGCTTGAAGACC
TCCAGAAAAAATTGGCCAACGTGAAAGAAATCATTGTATCAATCCCATCCGAGTTGACTACAAAGTTTGT
TGGTGATCAAGCCCCTAACCTGAGATCAATTCGCGAACAGTGTGCTGGTGTACATATGCGTTTCGTCCAT
CCCCCTCAGAAGCACGTTCGCAAAGGAAATCAGGTTGAGGTGGTTATTATCGGTCCATCCGAAGCCCTAA
ACGAAGCGAAGAAACTTCTGGATCAGTTGAACGCCAAAGTTGCTCAACTATGCGCCGAAGTA
>MSTRG.10325.1 
AAACATCAAAAACAGACCACTTCTTACGCGTCTTAAGTCTAGCAGGCTGAGATTGAGGAGTGAGAGGCGG
AAGGGATAAGGTAGGTGGGATAGACCCCTACTGCTTTGATGGAGGCCCTCTGAACTCTTTCTAGGATCTC
ACGGTCTCGGACAAAACCAGAGCACACTATTTTACTACCGTACTCCAGCAGAGGTCGGATATANCGCTGG
CTCGCTTACGAAGGCAATGACAACCACAGGGACACGGAACTTTGGGATATGCCGACAACGACAAACCCTA
CAACACAACCACCACTGCCAGGTCACGAACAGGATCTACCCCGGTCGGATAACATTTTGAGGAGGACGCA
ATTTTGCGATCGACGCACAGCGACCAGTGTGAGTCATGGAGAACGGCTTGTGCTGGCTTCGCTGTTGTGT
TCGACCGCGGCGGGAGGCATGGAAAACGTCTCTCGCCACCGAATCCGACGTACCCATCACGGGTCGAAGC
CCAACTGCGTCGGCCTTCTAGGG
>maker-scaffold10x_284_pilon-snap-gene-0.96-mRNA-1 
AGCAAGAAGGAAACAGCTGTAAGACCATGCTACTGGCGGCCGATGATTCACAACTACGTCGTTGCTCACT
GCCAAAGTTGCGACGTGTGCCAGGGAATCAAGACTCTCACCCCCCCCCCCCAACCGAAGGCTCAGCTGCA
ACCCGTCACCATCGGGGGTACGAACGACCGAGTAGGTGTCGATATCACGGGATCATTGCGACGGTCGAAA
CTGGGCCACAGTTGTATTTCTGTGGTCGTGGAATATTTTGCTAAATGGTGCGAGGCGATTATTCCTAAAC
TGCAAGATGCGCATTTGGATTTTCGTCTCCAACGGGAAATACAGTCACCAATGGCCCCTGCGAAAAAGCT
CGATTTGGACCCATTTTTTGCCGAGAAAGCCTCTCATCCGCATTTCAAACTGCTGGTGACACCTTACAGG
GAGCCCAACAGCATCAAAAAACCTGGGTATGATCGGGGCGCTCAGGGCTCCCAATACGCACCAGGCCCTT
ACTTTAGTATCCTTCAAAGATCTTTGCAAGAAAATGTCCTTCGTAACCCGCAAAGCCCAAATGCCGATGT
TTTCAGAGTGCAATACAATCAACTAAAGCGATATGGCAAGTGTAGATTTCTTCGGGAGACGGTATCAGTT
CTAGGTCATCTATTGTCAGCCCGTGGAGTGGAAGTAGACAACAAAAAGATCGAGCAAGTCACCAGCTGGC
CGAAGCCGACATCTACCCCAGAAGACTGCGCAACAGTGTTCACTCACTCAAAGCAGGCCCTGGCATCACC
CCCAGTGTTGGCTTCCCCGGACACATCCCCGGATGCAGGCACTTTCGTCCCCGGTGCGGACGCTAGTGAT
CAGGCTATAGGTGACGTTCTGTCCCAGCGGCAAAGTGGCCGGGAACGGGTAGTCCTCTCGCTAGTCGCAC
CCAAGAAAAAAGGGCACCTAAGTATTGCACTGCTCGAAGTGAAATGCTAG
>maker-scaffold10x_284_pilon-snap-gene-0.97-mRNA-1 
ATATGCATCATACTTATCAAAAATCCTCTTGTTTTTTTCAAAAATTTCAAAGCTGGTCTCAAAAGTACCA
AATTGTATATGTTAAACCAATGATGATGCTTAACAGGCCCCCAATGGGACCGGCGCACACCGGCACACCG
TTTCTCTTTCGGAAGCGAGTTGAAAAGATAGATTGGCGACGTTTGGCCGCAGTTGATGTGAACCGAGTAG
CCAGCCAAATGGACATTGACACGCTGCAAGAAATTTTGACATCGGTTGCCTTCTGTGATATTACCAGTGA
AATCGATACACGCTATGTGGATACGAACTTTATAAAACTCTTCCAGCTGGCACAACTTCTTGTGGAATAT
TTACTGTATTCCCAAGAATATCTAACGAGTTCCATGGATGCGCTTAAGGGAGAGAATGACGAATTGAAAA
AAAACATTGAACAACTCCAAGACCGATTGGTTGAGAAATCCAATCGTTTAACTGTCGTACGAAGGGAATG
TCATCGACGCCGGTTACTTTTGCTGGCTCAGCAACAGTTGATGGATTCTGGGCCACAGTCGTATCACCGA
TGCATGTATTGTGCCAAAGCATTTTTGAATGCATCCTTTTTGGCTGCTCATGTTCATCGACGTCATCCGG
AAACAGAAGTAACCAAGCCGACAGAGGACAACCGGATCATGACTATGACCCAGCAGTCTTTAGTACAACA
ACAACAACAACAACCTCAACAGCAACACCAAACATTCTCTGTGGAAACCGCACAAGTACAGAATAACAAC
ACGCAGACCACCTCGTTGGAGCGCGAAGTTCGGGAATTACTGGTGCAACTTAAGTCATTTAATGGTAGGC
GATCACCGTCAAACCCAGTCATGTTTATGAAGCCTTCTGAAATACCAATCCCTGTACAACCGGCTGACAC
CAACAAAACGGATGACGAAGAACCATCCAAACCGGACTGGCAAACACTAATGATTGAAGAACATCGACGG
GACATGGAACTGTTACGCAATATGTTTGAGAAAGAACTGCGAGCACTTCAGATTCAACATGCATCAACTC
AGGATGAACTGGCTCAACTCAAAGTAAAACGAGCTGCGTCGAATCTGGGAGAACTGGTAGACGATGTGCC
CACGGTCAAGCTATCCGACTCTGCTATTTCGAAGCTGAAAACTACAGAAGAAGTAAGCCCTAATGTCACA
GCGGATTTTGTTCAAACTAACAATCAAATCAAGCAATCGCAGGACGCGGTAGATCACTTTGTACAAACAC
AGAACGCAATGACGGGGCAAAATACACTACCCTCAAACAGTTCCATTAGTGTACAGTTGTTAGAAAATCA
GCATCCCGGTTGGCCCGTGCGACGTCGACCAACGCGCAACCACTCGCTGGAACCACCTATTCGAAACCCT
AGTGATAATGACGATGACGAAGATGACAACGCGGAAAGTGACATCACATATCAAGTGGATCCCAAACCTG
GACGTAGTGATAATGTTCGTTTTCAACGTCTTATCCGTTCGCGCAATTCTACTATACAACGAGAACGCAT
CATCCACGTGGGTGCCTCTGCTCGATCTAGTATACCGGAACACAACACATCTCCTAGCACAAAGGCTATT
CCAGTCTTTGATGAGCCGACACTAAGTGCTTCAAAGGCCAGTATCGGCACAGAAGCTCGCACGATCAGTG
AGCATGTGTCCAAACATTCCGCTTCTTCACCGCAAAGGTCAAATGTGGCGTCCCGTTCGGAAATGCGAAC
TATCAGTGATAGACGACCCTTGTCCCAATCACCGCTAAGAGCAAGCACAAGTCAGGTTGCAGAAACGGAC
GACACAGCTGACGAATCAGACAACCAACAAGTTTCCCGTGCTATGGGACACATTTTAACAGTCTCAGAAG
CCTCCAGTCCAGTCCAGAGTGTGAACATGAGTACAAACGTATTGCGATATAGCCGGTTGCTGGAGCAACT
GAAATCAGATCCAGAAACGCTGCGTGGTCTACGTCACGAAGTTGAACAATTATTGGTGGAGCAGCTCTCT
GAACGTGGTATTGAGGCGAATGAGACTCGACTGACCACAGCAGCTCTGAATGATCGTCTGCTTATACTAC
GCCGCGAACGGGAAAATATCGCCAGGAAACATCCGGACTTCTTCGAGATCCGCGAGGCATTGGCTCAGTA
CGTGGACCGATTGGCAAACGCCATGTTGCATGGAAAAAACGTGCAACGTACTAGTTCGTCAGAAATACGG
CCGGTCCCTTCCAGGCTGCAAAGGGCTTCAGTCATTGCTCGATCTGGTCTTCCACCGCCGGCGATGCACA
GCCCTGTTGGCGCGAGGAAAGGTGGCACACTGCCGATCCAGGCCAGTCGTCGTGCGGAAGTCGGTTCGGG
GTTGGGTAGTTCAATGCCCATCTTGGGTCAACATGAGATGGTCAGCAAAACCGGGAAACCACATTCTTCG
CCGTTAGCGAATTTTGATACTTCCAAACCCTACTTCCAACGTTCCAGTCCTCACCTGCAATTTGGGGAAA
CTCATCCAGATGAACTACATTCATCTCGATCCGGAATGAGTACTGCATCACCTCGGCAAAGATCTGAGCT
GGGAACACCGCCAGTAGGACGTTCTCAGCTTCCTTCCCAAGCAGAAACACCGTCACCTAGGAAAGCGCGC
GGTTCACCTCAGCGATCCCGTTCCACAGCATCGCCCTACAGAACACCGGAGAGATTGTCCGCTTTGAAGT
CTCCATCAATTCAGCTCAGTCATGACCAGCGTGTGATAACATTTAATAGACCAGAGGTATCAAATAACCC
GGTGGCGCCGACTAGTTCAGATGAATGGGATTCTGAGCCAGACGAACCACCTATCACAACCAATAAATCG
GTCGACCCTAGAATGAACCAGTTGAAGATGCAGCATTCCATGGGTAAAGTCCCAGATGTACTCGGTACAG
GCGTGGACTTAGATGAGGCAGATCGATTTTTGAGTGATTTGGGTGAAAGACAACGCAACAGTAACGCCTT
GTTCAGTCAGGACAACCCCGTGGTGGCGCCAATACCTATGACATTGAATCGGGCTCATAGTGTCAGAACA
GCCGTTAGTTTGAGCGCAAATGTGAACAGTGCTTTGAAGTCAGAATACGTGGACGACGAAGATTTTGACA
CGGACGATTGATGGCAAGGCATTTAACCGAGCGACAGAGAGAACACATTTTTCCTCTACCTGTTTTATCT
CAGCATACAAAATGCACCAAGAGTTCTGTTGGGTACCGCTTCGTCCCAATACATTGATTAATTAGCGTTT
TCATGTACCTTGTTGCTTCTGACTTGCTTTTATCTCATAACTTCAAAACAACGTTGTCTATTACTCCTGT
CTGCCTGCATGCCATTGGCTTTCTGTTAGATCATAGCTTGCTCTATCCTCACTGGTTTGCATTGAAATAT
ACATAAATGTTTTGTCTATT
>MSTRG.10327.2 
GCTGGTCTCAAAAGTACCAAATTGTATATGTTAAACCAATGATGATGCTTAACAGGCCCCCAATGGGACC
GGCGCACACCGGCACACCGTTTCTCTTTCGGAAGCGAGTTGAAAAGATAGATTGGCGACGTTTGGCCGCA
GTTGATGTGAACCGAGTAGCCAGCCAAATGGACATTGACACGCTGCAAGAAATTTTGACATCGGTTGCCT
TCTGTGATATTACCAGTGAAATCGATACACGCTATGTGGATACGAACTTTATAAAACTCTTCCAGCTGGC
ACAACTTCTTGTGGAATATTTACTGTATTCCCAAGAATATCTAACGAGTTCCATGGATGCGCTTAAGGGA
GAGAATGACGAATTGAAAAAAAACATTGAACAACTCCAAGACCGATTGGTTGAGAAATCCAATCGTTTAA
CTGTCGTACGAAGGGAATGTCATCGACGCCGGTTACTTTTGCTGGCTCAGCAACAGTTGATGGATTCTGG
GCCACAGTCGTATCACCGATGCATGTATTGTGCCAAAGCATTTTTGAATGCATCCTTTTTGGCTGCTCAT
GTTCATCGACGTCATCCGGAAACAGAAGTAACCAAGCCGACAGAGGACAACCGGATCATGACTATGACCC
AGCAGTCTTTAGTACAACAACAACAACAACAACCTCAACAGCAACACCAAACATTCTCTGTGGAAACCGC
ACAAGTACAGAATAACAACACGCAGACCACCTCGTTGGAGCGCGAAGTTCGGGAATTACTGGTGCAACTT
AAGTCATTTAATGGTAGGCGATCACCGTCAAACCCAGTCATGTTTATGAAGCCTTCTGAAATACCAATCC
CTGTACAACCGGCTGACACCAACAAAACGGATGACGAAGAACCATCCAAACCGGACTGGCAAACACTAAT
GATTGAAGAACATCGACGGGACATGGAACTGTTACGCAATATGTTTGAGAAAGAACTGCGAGCACTTCAG
ATTCAACATGCATCAACTCAGGATGAACTGGCTCAACTCAAAGTAAAACGAGCTGCGTCGAATCTGGGAG
AACTGGTAGACGATGTGCCCACGATGGGAAACGAACAGATAACTGGCCCCATCTTGATCAAACAAATGTC
ACCCCTTAAAGAGTCTACTATACAACGAGAACGCATCATCCACGTGGGTGCCTCTGCTCGATCTAGTATA
CCGGAACACAACACATCTCCTAGCACAAAGGCTATTCCAGTCTTTGATGAGCCGACACTAAGTGCTTCAA
AGGCCAGTATCGGCACAGAAGCTCGCACGATCAGTGAGCATGTGTCCAAACATTCCGCTTCTTCACCGCA
AAGGTCAAATGTGGCGTCCCGTTCGGAAATGCGAACTATCAGTGATAGACGACCCTTGTCCCAATCACCG
CTAAGAGCAAGCACAAGTCAGGTTGCAGAAACGGACGACACAGCTGACGAATCAGACAACCAACAAGTTT
CCCGTGCTATGGGACACATTTTAACAGTCTCAGAAGCCTCCAGTCCAGTCCAGAGTGTGAACATGAGTAC
AAACGTATTGCGATATAGCCGGTTGCTGGAGCAACTGAAATCAGATCCAGAAACGCTGCGTGGTCTACGT
CACGAAGTTGAACAATTATTGGTGGAGCAGCTCTCTGAACGTGGTATTGAGGCGAATGAGACTCGACTGA
CCACAGCAGCTCTGAATGATCGTCTGCTTATACTACGCCGCGAACGGGAAAATATCGCCAGGAAACATCC
GGACTTCTTCGAGATCCGCGAGGCATTGGCTCAGTACGTGGACCGATTGGCAAACGCCATGTTGCATGGA
AAAAACGTGCAACGTACTAGTTCGTCAGAAATACGGCCGGTCCCTTCCAGGCTGCAAAGGGCTTCAGTCA
TTGCTCGATCTGGTCTTCCACCGCCGGCGATGCACAGCCCTGTTGGCGCGAGGAAAGGTGGCACACTGCC
GATCCAGGCCAGTCGTCGTGCGGAAGTCGGTTCGGGGTTGGGTAGTTCAATGCCCATCTTGGGTCAACAT
GAGATGGTCAGCAAAACCGGGAAACCACATTCTTCGCCGTTAGCGAATTTTGATACTTCCAAACCCTACT
TCCAACGTTCCAGTCCTCACCTGCAATTTGGGGAAACTCATCCAGATGAACTACATTCATCTCGATCCGG
AATGAGTACTGCATCACCTCGGCAAAGATCTGAGCTGGGAACACCGCCAGTAGGACGTTCTCAGCTTCCT
TCCCAAGCAGAAACACCGTCACCTAGGAAAGCGCGCGGTTCACCTCAGCGATCCCGTTCCACAGCATCGC
CCTACAGAACACCGGAGAGATTGTCCGCTTTGAAGTCTCCATCAATTCAGCTCAGTCATGACCAGCGTGT
GATAACATTTAATAGACCAGAGGTATCAAATAACCCGGTGGCGCCGACTAGTTCAGATGAATGGGATTCT
GAGCCAGACGAACCACCTATCACAACCAATAAATCGGTCGACCCTAGAATGAACCAGTTGAAGATGCAGC
ATTCCATGGGTAAAGTCCCAGATGTACTCGGTACAGGCGTGGACTTAGATGAGGCAGATCGATTTTTGAG
TGATTTGGGTGAAAGACAACGCAACAGTAACGCCTTGTTCAGTCAGGACAACCCCGTGGTGGCGCCAATA
CCTATGACATTGAATCGGGCTCATAGTGTCAGAACAGATGATGAAGACATTTGTAGCGTCTCCTCGTTGA
ACGGTGGGGTCGCGGACGATACTAGTTTATCTCTAGTCCCCGGCACACCTACCAGACGAGGATCGAAGGT
TAGTCGTTCGTTGGATCCCAGTGTGGTTGCAGCAAAAGCTCAGGCAGCAGCACTTGGGCCCAGGCCGGGG
ACTCGATTTGGTCGGTCATCACGTGACTCGGTCTCGGTTGCTGGAGCTATGCCGGTTTCAGTAGGCAGTC
CGGATATGACGAATACTCTGGCTACTAGTTTTTGGGGAACCAATTCGAAAGCCGTTAGTTTGAGCGCAAA
TGTGAACAGTGCTTTGAAGTCAGAATACGTGGACGACGAAGATTTTGACACGGACGATTGATGGCAAGGC
ATTTAACCGAGCGACAGAGAGAACACATTTTTCCTCTACCTGTTTTATCTCAGCATACAAAATGCACCAA
GAGTTCTGTTGGGTACCGCTTCGTCCCAATACATTGATTAATTAGCGTTTTCATGTACCTTGTTGCTTCT
GACTTGCTTTTATCTCATAACTTCAAAACAACGTTGTCTATTACTCCTGTCTGCCTGCATGCCATTGGCT
TTCTGTTAGATCATAGCTTGCTCTATCCTCACTGGTTTGCATTGAAATATACATAAATGTTTTGTC
>trnascan-scaffold10x_284_pilon-noncoding-Pseudo_CAC-gene-0.62-tRNA-1 
GCCCGGATAGCCTTGTGGTTAAGGTGTTCGATTCACAATCGTTCACCCCGGGTTCGAGTCCCCGTGGGCG
>MSTRG.10329.2 
TCCAAACTTTACCAGAGCGAGGTGTGACTGGCGCAAGCCGTGTGGATTATTTAGTATTACGAACTCATTG
TATTTGAGAATTTTGCTCTACTGGAATCAGTATTTGTTTTTGGCTCCAATCTAACTGCTTCCTCGGATTC
ATGCGGTCCGGCCATGGCCACAGCATCGTTACCCCTGATTGAGGTGACCAATCATCCACCGTCACACAAG
GCCTCTGTCGACTCAATCCTGACTGAGTGCGAACCATATGCCACCGCAGCAACATCGACCAGATCGAGGC
CGCAAACTGGGACTAACGGCCGGCCATCTGGATGTATACCGCTCATATATTCTCCGGCCCGGAGATCCTC
CTCCCTAGCGCGGCAGCACCTACCGCACCAGAGGCGAGGGAAAAAAGATGGAACCAAACACAGTGATACG
AGTGGTGGTGGAGCTGATACCGTTGCCGCTCAATGGCGGTTACAATCGGATGAGAAGACAGTTGCGGTCG
CTTCTATTACCGGCCCACGTCGGACGCAACTCACCACGCCCCAATTGTCCAACCAGTGCGAAATAGGCGA
TTCGAATGAGCGTAGCTCCATGTGTCTGAGTGTGGTTGGACCGGCTGAGACACGGAAGTCCCACACACTG
ACTGTATCGACTTCGAATAAGGAAAGTGGAGGTCGGAAAATTTTGAATTTCTTCCAGCGCGGTTTCACTC
CCAGGAGACCAAAGTCGGTGACGAAAATGGAGCGCCGAAAATCCCCTCCCAAGTGCCTGCATCCAGATTC
CGAGGGAGTAAATCATCACCATCCAAACGAGCTGACTATCACAGATCCCATGGAAGCCATAAGGTTGTTG
AACCGACAAATCCCACTACCCAAAGAGCTCATAGGCGCGTTCCACTGGGATTCGTTCACCTGGCCAGAAG
CGATGCTGTCACGGTCATCAGGTAATCCAACCGCTCAAATTCGTCCGGTTGACCCCAGCCTTATCGCGAC
AAACTGTCGGCATTGTTTTCAAGTCGTTTCACAGAACATCGGAACTCTGGTGACCCAGAGCAACAATAGT
CAAAACATTTGCAGTGACATTGGAAACGGTTGTAAGAAAGACAAATGCAAAGACAACCGGAAATGGGACA
ACGGTCAAAAGAGCAGCAATGAACACTTCATCATGATACCTTCTTATTCAGCTGATTGCCTGGGACATCC
AACGTTCAACAACGAAACAGCGAACACAGTGCAAACCTACTCGTGTCCCTCAACTACGGAGCGCGATCGC
TGGATTTACTACTTACGACGTTTAGTTCATCCCGGTTTAGACACGGTACGGAGGCGAGAGAATTGTTTGC
ATATTTGGATACAGGAGGCCAAAGGACTGACAGACAAGCACCGATATCATTGTGAAATTCAGTTGGACGG
GGTGACCTATGCAAGAACAACAAGTAAACGGCTGACTGACATGTTATTCTGGGGTGAAGAATTTGATTTG
AGTGGCCTACCTGAATTCGAAAACTTGTGCGTCCAATTGTGGCAAGATTCGAATCGTCCGATGCCGATTG
TTTTTGGCTCACCTCGTCCACAGACCAATTCTCCACCGGTTTCACGATCGGGCACTTCAGCACCGTCCCC
GCACACACGAACATCTCACCCTAACTCGTCCACATCGAACGCGAATCTAATTCAAAGCCCCATCACGACC
CGGAAATCTAGCACAATGATGATGTCTTGTGCACGTGGGTCAGGTGAATTACTTGGTCTGGACGAATGCA
ATCCCGATGAAAAGAAGGGGTTTCCACTTAATGGCGACGGAGATCACGAAGATGTGGCTGGTGTGGGTCA
CGTTTTACGCGAACGCTCGGACAATGTCATCACAAATCCCCGTCCAACTGGGTCAAGCAAAAGTGCCCCA
GTCCGACGTAGAGCTGCACGGCGAGGTAAACTGAAACAGCATAAGCACTGTACTGACGCGCAACTTATTG
CCACTGTGACTATTCCCGCTACCAAAATGAAAGAAACAACTGAGGTGGAAAGTTGGTACCCGGCCACCTT
GTGCGATTTGTGCAGTCGTCCGAAACGTTCCCCAGAGTCCATCCCGGGTTCAAATATGCAAGGAAAATCC
AAAGGAAATCAGAAGAATGTCTTATCCGGAACTCAGAACAATGCGAACGGTTCCACGCCGACATCGTCAA
TACAACTGCGCATCAAGACACGACATCGTAGTGTGTTGGTCTTACCACTGATCAGCTATTCGTGCCTGCA
ACACTATTTGGCCCAGTTCCAGAGTCCGTCTGTTCAGGAGAACTCCAGATCTGTGACAAGAGCGGACAGT
GAAGACTCATTTGATGCCTCAGTTTTTCTTTCCAATCTTGATCCTTGGCTTGGTGTCAAAGCTAAAGCGG
AGTTGGCCGGTTCGATTGTGGCTTTTCAGCAAGCTATTGGTCAGGCACCTCAATTTCTTATCGCGCTGAT
TTTGCACGAGGTACACAAACAAGCCGACCCGAACATGGTTCTGCGTGGAAACAGTATCGCAACAAAAGCC
ACAGAAATCTACTTACGCTTGATAGGGGAGAATTATCTTTCTCACGTGTTATCCGACTTTGTACGAACTG
TAATTACGGGTGACGGTGCTGTTTCAGTTGTCAGTGGTCGCACCACTGAACCACAAACGGGGAAGACGCC
CAAACAGGCCCGCATCGGCGGGAGCAGCAACACGATGGGCGTTGGTAGTGGAACTTGTGGAGTTGTTCTC
AACGGCACAGCCTCGTTTCCGGATTGCGAAGTAGACGCGGCAAAGCTGCAGTCATCCAGTCAGTTGGCAC
AAAATCAAGAACATCTCAAACACCTGGTGGAAGTTGTGTGGGAACGGATTGTGAGCAGTGAGGCATACTT
CCCAGAAAAACTGCGCACGATTTTCTCAGCCGTACGCGACTATTTGGACTCTGTTTACCCACCGAGTTTG
GCCAAACCGTCAGATCTACAACAGGCCACTTTGTCCGAACACGTGATTTCTGCTTGTGTGTTTCTTCGAT
ACCTATGTCCGGCTATCTTGTCCCCTTCATTGTTCGGTTTGACCACCGAATTTCCTAGTGAACCTCGGGT
GCTACGTGCATTCACTTTGGTTGCCAAGACCATACAATCCTTGGCTAATTTCAGTCTGTTCGCCGGTTCT
AAGGAAGTCTACATGACATTCATGAACCCTTTCGTTTCGAGTCAACTGCCCGCGATGCGACGTTTCTTGT
ACGCTATCTCCTCGCCGTCACTTCACGTGCATCGTTCCATCACTGAGCCTGAATCGTTTGTCCAGTCCGG
TCAGCATTTGGACAGTGCTGTTTCCCTCACCCAATCCATCTGTCTACCACAGGCTGGATCTGGACTCAAT
CGTACCCTGTTGACTAGCCATTCTCATCACGGTGCATTCTTGGAGGATTCGAGTGCAACTGACCGGGATT
TGTTGTCCGACTCCTCGCTTTTGACGCGAAGCATTGCCAGGATACCGAGTGGCAATCATTCTAATCGATT
AGTGTCTCAGACCGACTCGGATAAGCAAGCTGGTTTTGTGACGCATTCTGATGCCGAAGGGTTATCGCGG
ATCCCACTCCCACTGCCTCAATTGCCCTGCCCTGTTGCGGGGTCGCAAACGGGAAGCTACATGGATTTGG
CTTTGTGTTTGGCCCTGTGCCACTTACAGCTGTCTGAAGCGATGCAAAAAATACCGATTGCGAACGCGTC
GCCACAAGTGACAAAGATAAAACCGGTGTTGGAAGAAATCGATTTCTTCCTTAAATCTGGGGTCGAACCA
AGCTCAAGCTGGTGGCCTCAAGACTTCACTTCGTCAAGTCGGCAAAAAGCAGATTCATCGCAAACACCTG
TTCAATCGAATTTCTACATTTCAGCGGCTAATTTCATCCCATCTACCACCGTTTCCACTCCATTTCGTAT
GAAACAATCGCATTCAGATACCTTAACTCGGACTGATTTAGCCGTATCCGATCATCAACCCGGGAAAGTA
CGGCCAAAGCAAAATAGTGATTGGACAGTGGACACAGATGTTCAGGAGCCACAGGATGACAGTGTGTCGG
AACACACGAGCAGCCAATCAAACGTTCTTCACAGATTCAGTCCACGCCCCTATGTTCCACCACTAGAAAT
GCCCCGAAGTCCTAGCCAAAAAGCATTTGTATCTGTCAGTTGTGGCAGTCCATCTCCGATTTCGCACCCT
GTTCGGAGCTGCAGCGGTTCGGAACTAACTCGAAGCGGCAGCGAAGGATCACGTCATGTGCACAACCAGC
TTCCCTCAGTCTCTAAACAGGATTGTTCCATACCGATTGGAACAGTAACTGCGGACAGTTTGAAGAAGCC
ATATCCCGGCTACGAGCAGATCCCGTTACCGCCACCATATACCCCAAATGGCGTGGAACAGCAATCCATG
GTCAAATCTGTTGATGTTTCTGTACCTCAAGGATCTACGAATTCCAAACAAATGACAGATGATGGCATTT
TATGGACTATGGACAGGGACATACATTTGCCTTCTGTTGTTAGTATCCCTGAATCTGTCCTATCTGCTAA
CCCAGAGCCTATTCAGATGATACCACTCATGCACTCGAATGGCCTTGTACCCTTGGTTAGTTCTGAGAAC
CAAGCTCATTCCACACACATGTACGCAACTCATTCAAGTTCGTCTGGTTATCAGTCTCTTCGTAGTCATG
ATACAACAGCCGTTGGGAATCCAAGTATACCGTATGGTCTCTCTTATGATTGTCAGCTAGTCTCAGCTGA
TACGGAATTAAGTTCAGGCTTACGGCGACCATCCAATCCATGTTCAGCTTTGGCTATGAGTAATCCACTT
TATGCATTTCATGAACCCCGTCCAACTGCAATATCCCCACCATTGTTCAGCTCATTGGATGAGGCTGATT
TGCCTCCAAAAGACCCTCGTTCGCCTCCAGCATCCCAAGCGACTCCAATGCGTGCAAAGGTAGCCACTCC
ACGATCTGCAAGGCGCCACACTTACGTTAATCTAGCGAATGGGAAGGCAGTGGAAGCTGTGTTGTCTCTC
GTACGACTCCCACGACGTCGAGCCTCCATTACCTCCGACCCGGCTGCAGCACAAGTGAGCAGTCCTCGCG
ATGATTCATCCCCAAATCCATCCTTCTCGGTTATGGACACCAGCGCGACACCAGCCGGCTACGGTGGAAG
TCTTGTCACGCTCTCTAGTGAACCGATAGATGCATTAGGGCCCCGTGTGACCGCACCGACAAGAGCTCAT
TCAACACATCGTCCAAATTCGACAGATAGTGACACGACTGCACTAGTTACCACTGTGCACGCTACCGTAG
AGGGACTGAATTTGCGAATCCCGAGAAGGAATGGTTCACTAAAATGTCCTACTCCAGACGAAAAAGGAAT
CACATCATTCCGAACCGATTCAGTGCAACTGGACCCCGAAAGCATCCGAGATGAACTCGACGCATCTCAA
GCACGGTTAGCGGAAGCACAGGCTCGTCTGCTGGCAAACGAAGCGGAACGGATTCAACTTCTCCGGGCGT
GGCACAACGAACTGATGAAACAGTCACAGTTGGTCACCTACGGTTCTCGTGTAAACTCCCCGGGACGACC
GTATGACTCTGAGACGTTCACCATACCTCGCGTATCCACTACGGACCAACCAGGGGTGACCGTCGCACAT
CGCAGAGACACAGTTCCGTTGGCGATAGACTCCAGTGACCCGACGACGCTTGACTACTCGGTTGCAGCTT
CACATCCGACGCACTCGCTTAGCAGAACATTCTGTCGACCAACGTATGGAACACGTCCACGTATGGGTGC
TTCTCTAATCGGAACTGGGTATATGGAGCCGTCCGGTTCCCAAATGCCACCGGCTGAATCCAACCAAACC
ACCATCATTCCACACAACCGCACACACGTTGCTTGGACCACCGTATCACCACCGACACCGGTCACTGCCG
GAGGAATGAGCAACACTGTGAGTCTATCCCCCGATGTAACGGGTACCGACAATGCATGCAGTTTGTCCAA
ATCGCCTTCTGACAACACACCCGCGGATCTTTCGCGAGCTGAATCCGTGACCGTCGGGTGGGATCAGCCG
GACGCAGAAAGGCATCTTACATCCGACTGAGGCCCATCACTGAACAAGCACGAATTCGTGTATTTACTTG
TGCATTTGCATTGACTGATCTCTCGTTTCACCTTACCCTAAGTCGCAATATGATTTTTTACTATCCAGTT
TACCGACCAGACGACCAAACCCAGTTTCATTTTTCGAGCCCTCTACTTGCACGACTATGTACACATTATA
TTGCATATAAAATGGCTACGCGGCGGCTCCTGTGCTTTATTCCAAATCTGCCGTGTTTACGCACACCAAG
TACCCCGTTCCACTCCCGGGTGATCGAGTATCTTCTCCCTTATCTTGCCCGCTTCTGCTACGACTGCCCT
GATGTTCAATGAACTGTGCTGTTTCTACTTTCGCCGCTGTTTTCCCGTTTCATTTTGACTAATAGGATAT
TAGAAATCCAATGTGCCCTCATCGTGCCACGATGTCACGCTCGAGCGCGGATTCGCGTAACGTTTGTTCA
AGCACCGCCCAATCGCGCTCTACACTAAAACTATATACATATACATCTACACATGCGTTATGCA
>maker-scaffold10x_284_pilon-snap-gene-0.98-mRNA-1 
TCCAAACTTTACCAGAGCGAGGTGTGACTGGCGCAAGCCGTGTGGATTATTTAGTATTACGAACTCATTG
TATTTGAGAATTTTGCTCTACTGGAATCAGTATTTGTTTTTGGCTCCAATCTAACTGCTTCCTCGGATTC
ATGCGGTCCGGCCATGGCCACAGCATCGTTACCCCTGATTGAGGTGACCAATCATCCACCGTCACACAAG
GCCTCTGTCGACTCAATCCTGACTGAGTGCGAACCATATGCCACCGCAGCAACATCGACCAGATCGAGGC
CGCAAACTGGGACTAACGGCCGGCCATCTGGATGTATACCGCTCATATATTCTCCGGCCCGGAGATCCTC
CTCCCTAGCGCGGCAGCACCTACCGCACCAGAGGCGAGGGAAAAAAGATGGAACCAAACACAGTGATACG
AGTGGTGGTGGAGCTGATACCGTTGCCGCTCAATGGCGGTTACAATCGGATGAGAAGACAGTTGCGGTCG
CTTCTATTACCGGCCCACGTCGGACGCAACTCACCACGCCCCAATTGTCCAACCAGTGCGAAATAGGCGA
TTCGAATGAGCGTAGCTCCATGTGTCTGAGTGTGGTTGGACCGGCTGAGACACGGAAGTCCCACACACTG
ACTGTATCGACTTCGAATAAGGAAAGTGGAGGTCGGAAAATTTTGAATTTCTTCCAGCGCGGTTTCACTC
CCAGGAGACCAAAGTCGGTGACGAAAATGGAGCGCCGAAAATCCCCTCCCAAGTGCCTGCATCCAGATTC
CGAGGGAGTAAATCATCACCATCCAAACGAGCTGACTATCACAGATCCCATGGAAGCCATAAGGTTGTTG
AACCGACAAATCCCACTACCCAAAGAGCTCATAGGCGCGTTCCACTGGGATTCGTTCACCTGGCCAGAAG
CGATGCTGTCACGGTCATCAGGTAATCCAACCGCTCAAATTCGTCCGGTTGACCCCAGCCTTATCGCGAC
AAACTGTCGGCATTGTTTTCAAGTCGTTTCACAGAACATCGGAACTCTGGTGACCCAGAGCAACAATAGT
CAAAACATTTGCAGTGACATTGGAAACGGTTGTAAGAAAGACAAATGCAAAGACAACCGGAAATGGGACA
ACGGTCAAAAGAGCAGCAATGAACACTTCATCATGATACCTTCTTATTCAGCTGATTGCCTGGGACATCC
AACGTTCAACAACGAAACAGCGAACACAGTGCAAACCTACTCGTGTCCCTCAACTACGGAGCGCGATCGC
TGGATTTACTAATACCTACTACGAATGTGATAGTTCCGACTCGAACGAGGATGGACAAATTGCCATGAAC
GAAAAGGATTCTTCCAGTGCATCGTTGGCCGCACCGGTGAAACCGATTTTTGACTATCGCTTCAGTACAC
CGTTCATCTCTCCGCTGTTTGCCTTACGACGTTTAGTTCATCCCGGTTTAGACACGGTACGGAGGCGAGA
GAATTGTTTGCATATTTGGATACAGGAGGCCAAAGGACTGACAGACAAGCACCGATATCATTGTGAAATT
CAGTTGGACGGGGTGACCTATGCAAGAACAACAAGTAAACGGCTGACTGACATGTTATTCTGGGGTGAAG
AATTTGATTTGAGTGGCCTACCTGAATTCGAAAACTTGTGCGTCCAATTGTGGCAAGATTCGAATCGTCC
GATGCCGATTGTTTTTGGCTCACCTCGTCCACAGACCAATTCTCCACCGGTTTCACGATCGGGCACTTCA
GCACCGTCCCCGCACACACGAACATCTCACCCTAACTCGTCCACATCGAACGCGAATCTAATTCAAAGCC
CCATCACGACCCGGAAATCTAGCACAATGATGATGTCTTGTGCACGTGGGTCAGGTGAATTACTTGGTCT
GGACGAATGCAATCCCGATGAAAAGAAGGGGTTTCCACTTAATGGCGACGGAGATCACGAAGATGTGGCT
GGTGTGGGTCACGTTTTACGCGAACGCTCGGACAATGTCATCACAAATCCCCGTCCAACTGGGTCAAGCA
AAAGTGCCCCAGTCCGACGTAGAGCTGCACGGCGAGGTAAACTGAAACAGCATAAGCACTGTACTGACGC
GCAACTTATTGCCACTGTGACTATTCCCGCTACCAAAATGAAAGAAACAACTGAGGTGGAAAGTTGGTAC
CCGGCCACCTTGTGCGATTTGTGCAGTCGTCCGAAACGTTCCCCAGAGTCCATCCCGGGTTCAAATATGC
AAGGAAAATCCAAAGGAAATCAGAAGAATGTCTTATCCGGAACTCAGAACAATGCGAACGGTTCCACGCC
GACATCGTCAATACAACTGCGCATCAAGACACGACATCGTAGTGTGTTGGTCTTACCACTGATCAGCTAT
TCGTGCCTGCAACACTATTTGGCCCAGTTCCAGAGTCCGTCTGTTCAGGAGAACTCCAGATCTGTGACAA
GAGCGGACAGTGAAGACTCATTTGATGCCTCAGTTTTTCTTTCCAATCTTGATCCTTGGCTTGGTGTCAA
AGCTAAAGCGGAGTTGGCCGGTTCGATTGTGGCTTTTCAGCAAGCTATTGGTCAGGCACCTCAATTTCTT
ATCGCGCTGATTTTGCACGAGGTACACAAACAAGCCGACCCGAACATGGTTCTGCGTGGAAACAGTATCG
CAACAAAAGCCACAGAAATCTACTTACGCTTGATAGGGGAGAATTATCTTTCTCACGTGTTATCCGACTT
TGTACGAACTGTAATTACGGGTGACGGTGCTGTTTCAGTTGTCAGTGGTCGCACCACTGAACCACAAACG
GGGAAGACGCCCAAACAGGCCCGCATCGGCGGGAGCAGCAACACGATGGGCGTTGGTAGTGGAACTTGTG
GAGTTGTTCTCAACGGCACAGCCTCGTTTCCGGATTGCGAAGTAGACGCGGCAAAGCTGCAGTCATCCAG
TCAGTTGGCACAAAATCAAGAACATCTCAAACACCTGGTGGAAGTTGTGTGGGAACGGATTGTGAGCAGT
GAGGCATACTTCCCAGAAAAACTGCGCACGATTTTCTCAGCCGTACGCGACTATTTGGACTCTGTTTACC
CACCGAGTTTGGCCAAACCGTCAGATCTACAACAGGCCACTTTGTCCGAACACGTTGCCAAGACCATACA
ATCCTTGGCTAATTTCAGTCTGTTCGCCGGTTCTAAGGAAGTCTACATGACATTCATGAACCCTTTCGTT
TCGAGTCAACTGCCCGCGATGCGACGTTTCTTGTACGCTATCTCCTCGCCGTCACTTCACGTGCATCGTT
CCATCACTGAGCCTGAATCGTTTGTCCAGTCCGGTCAGCATTTGGACAGTGCTGTTTCCCTCACCCAATC
CATCTGTCTACCACAGGCTGGATCTGGACTCAATCGTACCCTGTTGACTAGCCATTCTCATCACGGTGCA
TTCTTGGAGGATTCGAGTGCAACTGACCGGGATTTGTTGTCCGACTCCTCGCTTTTGACGCGAAGCATTG
CCAGGATACCGAGTGGCAATCATTCTAATCGATTAGTGTCTCAGACCGACTCGGATAAGCAAGCTGGTTT
TGTGACGCATTCTGATGCCGAAGGGTTATCGCGGATCCCACTCCCACTGCCTCAATTGCCCTGCCCTGTT
GCGGGGTCGCAAACGGGAAGCTACATGGATTTGGCTTTGTGTTTGGCCCTGTGCCACTTACAGCTGTCTG
AAGCGATGCAAAAAATACCGATTGCGAACGCGTCGCCACAAGTGACAAAGATAAAACCGGTGTTGGAAGA
AATCGATTTCTTCCTTAAATCTGGGGTCGAACCAAGCTCAAGCTGGTGGCCTCAAGACTTCACTTCGTCA
AGTCGGCAAAAAGCAGATTCATCGCAAACACCTGTTCAATCGAATTTCTACATTTCAGCGGCTAATTTCA
TCCCATCTACCACCGTTTCCACTCCATTTCGTATGAAACAATCGCATTCAGATACCTTAACTCGGACTGA
TTTAGCCGTATCCGATCATCAACCCGGGAAAGTACGGCCAAAGCAAAATAGTGATTGGACAGTGGACACA
GATGTTCAGGAGCCACAGGATGACAGTGTGTCGGAACACACGAGCAGCCAATCAAACGTTCTTCACAGAT
TCAGTCCACGCCCCTATGTTCCACCACTAGAAATGGATTGTTCCATACCGATTGGAACAGTAACTGCGGA
CAGTTTGAAGAAGCCATATCCCGGCTACGAGCAGATCCCGTTACCGCCACCATATACCCCAAATGGCGTG
GAACAGCAATCCATGGTCAAATCTGTTGATGTTTCTGTACCTCAAGGATCTACGAATTCCAAACAAATGA
CAGATGATGGCATTTTATGGACTATGGACAGGGACATACATTTGCCTTCTGTTGTTAGTATCCCTGAATC
TGTCCTATCTGCTAACCCAGAGCCTATTCAGATGATACCACTCATGCACTCGAATGGCCTTGTACCCTTG
GTTAGTTCTGAGAACCAAGCTCATTCCACACACATGTACGCAACTCATTCAAGTTCGTCTGGTTATCAGT
CTCTTCGTAGTCATGATACAACAGCCGTTGGGAATCCAAGTATACCGTATGGTCTCTCTTATGATTGTCA
GCTAGTCTCAGCTGATACGGAATTAAGTTCAGGCTTACGGCGACCATCCAATCCATGTTCAGCTTTGGCT
ATGAGTAATCCACTTTATGCATTTCATGAACCCCGTCCAACTGCAATATCCCCACCATTGTTCAGCTCAT
TGGATGAGGCTGATTTGCCTCCAAAAGACCCTCGTTCGCCTCCAGCATCCCAAGCGACTCCAATGCGTGC
AAAGGTAGCCACTCCACGATCTGCAAGGCGCCACACTTACGTTAATCTAGCGAATGGGAAGGCAGTGGAA
GCTGTGTTGTCTCTCGTACGACTCCCACGACGTCGAGCCTCCATTACCTCCGACCCGGCTGCAGCACAAG
TGAGCAGTCCTCGCGATGATTCATCCCCAAATCCATCCTTCTCGGTTATGGACACCAGCGCGACACCAGC
CGGCTACGGTGGAAGTCTTGTCACGCTCTCTAGTGAACCGATAGATGCATTAGGGCCCCGTGTGACCGCA
CCGACAAGAGCTCATTCAACACATCGTCCAAATTCGACAGATAGTGACACGACTGCACTAGTTACCACTG
TGCACGCTACCGTAGAGGGACTGAATTTGCGAATCCCGAGAAGGAATGGTTCACTAAAATGTCCTACTCC
AGACGAAAAAGGAATCACATCATTCCGAACCGATTCAGTGCAACTGGACCCCGAAAGCATCCGAGATGAA
CTCGACGCATCTCAAGCACGGTTAGCGGAAGCACAGGCTCGTCTGCTGGCAAACGAAGCGGAACGGATTC
AACTTCTCCGGGCGTGGCACAACGAACTGATGAAACAGTCACAGTTGGTCACCTACGGTTCTCGTGTAAA
CTCCCCGGGACGACCGTATGACTCTGAGACGTTCACCATACCTCGCGTATCCACTACGGACCAACCAGGG
GTGACCGTCGCACATCGCAGAGACACAGTTCCGTTGGCGATAGACTCCAGTGACCCGACGACGCTTGACT
ACTCGGTTGCAGCTTCACATCCGACGCACTCGCTTAGCAGAACATTCTGTCGACCAACGTATGGAACACG
TCCACGTATGGGTGCTTCTCTAATCGGAACTGGGTATATGGAGCCGTCCGGTTCCCAAATGCCACCGGCT
GAATCCAACCAAACCACCATCATTCCACACAACCGCACACACGTTGCTTGGACCACCGTATCACCACCGA
CACCGGTCACTGCCGGAGGAATGAGCAACACTGTGAGTCTATCCCCCGATGTAACGGGTACCGACAATGC
ATGCAGTTTGTCCAAATCGCCTTCTGACAACACACCCGCGGATCTTTCGCGAGCTGAATCCGTGACCGTC
GGGTGGGATCAGCCGGACGCAGAAAGGCATCTTACATCCGACTGAGGCCCATCACTGAACAAGCACGAAT
TCGTGTATTTACTTGTGCATTTGCATTGACTGATCTCTCGTTTCACCTTACCCTAAGTCGCAATATGATT
TTTTACTATCCAGTTTACCGACCAGACGACCAAACCCAGTTTCATTTTTCGAGCCCTCTACTTGCACGAC
TATGTACACATTATATTGCATATAAAATGGCTACGCGGCGGCTCCTGTGCTTTATTCCAAATCTGCCGTG
TTTACGCACACCAAGTACCCCGTTCCACTCCCGGGTGATCGAGTATCTTCTCCCTTATCTTGCCCGCTTC
TGCTACGACTGCCCTGATGTTCAATGAACTGTGCTGTTTCTACTTTCGCCGCTGTTTTCCCGTTTCATTT
TGACTAATAGGATATTAGAAATCCAATGTGCCCTCATCGTGCCACGATGTCACGCTCGAGCGCGGATTCG
CGTAACGTTTGTTCAAGCACCGCCCAATCGCGCTCTACACTAAAACTATATACATATACATCTACACATG
CGTTATGCATATAACTG
>MSTRG.10329.1 
TCCAAACTTTACCAGAGCGAGGTGTGACTGGCGCAAGCCGTGTGGATTATTTAGTATTACGAACTCATTG
TATTTGAGAATTTTGCTCTACTGGAATCAGTATTTGTTTTTGGCTCCAATCTAACTGCTTCCTCGGATTC
ATGCGGTCCGGCCATGGCCACAGCATCGTTACCCCTGATTGAGGTGACCAATCATCCACCGTCACACAAG
GCCTCTGTCGACTCAATCCTGACTGAGTGCGAACCATATGCCACCGCAGCAACATCGACCAGATCGAGGC
CGCAAACTGGGACTAACGGCCGGCCATCTGGATGTATACCGCTCATATATTCTCCGGCCCGGAGATCCTC
CTCCCTAGCGCGGCAGCACCTACCGCACCAGAGGCGAGGGAAAAAAGATGGAACCAAACACAGTGATACG
AGTGGTGGTGGAGCTGATACCGTTGCCGCTCAATGGCGGTTACAATCGGATGAGAAGACAGTTGCGGTCG
CTTCTATTACCGGCCCACGTCGGACGCAACTCACCACGCCCCAATTGTCCAACCAGTGCGAAATAGGCGA
TTCGAATGAGCGTAGCTCCATGTGTCTGAGTGTGGTTGGACCGGCTGAGACACGGAAGTCCCACACACTG
ACTGTATCGACTTCGAATAAGGAAAGTGGAGGTCGGAAAATTTTGAATTTCTTCCAGCGCGGTTTCACTC
CCAGGAGACCAAAGTCGGTGACGAAAATGGAGCGCCGAAAATCCCCTCCCAAGTGCCTGCATCCAGATTC
CGAGGGAGTAAATCATCACCATCCAAACGAGCTGACTATCACAGATCCCATGGAAGCCATAAGGTTGTTG
AACCGACAAATCCCACTACCCAAAGAGCTCATAGGCGCGTTCCACTGGGATTCGTTCACCTGGCCAGAAG
CGATGCTGTCACGGTCATCAGGTAATCCAACCGCTCAAATTCGTCCGGTTGACCCCAGCCTTATCGCGAC
AAACTGTCGGCATTGTTTTCAAGTCGTTTCACAGAACATCGGAACTCTGGTGACCCAGAGCAACAATAGT
CAAAACATTTGCAGTGACATTGGAAACGGTTGTAAGAAAGACAAATGCAAAGACAACCGGAAATGGGACA
ACGGTCAAAAGAGCAGCAATGAACACTTCATCATGATACCTTCTTATTCAGCTGATTGCCTGGGACATCC
AACGTTCAACAACGAAACAGCGAACACAGTGCAAACCTACTCGTGTCCCTCAACTACGGAGCGCGATCGC
TGGATTTACTACGATCGATCTTTTGGGCTCAGCCGTTCTTGACGAGCACGTGCGCGTCCACGAATCATTC
GCATATCGCGTGCGTAATCAGCTGCACGACAGAGGAGTGGATTCTATCAACACAACAACCGCAAAAGCTG
TCACCGTGACCACCACCACTACCAGCATGTGCTGGAGCCACTAGCGCAGTACGCGCGAATAACGACTGTA
CACGAGTGCGATGAAGTTGCCGACCATAATGTTGGGATAGTCGTGATATCTTACTGGACAAGTTGGATGA
GGACCTGTTTCGGTTGTGCCAATTCCGACCGGTCAGTGGGTGATCGTCGGGCCAGTGACTCGATGCTCCT
AGCTGTACTGACTTGTACACAATGCAGTTCAGATACCTACTACGAATGTGATAGTTCCGACTCGAACGAG
GATGGACAAATTGCCATGAACGAAAAGGATTCTTCCAGTGCATCGTTGGCCGCACCGGTGAAACCGATTT
TTGACTATCGCTTCAGTACACCGTTCATCTCTCCGCTGTTTGCCTTACGACGTTTAGTTCATCCCGGTTT
AGACACGGTACGGAGGCGAGAGAATTGTTTGCATATTTGGATACAGGAGGCCAAAGGACTGACAGACAAG
CACCGATATCATTGTGAAATTCAGTTGGACGGGGTGACCTATGCAAGAACAACAAGTAAACGGCTGACTG
ACATGTTATTCTGGGGTGAAGAATTTGATTTGAGTGGCCTACCTGAATTCGAAAACTTGTGCGTCCAATT
GTGGCAAGATTCGAATCGTCCGATGCCGATTGTTTTTGGCTCACCTCGTCCACAGACCAATTCTCCACCG
GTTTCACGATCGGGCACTTCAGCACCGTCCCCGCACACACGAACATCTCACCCTAACTCGTCCACATCGA
ACGCGAATCTAATTCAAAGCCCCATCACGACCCGGAAATCTAGCACAATGATGATGTCTTGTGCACGTGG
GTCAGGTGAATTACTTGGTCTGGACGAATGCAATCCCGATGAAAAGAAGGGGTTTCCACTTAATGGCGAC
GGAGATCACGAAGATGTGGCTGGTGTGGGTCACGTTTTACGCGAACGCTCGGACAATGTCATCACAAATC
CCCGTCCAACTGGGTCAAGCAAAAGTGCCCCAGTCCGACGTAGAGCTGCACGGCGAGGTAAACTGAAACA
GCATAAGCACTGTACTGACGCGCAACTTATTGCCACTGTGACTATTCCCGCTACCAAAATGAAAGAAACA
ACTGAGGTGGAAAGTTGGTACCCGGCCACCTTGTGCGATTTGTGCAGTCGTCCGAAACGTTCCCCAGAGT
CCATCCCGGGTTCAAATATGCAAGGAAAATCCAAAGGAAATCAGAAGAATGTCTTATCCGGAACTCAGAA
CAATGCGAACGGTTCCACGCCGACATCGTCAATACAACTGCGCATCAAGACACGACATCGTAGTGTGTTG
GTCTTACCACTGATCAGCTATTCGTGCCTGCAACACTATTTGGCCCAGTTCCAGAGTCCGTCTGTTCAGG
AGAACTCCAGATCTGTGACAAGAGCGGACAGTGAAGACTCATTTGATGCCTCAGTTTTTCTTTCCAATCT
TGATCCTTGGCTTGGTGTCAAAGCTAAAGCGGAGTTGGCCGGTTCGATTGTGGCTTTTCAGCAAGCTATT
GGTCAGGCACCTCAATTTCTTATCGCGCTGATTTTGCACGAGGTACACAAACAAGCCGACCCGAACATGG
TTCTGCGTGGAAACAGTATCGCAACAAAAGCCACAGAAATCTACTTACGCTTGATAGGGGAGAATTATCT
TTCTCACGTGTTATCCGACTTTGTACGAACTGTAATTACGGGTGACGGTGCTGTTTCAGTTGTCAGTGGT
CGCACCACTGAACCACAAACGGGGAAGACGCCCAAACAGGCCCGCATCGGCGGGAGCAGCAACACGATGG
GCGTTGGTAGTGGAACTTGTGGAGTTGTTCTCAACGGCACAGCCTCGTTTCCGGATTGCGAAGTAGACGC
GGCAAAGCTGCAGTCATCCAGTCAGTTGGCACAAAATCAAGAACATCTCAAACACCTGGTGGAAGTTGTG
TGGGAACGGATTGTGAGCAGTGAGGCATACTTCCCAGAAAAACTGCGCACGATTTTCTCAGCCGTACGCG
ACTATTTGGACTCTGTTTACCCACCGAGTTTGGCCAAACCGTCAGATCTACAACAGGCCACTTTGTCCGA
ACACGTGATTTCTGCTTGTGTGTTTCTTCGATACCTATGTCCGGCTATCTTGTCCCCTTCATTGTTCGGT
TTGACCACCGAATTTCCTAGTGAACCTCGGGTGCTACGTGCATTCACTTTGGTTGCCAAGACCATACAAT
CCTTGGCTAATTTCAGTCTGTTCGCCGGTTCTAAGGAAGTCTACATGACATTCATGAACCCTTTCGTTTC
GAGTCAACTGCCCGCGATGCGACGTTTCTTGTACGCTATCTCCTCGCCGTCACTTCACGTGCATCGTTCC
ATCACTGAGCCTGAATCGTTTGTCCAGTCCGGTCAGCATTTGGACAGTGCTGTTTCCCTCACCCAATCCA
TCTGTCTACCACAGGCTGGATCTGGACTCAATCGTACCCTGTTGACTAGCCATTCTCATCACGGTGCATT
CTTGGAGGATTCGAGTGCAACTGACCGGGATTTGTTGTCCGACTCCTCGCTTTTGACGCGAAGCATTGCC
AGGATACCGAGTGGCAATCATTCTAATCGATTAGTGTCTCAGACCGACTCGGATAAGCAAGCTGGTTTTG
TGACGCATTCTGATGCCGAAGGGTTATCGCGGATCCCACTCCCACTGCCTCAATTGCCCTGCCCTGTTGC
GGGGTCGCAAACGGGAAGCTACATGGATTTGGCTTTGTGTTTGGCCCTGTGCCACTTACAGCTGTCTGAA
GCGATGCAAAAAATACCGATTGCGAACGCGTCGCCACAAGTGACAAAGATAAAACCGGTGTTGGAAGAAA
TCGATTTCTTCCTTAAATCTGGGGTCGAACCAAGCTCAAGCTGGTGGCCTCAAGACTTCACTTCGTCAAG
TCGGCAAAAAGCAGATTCATCGCAAACACCTGTTCAATCGAATTTCTACATTTCAGCGGCTAATTTCATC
CCATCTACCACCGTTTCCACTCCATTTCGTATGAAACAATCGCATTCAGATACCTTAACTCGGACTGATT
TAGCCGTATCCGATCATCAACCCGGGAAAGTACGGCCAAAGCAAAATAGTGATTGGACAGTGGACACAGA
TGTTCAGGAGCCACAGGATGACAGTGTGTCGGAACACACGAGCAGCCAATCAAACGTTCTTCACAGATTC
AGTCCACGCCCCTATGTTCCACCACTAGAAATGCCCCGAAGTCCTAGCCAAAAAGCATTTGTATCTGTCA
GTTGTGGCAGTCCATCTCCGATTTCGCACCCTGTTCGGAGCTGCAGCGGTTCGGAACTAACTCGAAGCGG
CAGCGAAGGATCACGTCATGTGCACAACCAGCTTCCCTCAGTCTCTAAACAGGATTGTTCCATACCGATT
GGAACAGTAACTGCGGACAGTTTGAAGAAGCCATATCCCGGCTACGAGCAGATCCCGTTACCGCCACCAT
ATACCCCAAATGGCGTGGAACAGCAATCCATGGTCAAATCTGTTGATGTTTCTGTACCTCAAGGATCTAC
GAATTCCAAACAAATGACAGATGATGGCATTTTATGGACTATGGACAGGGACATACATTTGCCTTCTGTT
GTTAGTATCCCTGAATCTGTCCTATCTGCTAACCCAGAGCCTATTCAGATGATACCACTCATGCACTCGA
ATGGCCTTGTACCCTTGGTTAGTTCTGAGAACCAAGCTCATTCCACACACATGTACGCAACTCATTCAAG
TTCGTCTGGTTATCAGTCTCTTCGTAGTCATGATACAACAGCCGTTGGGAATCCAAGTATACCGTATGGT
CTCTCTTATGATTGTCAGCTAGTCTCAGCTGATACGGAATTAAGTTCAGGCTTACGGCGACCATCCAATC
CATGTTCAGCTTTGGCTATGAGTAATCCACTTTATGCATTTCATGAACCCCGTCCAACTGCAATATCCCC
ACCATTGTTCAGCTCATTGGATGAGGCTGATTTGCCTCCAAAAGACCCTCGTTCGCCTCCAGCATCCCAA
GCGACTCCAATGCGTGCAAAGGTAGCCACTCCACGATCTGCAAGGCGCCACACTTACGTTAATCTAGCGA
ATGGGAAGGCAGTGGAAGCTGTGTTGTCTCTCGTACGACTCCCACGACGTCGAGCCTCCATTACCTCCGA
CCCGGCTGCAGCACAAGTGAGCAGTCCTCGCGATGATTCATCCCCAAATCCATCCTTCTCGGTTATGGAC
ACCAGCGCGACACCAGCCGGCTACGGTGGAAGTCTTGTCACGCTCTCTAGTGAACCGATAGATGCATTAG
GGCCCCGTGTGACCGCACCGACAAGAGCTCATTCAACACATCGTCCAAATTCGACAGATAGTGACACGAC
TGCACTAGTTACCACTGTGCACGCTACCGTAGAGGGACTGAATTTGCGAATCCCGAGAAGGAATGGTTCA
CTAAAATGTCCTACTCCAGACGAAAAAGGAATCACATCATTCCGAACCGATTCAGTGCAACTGGACCCCG
AAAGCATCCGAGATGAACTCGACGCATCTCAAGCACGGTTAGCGGAAGCACAGGCTCGTCTGCTGGCAAA
CGAAGCGGAACGGATTCAACTTCTCCGGGCGTGGCACAACGAACTGATGAAACAGTCACAGTTGGTCACC
TACGGTTCTCGTGTAAACTCCCCGGGACGACCGTATGACTCTGAGACGTTCACCATACCTCGCGTATCCA
CTACGGACCAACCAGGGGTGACCGTCGCACATCGCAGAGACACAGTTCCGTTGGCGATAGACTCCAGTGA
CCCGACGACGCTTGACTACTCGGTTGCAGCTTCACATCCGACGCACTCGCTTAGCAGAACATTCTGTCGA
CCAACGTATGGAACACGTCCACGTATGGGTGCTTCTCTAATCGGAACTGGGTATATGGAGCCGTCCGGTT
CCCAAATGCCACCGGCTGAATCCAACCAAACCACCATCATTCCACACAACCGCACACACGTTGCTTGGAC
CACCGTATCACCACCGACACCGGTCACTGCCGGAGGAATGAGCAACACTGTGAGTCTATCCCCCGATGTA
ACGGGTACCGACAATGCATGCAGTTTGTCCAAATCGCCTTCTGACAACACACCCGCGGATCTTTCGCGAG
CTGAATCCGTGACCGTCGGGTGGGATCAGCCGGACGCAGAAAGGCATCTTACATCCGACTGAGGCCCATC
ACTGAACAAGCACGAATTCGTGTATTTACTTGTGCATTTGCATTGACTGATCTCTCGTTTCACCTTACCC
TAAGTCGCAATATGATTTTTTACTATCCAGTTTACCGACCAGACGACCAAACCCAGTTTCATTTTTCGAG
CCCTCTACTTGCACGACTATGTACACATTATATTGCATATAAAATGGCTACGCGGCGGCTCCTGTGCTTT
ATTCCAAATCTGCCGTGTTTACGCACACCAAGTACCCCGTTCCACTCCCGGGTGATCGAGTATCTTCTCC
CTTATCTTGCCCGCTTCTGCTACGACTGCCCTGATGTTCAATGAACTGTGCTGTTTCTACTTTCGCCGCT
GTTTTCCCGTTTCATTTTGACTAATAGGATATTAGAAATCCAATGTGCCCTCATCGTGCCACGATGTCAC
GCTCGAGCGCGGATTCGCGTAACGTTTGTTCAAGCACCGCCCAATCGCGCTCTACACTAAAACTATATAC
ATATACATCTACACATGCGTTATGCATATAACTGG
>trnascan-scaffold10x_284_pilon-noncoding-Pseudo_GGT-gene-0.56-tRNA-1 
ACCGCGATAGCTCAGCTGGCAGAACATCTGTCCGGTATGCAGAGGGTCGCCGGTTCAACTCCGGCCCTAG
GCG
>trnascan-scaffold10x_284_pilon-noncoding-Tyr_GTA-gene-0.63-tRNA-1 
GGCCTCGTAGCTCAGCTGGTAGAGCACTCGCGGTACTAGGGCGAGGGTGGTGACCATTCGTGGGTTCCAG
TCCCGCCGGGGCTA
>maker-scaffold10x_284_pilon-augustus-gene-0.143-mRNA-1 
GAGGTTAACACCCGACTTACAAATCCCTTCCTATAAGAATTCTTCGCCGTGTCATGCCTAGGTCGACCAC
CAGTCGCATTTTTCTTCAGATGGCTAACCGTAATCAACCTAGAAGTACCAAACGTCCTCGACTTCCTACG
TCCTCGGTACCTTGTTCAGTACTGCTAGTCGACATATGCAGCGAAGCCAGTAACAAATATAATGCGCTTC
AGCAAAACTTATTGTCCTCAGAGAGGCAGTTACTTTCCACATGTGATGCTCTGACCATTTTACTAACACT
CACATATACTGTCGACTCCTCAAGACATCCGAACACTGAAAGTCTACTATGGGCTAGCTGCTTCCTGGGC
TAAATTGCATCCAAAGTCCACCGAAGGATAAAAAATTCCGAAAGCCGTAGTTTTTATTGTTCCAGACCGT
TTGGTCTTTTTCTTGATCAAACAGTCATTGCTTATGGCCTGCGGTATGTCACACCACAAGTTCTACCGCA
AAAGGTTCAGAAAAGGGTCACTGCTGTACATGTGCTTGCTACTGTTTCGATCCCGAAAGGAGGGCGCTGC
CATGTAATTCCTTAGAAAGAAAGAATCCATCGCAAAATCCACTTCGTCGAAAAATATGAAAATTACTCCT
GACAAAACCCCGCTGCAGAGAGAGGTCCTTAGACCGATAGCCGGCAATCAAGTATAGCCACCACCCTCTG
ATCCGGTACCACTCAACCCCCCTGAACAAACTCCCACCGTCAATAACTCGTCACCACTCCTGTTGACCAG
TGCACCAGCACAAAATGTGCGCCCAGATTTGTCTCGTTTACCTCCAACTCCACAACGTCCCCCTAAACGG
CTCCATGTTTCACCCCAGTCTCCATGATTGTCCACCCACAGCCGGGTAATACAGTCCCGCCCCTCAGCCA
GGAACCATTTACGTCCTGTTCCATCCGGCAAACTAGCCAAGAAATCACCAGATTCCCACACGCCACTCCG
CACCGTCCAGCCAACTACAACGTTGTCTCCTAGTGCTTCGATCACAACACCAACACCTTTATATGTTACT
TCTAATGGCCAAGACCTCCCCTGCACTGACATCATCGCGCTCCCATCTTTAATCGACAACCGATCTACGA
TCTGTCGCGCCCCAGCCAACCAGCCTATCGCCCATCCGCGTCTTCCACCGCGGGCATACCTACAGGATGG
CGTCGCTCAGCCTAGCGCTAGCCCACCAGCGCATCTATCCGGTCCCCCGAAGATCTGCGTACCCCACTGA
TACATGCCGCATCCATCAACGCAGACGCTATCGTCATCGTGTCTACAGACGCAGTACCACTTCACAAATT
TTCCTTCAGGTATACCGCCTTTATCGTTAGCCTCACCAAACCCGAATCACTTAGGGACGAGTTACCAGCA
TAGTTGTCGGTCGACGGTGTGTGTGTGTGTGTGCGTGACGCGTTTCAAATAATTGGCGAAGAGTAAAAAT
CTCGTCGATGTATCCTCGGCCTGGTCGGAATCCGGCCTGTTGTCCACGGAAGTTCCTATCGCGAGCCGGT
GTCAGGCGGCGCAGCAAAATGGAGGCTAATACCTTGGTGACTATTGAAATGAAGCTAACCTCACGATAGT
TACTACAGTCATTGCGTATTCCTTTCTTGAACATGGGTACAACCAGTGACTCTACCCATAATAACGAAAT
ACGTTCCTCTTTCTGAACGTTGCAGATCATGGTAGTGAGTGTCTTATCGGCGCACCACCACGCACTTTGA
AAAGAACCGAAGGGAGTTCATCAGGGCCGACCGCTTTCCCTCGCTTTAGTTATCACATACTCGACCTTAC
TTCCACTTTCGGTTTGGGCTCAAGCGATACTTCCCAAGGAATCGCAGTTATTATCTTCGGAGTAGCTACA
TTAGTGCGCGGCCGGCCGGTGGTGGTCGAGTGGTTTGGAGCGTTTGCTTACTATCTCGCAGGTCCGAGGT
TCGAATCCCCGTCATCACCGGTGTAGTGTACTACTCAGTCTACACAGAAGTCGCGTTTGACTTCTGTTAA
CCTCAGTGTATGGGATGTTCGAGAGGAGTAGCACCCCTGAGATGGCACACTATTGGGTCCCTTAGGGCAT
CCTCCATAACCTTGGTCTCCATCATCTACCCAGCTCTCACCTGTGGCTCCACGAAGCTGAAGCATGCATC
GGAGGCCACACCCCGGCAAACCAATCGACAGGCGGGCTAAACCAGGTTGAGGGTAACCGAGGTCCAAAAA
CCTCAAGGAGGCGGTGTTCGGCAGGCGAAGCCATACTCCTGAATGGGCGAACGAGATTTACTGGTCCGAC
GGCCTCAAAATAAAACTATCCAACCTACCCGACTCGGTATTCCGGTAGAGGCGAATGAGCCGCACAACAG
GCCACCGGCTCATCTGGAACAACGCTGCTGCCTTACGGGCTGTAATGGATTGCGCGAAGGCTAGAGCTGC
ATCCTCGAATAAAAAAGCTGGATGAGGTGCCGTCAACTTATTTTCTACTCCGGACTGGACGACCGAGTAG
TACAACAATCCCGAACGGTGCCGGGGACACCACCACCTACTATATTCCCGAGAATCGCCATAACTGATTT
TTTGCGATTTTCATGAGGCCGACTTATCGTCTAGCATGAGATAGTTGCGTAAAAGAAAAAAAAGAACTTC
ATTCCTCTGTGGCATCGGCGTGAGATCCGGTTGTCTGTCAAGGATCGAGCGTACACTGTGGTAGTCACGT
TCTTTTATACGACTCAAAAATATGTTCGTTATGAGTGAGAAATGCGCAAAGACTGTCAGTGTCAGCACTA
ATTCCCCTGTAGTATTCTAGAGTATGTTGGGAACACCGTATCAGCAACGCTGAGGTTAGGTGTAGGGTGT
TGGAAACCAGTGATCAGTCACTAGAACAAGCGTTGAATCCAAACAGGTAACTTTGGTTGGGCTTGTGTTG
CGCATGTCCACTTCCTCGGCTTACGCTGTTCTTCGAGGCAGGTGGTAGCTGGAAAGTGGGTCGAGGTCGT
CGGTTCACGACAGGGCAAAAAGGAATGGAAACATCGATCAGTGAACTTGGTCAGATAGGACGTGTGAGAC
TTCCGGATTGAGGTCCACGGGACCGGCCTATCAGATGGTTGAAGACATTAAGTGACATCGCTAGTTGTCA
CGATCAGTGACGTAGTTGTGTTTAGGCTTGTTCTTTTTCTTCGTGATTTCCGCTTGATACTTTTTTTTCC
TACTCCTTTATACCTTTCGTTGCTGTTTACTCTGCCCTCAACTCGGTAATACCGCGACGTAATAACCAAA
ACCAACGCACATAAATACGAGGTTAATGGTTGAATGAACTGAACTGGAGCACTATTTACAAGCGTATACT
AACTACTATCGTGAAGATATAGAATGCTAACCGCGGTCCAACGTTTTGCTACTAGAGTGATTACAATACG
AAGAGAAAACTGTGAGATCCACTCGCTAAATTTGTCTGTGTGCATTAGAAGATATCCGACTTAGTGGACT
TCGTTGGTTGGGGCACGTGTTACGTATGGCAAACACATCTACCGTACCTTGTCCTATTCTCCGTTCCTCC
TCAGGAGTGGAAAAACCACGTGGAGGTCTACGAATGACGTGGCAGCGAGGAATGAGAAAATGTACAACGA
ACTTAGGAAAAGTTGGTGCTTCACGTCTTCGTGGTTGGGATCCAAAAGATCCGTCTACCAGTTGGCTCGA
GACACTGAAGGATATGGCTGCGAACCACGAACAGTGGCGATCGTGTTGTCACTCTATCGAATCAGAATGA
CTGATCGATGTGCGTCTGTACAGTTAGACTGTGTATTCCGTGTGTTGGCTACTAGGGCATTCTTTCCTTT
TCCCACCCGTGTAGGTCCAGTCCCTGTCCATCTTGTATATTCATACTTTCTAATTCAGCGTGCAAGATGG
TGAGAAAGGCAGTGGTCAGTGGGGCTTGCCCTACTGTTTTACGCTGTAAGATGATGATGATGATGAGAGG
ATAGGCCTAGGTGTTGCGGCCAATGGCGCACATATTACTTCGACTTAATACCACTACCTGTAGTTTTCTT
TTTAGGTTTTCTCGTACTCGTATTTTTTCCATTTCCTATTGAGGTTTCCGCCGAGAGAGTAAGTAAAACT
ACCGTATCCAGTGCATCGATCATGGTTGTTCCAACTAAACTGAACTTAATATCTACTGTGTCATAGTAAC
ACTGTCATTCCATTCAGAGTATTCTCACAACTTCGTTTCATGTGCAGAAAGCATCCGTTTTCACGAAAGA
TCTGGTATACTCACCATTACGCGATCTCTTCGCGGTATCATATTTAAAGTGTGATAACAACCGTAAGCAT
GGTTTATTATCAATCGCTCGATGTTTTTATCATGCCGTGAGTTTTGCGTCCTGTAATCAAACAAACAACT
CTCAACATCACTTCATTTAAAATTGAAGATTTATTTTTTGTTGTTTATGCTGTGTTCGTTTCAATAAAAG
TGTCAGACAAAATGCAACGTAGCGGGAAGTGAACATAAAAAACACCTATAGGAACTTATCTCGGATCTGT
CCAACCTAGGCTTGAGGAATTCCCTAGTTATATATGTTTTGCTGTTCGACTGAAATGCCCCAATTGGCTA
CAGCATGTAATCCAGGAATTCAGACGAAAGCGTATGAACAAAGTTGGCATCGTGTCTCCGAAGAGATATC
CCTCTCCGCACTTATCGTGACCGATTTAGCTGACCAGGCACTGTATCAAACCGATATGCAATTGGACGTA
CAGTTAAATCTAACATGTGGCGCTGAATCCTACCGGTTTGTGATTAATCCACCCATGGACCTAAGTTTTC
CCGTTCTGATGACGCAATTGACAAAATCCCATCGGTTGGGTTCCGTGTCACCTCTCATGACTTCACTACT
ACGATCCATCTGTCCATGTCAGCAAACGTGGTATGCCCGTATGTCAGGGTGCTCGGCGCTGAGTGTGCTA
GACACTTTGCACAATCTGTTTCAGTCAAAACTGGGCGCAGTTGAGGCCAAAACAACGCATTCCGGCCGTT
CTGTTTGGTTTTGGATCTCCACGGGTCCTCTTGTCGGTATCGCAGTTCGTTTGCGGTTGAATGATGCAGA
TTGTGATTCTGTGGTTCTGGAAGCCCGGTGCAGGTGAGTTTTAATATAGCTCTGACTATAGTTAAAGGGA
TGTGGCAGTTCCAATTTTCTGATCTCCGTGCTCAGAATAAAAACGAATTTTCTGATGGGTCTGGCTTGAT
GAGCAAAACTTCGAGCGCGAACTCAAAAAATAAGGACGAATTTACAACAATCATCTCCAGCCAACCACAG
CCCATGTGCCACGGAATGTCATTGGTTTGTTTGCTAAGTCCGTTCTAGTACGACCATAGGATAGGGGTCA
AGTAGTCATTAAGTTCCATTCTCATTCTTGTCAGACAGTTGTGACACTAGGCATGTTTATCAAAGAACGA
AAAGCTTCACTGTCGCCGAACTTGTTACCACGGGACATTATACTTTACTTTCTTTGCAAGTTTCAGAATT
GCGGTCGCAGTTTCTCCTTGTCTGTGCTATGTTGTACGCCCACATCATTGCACTCGTGCATCAGTATGAT
ATATATATATATATATATATATATATATATATATATATATATATATAATGTGATTCATCATGCAGTATCA
ACGCTCAACTCACTAATGAAAACCATAGGGGCATTGTACAGTTGTTTAATCCCTGTTAGGAATCATCAGC
AGCGCAGATCCACTGGGACTCGAACCCGAAATGCCCTCGTTGTATTTAGGCCCCTACAGCAAAGTCATGT
GTCGCAAGAATCGATCGCTGTGCGGGAAACAAATTGTTACTATGCAAAGCTAGTGACGGAAGGGTGCTAT
ATCATGTAGTGCATGTGTTCAACATATCGCTGGGAGCCAGCCCGGATAGCCTGGTGGTTGCGTTCGACTT
ATTCGTTCACTCAGAGTTCAAGTCTCAGTGGGAGCTCGGTACATGTACACTGCTGATGATTCCTAACAAG
GACGAAACAGTTGTATAGTGCTTCCACGATTTTCAATGGTGAGTTGGGCGTTGATATTATATGATGAGTC
ACATTATGCAAATCTAATATCCTATTACTAGATCACGAACGTTTTTTCACCAGAGTGGCATTATCAGTAC
ACAGACGTAGTGCCACGCAGAACATAAACTGAATAATGAATTTAATTTCGTATTTAAAACAAACGAAGAA
AGTCTTTTTTCGATCGTGAACTTCACGGTCGGCGAATACAGTTACAATCAGACTAACGGGTATGTTGTTA
GGATCCTTTTCTGGAACCATCCTTAAATTAATTCATTAATGAAGTCGTGTTTATCTAGTGTGTCGAAAAC
GAGCGAGATTCGGGGTTTATGGATTGTAAATCCCTGCTTGAGAAAGGTTACATGTGGTAACCAAAACATC
GGCTAATTAATATTTTTTCCACCAACAGCGCAGTTTTATTAAAATCTAAATTTTCCCTTTTTATGTGTAT
CGTTAAGTTTTACTTTGGTAAAATCGCATCATCCCCTTTTTAGTTTTCTATCCGGTAACTTCCATTATAG
CCAGAAGGTACAGCTGAATCTTTTGCGACAAGCAATAAGCCGATGTACCGAGCATCTCAAGCTCCATACC
CTCTCGATCGAGGATTGTCCAGATGACCAAAAATGTACGTATAACGCAGAAACAGCTAGAACGACAAGCA
TTGACACCATAAGGGCAAAAGTATCATCAAGTTGGACCCGACTGCGCCCGTTGGCTGACACGCTGCTACT
CGAGGTCGAATGTTTGACAAATTTAGTCTCCGGTTTAATTGAGCGTACAATGCATGGTCGAATAATCCCG
ATCGAGGAAGTTCTGGGGCTTCCTGACAGTTCCCGAGTAGACTTGGTTCAACGTGCATCCGATTGGTTCA
CCAAAGTATCCGCGGCACATCTAACCCCGGTAGAATCTACCGGGGCCAGTTCGGATTATCTACATTGCAT
GCTCAAAACTGACACGGCATTCAGCCATTTCTGTTTTTGTGCTGATACCATCGGTTGAAAGTGGAAATCA
CGAAACAATAACGCAATAGCCCAGATTTGCATTTAATGAACAATGCGCATTTACTTCTTTTTTGTATTTC
CCATCTTTCTGTTTTTTTATAGCGTGCTTTCTACGCCATATGAATGGGTTGACCAGAATCATTTAGCTAG
TTTTGTACCTCGTGAATTTTTGATGGAAATATTTTTGAAGTGAAACACTAGCTAATAAATTTGTTCTTTC
TTTGGTTTCGTTTCGTCTTAATCAAT
>MSTRG.10332.2 
GTTAACACCCGACTTACAAATCCCTTCCTATAAGAATTCTTCGCCGTGTCATGCCTAGGTCGACCACCAG
TCGCATTTTTCTTCAGATGGCTAACCGTAATCAACCTAGAAGTACCAAACGTCCTCGACTTCCTACGTCC
TCGGTACCTTGTTCAGTACTGCTAGTCGACATATGCAGCGAAGCCAGTAACAAATATAATGCGCTTCAGC
AAAACTTATTGTCCTCAGAGAGGCAGTTACTTTCCACATGTGATGCTCTGACCATTTTACTAACACTCAC
ATATACTGTCGACTCCTCAAGACATCCGAACACTGAAAGTCTACTATGGGCTAGCTGCTTCCTGGGCTAA
ATTGCATCCAAAGTCCACCGAAGGATAAAAAATTCCGAAAGCCGTAGTTTTTATTGTTCCAGACCGTTTG
GTCTTTTTCTTGATCAAACAGTCATTGCTTATGGCCTGCGGTATGTCACACCACAAGTTCTACCGCAAAA
GGTTCAGAAAAGGGTCACTGCTGTACATGTGCTTGCTACTGTTTCGATCCCGAAAGGAGGGCGCTGCCAT
GTAATTCCTTAGAAAGAAAGAATCCATCGCAAAATCCACTTCGTCGAAAAATATGAAAATTACTCCTGAC
AAAACCCCGCTGCAGAGAGAGGTCCTTAGACCGATAGCCGGCAATCAAGTATAGCCACCACCCTCTGATC
CGGTACCACTCAACCCCCCTGAACAAACTCCCACCGTCAATAACTCGTCACCACTCCTGTTGACCAGTGC
ACCAGCACAAAATGTGCGCCCAGATTTGTCTCGTTTACCTCCAACTCCACAACGTCCCCCTAAACGGCTC
CATGTTTCACCCCAGTCTCCATGATTGTCCACCCACAGCCGGGTAATACAGTCCCGCCCCTCAGCCAGGA
ACCATTTACGTCCTGTTCCATCCGGCAAACTAGCCAAGAAATCACCAGATTCCCACACGCCACTCCGCAC
CGTCCAGCCAACTACAACGTTGTCTCCTAGTGCTTCGATCACAACACCAACACCTTTATATGTTACTTCT
AATGGCCAAGACCTCCCCTGCACTGACATCATCGCGCTCCCATCTTTAATCGACAACCGATCTACGATCT
GTCGCGCCCCAGCCAACCAGCCTATCGCCCATCCGCGTCTTCCACCGCGGGCATACCTACAGGATGGCGT
CGCTCAGCCTAGCGCTAGCCCACCAGCGCATCTATCCGGTCCCCCGAAGATCTGCGTACCCCACTGATAC
ATGCCGCATCCATCAACGCAGACGCTATCGTCATCGTGTCTACAGACGCAGTACCACTTCACAAATTTTC
CTTCAGGTATACCGCCTTTATCGTTAGCCTCACCAAACCCGAATCACTTAGGGACGAGTTACCAGCATAG
TTGTCGGTCGACGGTGTGTGTGTGTGTGTGCGTGACGCGTTTCAAATAATTGGCGAAGAGTAAAAATCTC
GTCGATGTATCCTCGGCCTGGTCGGAATCCGGCCTGTTGTCCACGGAAGTTCCTATCGCGAGCCGGTGTC
AGGCGGCGCAGCAAAATGGAGGCTAATACCTTGGTGACTATTGAAATGAAGCTAACCTCACGATAGTTAC
TACAGTCATTGCGTATTCCTTTCTTGAACATGGGTACAACCAGTGACTCTACCCATAATAACGAAATACG
TTCCTCTTTCTGAACGTTGCAGATCATGGTAGTGAGTGTCTTATCGGCGCACCACCACGCACTTTGAAAA
GAACCGAAGGGAGTTCATCAGGGCCGACCGCTTTCCCTCGCTTTAGTTATCACATACTCGACCTTACTTC
CACTTTCGGTTTGGGCTCAAGCGATACTTCCCAAGGAATCGCAGTTATTATCTTCGGAGTAGCTACATTA
GTGCGCGGCCGGCCGGTGGTGGTCGAGTGGTTTGGAGCGTTTGCTTACTATCTCGCAGGTCCGAGGTTCG
AATCCCCGTCATCACCGGTGTAGTGTACTACTCAGTCTACACAGAAGTCGCGTTTGACTTCTGTTAACCT
CAGTGTATGGGATGTTCGAGAGGAGTAGCACCCCTGAGATGGCACACTATTGGGTCCCTTAGGGCATCCT
CCATAACCTTGGTCTCCATCATCTACCCAGCTCTCACCTGTGGCTCCACGAAGCTGAAGCATGCATCGGA
GGCCACACCCCGGCAAACCAATCGACAGGCGGGCTAAACCAGGTTGAGGGTAACCGAGGTCCAAAAACCT
CAAGGAGGCGGTGTTCGGCAGGCGAAGCCATACTCCTGAATGGGCGAACGAGATTTACTGGTCCGACGGC
CTCAAAATAAAACTATCCAACCTACCCGACTCGGTATTCCGGTAGAGGCGAATGAGCCGCACAACAGGCC
ACCGGCTCATCTGGAACAACGCTGCTGCCTTACGGGCTGTAATGGATTGCGCGAAGGCTAGAGCTGCATC
CTCGAATAAAAAAGCTGGATGAGGTGCCGTCAACTTATTTTCTACTCCGGACTGGACGACCGAGTAGTAC
AACAATCCCGAACGGTGCCGGGGACACCACCACCTACTATATTCCCGAGAATCGCCATAACTGATTTTTT
GCGATTTTCATGAGGCCGACTTATCGTCTAGCATGAGATAGTTGCGTAAAAGAAAAAAAAGAACTTCATT
CCTCTGTGGCATCGGCGTGAGATCCGGTTGTCTGTCAAGGATCGAGCGTACACTGTGGTAGTCACGTTCT
TTTATACGACTCAAAAATATGTTCGTTATGAGTGAGAAATGCGCAAAGACTGTCAGTGTCAGCACTAATT
CCCCTGTAGTATTCTAGAGTATGTTGGGAACACCGTATCAGCAACGCTGAGGTTAGGTGTAGGGTGTTGG
AAACCAGTGATCAGTCACTAGAACAAGCGTTGAATCCAAACAGGTAACTTTGGTTGGGCTTGTGTTGCGC
ATGTCCACTTCCTCGGCTTACGCTGTTCTTCGAGGCAGGTGGTAGCTGGAAAGTGGGTCGAGGTCGTCGG
TTCACGACAGGGCAAAAAGGAATGGAAACATCGATCAGTGAACTTGGTCAGATAGGACGTGTGAGACTTC
CGGATTGAGGTCCACGGGACCGGCCTATCAGATGGTTGAAGACATTAAGTGACATCGCTAGTTGTCACGA
TCAGTGACGTAGTTGTGTTTAGGCTTGTTCTTTTTCTTCGTGATTTCCGCTTGATACTTTTTTTTCCTAC
TCCTTTATACCTTTCGTTGCTGTTTACTCTGCCCTCAACTCGGTAATACCGCGACGTAATAACCAAAACC
AACGCACATAAATACGAGGTTAATGGTTGAATGAACTGAACTGGAGCACTATTTACAAGCGTATACTAAC
TACTATCGTGAAGATATAGAATGCTAACCGCGGTCCAACGTTTTGCTACTAGAGTGATTACAATACGAAG
AGAAAACTGTGAGATCCACTCGCTAAATTTGTCTGTGTGCATTAGAAGATATCCGACTTAGTGGACTTCG
TTGGTTGGGGCACGTGTTACGTATGGCAAACACATCTACCGTACCTTGTCCTATTCTCCGTTCCTCCTCA
GGAGTGGAAAAACCACGTGGAGGTCTACGAATGACGTGGCAGCGAGGAATGAGAAAATGTACAACGAACT
TAGGAAAAGTTGGTGCTTCACGTCTTCGTGGTTGGGATCCAAAAGATCCGTCTACCAGTTGGCTCGAGAC
ACTGAAGGATATGGCTGCGAACCACGAACAGTGGCGATCGTGTTGTCACTCTATCGAATCAGAATGACTG
ATCGATGTGCGTCTGTACAGTTAGACTGTGTATTCCGTGTGTTGGCTACTAGGGCATTCTTTCCTTTTCC
CACCCGTGTAGGTCCAGTCCCTGTCCATCTTGTATATTCATACTTTCTAATTCAGCGTGCAAGATGGTGA
GAAAGGCAGTGGTCAGTGGGGCTTGCCCTACTGTTTTACGCTGTAAGATGATGATGATGATGAGAGGATA
GGCCTAGGTGTTGCGGCCAATGGCGCACATATTACTTCGACTTAATACCACTACCTGTAGTTTTCTTTTT
AGGTTTTCTCGTACTCGTATTTTTTCCATTTCCTATTGAGGTTTCCGCCGAGAGAGTAAGTAAAACTACC
GTATCCAGTGCATCGATCATGGTTGTTCCAACTAAACTGAACTTAATATCTACTGTGTCATAGTAACACT
GTCATTCCATTCAGAGTATTCTCACAACTTCGTTTCATGTGCAGAAAGCATCCGTTTTCACGAAAGATCT
GGTATACTCACCATTACGCGATCTCTTCGCGGTATCATATTTAAAGTGTGATAACAACCGTAAGCATGGT
TTATTATCAATCGCTCGATGTTTTTATCATGCCGTGAGTTTTGCGTCCTGTAATCAAACAAACAACTCTC
AACATCACTTCATTTAAAATTGAAGGCAAGTTCCCCTATTTATGGTGCCCACTGAAACGTTAGATTTATT
TTTTGTTGTTTATGCTGTGTTCGTTTCAATAAAAGTGTCAGACAAAATGCAACGTAGCGGGAAGTGAACA
TAAAAAACACCTATAGGAACGTGAGTTAACTAAATGCTTTGCAGACCCGTAGTTATCTCGGATCTGTCCA
ACCTAGGCTTGAGGAATTCCCTAGTTATATATGTTTTGCTGTTCGACTGAAATGCCCCAATTGGCTACAG
CATGGTAAGTATATTATCTAATATGAATAGTGAACCTTACAGACAAAACTACGGAGGCGTAGGGCCGAAG
GCCCTTAACGGTCGTTCAGGTTGGAATGTACAAAAAACTGGTTCAGAAGAGTAGAAGATTAAGTTTTGCC
CTTTCTAGGTCTGTCGGTAGTTCCCTACCCCAATTGCCATATATATGCTCGTATGCCGCATGCCAAATTT
GTTTTGTACTCCGCGTCAAGCGGTTCTTCGCTCCTTTATCTTTTTACTCTACAAAGCTGAAGCTCGTCCC
ACACTTGAATACTGTAGCTCCGTCTTTATTATCTATTTTTGACTGACTTGTAACGTATGTACGAATACCA
GAATAAGAGCTCCGAAGACAACGCCTGATTAATAGGCTCAAATCGACTGGAAATGGGGCATACGAGCCAA
AACAAAACATGCGAAATTTTACAGTATGCTAATAAAATAGGAGCGAATTCTGATGCAAAAGCACGGTAAA
AAATATATAACGCGGCCGTCTGCCTGATCAACATCCCAGATGTAACATCCAATCTGCAGTCGGCTGTCGA
CGACCGGATAGTTACTTCACTATCCCAGTTATGCTGGTATCACTTTGTTTTCGTTTCTCCAACCCTGCAC
CAGATGTTCCCACTCCCGTCGTCTTTCAACTTCAGTCTTGAACGCCGGCAGCCGATCATCCTTATAAGGT
TTCTGTGTCCAGGTGTCGAACCTTCCTCGGGCTGCTAACTTGTGGCATACCGTCCCTCTCTTTCTTTGTA
CTCAACCTTTCTCTCTTCAAAAGCAGGATTAATAAACTGGTTTTGATATGAACGTTCTCCCTCCTACACT
CCTTTTGCGATGTGTTCTCCAGTCATGGGGTTTATCTCTTTTGCCATAATTCGTTTTGTGTAGTGAGATG
ACGGTAAGTAAGCTGTGAAGCGCCAGTCACGGGTTTTGTGATCTCTCTTTGCGCTCTAACAATCAAGAGT
TCTGTATCAGGTGCACTGTTTGGATATATTGATGCCTTACTTAGTTCATCACTATCTCTCGGTCATGGTT
GTCGATTTTATTTGACGGTGAAGTGAGTCTTTATGACTGCGGTTTATTTCCCTTTGAGCGCACCCTTGCA
CAAACCTAAGGCGAAAAACGGTTGTCATTTTACTTTTATTTTGCATCGTGTCTGATGGAATTTGTTGAAA
ATGTTTTTGGTATAAGAGTACCAAAATCCTCATCAACCTTATTTCTTGATTCTACTTTAGATGACTGATT
GTGGACTACCAAATAGCTGCCAAACAATTTGCCACGACTTAAGTCGTATTTACCATGGCTTATTTTTTTC
TGGATGTTTGTGCCGACCAGTAATGATTCCGTGCTTGAAAACTTCCCTTCACTTGGACAACACTCCGCCT
GTGTTTGTTATAAAATCCGACTTAAGTCCGTCGAATGAATATCTGACCGTACTGGGTGTACATTCTTCAA
TAAATTCTGTTCTCCCTTGTTCTTTCACTCACATCTTTCGAAGATTTTCTGGAGGAACTCAGTTTGTACT
TGAGCTGGTCGATTTTCCGTCGTTGGAACCTGCTCCTATTCCTCTAGGTAAATTCCATTTTATGTGGTGT
TTGAATGTTAAGCTTGTCGTTTGGTGTTTGGCTACTACCAGCAGCTCTGCGACAAAAAAGCCATTTACTG
TTTTACTTGCTCTTGAGCCGCGTTTCAGATCCACGCACCTCGTAGTTCGTTGGCTTTCTTATGTCCATAT
CCTCAGTAATCCAGGAATTCAGACGAAAGCGTATGAACAAAGTTGGCATCGTGTCTCCGAAGAGATATCC
CTCTCCGCACTTATCGTGACCGATTTAGCTGACCAGGCACTGTATCAAACCGATATGCAATTGGACGTAC
AGTTAAATCTAACATGTGGCGCTGAATCCTACCGGTTTGTGATTAATCCACCCATGGACCTAAGTTTTCC
CGTTCTGATGACGCAATTGACAAAATCCCATCGGTTGGGTTCCGTGTCACCTCTCATGACTTCACTACTA
CGATCCATCTGTCCATGTCAGCAAACGTGGTATGCCCGTATGTCAGGGTGCTCGGCGCTGAGTGTGCTAG
ACACTTTGCACAATCTGTTTCAGTCAAAACTGGGCGCAGTTGAGGCCAAAACAACGCATTCCGGCCGTTC
TGTTTGGTTTTGGATCTCCACGGGTCCTCTTGTCGGTATCGCAGTTCGTTTGCGGTTGAATGATGCAGAT
TGTGATTCTGTGGTTCTGGAAGCCCGGTGCAGCCAGAAGGTACAGCTGAATCTTTTGCGACAAGCAATAA
GCCGATGTACCGAGCATCTCAAGCTCCATACCCTCTCGATCGAGGATTGTCCAGATGACCAAAAATGTAC
GTATAACGCAGAAACAGCTAGAACGACAAGCATTGACACCATAAGGGCAAAAGTATCATCAAGTTGGACC
CGACTGCGCCCGTTGGCTGACACGCTGCTACTCGAGGTCGAATGTTTGACAAATTTAGTCTCCGGTTTAA
TTGAGCGTACAATGCATGGTCGAATAATCCCGATCGAGGAAGTTCTGGGGCTTCCTGACAGTTCCCGAGT
AGACTTGGTTCAACGTGCATCCGATTGGTTCACCAAAGTATCCGCGGCACATCTAACCCCGGTAGAATCT
ACCGGGGCCAGTTCGGATTATCTACATTGCATGCTCAAAACTGACACGGCATTCAGCCATTTCTGTTTTT
GTGCTGATACCATCGGTTGAAAGTGGAAATCACGAAACAATAACGCAATAGCCCAGATTTGCATTTAATG
AACAATGCGCATTTACTTCTTTTTTGTATTTCCCATCTTTCTGTTTTTTTATAGCGTGCTTTCTACGCCA
TATGAATGGGTTGACCAGAATCATTTAGCTAGTTTTGTACCTCGTGAATTTTTGATGGAAATATTTTTGA
AGTGAAACACTAGCTAATAAATTTGTTCTTTCTTTG
>MSTRG.10333.1 
ATACTAAGACGAACTCCTTTGTCTGTGCCAGCCTTGCGTTCAGCATTTGCAAAAGCTCGACGTCTTCCTC
ATATGTCGCTAGCGGTGCCCTGTAGATACAGATAATGCATACTGTTCGCACCTCGATCCTGATAAAGCAG
GATCTGGCCTGTACAATACCAGAGACCAAGTTGAACGGAGCCTCTTAATGGCCCATGTCGGTCCGTATTA
GTAGTGCTGCTCCACCCCCTGCCTTCCATCTGTTCTATCCTGTCTGTAGGCAGCGTACCCCTGAAAGAGC
ATATTGTCAGTATCTGGCTATATCCAAGTTTCCGTCAATGCAACGACGTCATACTCTGCGAT
>maker-scaffold10x_284_pilon-augustus-gene-0.131-mRNA-1 
TAAGTTCCCTTTTTGACAATGAATTAAGTGTAGTCAGTGAACACCGATCACAACCAGAGTACAGAATAGA
ACGGCTCCTGGAGGATCAACGAAAACATATCTGACCGCTGCCCAAAACTAGTCAGTCTGCTCCAGCGTAA
AACGCGATCTGTTGACTATCGCTTCTGGAAAAACAAAGGCCAAGGAAGAATGAGGCTTCTCATGGCGCAC
ACAAATGCCTCGAGCGTTGGCGGTAAATGGTCAAAAATTAGATAGCAGACCAGAAAGGGTAGATGTGACA
ACATTTAGCGAAACGTAACTGAAATGAGAGAAAACTAAGGATGGGGTGTGCCCAGCCCATTACACATCAC
AAAAAGAAGATAGTGAAGATGGTTGACTAGGAGGGCTTATAATGGTCCTGGGGCAGAAGACCTCAAACAC
TGCGAAGGAAATAGACAAGCGACTCCTAGTATCGAAGCTATCGAGCCGGTAGTGACGAGAAAATTTTGGT
GACCAATGTACACGGGAGTCCAGCGGTAGCTGAGGAGGAAGGTGAGAGACTGGGCGATTCTTCAAGCCAG
CGTAATTTGGTCAGAGTGGAGGACTTCACTGCTCTAGAAATCGATTGGGCCTCCCAGCAGCGATAGAAGA
AGAAAGCCTTGGTATAATTTGCCCAGAGAAGAATTCCTCCAAACGCCTCAGTATGGTCGGATATGAGTGT
CTTAGACTCCGAGATGACTACTCGCTGACCTCGCAGCGAAACTGCTCCTTGATGCGATGTGATGGCTGGC
GCGCCTCAGCGACCCAGCGAACTATACCGGATGGCTTACTCCGGGCCGAAGATTCAATCACTCCCGGAAG
GTCCATAAGTAGAGTACTGGCGAAGCAGTCTCCTGGTTCCTCAGGTTGGGGGTCGAATTGGGTTGGCAAC
TCGGTCGGTAAAATTAGTGACAGTAATTGTTCCAAACAAATGAGCTTTCAGTCCACCACCCCACTGCCTT
GCGGACTGGTTCTTGTTAGAACTAAAGGCTTTGGTTGGGAACCCTATCGTTTTTCAGCTTAGCAAATGAA
CACCTCAGCAGCATCCATTCAACATTTATCATGAACTGCACGAATCTCCGTCCAACGTGGTGAGAAAAGC
AGTGGTCAGTTTGGCTCACTTTGTTGTTTAATGGTTCAGTTCAGTTCAAACAACCATTAACTAGGCACTG
GGTACGGTGGTTTTGGTTGCTATCTCCTAGCGGCGACCTCAGCCGGAATTAATAACAAGAACAACAATAC
GGGAGGAGTAATAAAAGAGCTACAGATATTAATAACAAGTCGATAAGGAAAGTTTGCGGTACGAAAACGC
CACTGATCGCTACACCTAGCCATTTCCTCTAACGTATATAACCATAAAGTAGGAGGGTCTCTTAAACCCC
ACCCAGGAAATCTAACACGCTGTACAAGACCAAATCCACAGGCTAGGTTTTTCATACCTTTCTTCCATGT
CATGGACTGTCCACTCTCACTCATCCTCCAACCGTTACCTGCCTCAGCGATCATTACGCACAGAGGAATC
CTGTCAGGGGACATGCACAACACATGTCCTAACCATCTTAGCCCGTGACCTTTAGTTGTTCATCTGATGA
TTCGGTTCGTAAACCTAATTCTTCGTCGAACCTTAGCATTGCTCATGCGATGTTCCTACCATATTCGAGC
AATGCTATGTTCAAATACTGACAAGCTTCTTACATCCTCCATCCGCAGTGGCCATGTCTCCGAATATTAT
GACCCGCCGATTCTTTTCTACGGCCTGAATGGAAACCTGCGCACACGATCTCAGCTTGCAACTTTAGTTG
CTTCAGCCCGCCGTAGAAAGTCAGAAGACGGTAACTCAGCTGGTCCAAATGTCTTTTTTGACAGAAATTG
CTATGCGATATTTAAAACGAGAATCAAGCGTTCGCGAACTCGGGCGTTCAGTTGGGTTCAAGCCTGTTGG
GTCAATTAGGTTGATGAAAACATTTTCCGAGTTGATCATTGGTCCGTTGACCCGATTTGCATCTGACTGT
AGATGGCTGATCGATCAGCAAAAGAGGTTCCGTCTTGAATGATCCGATGAATTATTGACTACTGATTATT
CGATCCGGCCTGGTACACTCGAGTTGGTTAATGACTTGCTTAAAAAAGTTTTTTTTTCTTTTCTAATTTC
CTAACACCGAACCATACAGAAGCACTGGCCTGACTGCTGTAGGGTACACTCAGTCCTTGCTAGATAAACA
GATGTCATGTCGACGCCATACATGGCTGAGATTGCCAAAAGCCGAATGAATCTTCTGTATACGCAGAGAT
ACCTCATCCGATATCTGACCTCCGGGTGAAATGCAGTTACCCAGATAACGGAACTTATCTACTAGGTCTG
TAGTTTTCCCAGGTACTGAAAGGTTTGGTGTTGGACCAGTCCAGTCCTGCAACAGAATGGTGCGAAACAC
ATGCCGAACATTAGTACACAGTTACTATAGTTGTTCAGAAGAGCTTGCAACTTACCTGGATCTTCACCTA
GAAGAAATATGTCGTCCGCATATTCGAGATCTGATACCTTTTCACCCCGGAAAAGTTCAATACCTCCATC
TCACGACAGGAGAGCGGTCTCAATGGCCATATCAGTTACAAAGTTAAGTAGAAAAATGGTAGAGGGAACA
CTGACGAGCACTGTTTTTCGTAGTGAACTCGGGTGAAAGATCATCGCAAGCCCGAACTCGGCATTAGCTA
GTCATATAAAGAGAATTTATGATGGAGATGAATTTCTCTAATGCACCCTTCAACAAGAGGCAGCTCCAGA
GAACTGTGCGGTCGACTGAGTCGAAGACCGCTTTGAGATCAAGAAAAATGGAGATCTTGAGCCTACGGGA
CACGTGCCTACGTTCTAAAATTTGTCGAATAATGAATATGTGATCAGTACAACCTCGACCAGGTCTAAAC
CTAGCTTGTGTCTCGCGCGAGCGCTGTTGGCGTGCGTTGGATAAGCGATGAAGAATAACGCCAGCGAAAA
GTTTGGATACGATGTTCCTTCTCCGTTCTCAGACATCCCTGCTCATCCTCCACTTGGCTTATCTGACTGC
TGTATTATTTCCTGTTCCATCAGTTTTATTCGCCCCGATTTTCCACCCACCTCATGACGCACATTTTGGC
GCTGCAGTTCAACCATCTAAGGCGGCTTTCGCGATTTCTTAGCTTTCTATCCCTGGAATGATTGCTGCTT
TACTTCAGACGTATTCGTTTCCTTTTCTAACTTCACTGATATTGTTCTTAAAGGTATGGAACTTTTTATT
CCTCATTTCTCCAAACCCGGCAAACCCGAATCCCCCGGGCGGTTCAACCACGCATATGGTAATGCTGTAC
GATTGAAGCGTGCAACAAATCGCCGCTGGTGCCGCTTGCCCACTCCTGACTCCCGCCGCCACTTCGGGCA
AGCCAAGAACAGATGCCCGTCAACGACCCAAAGAACGATTCGTCCGCTGAAAGGCCAAATATTTTAGTCC
CTTGCCAAAGCAGTCTTCTGCAATTTTTGCCCTTCCAATTTCTCTCTCATACGTAATTCCTCTGGTGATC
TTGTTCGTGAACCACACGAGAAAGCCGAGGTTTTTGCTTCCAGGTTTGCCTCCAACTCTGTTTTACCCGC
TTATCCTACTCCTCCGGTTCCTTCTCTTCCCCCTGTCTCCCACTTTCTACCTCATATTAGCACTAAGAAC
ATCCACCAAGTGCTGCGTTCTTTGGACATATGCAAACCATCCGGTCTGGACGGTATACCACCCATCGTCC
TCAAAATGTGTGCTCTTAAATCGGCCGCTCTCTTACGTCATCTTTTCCGTCTCTCTCTTTCTCTCTTCCT
CCAACTTTATACTTTTCCCGTCCCCTGGAAGCACGCCATGAGTTTTCCTATTCCAAAACGCCCGAATACC
TATCGTCCAATTTCCCTCACACTTATTATTTCGAACGTATTGGAGACTGTCGTCTCCGATGAACTGTGTA
CGCTTCTCGAACGCGAAGGACTACTGAATGGTCGCCAATACGGATTCCGACCTCGTTGTTTCACTGATGA
TATCCTGGCTCTCGTCTCACACTCCTGGTCGGCTGCTCTCGAAAACCACGAAGAAACACACATGGTCTTG
CTGGACATCCCTATGGCCTTTGATCGAGTTTGGCACGAAGGTCTTCTGGCGCAACTGCTCACGTTCGGGT
TCTCCTCTGTTCTCGTATTGTGGACATCAAGATTTTTCAGTTCCTTCCGTGTTTAATTTGCTATCTGGGA
GTTATGGCATTTTTCAAAAAACTTATTGTGAAAGGCAATCAGTCCGCAGCACACAAAGTTGTGAGTAATC
CAGATATCAGACCCATCGGGTACTTCTTAAGAAATAAATTTTCAAGAGGAATCAATTATAACATGAAGAT
TGTGATTCGTGGGGATCGCAACGTAGGCAAAAGTGCACTGTTTGCCCGACTGAAGGGTGAATCGTTTAAC
GAACAATACCTCCCCAGTAGTGAAATTGAGGTGGCATGTATTCACTGGGGCGATCGGAAGTATACGGATG
TTGTCAAAGTGGAAGTTTGGGATGTAATAGACAAAGGGAAACCCAGAACTTCCTCGAGTCAGGGTTTGAA
ATTCAAGAACTCAGATGCTCAGAACACACCGGAGCCGTGTTTGGATGCCAGCTTTCTGGATGTGTACAAA
GGTGCTCACGGTGTAATTTTGGTCATGGACATGACAAAATCCTGGACATTTGATTATGTGCGACGGGAAC
TACCTCGTATCCCACCAGATTTGCCAGTCCTGATCTTGTCTAACTGTCGTGATATGGGGCATCATCGCAC
AGTCTCAGAAGAAGAGGTTCGTGGTTTTATAAAGGATGAGGCCGCCGGTCGAGTCACCGTAGACGTTGCT
AACTCAGTCCGATCTAAGCTGTCAGTCAAACGTCTTGTCCCTGTTCAGTACTGTGAAGCATCCATGCGCG
ATGGTTTCGGCTTGGTGTATGTGCACCGGTTTTTCAGTGTGCCATTCCTGTGCCTCAGACGATCTGTACT
ACAGCAGCAGCTGAATGAAACTCAAATCGAACTGGAAGGAACCGTTCGGGATCTGAGTTTACTCGATGGG
GCGTTGGCCACTACAGACGAAGCGTATAATACCTATGTGAGGATACGACGTGAGCGTGCCAGGCAAGCGA
TGGTTGGTGTGGTTCCCCAAACTGATTTATTCACATCCAATCCCACTTTTGTCAACAGGACCCGACCAGC
ACTTATTAGATCCATCCAACGCTTCCTAAATTTAGGTTCTGAAAGCCTCATTTGCATACTTACAGTAGAG
CTGTTGACTACCATTATTCAAGCTGTCTTCTTCGTCCTCCGAATTTCGCTGTGCCCTCGAAAAGCTCCAC
TCACCTCCAAATCATCGCACGACAGTCGTGTTCAGCCCTCTGCCTCGGTGATCAACAATCTGGTCCCTCC
CAGCTACGTTCCACACGCAACGCGCTCAGCCTTGGCCGACTGTGAGGATGATCATGGCGATGATGATGAT
TTTGTGTTATCCACTTCCGGTATGCACAGACTAAACTCGGAGTTTCAACAGCGACGCATTACGAATCCCA
AGGTGATCACGGTAGAGGATGACGTGGACCCGAACAATGTATTCCACCCGATTCCCGTTGTTCCACCAGA
CGCTGAGTCATGGGAGAATGTGGACTTGTCGAACGATTCTTCGGATGTAGGGGACAATCGAATCGGATCG
CCGTCCAGTGCACTGTCCAGTTCTCCGGAACTAACCGGCCCAAACAAATCGCTCGTTCAGCCGCACAATA
ATTCACCCACAAAGCACACCGAAGCTCCTGGTTCAACGATTCCCGTGGATACTGTTCCGAACTCTACTGA
GGAAAGTGGAATTCATGAACTGTTGGTTCAGTCCTTACTAAGCACACATGAAGATGAGGATGCTTTGGAA
CGATTCTTGGCTGATTCCTAAGAAGTACTCTCGGTAATCTCACTGATTGAACGGTAGACACTTCAAATAC
CTTTTACCATGGTGGACAGTCACTCTTGTTTGTTGTTCTATGTGCTTCAGACCACACATTTCTCCCCCCC
CCCCTGGACATATCTCCACGATCCAACTCATCGCTAATGGACTTCGCCCGTCACTTAAACGTTTTTTCAC
TGTAATATTTTGTCCCATTTTCCCTCATCTGTGATAACGGTGTCATCAAAGAACAGTTCTTCAAATTGAT
ATGACTCGGAAT
>MSTRG.10335.1 
AAATCCATTCCCTTGCCGGTGACGCTGCCCTTCATTCTTCTCTTTGCTCCCCCACTCCCCACCATGCCAA
CACCAGCATCGATCATGCCCGCAGTGCAATCAGTGTATCTTTAGAGACCGACCTCGAACACATCTCCTCC
TGGGGATCCCACAATCATGTTGCATTTAATCCTCCGAAAACCTCTCTTCTCTCAATCTCTTTGAAACATC
ATTCATTCTTCCCACATTTATTTTTTGATTCAACTCTAACGCACTCCACAGATTCTGTCTGTCTGCTCGG
CTTATCTATAACTTCTCTATGTTGGCCCCCTTTCATATTTCAGCTGGCCTCTCGCGGTGCGCGCAAAGTT
GGTTTTCTGTTTCGCCCCAAACGCTCTTTCACACCAGCTCACCTTTTTCAGCTATACAAAGCTCAAATTC
GTCTCGCACTTCAATACTGCAGTCACGTGTGGGGTGGAGCCTCTCTCTTCTTGATCGGGTTCAATAAAAG
GCCACCCGGCTGATCGACGACCTTTCTTTAACCTCGAGTCTGCAGTCACTAGCCCATCGTCGGGCTGTTG
TTTCGTTGTCTCTCTCCTACCGGTACTATTTTGGATTTCGTTCTTCTTAGCTTACTTCCGCAGTTCCTCC
TCCCAAAATCTTTTCCCGAATATCACATACCTAGACAACTAGTCATCCCTATCAAGTTTCTGTCACTAGA
TGTCGTATCTTTCAATCTTATTTCTTCCCCCGACCCATAAATTATGGAACACTCCCTCTTTATGTCTTCC
TACCCACTTAAAACCTTTTTCTCTTCGAAAGCAGGATCAATAAACGGACTTTAACGCGAATGCTCCCTCA
CAGTCCACTTTTAC
>MSTRG.10334.2 
TGGAGATAGTGACCCCTACTAACTTCATTCTGTTTTCTATCACCTTTGGCTGTTGATAAATAATTTTCCC
CGTTTGTTTCAGTCGGTTTTTGGTATTGTCAACATATAATAGATCTGCCGTACAAAACCAGCTGTGATTG
AAATTCATGGACAATGTGATTATTCTTCATTACAGGTTCCTTCCGTGTTTAATTTGCTATCTGGGAGTTA
TGGCATTTTTCAAAAAACTTATTGTGAAAGGCAATCAGTCCGCAGCACACAAAGTTGTGAGTAATCCAGA
TATCAGACCCATCGGGTACTTCTTAAGAAATAAATTTTCAAGAGGAATCAATTATAACATGAAGATTGTG
ATTCGTGGGGATCGCAACGTAGGCAAAAGTGCACTGTTTGCCCGACTGAAGGGTGAATCGTTTAACGAAC
AATACCTCCCCAGTAGTGAAATTGAGGTGGCATGTATTCACTGGGGCGATCGGAAGTATACGGATGTTGT
CAAAGTGGAAGTTTGGGATGTAATAGACAAAGGGAAACCCAGAACTTCCTCGAGTCAGGGTTTGAAATTC
AAGAACTCAGATGCTCAGAACACACCGGAGCCGTGTTTGGATGCCAGCTTTCTGGATGTGTACAAAGGTG
CTCACGGTGTAATTTTGGTCATGGACATGACAAAATCCTGGACATTTGATTATGTGCGACGGGAACTACC
TCGTATCCCACCAGATTTGCCAGTCCTGATCTTGTCTAACTGTCGTGATATGGGGCATCATCGCACAGTC
TCAGAAGAAGAGGTTCGTGGTTTTATAAAGGATGAGGCCGCCGGTCGAGTCACCGTAGACGTTGCTAACT
CAGTCCGATCTAAGCTGTCAGTCAAACGTCTTGTCCCTGTTCAGTACTGTGAAGCATCCATGCGCGATGG
TTTCGGCTTGGTGTATGTGCACCGGTTTTTCAGTGTGCCATTCCTGTGCCTCAGACGATCTGTACTACAG
CAGCAGCTGAATGAAACTCAAATCGAACTGGAAGGAACCGTTCGGGATCTGAGTTTACTCGATGGGGCGT
TGGCCACTACAGACGAAGCGTATAATACCTATGTGAGGATACGACGTGAGCGTGCCAGGCAAGCGATGGT
TGGTGTGGTTCCCCAAACTGCTCCACTCACCTCCAAATCATCGCACGACAGTCGTGTTCAGCCCTCTGCC
TCGGTGATCAACAATCTGGTCCCTCCCAGCTACGTTCCACACGCAACGCGCTCAGCCTTGGCCGACTGTG
AGGATGATCATGGCGATGATGATGATTTTGTGTTATCCACTTCCGGTATGCACAGACTAAACTCGGAGTT
TCAACAGCGACGCATTACGAATCCCAAGGTGATCACGGTAGAGGATGACGTGGACCCGAACAATGTATTC
CACCCGATTCCCGTTGTTCCACCAGACGCTGAGTCATGGGAGAATGTGGACTTGTCGAACGATTCTTCGG
ATGTAGGGGACAATCGAATCGGATCGCCGTCCAGTGCACTGTCCAGTTCTCCGGAACTAACCGGCCCAAA
CAAATCGCTCGTTCAGCCGCACAATAATTCACCCACAAAGCATTGGGAGCGTTTTTCGCGGGCAACAGTA
CTGAACGGCAGTCGAAGTTCGTCCAGTTTGGGAGACGGTGGATCAGTATCGGACATCGATGGAGATCAGC
CACCAACACATGTATCGCACTTGACCGATTTGCGGAACATAACGAAAAACCGGACGCACACCGAAGCTCC
TGGTTCAACGATTCCCGTGGATACTGTTCCGAACTCTACTGAGGAAAGTGGAATTCATGAACTGTTGGTT
CAGTCCTTACTAAGCACACATGAAGATGAGGATGCTTTGGAACGATTCTTGGCTGATTCCTAAGAAGTAC
TCTCGGTAATCTCACTGATTGAACGGTAGACACTTCAAATACCTTTTACCATGGTGGACAGTCACTCTTG
TTTGTTGTTCTATGTGCTTCAGACCACACATTTCTCCCCCCCCCCCTGGACATATCTCCACGATCCAACT
CATCGCTAATGGACTTCGCCCGTCACTTAAACGTTTTTTCACTGTAATATTTTGTCCCATTTTCCCTCAT
CTGTGATAACGGTGTCATCAAAGAACAGTTCTTCAAATTGATATGACTCGGAATAATTTTCCATATTTTC
TTACTAAGGACAACAAAAGTACATCTACAAATGGGTAGGGTTAACATGATCTTCGTGCAAAATTATTAGA
TCGGCACCTCACACAACGTTGGTCGCGCTTTCCTTGGTTTTCAGCTTTACACCTTAATGCTCTGGTTTTG
TTTTTTTATTTTACCGTGTCAAACAGCCAACAGTAAAG
>trnascan-scaffold10x_284_pilon-noncoding-Pseudo_CAC-gene-0.64-tRNA-1 
GCCCGGATAGCCTTGTGGTTAAGATGTTCGATTCACAATCGTTCATACCGGGTTCGAGTCCCGTGGGGGC
T
>trnascan-scaffold10x_284_pilon-noncoding-Pseudo_ACC-gene-0.65-tRNA-1 
CCGTTGGTGGTCGAGTGGTTTAGAGCGTTTGCTTACCACCTCAGAGGTCCGAGGTTCGAATCCCCGCCAT
CGCC
>trnascan-scaffold10x_284_pilon-noncoding-Pseudo_CAC-gene-0.66-tRNA-1 
GCCCGGATAGCCTTGTGCTTAAGATGTTCGATTCACAATCGTTCATCCCGGGTTCGAGTCCCCGTGGGGG
CT
>maker-scaffold10x_284_pilon-snap-gene-0.114-mRNA-1 
NNNNNNNNNNNNNNNNNNNNNNNNNNNNATCAGTTGAACGCCAAAGTTGCTCAACTATGCGCCGAAGAAT
TGATTCATGTTGATCCAAAGTTCCACGGTGTGCTTATCGGTCGTCAAGGTTCCAACATTACTCGTTTCCG
TGAGCAACACAACGTCGAGTTGTTGTTTCCCGATCGTATGGAAACGGATCCTAAACTGTCAATGGAGATC
CGTATTGTTGGTCCCAAAGACGCGGTTGCCCAGGCCAAGGCGGATCTGGAAGCCATGATCAAAACATTGG
AAGATGAAGTCGAACAAACTGTTTCAGTCAACCCATCCTTATTGAAAGACGTTGTCACCTATCGGCGTGC
TTTCCCTAACCCCAAGCTGGATCGGGTACGCGTTATTATGCCTAAGAATTTAGGCCCTCTGAATGAGTCA
ACAACTGGTTCTGTAGATGGTGATCAACACTCCGTCATTAAACTTATTGGACAAAAAGCATGTGTTGAGT
CCGCATGTCAAGCCCTTCAGAATATGATACGAGACATTGAGGAGCAATCCACAAAGGAGTTCCCGCTCAC
TGAACCGAGTCAGTTCATTGCACTCGATCGGGCTCGAACTCACTTCCGTGATCTTGAGCACCAGTATCGT
GTTTTCATCAGTCTTCGACGATCGACGGATAATAGTTCGTCGGTTCAGGGTTCACCAGAAAAAGCGAACG
AGCCCCACGCCCCACCTTCTGGTTCCTTGTTCATCACTGGCCGACCGGAACGGATTGACCAGTTATACGA
AGAAGAAATTCGACCCATGCTTCCCATCGAGGAGGAATTCCCTGTGGCCCAAGAGTTCCATCGTGGTCTG
ATTGTCAATCTGTCGACCGAGCGCCGTGGTCGTAACGTCCAAACTGGCCCTCCTGTCCGTGGTGAGCGAG
GCACACAACCAACCGAAGATAGCGGACAACAATCCGAGACGCTGTGCAAAGCAGCCGAGATAAAACAGAA
ATATAATGTTCTCATTCGACTCCCACCACAAAATGCCGTAGGCGCGAACGTCGTGTATCTCAGGGGAACA
CCGACGCAACTTTCCTCAGCCAAAGCAGAGCTGGCCGAGTGGGTAAAGCACTGCGAAGAACTCAAAGCTG
ACAGAATCGCTCGTAATTTCGAGTTGTCACTGCCTATACCTACTCGTTTCATTTCTTGGCTCTTGAGTAT
CAAGCGTGAATTCACACAAGCTCAAGATGTTCTCATGTTTATCACTCCTGGTTCCTCAGTGGCGGCTGTG
AATGGGACCTGCGAACCACGATCAGAGGTAATTGCCAATGGCCATAAAGCAGAAACTGTTGTCACTGTCA
ACGAAAACTCACTAGTGGATGGTGATATCTCCAAGCGACTGAACGACGCTGATCACGAGAACGGTGATGA
TGACGTCGAGGATTGTAACGAGGCGAATCTGGTAGATGGTAAGCCTCAAGAATCCAGCAAAGTCCATTCC
ACCTACGCTGCACAGTCCATCCAAGAGAGGCTGTCCACAGTAGTATTGCGTGGTTATCAACATAAGGTGG
AGGAGGCCAAGGTTAAATTGGAGGCGATGATTCAACAACAGTTGTCACAAGTTACTGAGGAGCTGTGCAT
TCCAGCTGAGGTACATTCACAGCTCATCGGATCTCGGGGCTACGCCATCCACAAGGTTATGCAAGAATTT
CACGTGCGGATCGAATTCCCCAGTAGGAACGCTCGAGAAACTGCTGATGCTAATCGCGTTCTGGTTACAG
GTGATCAAAAAGATGTCGATTTGGCTTGCGATCACTTGATTGCTAAGGCAAATGACCTCCTCGACCGTTT
GAATCCCGACAGTCGCCCTGTTCAGTCAACACGTTATCTTGAGGAGCTGTTGCCTACCAGTGGTTCCGCT
TTGAATGCCTAATCGGTGTGGTTCTCTATCCAATCCCGGAGATATTATCAGTAGTGTATCGAAGCACAGT
TGGTTCTCAGCCTTCGCTGGCATTCACGGGACCGTCAAGCAGTGCTGTCAAAGATGCCATACAAAAACCA
TCAGTTCTCCTAAGTGCCTGAATTTACGAACATGCGTACATCACATCAACAGACCTCGATCTTGTTCTCA
CTACCACCTCACATGTCTCCCTCTTCCAATCAATATGGGTTGGTTTGCCCTTCATTTTTAGGAGTGCCTT
ATTTTTCTGATTTCTATATTCTCCGTCTCTTGAAGTACATCTTCCGAGCTGTACCAAAACTCATGGAAAG
TCCTTATACATTTCCCCTGGCTCGATCGAGTACAACCCTAGATTCGTGTCAGATGTATATGCACAAGTCT
GCGATCGCAGTGGCCGTCGAAAATTACCCTAATCAAAACCGTGTTGTACACGATTCCCATGGTTCCGTAT
TGAGTCAATCACAAGTTTCCTTTTGCGCAGTTGATTGGCCGTCTCTTGCCACCATCGTGCTGTGCTCGCT
ATGGATATTCGTGTACATTCATCCTCCCACAGTGCTGTTCTTTTGTCAACGCTAGCCCCCGCGATCGCTC
ACACCACGTATTTGCGATGCACAAATTCTGCTCTGCCTCGTAGCAGGCGTATTCGTCAACTGTCGCCAGT
GAAACCGGAATCGCCATTGCATCTATTCATAACTTGGTTGCTGCGCGAGCGTCAGTTTTGCTGTCCGTGA
AGGGGTCGCCATATTCGATGCGGTTACAGTTCCACCGTTTTCTGTCGTACCCCGCTCTTTCCAAAACAGC
TGCCGTCCTGTGAACAGTGTTTGCATGAGTTTGTCCTCATTTGCGTGTGTTTGTTTGCGTTAATCCTGTT
CTCATTTTTTTTGTTCTCGCTTGCTAATGTGTGCCCTCATTAGCGCGTATTTTTCTCTTCTTTCACTCCA
TTTGAGATATACACTCTGCGTGCATTCGCAGAGGCGTATCGGTTTGCTGCAGTTTTGATCAAATATCATT
TGTCGGGTTGTGGCAAGTTTTTGATTGCAATTCCACATTGGATTTGGAATTTGGTACTACTATCTGGTTG
CAAACGCCACATAATTGAGAATAATAATGGATTTCTCCTGTCCAGCAGGAATCATTCTGTTAACGTCATC
CGAATATTGT
>MSTRG.10341.1 
CAAACCGCACATATACACCATCACAATTAGTTAACCATCTCAAATACAACCAATCACACTCAACAACAAA
TACAACCTCATTCGTCCACAATTCCAAATATCAAATATACCTATTGACATATCTACACATATACACACAT
ATCTTTAGATACATACATACATACATAAATATATGTGCATATATATATATATATATATGCATATACTCAG
ATCAATAAACAGAGTAAACACCACCAACAGCCCCATCAACGTCAACATCTCCTACACACACACACACACA
CACACACACACACACACACACCACTGCGTCATCAATACGAACGCAACTATAACAAAACATTGACAATACA
ATCACACCAAACAACACCAAACATCACATCTACAATCCCTATATCAAATTTGAACATCATCAAAACCAGT
CGAATGACCACGGATACAGACTCCGAAAACATACACAATCTACAATCCAAACTAGCATGAACAAAAAGTT
AGGAACAAAAAAAGACACATTCATTAGATAATAAACATCTGTTTCACACACGGTTTGTCGCCACGGTCAT
TGCCATCTGAAGCTACGAGCGAGTATGGAATGTGTGTGAACGGGTACGTTCAAGCGACAATGCCGCGAAC
ACCAGTAGGATACATTCATCTCAGACAGCGGGATCGCGAACACGGCGCAACAGCTAACCGGAACGCATCA
ATATCACCAAACCACGCTCATGGACCTCGCACGCAGCTAATGCCACAATACAAGATCTACACAAACGGGC
ACTGTCTCCATATA
>MSTRG.10341.2 
ACCGCACATATACACCATCACAATTAGTTAACCATCTCAAATACAACCAATCACACTCAACAACAAATAC
AACCTCATTCGTCCACAATTCCAAATATCAAATATACCTATTGACATATCTACACACACACACACACACA
CACACACACACACACACACCACTGCGTCATCAATACGAACGCAACTATAACAAAACATTGACAATACAAT
CACACCAAACAACACCAAACATCACATCTACAATCCCTATATCAAATTTGAACATCATCAAAACCAGTCG
AATGACCACGGATACAGACTCCGAAAACATACACAATCTACAATCCAAACTAGCATGAACAAAAAGTTAG
GAACAAAAAAAGACACATTCATTAGATAATAAACATCTGTTTCACACACGGTTTGTCGCCACGGTCATTG
CCATCTGAAGCTACGAGCGAGTATGGAATGTGTGTGAACGGGTACGTTCAAGCGACAATGCCGCGAACAC
CAGTAGGATACATTCATCTCAGACAGCGGGATCGCGAACACGGCGCAACAGCTAACCGGAACGCATCAAT
ATCACCAAACCACGCTCATGGACCTCGCACGCAGCTAATGCCACAATACAAGATCTACACAAACGGGCAC
TGTCTCCATATA
>MSTRG.10339.1 
ACCTAACTATATTCTCTTCGTGTATTACCTGGCTATGCCTTTACCTTCCAGCAATTCTTTAACCCTAATA
ACGCTACCACAAACATCGTGACTGTGACGGACACGTATAGACCGAAAGTCCATGCTATTCAGACGCCTAC
TGAACATGCGACTAGTATGTTCCCTTAATTCAGCAGTATTATGGAACGTATCCATCAAGTTTAACACCAT
GGACTCTTGAAAAGCGGTCAGCTACATATAAACCAGGATTTCCTATTTGGAACCTATGACTATGGACCAT
GCACCACTTTGCGACACGATATCCAGTTCCTTGGGCGACCGAAGTGACGAATGCTCCGCAATCCAGGTTT
TTGTATCTACATTGAAGTCAAACATTAACAAATAATTATTCTAACCTTAAACCACTTCCACCTTTTCGAA
GCCGATGTACACAACAATATTTCACGAAATAATATTTCATTCCGTCGCCAATTGTTAGCCGACGCTTTTT
GGCCTGTTTCCATGTTCGGGCATTGTAATAC
>MSTRG.10342.1 
AGTATGAAGTTATCTCCTCTTTCGTCCGTAATAGTAACAACTATTTCGTTGATAAGCGTCATCAAAAATG
TTATTTTTTTGAGGCCTATTGATCAGTAGCTTGTATATGGATCCGTTTTGCTCCCAGAGGGACATGAAAC
AGTTCTTTGACACATTTCTACCAGTCTTAGTGCCATTATTTTCTCGTTATGTACTACTGTTGGAGACTTT
AGTCATGCACCCAAATATCCTCTTCTCGGTTCGGGTTTGTGTGACTTATGTCTAATACTGAGCACAGAAG
ACGCTGTTTTGAGTAGAATAATCACAAATCATCGAAGGACATTTCCCTTTACGAGTAAAAGCTCCAGTTT
AAGTGAGTGGCCATGCATTTGTTGCCGTTGGACTCAAAATTTACTCACCTCATTCGTAAATACGAAGCAA
ATTTGTCATTCTTCAACATTGCCTTTCCTGAACTATACCTTTGCTCTGTGTCTCCGTGGTTCCAATTTGA
ACACTCCTTTTACACCCAAGGGTTATTTACAGTGTGACTGAATGTATTATTTGTCTTGTGTTGTTCCATG
GAAAAGGTATTTTTAATTGGGGAAAAATAGATTCTTCATTGTTATGATCCACGAGGGGTATAAAGAACAA
GCTTTCAAGCTACATGGCCAGGCTTATGTAAAATGTCATTCTATCCTGATGAGACCGAAGATACAACGGT
TAAATGATTTTTTTCGACAATCAATTTTTGAGTACCTCAAACAGGAAAACCGTTTGGAGAGGAATTAGGT
CTCTATGCCTTTAGTAGGTCTGGTCATACATTTCCAGTAGAGGTGCCGACGATCTGAACGCTTCATTTAT
TCACTCACCGACGGACATCCTACTATTCTGTACCCTACCTCTTCCTTCCAGGGTTGAACCTATTTCTTCA
GAAATATCCCTGGTTTCCCTTAATGCTCCCAATGACCTTAATCGATTCTTATAGAAGCAAAACCAGTGCA
CTCTGAACGCAGCTACTTCAGTTTGCAGTTCCACTCCTAAAAGCCTGAATGATCTTGTGAAATCAGTTCG
TTGTGTCTTTCTCAAATATTCCTCGATTTCTCTTCCCATCCTCCTCCAAAAATTAGAACAGTTTGGCTGT
CCGTATTCTCTGCCTTCGTGGTTAGAGGACTAATTTTCAAACAGAACTTAGAGTCTCAAAGTTGGTAAAG
TTTGTCGAACCCCTTATTAAACAACTCTTGTGTCCTTTAGACTACTGTTCTTTTCCCTTGTTTTTCACTA
AACATGCTTGTGGCTTATCCACTGTTCGCCTTGGACAACCTTGTAGGTGGGAAAACAATGAGGTGCCTTG
TCGGACCATCTTTGTTAAGCCTGACTTCACTTCGTTCCCTAAGAACTTTTCTAAAATTCAGAACTTTCTC
TCTCTTTCTGATCTACATTTAACCACTTCCAAATGTTCCGAATGCATGTTCATACTTTCTCGATCTTCTT
ATCCAAATGACCAATAAGGGCAAAAAATCTATCCCCATTTCCAGAACAAAATCCACAAATAATCAGGTGT
TGCTATAAGAACCAGTTGACAGTGATCTACCCATATTCTGGAAAGTGCGAATAAACTTCTCCCTTATTTG
TTCAAATCCGCGGACTGACGCAGTTTGTTGCCAAACAAGTTGTCATCATCTCCTTAGTCCACCAATCAGT
TCTATCCATCTTACTTTGGCGATTTTCTGCTATCCTTCCTGGTCTACTGAAAAAGGACTTTCATTCACAG
TACTGCGGTCGGTATATCATCAGTCGTGCTCCTTCGATTCCCGTAGCTTCTCTCATTAACAAAATATAAG
AGCTACACATGTTTACCTGTGAAAAATTCGATACTGAGATTATTGCGGACCATACTCGTTCTCTTTGCCA
CGGCATGTCTGACTTTTCCTTCACACCAATCTATTAGTTCATGTTTTCGGCTCATCCGGCCTCATTCAAA
TATTTATCACAACCCTATAGTGCTTATTTTGCTCTTGTTCTTGTGAGCAAAGGGAATGTTGCAGAGGAAC
TTCGCATTACCATCGATGAGTAAATCTGGTTGTATTTTGTCCGTTTTTCTGCCCATTTCTCTGGGATATT
TCAAATCGATAGTTATGGTTTTCGCCACTTTTCATGACTGAAATGTAAGTTGCTAACTTGCAGAAGTCAG
TAATAAAAAACACTGAAATAAGGTTAGTTAGATGAGTATTTGTTTCAATCCCTACTGCCACCTAAATAAT
CAAATAATCTAACTGCATCATAGACATTTCTCACGAAAACC
>MSTRG.10343.1 
ACCGGGTAAACCAATGAATCTCCATCAGATGTGACTTAGTATTGGTTTCACTATCTGCAAACAAATATTG
ATGAATAATTTACAACTAATCAGACTAATCTACATTTGTGTCAGTGTTACAATACACTCACGGTACAATG
CCAGACACTAAGGGATTAATTACAAAACGTTGTATCATTTCCAAACGTCTCGATGGAAAGATAGCCATTG
TGACTGGAGCTAACACTGGAATTGGTTTCTACACTGCCGGAGAGTTGGCTCGTCGTGGAGCTGTTGTGAT
TATGGCCTGTCGAAATAAGGATCGTGCTGAGGCTGCGAAAGCAAAGTTGTTGTCATTGTATGGTGAGAGT
AATGCTGATTGGATGAAGACGGATGTGGCTGATCCGTGTGTGTTGGAATCGTTGAAGCCGATCAAAGCAG
ATCAACTCATTCTCGAAAATCTGGATTTGGCTTCGCTGGAATCCGTCAGACAGTTTGCTGCCAAAGTCAC
TGTTGCACATCCGAAAATTGATTTCCTCATCAACAATGCCGGTCTAGCATTAGACAAATATTCCACTACT
AAAGATGGGTTCGAGCAAACCATTGGTATCAATCACTTGGGACACTTCTTACTCACCGAGCTGCTTTTGC
CCGCACTAAAAGCAGCAGCACCTTCTCGAATTATCATAGTTTCTTCTCTGGTTCATTACTATGGTCAGCT
GTACAAACCCGATCTACAAATGACCGCAGAAAATTATAATCAGCTTTCAGCATACAATTCTTCCAAATTG
GCCAACGCAATGCATGCAGTAGAACTGAGCAAACGTTTGGAAGGAACGAATGTAACCGTGGCCTTCCTTC
ATCCTGGAGTTGTTACGTCAGAATTCCAAAGAGATTTCAAGAGCTTTCAAACGCGCATGGTGCATGCTCT
TTTCAAACCGATGTCGATCAACTCTTGGGATGGAGCTCAAACCACATTGTACACGGTACTAGTGGATAAT
CTCACACCTGGTGGATACTACTCAAATTGCGCTTTGAAGGCACCGAACAAAATGGTGAACAATGAACAAG
AAAGAACTTTTCTTTGGGATAAATCTTGTGAACTTGTTGGACTAACGAAACATTAACACGAACGTATCTT
TGATACATTGAACCTAATGAACTAATAAATCAATAATTTTTTTATTTAGCATTAGTTGAGTTCTAGAAAT
TCCTTTATTTTTTCTAAATATCACTCAGTTCAGAGACATGTAACACTGAAGTCGTGACCAATAATATTTC
TGATATTCCTAA
>maker-scaffold10x_284_pilon-snap-gene-0.100-mRNA-1 
TGTTACAATACACTCACGGTACAATGCCAGACACTAAGGGATTAATTACAAAACGTTGTATCATTTCCAA
ACGTCTCGATGGAAAGATAGCCATTGTGACTGGAGCTAACACTGGAATTGGTTTCTACACTGCCGGAGAG
TTGGCTCGTCGTGGAGCTGTTGTGATTATGGCCTGTCGAAATAAGGATCGTGCTGAGGCTGCGAAAGCAA
AGTTGTTGTCATTGTATGGTGAGAGTAATGCTGATTGGATGAAGACGGATGTGGCTGATCCGTGTGTGTT
GGAATCGTTGAAGCCGATCAAAGCAGATCAAGCAAGTCGATTGTATTCCCTCATTCTCGAAAATCTGGAT
TTGGCTTCGCTGGAATCCGTCAGACAGTTTGCTGCCAAAGTCACTGTTGCACATCCGAAAATTGATTTCC
TCATCAACAATGCCGGTCTAGCATTAGACAAATATTCCACTACTAAAGATGGGTTCGAGCAAACCATTGG
TATCAATCACTTGGGACACTTCTTACTCACCGAGCTGCTTTTGCCCGCACTAAAAGCAGCAGCACCTTCT
CGAATTATCATAGTTTCTTCTCTGGTTCATTACTATGGTCAGCTGTACAAACCCGATCTACAAATGACCG
CAGAAAATTATAATCAGCTTTCAGCATACAATTCTTCCAAATTGGCCAACGCAATGCATGCAGTAGAACT
GAGCAAACGTTTGGAAGGAACGAATGTAACCGTGGCCTTCCTTCATCCTGGAGTTGTTACGTCAGAATTC
CAAAGAGATTTCAAGAGCTTTCAAACGCGCATGGTGCATGCTCTTTTCAAACCGATGTCGATCAACTCTT
GGGATGGAGCTCAAACCACATTGTACACGGTACTAGTGGATAATCTCACACCTGGTGGATACTACTCAAA
TTGCGCTTTGAAGGCACCGAACAAAATGGTGAACAATGAACAAGAAAGAACTTTTCTTTGGGATAAATCT
TGTGAACTTGATGGATTCGAGCAAACTATCGGTGTCAACCACTTGGGACATTTCTTACTTACCGAACTTC
TTCTGTCCGCGATCAAAGCAGCAGTGCCTTTTGGAATTATTATAATTTCTTCCATGAATCACTACCGCGC
ACTGGCGAACGTGATGCATGCGGTTGAATTGAGCAAACGCTTGGAAGGAACGAAAGTAACCGTGGTTTCT
GTTCATCCTGGTGTTGTGGAGACGGGATTTCACAGAGATTTTAAGAGCATTGCC
>trnascan-scaffold10x_284_pilon-noncoding-Pseudo_CAC-gene-0.67-tRNA-1 
GCCCAGATAGCCTTGTGGTTAAGGAGTTCGTTCCACAATCGTTCACCCCGGGTTCGAGTCCCCGTGGGGG
CT
>trnascan-scaffold10x_284_pilon-noncoding-Pseudo_CAC-gene-0.68-tRNA-1 
GCCCAGATAGCCTTGTGGTTAAGGAGTTCGTTCCACAATCGTTCACCCCGGGTTCGAGTCCCCGTGGGGG
CT
>trnascan-scaffold10x_284_pilon-noncoding-Pseudo_CAC-gene-0.57-tRNA-1 
GCCCAGATAGCCTTGTGGTTAAGGTGTTCGATTCACAATCGTTCACCCCGGGTTCGAGTCCCCGTGGGGG
CT
>maker-scaffold10x_284_pilon-snap-gene-0.115-mRNA-1 
ATGCCTAAAAGCAGAACCGAGCTGGCAGCAACTAGTTCTATTCATCCAGTGTTCGAGGTGAAAGATGAAT
GCTCTATTATTCCGGTTTCATCATCCTTGGCAAACACAAGGGAAGTGGAAAAATCACCTCGGGAACAATG
GAAGAGACGTTTTGATTTCTTGCTTTCTCTTGTTGGTCTGTCCGTGGGATTGGGAAATATCTGGCGTTTT
CCGTATCTGTGTTACAAGCACGGTGGAGGTGCATTTCTGATACCTTATTTCATCAGTATATTTGCCGCTG
GACTTCCAGTATTCTTGCTTGAAGTGACTGTGGGCCAGATAACAGCACAGGGAGGTATTGCTGCTTGGAA
CATTTGTCCTCTCTTTCGGGGTATCGGTTTTGCCAGTTTGGTTACCAACTTTTGTCTTGATTGTTACTAC
AACGTGATATTGGCCTGGGCACTCTACTATTTGTTCTCGTCGTTCACATCCACTCTTCCGTGGACACTGT
GTGGACAGTGGTGGAACACGCCACAATGTGATAACGGATCCGGACTGATCAACGGAACAGTTGCAACAGA
TCCAGCAGCGGAATTCTGGGAAAATCGCGTTCTTGGTTTGTCCAAAGGAATCGAACATCTGGGGCCAGTG
CGTTGGGATCTGGCATTGTGTTTGCTATTGGCCTGGATCATAGTGTTCCTTTGTATTTTCAAAGGGATCA
AAACGTCCGGAAAAGTTATGTATGTGACAGCAACCAGTCCCTATATTTTCATGTTTATCCTATTGGTTCG
AGCAGCGACTTTGGAAGGAGCGATCGATGGTATACGTTATTACATGGTCCCCGACTGGAGTAAGCTTGCG
GATGTACAGATGTGGGCGGACGCCGGTGCGCAGATCTTTTTCAGTTATTCTATCAGTTTGGGAACGCTTA
CTGCACTTGGAAGTTATAATTCGTTTCACCAGAACTCTTTTCGAGACTGTTTGGCTTATGCCACAGTGAA
TACGCTTACAAGTCTTCTGGCTGGATTTATCATTTTCGCAACACTCGGCCACATGGCACTGAAGGCTGAC
TTGTCCATTGATCAGGTGGCGGAATCTGGACCGGGTTTGGCGTTCGTGATCTATCCGAAAGCGATTGGGA
TGATGAAAGCCAGTCCATTCTGGTCTGTCTGTTTCTTTCTGATGCTCCTTCTGCTCGGTATAGACAGTCA
GTTTGCTGGTGTTGAAGGATTCATCACATCGATTACCGACTTTTACCCACGACTGGTGCTGCGCCCGAAA
CTTCGAATACTTTTTGTTGGATCAGTCTGCCTAGCTTGTTTTCTTGTTGGTCTTACCATGGTCACAGAGG
GTGGTATGTACCTGTTTCAACTTTTCAACCATTACGCTGGAAGTCGAATCATACTGCTGACGGCTTTCTT
TGAATGCATTGCTGCTGGTTACTTCTATGGAGCCAAACGCATCGGTGGTCACATGAAAAAAATGCATGGC
TGGGGTTTAGGTGTTCTGCCGCAGGTATTTTGGTGCGTCATTAGTCCCGTGTTTACTCTGGGTTTATTTA
TTGTCAGTGTGGTAGTCCACGAAGAGGTCAGCTATGAGCGGGCATCGAGGACGGAAGTTTACCACTTTCC
GCAATGGTCCATCATATTTGGTTGGCTTCTGGCTGCTTGCAGTGTTATCATGATTCCAATAATCATGGTA
TTCGAGTTATTGCGAACTCCGGGGACTTTTTCGCAGCGGCTCAGAACTCTGAGTCACCACAAACTGACTG
GTAGTCAGCTGATGCGATTGCAGGGCAGAAAAACCGAAAACGATTCATCTGCTTCAACAGATTCATCCAA
CAGTCGAAGGTCAAAAAACGGGTTGACGAATGTAGAAACGCAAACGAAAGTTGTGGCAAAGCGGTTCTTG
AATGAAGAATCAACATCAAATAATTTGAATTAGATAAAAATTCTGAAAAGTATATTATGGCAAATAGAAA
GTGGCAAATGGAATCTGGAGTGGAATAACTCACTACTTTTGTGTGTTCACATCTCCCCAATAGGCAATTT
GGAGGAAAGTTTGCATATCTCAATAACTTTTATTCCTCGTGGGCATATTTTTCACTTTCTCCTAGTACAC
GTTTGGATTTTGGACCGATTGTTTTTTCTTCTGTACTTTGTCTGTGATCTTGAGTTGAACCTGTTCAGAA
AATCTTTGTCCGGCTCATTCCGGTGAGGTCCTTGTGCACGCATACCATTTCGTGCTGTCATCCTTGACGA
ACCGCTTAGGCATTTTGGTGTCCAATAAATTATGTTTGACAT
>trnascan-scaffold10x_284_pilon-noncoding-Pseudo_CAT-gene-0.58-tRNA-1 
GCCTGGATAGCCTTGTGGTAAGGGTGTTCGACTCATAATCGTTCACCCCAGGTTCGAGTCCCCGGGGGGC
TAGGTG
>trnascan-scaffold10x_284_pilon-noncoding-Thr_GGT-gene-0.69-tRNA-1 
ACCGCGATAGCTCAGCTGGTAGAGCATCTGCCCGGTATGCGGAGGGCCGCCGGTTCGGTTCCAGCTCGCG
GCG
>maker-scaffold10x_284_pilon-snap-gene-0.101-mRNA-1 
GGAGTTCGGTGGTTGATTGATTGGTCATTTGGTTGGTTGCGTAGACACAAACGGGTGGCCATTGATTGAT
TCAATAAACAACTGTGCAAATAAAACAAGCAAAGATATATCAAATAATTTCGTTTTGATCTGAAGAGATC
AACCATTCGGAAATAGATATTCCGTAGATTCATCTTCGAAAGCCACAGCTTTAGAATTCTGTTCAACGTC
ACTCTGGACTGCGAAATAGTAATAATAATCCGTTCTCTTGTGCCAACAACCCAAACGCAATAATGACGGA
GAAAATACAAACCGCTCACGCAGTGGATGCGTTAAAAACGTCGGCAGTGCTCCGATTTGTGCAGTCGGAA
GTGGAGGATATTGTTCATAAGGCAATTGATTCAGTACTTGGACAACAATCATATGAACATGAAAAATCCC
AACAATGGGCGAAAAGTATAATTGAAACTATAATCGACCGGTTGATGAAGTTGTCCAAACCGTACAAGTA
TGTCGTCAATTGTACAATTGTACAGAAAACCGGAGGCGGGTTGTACAACGCAAGCTCGTGCTACTGGGAT
AGCTCCAAAGACGATTCAGTCACAGTGCGCTGGGAGAATCGGACATTACATTGTATTGTGACCGTTTTCG
GTATATGCTACTGAGCATACTTTGATCTCACAACTGAAGGTCTAACACAGTGGTATGACCTGCGGTTTTT
GTTCAAATTCACTCGCGTCGTGCAGCAAACGGGAATGTTTTTCTTCAGAAGCACTCTAACATGACGGAGC
TTTTCTCAGTGAACTTTATTATGAGGTTTTGGTTTAGATTTTCCCCTCTGCCTATTTTGTTTTACTTTGC
AAAGTCCCCACATTTAAAACATTGTCATTCAATATTTGCTTTATTGGTTGGCTGCTGAGGATTGAAATTG
CGGCAAAAATATATTTTTCTTGGTGAATCAATATTTGTGGTTGATCTTTGAACAATAAACTTACCGGGAC
CTTATCTGCCCCG
>MSTRG.10351.1 
TCAGCGTATACCACCTGTGTTTTTTGTCACCGCGCATAATTACGTCAACAAAATACACTCAGCTCGGTGT
AGAAATGGACAGAGAACGATCTATAGAATTTTCCAGCCCGATTGTGCGTGGCCAAGGAGGAAGGGCTATG
GATGCTTTCCTGGAAGCTTTCTGTGCATTGGATGAAGACAACCGTGAAGTGATATCCTTGAACGACTTGC
ACTCCTACAATTCAAAACACTATTTGGAAGATTCATTCCCACAGAAATTCATGTCTATATTTGATAAGGA
AAACTCGGGCACTATCACCGTGGACCAATTCTGTCGCACTTTGGGTCTGGTCCCCAAAAATGTACGGGAT
TTCCGACGTCGGCGTACCACTCATTTATTGGAAGAACTAACTCCCTCTGACTTGGAGATGGTTCATGACG
ATATGGATATTGAAATTAAATTAAGAATCTATCGATTACTGCTAAACGACCTTCGCCAAGCAGGTCAACA
AACCAACATCAATGTAGGCCAGTTGGATACTGCGTGAAAAATTTGAAAAAGTATTTGGAATCCGTTCATG
GTCGTGCATGGCAAATCATCATTTCAATCAATCAGCAATTAGCTTGGTTCAATTATCTGCCTGGATATAT
GCTGCACTTCTGTCTCGGTCGATTTGCTGTGCTGATCTGGAAGACACCTGCAGAGTAGAAGAAGGACTCA
GTCGCCAACCGCTTGCACTTCTCGCCTCGTTGAACTTCCTTCTGTTTCAATGAACCGCACGTGTGACGCT
CTAGAAATAATGCTAAGCCATGTTGTGTCCTATGCCGGCAAAGCACGAAACAACACAAACACTTGTCCGC
CACCCAAAACGCGATAGTTTCAACGATTTTGATCAACAAAAACTTTAAATTATGTATTTCTACTTTATCA
TGAATGTTTGTTTCTTTAATTTTACCCACCC
>maker-scaffold10x_284_pilon-augustus-gene-0.132-mRNA-1 
TCAGCGTATACCACCTGTGTTTTTTGTCACCGCGTAAGCACCTCTTTTTAAGAAGTACTAAGCACCAACT
CAGGCATAATTACGTCAACAAAATACACTCAGCTCGGTGTAGAAATGGACAGAGAACGATCTATAGAATT
TTCCAGCCCGATTGTGCGTGGCCAAGGAGGAAGGGCTATGGATGCTTTCCTGGAAGCTTTCTGTGCATTG
GATGAAGACAACCGTGAAGTGATATCCTTGAACGACTTGCACTCCTACAATTCAAAACACTATTTGGAAG
ATTCATTCCCACAGAAATTCATGTCTATATTTGATAAGGAAAACTCGGGCACTATCACCGTGGACCAATT
CTGTCGCACTTTGGGTCTGGTCCCCAAAAATGTACGGGATTTCCGACGTCGGCGTACCACTCATTTATTG
GAAGAACTAACTCCCTCTGACTTGGAGATGGTTCATGACGATATGGATATTGAAATTAAATTAAGAATCT
ATCGATTACTGCTAAACGACCTTCGCCAAGCAGGTCAACAAACCAACATCAATGTAGGCCAGTTGGATAC
TGCGTGAAAAATTTGAAAAAGTATTTGGAATCCGTTCATGGTCGTGCATGGCAAATCATCATTTCAATCA
ATCAGCAATTAGCTTGGTTCAATTATCTGCCTGGATATATGCTGCACTTCTGTCTCGGTCGATTTGCTGT
GCTGATCTGGAAGACACCTGCAGAGTAGAAGAAGGACTCAGTCGCCAACCGCTTGCACTTCTCGCCTCGT
TGAACTTCCTTCTGTTTCAATGAACCGCACGTGTGACGCTCTAGAAATAATGCTAAGCCATGTTGTGTCC
TATGCCGGCAAAGCACGAAACAACACAAACACTTGTCCGCCACCCAAAACGCGATAGTTTCAACGATTTT
GATCAACAAAAACTTTAAATTATGTATTTCTACTTTATCATGAATGTTTGTTTCTTTAATTTTACCCACC
C
>MSTRG.10352.1 
CAGGCAACTTATATTGACGAGTTAATCTGTTCCACAAGCCTGAGAGCAACATGTAAAGCGCAGAGGGGCC
CAAGGGTAGGAGGAAGGGAAAAGTGTCCAGGGTTCATTTGAACAGTGCAGATGTTTTATTCATGATCATG
AAGGGTTTGGTTTCGGCAGTCTTCCATGCCTCTTGGTTCATTCAGTGTGTTCACTTCTGAAAGGTAGAAG
GAAATAAGGTACAAGGATTAGGGCGGGTAATTTAAATATCTGAGGTTCACTACAATCATAGTTCATGTCT
GAATCCGAAACGAATCCATATTTGCCGCGAA
>MSTRG.10353.1 
GCGTGGGGTTCCCTACCTTGTTGCACCCTAATCTATCGGAAGTGTCGAAGTCACTGGTCTCATGTTCTCG
CTCTTTCTGTGTACACTTCTTTTCTGCTTCCTGTGCCTGTAGTCTAGCAGATAGTAACTGTTGTTCTAGT
TCTAGTATTCTCAGCTTATATAAATGGACATCCTTACGATCAATATTGCTCTCATTAACACATGAATTAG
CACTGACAGGACTAGGCGATCTAGCATTAACTAAAGAATCAAATGTACCCAAAACCTCCCGAGAGACTTG
CCGTATTACTTCCTGCCCGGATTCGACTGCTTTTGATCCTTTTCTTGGCGTTTTGCGTGTTTTTCCTCAT
TCCAAATTGATCTATTGAGTATTGTTACGAACGTTTGAGCAATGCGTAGCCAAATTCAAAGCGGATCCCG
AAATCAAAAGA
>trnascan-scaffold10x_284_pilon-noncoding-Pseudo_GAT-gene-0.70-tRNA-1 
ACCGCTATAGCTCAGCTGGTAGAACATCTACCTGATACTCGGAGGGTCGGCGGTTCCATTCCGGCTCACG
GCT
>maker-scaffold10x_284_pilon-snap-gene-0.103-mRNA-1 
AGGTGGTGCCATTATTGGTCTGCGCTACAGTCATGTCGGATGCGTTGGATGTCGCTAAATTGAAGATTCC
TGAGTTGAGGGTTGAGCTAGCTAAGCGAGGTCTCGATACTTTTGGTACGAGGCAGGTACTTGTAGATCGG
CTAAGTGAAGCTCTTGGCGCTGTCGAGCAGAAATCTGTCGATAAGAATCCCGCGGGTCTTGATGCTGATG
AGCCTCCGTGCATTATGTCCCCTGTAAAGAACAATATGCAGGATAATTCGGAACAGAATCTTCGGGGTGA
CTCTTCAGGTGTTGAAAATGGCTGCCCTAATAGGCCTTGTGATGTCGATTCCCGTCAGCGTCCTGACGCC
GATCTAAAGCGAAGACACTCTTCATCGCGTTCTCCGCGACGCAGGTCGCGATCCCGATCGCGGGATCGAG
ATCATGATCGTGATCGGGACCGTGAATGCCGTCGATCGCCTAGGAGACGCTCGCGCTCACCGGTCAACAA
GGCAAAGATGTGTGAGGAGCCTGAAGATTGGGAGAACAATGAGTCGGTCTTTCTTGATTCCTATAACTGT
GACCTCAACTTGATGGTTGACGCGGATGGTTTCTTTGCGCGGCCACAAACGGACGGAGGATTCTCAATGA
TGTGGGCTGGTGTACGCTCAAACTACGGTCTTCTCCGTGGCAGGGCATTTTTTGAGGTGCGCGTAGTACG
ACACCTTTCAGTGGATAATCTCGACTCAGCTGTTGGTGGCGCTGCTCATGTGATGCGAGTCGGATGGTCG
ACAGAGAACTCTGAGTTCGCCCTTGGCGAGGAACCACAATCTTACGGATTTGGTGGTACTGGGAAAAAGT
CGTGCGACAATAAGTTTTCTAGTTACGGTTGCACATTTGGCGAGGGTGATGTGGTGGGCTCATTCTTGGA
ATACACAGATAGTGAGGCCGTTATGCGCTTCAGTGTCAATGGAGTTGACCAAGGAGAATGCTTTCGTGTC
GAGAGGAATACATTCGGAAATCGACCAGCACTGTTTCCCCATATATACGTCAAAAATGTCGAATTTTCAG
TGAACTTCGGCCAAAACGACCAGGATCCCTGGTTCCATCCTAATATTCCCGGTGATAACAGATCTTGGGA
ACTAATGAACAATGTAGACATATCATCAAAGTTCCGCGGAAGGCTTCCACCGGCCTCGAAAGCAGAATGT
GAAGCGAAAATGATGATTGGTTTGCCTGGTGCTGGAAAGACGTACTACGCAGAGAAATTGCGCACGGAAA
ATCGTGAGAAGCAGTACAATGTTTTGGGAACAAATCTGATATTAGACAAAATGAAGGTAATTGGTCTCGC
ACGACAGCGTAACTATCATGGCAGATGGGACGTACTTATTGACAAAGCCACCAAATGCCTCAACGTTCTG
ATCGGTGTGGCATCCATGAGACGTCGTAACTACATTCTAGACCAGACAAATGTCTATCCGTCAGCACAGC
GTCGTAAAATGCGCCCGTTTGAAGGCTTCAAACGTCAGGCCATTGTTATCGTTCCCACTGATGAAGAATT
CAGGCGCCGCATTGCCCAACGGGAAAAAGAGGAAGGCAAAGAAGTGCCTGAGAGTGCGGTTCTCGAAATG
AAAGCAAATTTCGGTATCCCAAAGCCTCTTAGCGAGGATCCTTCCAGTGTCTTTGATGAAGTGATTTTCA
CCGAGCTTGACTGCATCGAGGCACGCAACTTGGTACAGAAGTACAACGAAGAAGGTCAAGCGAACCGCCC
TCCACCAGAGAAGAGACAGCGTTGGGAAGGAAGTAGCCGTGAGCGTGAGTCAAGTGGATCTCGAGATTCA
AGACATCATGGTAGCTATGACCGAGACCGTGACCGTGACCGTGATAGGGACCGTGATTATAGTCACCGAG
ACGACTACAGGAGGTCTCCGAGTAGACGCGACGACCGTGGTCGACGAGACTACAGGGGCGGTTACTGCGC
TGAACGCGACCGGAGTCGGGAGGGTAATCGATACGATAGAGGTCGGGATCGAGATTATGGGCGCCCCCAA
GGAGGTCGGTTTGGTGGCCCAGGAGGCCGTTATGGCGGTCCTCCTGGTCGTGGAGGTTACCCACCTGGCA
TGGGACCTCCGGGTTATATGGACTATGATGGACCTCGTGGAGGTGGAATGATGATGCGCGGAGGTCCTGG
TCGTGGCTGTCCTCCAGGTCCTAACATGGGTCGTGGGGGTCCTCCTGGACCTGGAATGGGTCGAGGAGGA
TATGGCGGACCACCGTTCGACCCCACCGGTGGCCCTCCCATGGACTTTCGTGGGGATGGGAGGCCACCTC
GTGGTGGTCGAGGAGGATTTCGAGGTGGACCACCTGATCATACCGGGCCAGGAGGTAGTTATGGTACAGG
AGTAGATTCTGGTTATTCAGGTCGACCCAGCAGATTCGATAACACAAGTGGTAAACCTGAAGCCTCTGAA
TCTTATTTGACGGGACCGGGTTCTGGCGCTCCAGGCGGTAAAGATGGACCTTCCGCAGTTGATGGTGCTG
CTTCTGGAGGATATCGAGGTGGCTACGGTGGTCCCTCTGGACGTGGTTCTTTCGCCCCTCCCGGTGGTCG
TGGTGGAGCCACTTTCACTCCCGGGGTTGGCCCTCCCCCAATCGCTCGGGGTGCGATGAGCGGTCCACCT
CGAGGAGGGCCCTCAGCTCGAGGTGATTCCGACGGTTTTCCTGGTACTCGAGGTTCGTCGGCCGCACGCG
GAGGTCGTGGTGGTCGCGGGGGTTACCAAGGAGATTCCGAAGGCGGTGGATATCCCACAACAGGCGATTC
GTCTCAGTATCCTAGGTATAATAGTGGTGTTCCTGACAGCTATCAAAGCGGCCCCCCAGGTTATATCAGT
GAGGAATATGGAAGTCGTGGGCGTGAAAGATATGGATCTTCTGATATTAACGCATACTCGGGGTCCGGGG
CATCCGGTAAACCTGAAACATCTGATGATTACCAAGACTCGTCCGGATACTCCGGGGGTTACCAGAAAGG
TGGCTATCCAGGTCAATCGGGCTACTCCAGAGGGGGCAGTTTCTCAGCTTCTGCTGGTAACTATCCTCCT
GCTGGTCCTGGCGGATACACAGGTGTTGCTGGTGGCTATCCATCTCATCCCCCCACTGGCTCGTTTCCTG
CTTCCGACAACTACCCCTCGGGTGTAAGACCGTCAAGCGATGCACGCAGAGGAAACGGACCCACCTCAGG
TGGCACTTACGGTTCCACGGAAACAGAAAAGCCAGCCCCAGGTCAACAGGGTCCCTCTGATACTGGGAGT
TTGTATGCCTCTGGATCGGCACGTTACGGAGATGGACGTCCCGCTCAGCCGTCAGGACCCCGACAGTCGC
GTTTTGATGACAAACCATCAACAGCTTCTACTCAGCAACCCTACTCCAGTTACCCACCAGGCGGTTATCA
AAGTGGTTCGTATGGCACATATGGTGGTGCAACTAATCCACCAGCCCCAACAGCACCCACTGTTCCGCGT
AGTGGACGCAGTCGTTTTGACACCGGCCCAAACAGTGGTCAACAGGCACCAGCTGCGGGAGCTCCAGTCA
CTGGGATCGCTGCTGCGGTATCTCTGTCGCAAACAACTGGTTCAGCTCAACCGTCATCCCAGTCGTATGG
TTACAACTATCCGCCGCAGACTTCGAAAACGGACTCAGTCACTGGTCAGTCTGGACAGCAACAGTCTAAT
TACCCTTACGGCTATGGTTACGGTTACGGCTCCTACGGTGCACAGGGGTCCACTGCTGCATCAGGACAAC
AACGATCAGCAGGAAGTACCGGTGCCACCCAATCATTATATGCATCTGCCGTGGCAGATAATTCACAGGG
CTCTGGAACACAGTCTCTGACCTCTGTTGACCAATCTCCGACCGGGGGTTCGGCATACACTTCCTACTAT
GGTTATGGCGCGTCAAATACTGCTGGATCCACAGCGTCATCTGGACAGACAGGAAAATACGATGCGGCGA
TGGTCGCTGCGCAGCAATTCAACGCCTGGCAGCAGCCAGCCACACCGGCAGCTCCTACTGCTACAACAAC
CGCTTCATCGACTGCTCCGACACAATCCGGGCAAAGCACAGCAGCAACTGCGGCGGCGGCCTACGCTGGA
TATTATCCTGGCTACGCGACGTACGGTGCAGGGTATGGAACCGCTGCTGCCGGGGGTGCGGCTCCCGCAG
TGACTTCTGCTTCGTCCGTACCTCAGTACTACGCAGGCTATCGTTAACTTTGTCCCTGTCGCGCTGGATC
ATCGCATTTTAGCCCAACGTTCCGTTTGTGACTTTTCATTCTATAGCCCCCAAGGGTGCAAACACCAATG
AAACGTATACAAATATATATTTGTTGC
>MSTRG.10358.1 
TTCAAACTATGCTAGGTGCTCGTGCGCGCGATGCGATTCCCGAAACGATTGCATAAAGAAAAGTTACAAT
ATCTAAGAATTACCGATTAGTAGTCATGGCAATTAGCTTCTTTTTCCAGTTTGGTGCTTATCAGGCTTGT
GCTTGCAGCGAACGGGAATTCAACTTGACAGATGTTTTTGAGGCCGCAGCAACCATGGTACAAAAACTGG
TAGTGACACCACATGACGTGGATCTACGAGACCAAATCCTCCTGTTTTTTAACACAGAAAACACAGTTGA
GGGATTTAAGCCCGTATACACAGCGGAAGATATTTCTCAGGGATGTGTCATTCAAATTCTACTTTCTGAC
AATGTTGAAGTTAATCAACCATTGGCCGTCGATGTACATTTGTTCCACGTGCACAGCTTTCGTTCTCCAC
ATTTCTGCGATTACTGCGGTCAAGTTCTTTTCGGACTTGTTCGTCAGGGTCTAAAGTGTGCAGGTTGTGG
ACAGAATTTTCACAAACGATGTGCGTACAAGATACCGAATAACTGTTCCCGTCAAAGGTTTAGTCAGACT
CTGTACACCAGCTATGACGTTTCCAAATCCCAAATGGCAAAGATCGGAGCATCACATCATGGTACCGTCG
ACGGTTCTGGGTCAACAGTGATCGAATCAGGGGGAGGAGCAAGGTCCGTAAATGTGCCATTTGAACACAC
CAAAGAGAACACATCTGAGCAGCACACTAATGCTGGTTGGCATGACAACAGAGGAACTTCACCTGATTCA
AAAGCTACGGAGGACAACGACGTCAATGAGGAGATTCACTCTGTGATATCTACTTTGCAAAATAAACCTA
CTTCTGCGGAAGGAGAAAGATGTTACAGCTCTTCCGAGTCCCAACCCATCAGAGTCGGTCAGATACGACC
GATTTCCGCCTCATCAGTGCGGGCCGGAGGACTACTCTACGGCCGACCATTGTGGACTCAACAGGTGCAC
AATATACCAGTCGAAGTGCCGCACACATTCGAGTTGCACAGGAGTGCCAAACCCACGGTGTGTCAGCACT
GTCGCAAGTTATTGCACGGACTGTTTCGTCAAGGACTGCAGTGCAAAGATTGCAAACTCTGGGTGCATAA
GAAATGTGCAAGTTTGGTTCCGAATAATTGTGAAGGTGAACAGTTTTTGATGGATGATATGGGACAGAAC
AAAGATGGTTCGATGCGCACAGCAGGACTGCAAGACCATTCAGGCACGGGAAAACTGAGAAAAAAATTGT
TCGTTCGTGGCCAAACAGTTGGTAGCATAAGCGCAGCAGAAACTCCACATGGATCGTTCTCACAGAGCCG
CGTTTTCGGCCGACTTGTTCGACAGCTGACACAAGAAGAGGCTAATGACCGATCAGAAACGAAGATACAA
AGTCTGCCATCAAAGGATCTAATTTCACAACATGAGCCGCCCACAGAGGTGGATAAAATGGCTTGCGTCA
AACCAATTCAGTCACAGGATGTAGCGGACTCACAAGCAAATTTACCGGTTCATGGTTGCCCTCAAGTTCG
AGGTTCGGACGAACAATCTCGGCCCGTTGTCCCACTTAGCGCGGATCGAAGAAAAGCAAGCTTTCGATTG
CTTCATCAAATGCGAAATGTAAATTCCAGCAATAATGCTGGCTCTTCTCGAGTGACCACAAAATCAGATG
ACACACCTCCGTTTAGTGTGGAAAGCGTAGATGGTCTGCCTGAAACGAAGGTTTTGGAACGAGAGCAGTC
AATTGAACGATCTCTACCTAAAATACGACCCGGAACGAGCAAAGCCGGACCACGAAATATTCCACTCATG
CGTGTAATTCAGTCCGTGCGACATACCAAGCGACCCGGAGCTGATCTGATCATCCGTGAGTCCTGGATGG
TGCATCGAACCAATAAAGATCCTCTGCTTCGGCGACATTTTTGGAGCATTGGAGCAAAGGCAATCACAAT
GTTTTACCACGAACGAACAAACAGATATTACCGCGAAATACCTCTTAGCAGTATTGCTTGTTTGGAACCT
GTTGGGACCAATCCATTTCCATGGAAAGAGGCATGCGATTCCGAGGCAAACAATTTAGACAAACTTTCAA
ATTCCACCTTCGGATCTGTCAGCAAACTACTTGGTACCCACACACAACATGGAATGTTTACGACATCTCA
GCGAATTACACCTGACCACGTCTTTGAAATGCGTTGTTTGGACGGAACAGTTTATTTTGTTGGGCAGTTA
GCTTACGGTGAAGTCCTGGACGATGGAACTGATGGCATTTTCGACGGCAAATCTCGCCGCAAATCCCACT
TTCCGGCACTTCCTTCTGTTCAGTCATATGCCAGAAAAGCTTCTGTGCCACTGTACGGCTTGGTTCATCT
AACCGAGTCCTTGTCTCAAATGGCACTGCCAAATCCAACAAGCGCACTGAGCTGGTCTGATAGACCATCG
AGTAATTGTGTGGAAGAGATCGACCGCACAGTAGGCGTCTATCGAGCAGCCATATTACCACCCCCTCCGG
GAACCGGATTAGATGTAGCCAAACATTTGGAAACAGCCCTGCGACAGTCTTTACTGCCTCTGACGTCCAA
ATCTAGCGCACAGACCACTAGATCCTCGCTTTCAAACACAAAACATGTCATCACCGAGCAATCCGACTCA
TCGCCTGTCTCTGATTTGATCCCGGTCAACGTTGAAAATGCGACAGAGTTATCGTCAAATGCACGATCTG
ATTCCATCGTAAGTCCATTGGAAACTGAAGTCAGCAATCTGGAAGATTTCAATCAGCCCTCGCTGAATCA
ACTAGAATTAGCTGAGGACGATGAGGAAGGGACCGGAGGATCAATCAGCAATTTTATCGAAAGCAGTCCG
TGCAATGAACACGGTGTCCGCGCAATGTACGAAATTTTTCCGGACGAGGTTCTCGGGTCTGGACAATTTG
GAATCGTCTACGGTGGCGTGCATCGGAAAACACAACGCACGGTGGCCATCAAAGTGATTGATAAATTGCG
CTTTCCCACGAAACGTGAAGCTCAGCTGAAAAATGAGGTCTTCATTCTCAGGAACTTACAACATCCTGGG
GTGGTCAACCTGGAAAGAATGTTTGAAACACCGAAACGCGTCTTTGTCGTCATGGAGAAACTTGCTGGAG
ACATGCTGGAAATGATTCTGGCCGCTCCCAACGGTCGACTACCGGAACGCGTTGCAAAATATTTGATCAC
ACAAGTACTGATTGCGCTACGATATTTGCACTTGAGAAGTATCGTGCATTGCGATTTGAAACCAGAAAAT
GTGTTGCTGTCAATACCTCCGCACTATGCAATTCCAGATCGTGGGTTGCCAGAAGTGACCCCGTCAATGG
CCCAACAATTTCCGCAGATCAAACTTTGTGACTTTGGTTTTGCTCGAATCATCAGTGAAAAGTCATTTCG
CCGCTCCCTAGTTGGAACTCCGGCATACTTAGCTCCAGAAGTTCTCAAACACCGAGGCTACAACCGAGGT
ATAGATATGTGGTCTGTGGGCGTCATCCTCTACGTCAGCCTCAGTGGAACATTCCCGTTCAATGAAGAAG
AGGATATTGCCGAACAAATTGAGAACGCGGAATTTATGTACCCAAGCCAACCGTGGGAAACAATTTCTGA
AGAAGCGACCGACCTGATCACTCATCTGCTACAAGTACGAATGAGAAGGCGGTATTCGGTAGAGAAGAGC
TTGAACCACATATGGATGCAGGACTATATATGTTGGTGCGACCTACGTCGTCTGGAAACTACTGTTGGCA
ATGGCTCACGATTTCTAACGACAAGTGCAGACGATACAAGATGGGAGAAATTTCGAAAGCATGTAAATAA
ACACCAATCGGAAGGGGAGAACGAGAAACCTACTACCAGCACCATGAAAGACTCGCTGCCACCATGGCAA
CAAATGGGTTGGTTCGGATCGGTTAACGTAAACCCCATCTACTGGCGCCCCTCAGAATAACCAGCACCAT
TTTTGATGAGAATTACAATCACGCAATGTGCAACAAATATATATTTGTATACGTTTCATTGGTGTTTGCA
CCCTTGGGGGCTATAGAATGAAAAGTCACAAACGGAACGTTGGGCTAAAATGCGATGATCCAGCGCGACA
GGGACAAAGTTAACGATAGCCTGCGTAGTACTGAGGTACGGACGAAGCAGAAGTCACTGCGGGAGCCGCA
CCCCCGGCAGCAGCGGTTCCATACCCTGCACCGTACGTCGCGTAGCCAGGATAATATCCAGCGTAGGCCG
CCGCCGCAGTTGCTGCTGTGCTTTGCCCGGATTGTGTCGGAGCAGTCGATGAAGCGGTTGTTGTAGCAGT
AGGAGCTGCCGGTGTGGCTGGCTGCTGCCAGGCGTTGAATTGCTGCGCAGCGACCATCGCCGCATCGTAT
TTTCCTGTCTGTCCAGATGACGCTGTGGATCCAGCAGTATTTGACGCGCCATAACCATAGTAGGAAGTGT
ATGCCGAACCCCCGGTCGGAGATTGGTCAACAGAGGTCAGAGACTGTGTTCCAGAGCCCTGTGAATTATC
TGCCACGGCAGATGCATATAATGATTGGGTGGCACCGGTACTTCCTGCTGATCGTTGTTGTCCTGATGCA
GCAGTGGACCCCTGTGCACCGTAGGAGCCGTAACCGTAACCATAGCCGTAAGGGTAATTAGACTGTTGCT
GTCCAGACTGACCAGTGACTGAGTCCGTTTTCGAAGTCTGCGGCGGATAGTTGTAACCATACGACTGGGA
TGACGGCTGTCGAGAACAACAATAAAATGAACATTAGTTGCCGTAAGAAATCAGAGCAAGGATGATCGCT
TGCATTATGTGCGCTGTCCGCACATTAAGCGACTCGTATCGGTCATCATCGACTTAGGTGACAAAAAACA
CTAGCAAAGGTAAACGGAAGACTCGCTGCAATACGAAACTGTTTGGTAAGAAAAGTACGCATCTGAAAAA
CACCCAAGACTGCGTAATTTACTCCAGGAACCATAGAGCTGCATCTCGAGTGGTCCATTGCGGAGAAAAC
AGATTCCCACGTAATCATGGTTGTAAAAATCAGGAAAAATACATAGGCAATATTCGTTAAACGACCTGCA
GAATATAGATGCGTCAGGTTTTTATCGGTAGTAGGTATTAGTCAGGACGCAGCGAAATTACACTGGAAAC
GAGCTGCTCAGTTCTGTTTATTCAACCATGAACCTCGCAATTCTCAATGTCCTGTTTTCTTTCCAAATTC
ATTTCGAGGAGAAAATGCCCTTAGTACCCACTGCTTCGGAGTGCACTCGCAACATCTTCCTACTCACTGT
CTGGATGCATGACCAACGATCTTTGATCCATTAAGAGTTGCACAAATAAAAATTAGCATCCCTCGGGTGT
GCTTCACAAAAGGAAGTGCTCTCCCTGTTAGTTCGAACCGCTGTTACCTGAGGCTGGGTTTGATGTTTAA
ATGAACTGTTACATCGTATTCATCATTCCGTTGTTTGGGTTGATTAGCTGTATGAGCGAATATGGCTTTG
GATAAATTGGATCGCTAATCGTTAGAAAACCTTGATAAAGTTATTTAGGAACAGAGACAGACTTTCACTG
CTCGTTGAAATCAGTTAATCAGGTTGTTTTCGCTGAAAAAGTAACAAATATGCTGGATACTCACTTGAGC
TGAACCAGTTGTTTGCGACAGAGATACCGCAGCAGCGATCCCAGTGACTGGAGCTCCCGCAGCTGGTGCC
TGTTGACCACTGTTTGGGCCGGTGTCAAAACGACTGCGTCCACTACGCGGAACAGTGGGTGCTGTTGGGG
CTGGTGGATTAGTTGCACCACCATATGTGCCATACGAACCACTTTGATAACCGCCTGGTGGGTAACTGGA
GTAGGGTTGCTGAGTAGAAGCTGTTGATGGTTTGTCATCAAAACGCGACTGTCGGGGTCCTGACGGCTGA
GCGGGACGTCCATCTCCGTAACGTGCCGATCCAGAGGCATACAAACTCCCAGTATCAGAGGGACCCTGTT
GACCTGGGGCTGGCTTTTCTGTTTCCGTGGAACCGTAAGTGCCACCTGAGGTGGGTCCGTTTCCTCTGCG
TGCATCGCTTGACGGTCTTACACCCGAGGGGTAGTTGTCGGAAGCAGGAAACGAGCCAGTGGGGGGATGA
GATGGATAGCCACCAGCAACACCTGTGTATCCGCCAGGACCAGCAGGAGGATAGTTACCAGCAGAAGCTG
AGAAACTGCCCCCTCTGGAGTAGCCCGATTGACCTGGATAGCCACCTTTCTGGTAACCCCCGGAGTATCC
GGACGAGTCTTGGTAATCATCAGATGTTTCAGGTTTACCGGATGCCCCGGACCCCGAGTATGCGTTAATA
TCAGAAGATCCATATCTTTCACGCCCACGACTTCCATATTCCTCACTGATATAACCTGGGGGGCCGCTTT
GATAGCTGTCAGGAACACCACTATTATACCTAGGATACTGAGACGAATCGCCTGTTGTGGGATATCCACC
GCCTTCGGAATCTCCTTGGTAACCCCCGCGACCACCACGACCTCCGCGTGCGGCCGACGAACCTCGAGTA
CCAGGAAAACCGTCGGAATCACCTCGAGCTGAGGGCCCTCCTCGAGGTGGACCGCTCATCGCACCCCGAG
CGATTGGGGGAGGGCCAACCCCGGGAGTGAAAGTGGCTCCACCACGACCACCGGGAGGGGCGAAAGAACC
ACGTCCAGAGGGACCACCGTAGCCACCTCGATATCCTCCAGAAGCAGCACCTACATAAATGAGTCACATT
TCATTATTTAAATCGCTCGCAGTAATTACATTTCGCAACCTGTGGGTCTTTGTACCACTAAAATGGTAAC
ACCCAAGGGTATAAATATATACAAGGGCACAGCCCAACCAAAGATATTCACTTTAAGACAACCTACACTA
ATAATGGACTTGTGCCATTTGGTTATCTGGATAGCATCGCTCGCAAACCACGCATCGCGTCAACAGGTTT
TTAAACGGATGCGTTCTCTCCGAATTTAAAGTAGTTATCGCAAGTAACAAAAACAAAAAACCATCAGTGA
AATAGAATTTTTCAAACGCACCATCAACTGCGGAAGGTCCATCTTTACCGCCTGGAGCGCCAGAACCCGG
TCCCGTCAAATAAGATTCAGAGGCTTCAGGTTTACCACTTGTGTTATCGAATCTGCTGGGTCGACCTGAA
TAACCAGAATCTACTCCTGTACCATAACTACCTCCTGGCCCGGTATGATCAGGTGGTCCACCTCGAAATC
CTCCTCGACCACCACGAGGTGGCCTCCCATCCCCACGAAAGTCCATGGGAGGGCCACCGGTGGGGTCGAA
CGGTGGTCCGCCATATCCTCCTCGACCCATTCCAGGTCCAGGAGGACCCCCACGACCCATGTTAGGACCT
GGAGGACAGCCACGACCAGGACCTCCGCGCATCATCATTCCACCTCCACGAGGTCCATCATAGTCCATAT
AACCCGGAGGTCCCATGCCAGGTGGGTAACCTCCACGACCAGGAGGACCGCCATAACGGCCTCCTGGGCC
ACCAAACCGACCTCCTTGGGGGCGCCCATAATCTCGATCCCGACCTATATCGTGGGTAACGGTAGAAAAA
AGGGTCAGTTACAAATCTACCAGAAAGAAATGGAAGGTCCTAGAAACGTTTTGGTAACAGACGCAGAAAT
GCGTCGAAAAAGTAGTGACACTCACCTCTATCGTATCGATTACCCTCCCGACTCCGGTCGCGTTCAGCGC
AGTAACCGCCCCTGTTCCAACAACAAAACAGGGAGGTAGAGAGAAACAAATGAACCTCAGAAGAATGCAA
ACAAATTAAACCGTTAGTTTGTTGCAGCATATTACTGACCTGTAGTCTCGTCGACCACGGTCGTCGCGTC
TACTCGGAGACCTCCTGTAGTCGTCTCGGTGACTATAATCACGGTCCCTATCACGGTCACGGTCACGGTC
TCGGTCATAGCTACCATGATGTCTTGAATCTCGAGATCCACTTGACTCACGCTCACGGCTACTTCCTTCC
CAACGCTGTCTCTTCTCTGGTGGAGGGCGGTTCGCTTGACCTTCTTCGTTGTACTTCTGTACCAAGTTGC
GTGCCTCGATGCAGTCAAGCTCGGTGAAAATCACTTCATCAAAGACACTGGAAGGATCCTCGCTAAGAGG
CTTTGGGATACCGAAATTTGCTAACAAGAAAAACAGATATAGGCACGATTATTACGATGTGGAACTTTGA
CACAACCAAGAAAAATGCGGAAAATCGGCTAGATCAACTGTGCAACCAACGGTCCATAATCAATGATTCG
AAACAACTGTAGTTTGTATCAGCAAGTATGTGGGCCATTAGACATGGTCCTGTTTACTTCGGTGTCAAAA
TGTAAGAATCGCTTTTGATGAGCGATACAATAACGCTTTGAAATACAACTCATACAGAAAATTCGGACGT
TTTTTGTGGTGATTTCGACGACACCGAACAGTTACTCCAGTCAGATCTTCACAGCGAAGTATTTCCATGT
TTGCAATATCAGTCAACAAGTTGAATGACCGTACATGAGAAAATACAATTGTGAATTGTACACATAATAA
TCTATGGCAAGAAAAACATTTCGATAATTGATCAGAGCAAAATCGACGACAGCGACATACGATTTCGTGC
GGTGTGAATCGTCACAATGCATCGGTTGAAAAAACTGATTCAGAACGCAGTTGACAATGAGTTCAACACA
ATCAGAACTCGAGAAATCGGTCTAATCGCATCACCAAACAGTATGAGTCGTAGCGAATGTAACCCAAGGA
AAAGTTCCAGTACGGTATACCACTCGTCCGAACAAAGAGAAACTACCTTTCATTTCGAGAACCGCACTCT
CAGGCACTTCTTTGCCTTCCTCTTTTTCCCGTTGGGCAATGCGGCGCCTGAATTCTTCATCAGTGGGAAC
GATAACAATGGCCTGACGTTTGAAGCCTTCAAACGGGCGCATTTTACGACGCTGTGCTGACGGATAGACA
TTTGTCTGTGTTTATGTCAGGAGACGAGACCGAACGAATGAGAAAAAACGGGGCGGTCAGTTTCGACGGG
ATGCCAAAGGATCGCGCGAATTGCATGTTTGATCGAATCCAGAAGCAAGCCATATTAAAAAACAAAGCAA
GCGATTAACCTGCGTGATATCCATGATCGTCATTGTTTAATGTGAAGTGAACGGAACAATGAATGAATCA
GATTTCCACTGGCTACAAAATTTTCTCACGCCTTACGATCGAACCTTACAACAGAAACCGCTGGTGATGC
AACTAAAGACACTTACAGCCATGCGCAGCGTAAATGCTTGATTCTAAGTGCGGAAGATCAATATGAAGTA
CGACGGACAAAAAAATCATGAAATGAGGAAGTTCACAGTCACTTGGTGCCCTATCGAGGGATCACGCAAA
GAAACAAGAAAAAACGCACCTGGTCTAGAATGTAGTTACGACGTCTCATGGATGCCACACCGATCAGAAC
GTTGAGGCATTTGGTGGCTTTGTCAATAAGTACGTCCCATCTGCCATGATAGTTACGCTGTCGTGCGAGA
CCAATTACCTGCAAAACGATGAATAAATATACAAACCAAACACGTAAACTAGGTCGAGACGATCACAAGA
GTGAGAAATAACTCGAGTTGTCGTAAGATAACATTCGATAACCCTGGCGCAACTACTGACTTGAATAACC
AAAACGAAAAATTCGAAAGCTCACCTTCATTTTGTCTAATATCAGATTTGTTCCCAAAACATTGTACTGC
TTCTCACGATTTTCCGTGCGCAATTTCTCTGCGTAGTACGTCTTTCCAGCACCAGGCAAACCAATCATCA
TTTTCGCTTCACATTCTGCTTTCGAGGCCGGTGGAAGCCTTCCGCGGAACTTTGATGATATGTCTACATT
GTTCATTAGTTCCCAAGATCTGTTATCTGTAAGGAAAATGAAGAAGTATTAGTAACAGCATGAACCAACT
CAATGGTGCTTGGTTTGTGCAACCTACTGTTCCTGACTTGAGTAAGATACAAACGGGAAAACAGCTCTCA
GACCGGGTCACCGTACAAACTTTTCACCTTGACTAGATTTCAGTCTATTTATAAGGCGGTCAAGTAGAAC
CAGTGGACATCAAAAACCGACAACCTATTGATGAGCCACACAAGCCTGAGTATGGCAGCGATTCGGCAAC
AGAACTGTGACCAGAATATTCTAGTTGGCAAGGCTGAAACGGTCACTGGCGTCATTCATCACTTAATTTG
CCTACCAGAATATTCAAAGTGACGGAAAATCACTTCAGTAAACACAATATTGCTTGATATTGACTAGGTT
ATAGTAGCTTAAGATGCAGGTTATCACACGAAATGCATTCGGAGAACTGCTTGACCCCGGTAAGAACAAC
CTGTCAGTAATGTCGCGACCGAATGTAATTCAGGGCACAGAAACCACCAAATCGAACGGTAAAGCCTTTC
AGACCACGATGGGCAGAAAATGCTGTCTTCCCAATTCTGGCATAAGTGCACTGGAAGGGCTTTCCTAAGT
ACAACGGCCTATTCGAAGTGTAGAAAGGGTACCATAACCTAGACTTCCGGTAGATAACCATATAAGACCG
TAACACAGCTCAGCTCATCTAACCCAAAATATCACCCTTTGGTCTTTTGGCTTTGGTATCTAATTTGCAG
TACCACGCATGTGAAGAAGGAATGCGTAAACGAATTCATGTGGTCAAAAAGCACGAATTTAATTACACCG
CTGACCGCAGTAATAGCTGACAGTACTACAATGAGAAAAGCATGCTAACGAACCAAGCGACGGTGGTGCC
ACGTCACATCGTGGTTGGCAGTTGTCTGTTCGAGACGGCATTAAACTCGATAACGGATTCAACGGTGTAC
AGTTCTGTTACGTTTCCCAGGTGGCATTCGAGATCTTACGACCGCTGATACAACTCAAGGATGATCATTT
CGTTACGGTTGACTCACAATTAGGAAATGAGGGACGAAAGCTACTTCGTTTTCTAAATAAAACAGTTTGG
CCGCATGTGCATGAATGCATCCTTATAAATTTGAAAATAAAATCACCGTTCATTTTGTCGTTACATTTGC
TTTACACAAAATAGCGCCGAGAATCTTTTGATCCCCAAACAAGAGGAACATATGTGCTTCCCTTCATGAG
TTTCCCTTGCGTCTGAGTTCTCAAAAGCAGGAATAGTTGTTCCATGAGGCAGACGGTTCCCCGTTGTTTC
CAGCTCGTTATAAGTAATGAAATCCACTCATTCATTTCATATGAAGATGAACCAATCACTAGATCCATCA
TCTTTTTGTAACTCACTTCGCGGCATCATCACATCTTTGCTGGGATTAGTGCTGTCCATTTGGGACTTGT
ATTCGACCGACCTCGCAATTCACCTGATCAACACAATCTTCAACGTGAAGCTACCAGATTGCCGAAGAGC
GACCGCAAACGATGTTGGTTCGAAATTGCAAGCCAGATGGAAAAGGCAGCCACTGTTGGACTCTGAGCTT
CATCGACCCATTCTCCTCTCCGAAAGCACAGCCCCCTCCTCCGTTGCTACGCGACGATAGCAGCTATTTC
ATATCGGGCTGCGGCCAGAAGCGTCGAAGATGGGTCGACCACATCCATCAGCTGCCCAACTGATCTCTCA
TACGAACTATCTGTGTAACGGCACCAGGCGATGGAATATGCATTCGACCTCGAGCGTCCCAACTAACCAG
AAATCTTCACCACCGTCCAGACAATGAAAGAGTGGAACCCTACCCGAGATCTTCAGATCTTGTTTGCCTA
CTCTTTCGGACCCAATAAGTACACTAATCCGTCGTATCGGGGACACGTGAGTGTTTTCAGATTGGCCAAC
CTCTACCTACTCCTTATACCAAAAGGTGACAACTGTCTGCGAGCACTATAGGAGTATCAGCCTCATCGAT
ACGGGGGCTAAGCTTTTTATGACCATTCTTTCAAATCGTTTTCTTGCTGTTCGGCATGCACGAACACGTA
CCAATCGGTTTGATTTTCGTCGAGGAAGAGACCGTGTGGATCAGGTCCTCACGCTACGGCGAATTTTAGA
ACACTGCCATAAGTTTCAACCCATCGCAGCGTGCTTTATTGACTTTCGGCCAGAATTAGACTCTGCTGAC
AGACAGCCACTGCGGAGCGTACTGCGAAGCGACGGTGCCCGCCAACGGTGCCCTCTATCACACGTTATTT
ACCTATGCCATAGATCACATAATACGTTTCGCCCCCAACTTTAGAATACAACTCGGCCATGATTCTTGGG
TTACAGACTTCGGATTCGCCGACGACGTTGTCTTTCCAAGAAAGGACCCCGGAACTCTGCACCTGGTCCA
CGACCGTACTGAATGTGGAGCCAAGGCCGTTGGTCGGATCATAAACACCACAAAAACGAAGTTCTTTACG
ACTTAGCAGGGCCCAATACACCGGGAAAACCCCACTACAGGTGCATCAATTCAAGCGCTTAGGTTCCACT
ACCCAGCCGAACTGTCTGACCAGGGACTAGGTTAAATTTTATTTAGACTGCGAAAAGAGAGCGTTCCTAC
AACTTCGCAAATCATTGTGGTCTTGCAGCGAAATCAGCCTCCACGCGAAGCTACGCAAACACTGAGCAGC
TGTCCGGACGCATGCGAAACCTGGCCGTTGGGAGCAGACGACACAAAAAAGTTGGAAAGCTTCAACTACT
GGCGCCTCCGCTACATGACTAAGATTAAGTGCAATGATCACGTCCCGAACTCCGCTGTGCGTCAACACTG
AGAATACAGGACGACATCATTCGTTTCTCCAACATCGCCCACGGTAGTTCGGCCGTATCCTTCGACAACC
CGAAAAGGAACCTGTGAAGAGCTTACCGCCATTACTTTGCTCAGAGTGGAAATGCCACGTTGATGGCCAA
CTAAAGAAATGGGTCAGCACTACTGAGGCGGATATGGACTACATAGGCCTTCAGACACTCTTTGGAGTAC
GCGAATGGCGCAACAACTGGATTTTAGTGTGCAAATCGTGCTACACATCGAAACGCGTAGACGGCGAGCA
TATCAGAGTAATCCAAGAAGCCGACCTCCCCCTCGCAGGCTACACTCGCAAGGGCTTTAAAAAAGTAAAA
TAAATTTTGTCATACGCAACACGTGACACAACCAACGAAGTCTACTAAACTGGATGCGCTGTGATCGAAT
TTTCCCTTAAATAGTATTCAATACTCCATTTCTGACCTCAAAACTGCTCGCCTGGTCATTCCATCCAATC
TTAGCGATACCACGCAGAAATTGATAGTCGGAAACTAAAGCGATAGACGCCTTCCGGACGCAGAATGTCT
TGCAACCTTACAACAGAACTGGGCGCATCGAGTCACATTACACACGAACTTCCAACTCGAACGAAAAATC
AGATCGGTGTTACAAGTGCTCCAGTCCAGTGTATGCCGCTCGAGCTCTGGATGTGCGTGCTCACCCCTGC
TACCGTGCACCCATCCTTCGTAACGCTGATGCCGACGTAACAGGAGCGTTCGACAACGGTCATCATAGCA
CTGTTTTACCAACTGAACCGAAGTCGAGGAAAACCGTTATTGTCGATTATCGGTACGTATGATGCGATTC
AAGTAGTTGGTGAAAAGTGAAAACTCGGTCGACGCTGTCTCAGCCTGGACAGAGCCCGACCTGTTGTTTG
CGAGCGTTCCCCTCGCGAGCCGGTGCCGGACGGACTAATACGTTGATGACTATCAGAATTAAACTGATCC
CACGATGGTCACTACAATCACTGTGCACTTCCTCATTGAAGATGGGTACGACCAACAACTGGCCCCATGA
CAATGGAAGGTCACGGAACAATGTGGTAATCTTATCAGGGCATTCCCACCAGTGTCTAAAGAATTGGGTG
AAGTATTTAAGTAAATCAGTCTGTTCGAAATTCATATAAGCTTGCGTCAAAATCATCCAAAGGGCAATCA
TCACTTAGTTACTTGAAATTTATCGGGATTCTCAATGGCATTGAGATGACCGGCGTCATCAGACATGTGG
AATGGACACTGAGATCACAGAAACTTACAACCAACTCAGTGAATCGTGGTCGCAAAATTTAGATTGTCAC
TTACAGTTGAAAAGCTGGGAAGCGTCGTGCGGCCGTTTAGGCACAGCTAAAACTGAACATCATCATCATC
ATCGTACAGCGTTAAACAGTAGGGCAAGCCCCACTGACCACTGCCTTTTTCACCATGTTGCACGTTGAAT
TAAAAAGTATGAATATACAAGATGGACAGGGAGTGGACCTATATGGGTGGGAAAAGAAAAGAATGCCCTA
GTAGCCAACACACGGAATACACAGTCTAACTGTACAAACGTACACCGATCAAACATTCTGATTCGATAGA
AAGTGACAACACGATCTCCACTGTTCGCGGTTCGCAGCCATATCCTTCAGTGTCTCCAGCCAACTGGTAG
ACGGATCTTTTGGACCCCAACCACGAAGACGTGAAGCACCTACTTTTCCTAAGTCTGCCGTACATTTTCT
CATTCCTCGTAGTGTACACTGCCCACCTCACGAAAATGGGCGAGGAACAATCGCAAGTGTGGAATCCATA
AAAAGGTACTCCCGACGCGAAATGGATACAAGCGACTTTTAGCGCTGCATCTGACCACAACACCAACGAT
GATGAGCCGATTCGCATACGTGATTCCGTTCAACCACTGAACTGGAACTCGTGCACTGCTTTCGGATGCA
ATCTCGCAGATGCAGAGTCGAACGAAACCAAAATCGTGAAGAGCGAAAGATATCACTGATGAGAAATGTA
TGGGTAAAGAAATAACCTGAATGCAACTGTCTGATTGCAGTACCTCGTCTTGTCACTCATTCCTATCCAT
CGGATGGATGGACTATAGGAGTCGTGACTTGGAATTCTGGTCGGTCAAACCCATTGGTTTGGGATTTGTA
TCCCGTAGCGACGTAACGAACTGACCAGGCGAATCACAGTTGCTAAGTACGAGGTATATCGGCACAGCTG
ATAGATAAGAATGCCTGATCTGACTGTTGCTTGATGGCACCGTTGCAGGGAAACGTAACTGGGGAGGATT
TGATGTTCGCTGCAACACCCACACAGAACTTTGTACTCGAACCTGAACCGCCAGACACCTACAGCATTAT
TTGTTTGTCCACTTTTTCCGGTATGCCGAATCAATGCAATCGCATTCACTGACGGAAAAGTGGATTTGCG
AGCAAGTCCTGGCCCGAAGTACTTCAATGAACCCGGTTAGGTAGTAGCCTAATTCAGCTATGCAAGTGGA
CGACTAAGTGGGAACTTTCCGATCGCTGCGCGAGTTTCAGTGAAAAGGGAGGATGTGACGTGCTTTTCGC
AGGAAGTTTCTGTTTACTTTACGTTGCATGTTCATGTACGGTTGTAACGGAACAGACACCCCCGCTACCA
CGAATTGGATGTATCAACAGTGATAATCCGTTGTCACGACTGCAACTAAGCCGTCGTCACAGATCATCAT
CCTTGAACACCCACGGCAGACAACACAAGCGCGTAGTTGGACATCGACGAGGCAACAGGAACGACTACCT
TCAGAATAAACCAGAGGACGGGTAAGTATACAATCTCAACCGGGTTAGAAGCTCCAGCAACGTACTGAAA
GTAGTGACAGCACAACTTACCACCGGGAATATTAGGATGGAACCAGGGATCCTGGTCGTTTTGGCCGAAG
TTCACTGAAAATTCGACATTTTTGACGTATATATGGGGAAACAGTGCTGGTCGATTTCCGAATGTATTCC
TCTCGACACGAAAGCATTCTCCTTGGTCAACTCCATTGACACTGAAGCGCATAACGGCCTCACTATCTGT
GTATTCCTTAGAAGCAATAATAAGCAATATAGGACTCAACGTACCAAGAATGAGCCCACCACATCACCCT
CGCCAAATGTGCAACCGTAACTAGAAAACTTATTGTCGCACGACTTTTTCCCAGTACCACCAAATCCGTA
AGATTGTGGTTCCTCGCCAAGGGCGAACTCAGAGTTCTCTGTCGACCATCCGACTCGCATCACATGAGCA
GCGCCACCAACAGCTGAGTCGAGATTATCCACTGAAAGGTGTCGTACTACGCGCACCTCAAAAAATGCCT
GAAAAGAGAGTGAGAAGTCCAATGAAAATTACCCTGCCACGGAGAAGACCGTAGTTTGAGCGTACACCAG
CCCACATCATTGAGAATCCTCCGTCCGTTTGTGGCCGCGCAAAGAAACCATCCGCGTCAACCATCAAGTT
GAGGTCACAGTTATAGGAATCAAGAAAGACCGACTCATTGTTCTCCCAATCTTCAGGCTCCTCACACATC
TTTGCCTTGTTGACCGGTGAGCGCGAGCGTCTCCTAGGCGATCGACGGCATTCACGGTCCCGATCACGAT
CATGATCTCGATCCCGCGATCGGGATCGCGACCTGCGTCGCGGAGAACGCGATGAAGAGTGTCTTCGCTT
TAGATCGGCGTCAGGACGCTGACGGGAATCGACATCACAAGGCCTATTAGGGCAGCCATTTTCAACACCT
GAAGAGTCACCCCGAAGATTCTGGGGAATAAGCTGTTTCCAAACTCGAGTTACCTGTTCCGAATTATCCT
GCATATTGTTCTTTACAGGGGACATAATGCACGGAGGCTCATCAGCATCTAAATTGGGCGTAAGTACCAT
CAAGCCGACGACATACCAAGACCCGCGGGATTCTTATCGACAGATTTCTGCTCGACAGCGCCAAGAGCTT
CACTTAGCCGATCTACAAGTACCTGCCTCGTACCAAAAGTATCGAGACCTCGCTTAGCTAGCTCAACCCT
CAACTCAGGAATCTTCAATTTAGCGACATCCAACGCATCCGACATGACTGTAGCGCAGACCAATAATGGC
ACCACC
>maker-scaffold10x_284_pilon-snap-gene-0.116-mRNA-1 
GTGGCCATTACCTGTCCTGTGCAGACTGAACTGAACTGAACTGAAGGTCAACAGCAGCCGATATTTCAAA
CTATGCTAGGTGCTCGTGCGCGCGATGCGATTCCCGAAACGATTGCATAAAGAAAAGTTACAATATCTAA
GAATTACCGATTAGTAGTCATGGCAATTAGCTTCTTTTTCCAGTTTGGTGCTTATCAGGCTTGTGCTTGC
AGCGAACGGGAATTCAACTTGACAGATGTTTTTGAGGCCGCAGCAACCATGGTACAAAAACTGGTAGTGA
CACCACATGACGTGGATCTACGAGACCAAATCCTCCTGTTTTTTAACACAGAAAACACAGTTGAGGGATT
TAAGCCCGTATACACAGCGGAAGATATTTCTCAGGGATGTGTCATTCAAATTCTACTTTCTGACAATGTT
GAAGTTAATCAACCATTGGCCGTCGATGTACATTTGTTCCACGTGCACAGCTTTCGTTCTCCACATTTCT
GCGATTACTGCGGTCAAGTTCTTTTCGGACTTGTTCGTCAGGGTCTAAAGTGTGCAGGTTGTGGACAGAA
TTTTCACAAACGATGTGCGTACAAGATACCGAATAACTGTTCCCGTCAAAGGTTTAGTCAGACTCTGTAC
ACCAGCTATGACGTTTCCAAATCCCAAATGGCAAAGATCGGAGCATCACATCATGGTACCGTCGACGGTT
CTGGGTCAACAGTGATCGAATCAGGGGGAGGAGCAAGGTCCGTAAATGTGCCATTTGAACACACCAAAGA
GAACACATCTGAGCAGCACACTAATGCTGGTTGGCATGACAACATTTCAGCAGAAAAAGGCACCACAGTG
ACTCAATCGTGTAACAAAATTCAGAGTCGGTCAGATACGACCGATTTCCGCCTCATCAGTGCGGGCCGGA
GGACTACTCTACGGCCGACCATTGTGGACTCAACAGGTGCACAATATACCAGTCGAAGTGCCGCACACAT
TCGAGTTGCACAGGAGTGCCAAACCCACGATTGCAAACTCTGGGTGCATAAGAAATGTGCAAGTTTGGTT
CCGAATAATTGTGAAGGTGAACAGTTTTTGATGGATGATATGGGACAGAACAAAGCTTGCGTCAAACCAA
TTCAGTCACAGGATGTAGCGGACTCACAAGCAAATTTACCGGTTCATGGTTGCCCTCAAGTTCGAGGTTC
GGACGAACAATCTCGGCCCGTTGTCCCACTTAGCGCGGATCGAAGAAAAGCAAGCTTTCGATTGCTTCAT
CAAATGCGAAATGTAAATTCCAGCAATAATGCTGGCTCTTCTCGAGTGACCACAAAATCAGATGACACAC
CTCCGTTTAGTGTGGAAAGCGTAGATGGTCTGCCTGAAACGAAGGTTTTGGAACGAGAGCAGTCAATTGA
ACGATCTCTACCTAAAATACGACCCGGAACGAGCAAAGCCGGACCACGAAATATTCCACTCATGCGTGTA
ATTCAGTCCGTGCGACATACCAAGCGACCCGGAGCTGATCTGATCATCCGTGAGTCCTGGATGGTGCATC
GAACCAATAAAGATCCTCTGCTTCGGCGACATTTTTGGAGCATTGGAGCAAAGGCAATCACAATGTTTTA
CCACGAACGAACAAACAGATATTACCGCGAAATACCTCTTAGCAGTATTGCTTGTTTGGAACCTGTTGGG
ACCAATCCATTTCCATGGAAAGAGGCATGCGATTCCGAGGCAAACAATTTAGACAAACTTTCAAATTCCA
CCTTCGGATCTGTCAGCAAACTACTTGGTACCCACACACAACATGGAATGTTTACGACATCTCAGCGAAT
TACACCTGACCACGTCTTTGAAATGCGTTGTTTGGACGGAACAGTTTATTTTGTTGGGCAGTTAGCTTAC
GGTGAAGTCCTGGACGATGGAACTGATGGCATTTTCGACGGCAAATCTCGCCGCAAATCCCACTTTCCGG
CACTTCCTTCTGTTCAGTCATATGCCAGAAAAGCTTCTGTGCCACTGTACGGCTTGGTTCATCTAACCGA
GTCCTTGTCTCAAATGGCACTGCCAAATCCAACAAGCGCACTGAGCTGGTCTGATAGACCATCGAGTAAT
TGTGTGGAAGAGATCGACCGCACAGTAGGCGTCTATCGAGCAGCCATATTACCACCCCCTCCGGGAACCG
GATTAGATGTAGCCAAACATTTGGAAACAGCCCTGCGACAGTCTTTACTGCCTCTGACGTCCAAATCTAG
CGCACAGACCACTAGATCCTCGCTTTCAAACACAAAACATGTCATCACCGAGCAATCCGACTCATCGCCT
GTCTCTGATTTGATCCCGGTCAACGTTGAAAATGCGACAGAGTTATCGTCAAATGCACGATCTGATTCCA
TCGTAAGTCCATTGGAAACTGAAGTCAGCAATCTGGAAGATTTCAATCAGCCCTCGCTGAATCAACTAGA
ATTAGCTGAGGACGATGAGGAAGGGACCGGAGGATCAATCAGCAATTTTATCGAAAGCAGTCCGTGCAAT
GAACACGGTGTCCGCGCAATGTACGAAATTTTTCCGGACGAGGTTCTCGGGTCTGGACAATTTGGAATCG
TCTACGGTGGCGTGCATCGGAAAACACAACGCACGGTGGCCATCAAAGTGATTGATAAATTGCGCTTTCC
CACGAAACGTGAAGCTCAGCTGAAAAATGAGGTCTTCATTCTCAGGGTCTTTGTCGTCATGGAGAAACTT
GCTGGAGACATGCTGGAAATGATTCTGGCCGCTCCCAACGGTCGACTACCGGAACGCGTTGCAAAATATT
TGATCACACAAGTACTGATTGCGCTACGATATTTGCACTTGAGAAGTATCGTGCATTGCGATTTGAAACC
AGAAAATGTGTTGCTGTCAATACCTCCGCACTATGCAATTCCAGATCGTGGGTTGCCAGAATCAATGGCC
CAACAATTTCCGCAGATCAAACTTTGTGACTTTGGTTTTGCTCGAATCATCAGTGAAAAGTCATTTCGCC
GCTCCCTAGTTGGAACTCCGGCATACTTAGCTCCAGAAGTTCTCAAACACCGAGGCTACAACCGAGGTAT
AGATATGTGGTCTGTGGGCGTCATCCTCTACGTCAGGACTATATATGTTGGTGCGACCTACGTCGTCTGG
AAACTACTGTTGGCAATGGCTCACGATTTCTAACGACAAGTGCAGACGATACAAGATGGGAGAAATTTCG
AAAGCATGTAAATAAACACCAATCGGAAGGGGAGAACGAGAAACCTACTACCAGCACCATGAAAGACTCG
CTGCCACCATGGCAACAAATGGGTTGGTTCGGATCGGTTAACGTAAACCCCATCTACTGGCGCCCCTCAG
AATAACCAGCACCATTTTTGATGAGAATTACAATCACGCAATGTGCAACAAATATATATTTGTATACGTT
TCATTGGTGTTTGCACCCTTGGGGGCTATAGAATGAAAAGTCACAAACGGAACGTTGGGCTAAAATGCGA
TGATCCAGCGCGACAGGGACAAAGTTAACGATAGCCTGCGTAGTACTGAGGTACGGACGAAGCAGAAGTC
ACTGCGGGAGCCGCACCCCCGGCAGCAGCGGTTCCATACCCTGCACCGTACGTCGCGTAGCCAGGATAAT
ATCCAGCGTAGGCCGCCGCCGCAGTTGCTGCTGTGCTTTGCCCGGATTGTGTCGGAGCAGTCGATGAAGC
GGTTGTTGTAGCAGTAGGAGCTGCCGGTGTGGCTGGCTGCTGCCAGGCGTTGAATTGCTGCGCAGCGACC
ATCGCCGCATCGTATTTTCCTGTCTGTCCAGATGACGCTGTGGATCCAGCAGTATTTGACGCGCCATAAC
CATAGTAGGAAGTGTATGCCGAACCCCCGGTCGGAGATTGGTCAACAGAGGTCAGAGACTGTGTTCCAGA
GCCCTGTGAATTATCTGCCACGGCAGATGCATATAATGATTGGGTGGCACCGGTACTTCCTGCTGATCGT
TGTTGTCCTGATGCAGCAGTGGACCCCTGTGCACCGTAGGAGCCGTAACCGTAACCATAGCCGTAAGGGT
AATTAGACTGTTGCTGTCCAGACTGACCAGTGACTGAGTCCGTTTTCGAAGTCTGCGGCGGATAGTTGTA
ACCATACGACTGGGATGACGGCTGTCGAGAACAACAATAAAATGAACATTAGTTGCCGTAAGAAATCAGA
GCAAGGATGATCGCTTGCATTATGTGCGCTGTCCGCACATTAAGCGACTCGTATCGGTCATCATCGACTT
AGGTGACAAAAAACACTAGCAAAGGTAAACGGAAGACTCGCTGCAATACGAAACTGTTTGGTAAGAAAAG
TACGCATCTGAAAAACACCCAAGACTGCGTAATTTACTCCAGGAACCATAGAGCTGCATCTCGAGTGGTC
CATTGCGGAGAAAACAGATTCCCACGTAATCATGGTTGTAAAAATCAGGAAAAATACATAGGCAATATTC
GTTAAACGACCTGCAGAATATAGATGCGTCAGGTTTTTATCGGTAGTAGGTATTAGTCAGGACGCAGCGA
AATTACACTGGAAACGAGCTGCTCAGTTCTGTTTATTCAACCATGAACCTCGCAATTCTCAATGTCCTGT
TTTCTTTCCAAATTCATTTCGAGGAGAAAATGCCCTTAGTACCCACTGCTTCGGAGTGCACTCGCAACAT
CTTCCTACTCACTGTCTGGATGCATGACCAACGATCTTTGATCCATTAAGAGTTGCACAAATAAAAATTA
GCATCCCTCGGGTGTGCTTCACAAAAGGAAGTGCTCTCCCTGTTAGTTCGAACCGCTGTTACCTGAGGCT
GGGTTTGATGTTTAAATGAACTGTTACATCGTATTCATCATTCCGTTGTTTGGGTTGATTAGCTGTATGA
GCGAATATGGCTTTGGATAAATTGGATCGCTAATCGTTAGAAAACCTTGATAAAGTTATTTAGGAACAGA
GACAGACTTTCACTGCTCGTTGAAATCAGTTAATCAGGTTGTTTTCGCTGAAAAAGTAACAAATATGCTG
GATACTCACTTGAGCTGAACCAGTTGTTTGCGACAGAGATACCGCAGCAGCGATCCCAGTGACTGGAGCT
CCCGCAGCTGGTGCCTGTTGACCACTGTTTGGGCCGGTGTCAAAACGACTGCGTCCACTACGCGGAACAG
TGGGTGCTGTTGGGGCTGGTGGATTAGTTGCACCACCATATGTGCCATACGAACCACTTTGATAACCGCC
TGGTGGGTAACTGGAGTAGGGTTGCTGAGTAGAAGCTGTTGATGGTTTGTCATCAAAACGCGACTGTCGG
GGTCCTGACGGCTGAGCGGGACGTCCATCTCCGTAACGTGCCGATCCAGAGGCATACAAACTCCCAGTAT
CAGAGGGACCCTGTTGACCTGGGGCTGGCTTTTCTGTTTCCGTGGAACCGTAAGTGCCACCTGAGGTGGG
TCCGTTTCCTCTGCGTGCATCGCTTGACGGTCTTACACCCGAGGGGTAGTTGTCGGAAGCAGGAAACGAG
CCAGTGGGGGGATGAGATGGATAGCCACCAGCAACACCTGTGTATCCGCCAGGACCAGCAGGAGGATAGT
TACCAGCAGAAGCTGAGAAACTGCCCCCTCTGGAGTAGCCCGATTGACCTGGATAGCCACCTTTCTGGTA
ACCCCCGGAGTATCCGGACGAGTCTTGGTAATCATCAGATGTTTCAGGTTTACCGGATGCCCCGGACCCC
GAGTATGCGTTAATATCAGAAGATCCATATCTTTCACGCCCACGACTTCCATATTCCTCACTGATATAAC
CTGGGGGGCCGCTTTGATAGCTGTCAGGAACACCACTATTATACCTAGGATACTGAGACGAATCGCCTGT
TGTGGGATATCCACCGCCTTCGGAATCTCCTTGGTAACCCCCGCGACCACCACGACCTCCGCGTGCGGCC
GACGAACCTCGAGTACCAGGAAAACCGTCGGAATCACCTCGAGCTGAGGGCCCTCCTCGAGGTGGACCGC
TCATCGCACCCCGAGCGATTGGGGGAGGGCCAACCCCGGGAGTGAAAGTGGCTCCACCACGACCACCGGG
AGGGGCGAAAGAACCACGTCCAGAGGGACCACCGTAGCCACCTCGATATCCTCCAGAAGCAGCACCTACA
TAAATGAGTCACATTTCATTATTTAAATCGCTCGCAGTAATTACATTTCGCAACCTGTGGGTCTTTGTAC
CACTAAAATGGTAACACCCAAGGGTATAAATATATACAAGGGCACAGCCCAACCAAAGATATTCACTTTA
AGACAACCTACACTAATAATGGACTTGTGCCATTTGGTTATCTGGATAGCATCGCTCGCAAACCACGCAT
CGCGTCAACAGGTTTTTAAACGGATGCGTTCTCTCCGAATTTAAAGTAGTTATCGCAAGTAACAAAAACA
AAAAACCATCAGTGAAATAGAATTTTTCAAACGCACCATCAACTGCGGAAGGTCCATCTTTACCGCCTGG
AGCGCCAGAACCCGGTCCCGTCAAATAAGATTCAGAGGCTTCAGGTTTACCACTTGTGTTATCGAATCTG
CTGGGTCGACCTGAATAACCAGAATCTACTCCTGTACCATAACTACCTCCTGGCCCGGTATGATCAGGTG
GTCCACCTCGAAATCCTCCTCGACCACCACGAGGTGGCCTCCCATCCCCACGAAAGTCCATGGGAGGGCC
ACCGGTGGGGTCGAACGGTGGTCCGCCATATCCTCCTCGACCCATTCCAGGTCCAGGAGGACCCCCACGA
CCCATGTTAGGACCTGGAGGACAGCCACGACCAGGACCTCCGCGCATCATCATTCCACCTCCACGAGGTC
CATCATAGTCCATATAACCCGGAGGTCCCATGCCAGGTGGGTAACCTCCACGACCAGGAGGACCGCCATA
ACGGCCTCCTGGGCCACCAAACCGACCTCCTTGGGGGCGCCCATAATCTCGATCCCGACCTATATCGTGG
GTAACGGTAGAAAAAAGGGTCAGTTACAAATCTACCAGAAAGAAATGGAAGGTCCTAGAAACGTTTTGGT
AACAGACGCAGAAATGCGTCGAAAAAGTAGTGACACTCACCTCTATCGTATCGATTACCCTCCCGACTCC
GGTCGCGTTCAGCGCAGTAACCGCCCCTGTTCCAACAACAAAACAGGGAGGTAGAGAGAAACAAATGAAC
CTCAGAAGAATGCAAACAAATTAAACCGTTAGTTTGTTGCAGCATATTACTGACCTGTAGTCTCGTCGAC
CACGGTCGTCGCGTCTACTCGGAGACCTCCTGTAGTCGTCTCGGTGACTATAATCACGGTCCCTATCACG
GTCACGGTCACGGTCTCGGTCATAGCTACCATGATGTCTTGAATCTCGAGATCCACTTGACTCACGCTCA
CGGCTACTTCCTTCCCAACGCTGTCTCTTCTCTGGTGGAGGGCGGTTCGCTTGACCTTCTTCGTTGTACT
TCTGTACCAAGTTGCGTGCCTCGATGCAGTCAAGCTCGGTGAAAATCACTTCATCAAAGACACTGGAAGG
ATCCTCGCTAAGAGGCTTTGGGATACCGAAATTTGCTAACAAGAAAAACAGATATAGGCACGATTATTAC
GATGTGGAACTTTGACACAACCAAGAAAAATGCGGAAAATCGGCTAGATCAACTGTGCAACCAACGGTCC
ATAATCAATGATTCGAAACAACTGTAGTTTGTATCAGCAAGTATGTGGGCCATTAGACATGGTCCTGTTT
ACTTCGGTGTCAAAATGTAAGAATCGCTTTTGATGAGCGATACAATAACGCTTTGAAATACAACTCATAC
AGAAAATTCGGACGTTTTTTGTGGTGATTTCGACGACACCGAACAGTTACTCCAGTCAGATCTTCACAGC
GAAGTATTTCCATGTTTGCAATATCAGTCAACAAGTTGAATGACCGTACATGAGAAAATACAATTGTGAA
TTGTACACATAATAATCTATGGCAAGAAAAACATTTCGATAATTGATCAGAGCAAAATCGACGACAGCGA
CATACGATTTCGTGCGGTGTGAATCGTCACAATGCATCGGTTGAAAAAACTGATTCAGAACGCAGTTGAC
AATGAGTTCAACACAATCAGAACTCGAGAAATCGGTCTAATCGCATCACCAAACAGTATGAGTCGTAGCG
AATGTAACCCAAGGAAAAGTTCCAGTACGGTATACCACTCGTCCGAACAAAGAGAAACTACCTTTCATTT
CGAGAACCGCACTCTCAGGCACTTCTTTGCCTTCCTCTTTTTCCCGTTGGGCAATGCGGCGCCTGAATTC
TTCATCAGTGGGAACGATAACAATGGCCTGACGTTTGAAGCCTTCAAACGGGCGCATTTTACGACGCTGT
GCTGACGGATAGACATTTGTCTGTGTTTATGTCAGGAGACGAGACCGAACGAATGAGAAAAAACGGGGCG
GTCAGTTTCGACGGGATGCCAAAGGATCGCGCGAATTGCATGTTTGATCGAATCCAGAAGCAAGCCATAT
TAAAAAACAAAGCAAGCGATTAACCTGCGTGATATCCATGATCGTCATTGTTTAATGTGAAGTGAACGGA
ACAATGAATGAATCAGATTTCCACTGGCTACAAAATTTTCTCACGCCTTACGATCGAACCTTACAACAGA
AACCGCTGGTGATGCAACTAAAGACACTTACAGCCATGCGCAGCGTAAATGCTTGATTCTAAGTGCGGAA
GATCAATATGAAGTACGACGGACAAAAAAATCATGAAATGAGGAAGTTCACAGTCACTTGGTGCCCTATC
GAGGGATCACGCAAAGAAACAAGAAAAAACGCACCTGGTCTAGAATGTAGTTACGACGTCTCATGGATGC
CACACCGATCAGAACGTTGAGGCATTTGGTGGCTTTGTCAATAAGTACGTCCCATCTGCCATGATAGTTA
CGCTGTCGTGCGAGACCAATTACCTGCAAAACGATGAATAAATATACAAACCAAACACGTAAACTAGGTC
GAGACGATCACAAGAGTGAGAAATAACTCGAGTTGTCGTAAGATAACATTCGATAACCCTGGCGCAACTA
CTGACTTGAATAACCAAAACGAAAAATTCGAAAGCTCACCTTCATTTTGTCTAATATCAGATTTGTTCCC
AAAACATTGTACTGCTTCTCACGATTTTCCGTGCGCAATTTCTCTGCGTAGTACGTCTTTCCAGCACCAG
GCAAACCAATCATCATTTTCGCTTCACATTCTGCTTTCGAGGCCGGTGGAAGCCTTCCGCGGAACTTTGA
TGATATGTCTACATTGTTCATTAGTTCCCAAGATCTGTTATCTGTAAGGAAAATGAAGAAGTATTAGTAA
CAGCATGAACCAACTCAATGGTGCTTGGTTTGTGCAACCTACTGTTCCTGACTTGAGTAAGATACAAACG
GGAAAACAGCTCTCAGACCGGGTCACCGTACAAACTTTTCACCTTGACTAGATTTCAGTCTATTTATAAG
GCGGTCAAGTAGAACCAGTGGACATCAAAAACCGACAACCTATTGATGAGCCACACAAGCCTGAGTATGG
CAGCGATTCGGCAACAGAACTGTGACCAGAATATTCTAGTTGGCAAGGCTGAAACGGTCACTGGCGTCAT
TCATCACTTAATTTGCCTACCAGAATATTCAAAGTGACGGAAAATCACTTCAGTAAACACAATATTGCTT
GATATTGACTAGGTTATAGTAGCTTAAGATGCAGGTTATCACACGAAATGCATTCGGAGAACTGCTTGAC
CCCGGTAAGAACAACCTGTCAGTAATGTCGCGACCGAATGTAATTCAGGGCACAGAAACCACCAAATCGA
ACGGTAAAGCCTTTCAGACCACGATGGGCAGAAAATGCTGTCTTCCCAATTCTGGCATAAGTGCACTGGA
AGGGCTTTCCTAAGTACAACGGCCTATTCGAAGTGTAGAAAGGGTACCATAACCTAGACTTCCGGTAGAT
AACCATATAAGACCGTAACACAGCTCAGCTCATCTAACCCAAAATATCACCCTTTGGTCTTTTGGCTTTG
GTATCTAATTTGCAGTACCACGCATGTGAAGAAGGAATGCGTAAACGAATTCATGTGGTCAAAAAGCACG
AATTTAATTACACCGCTGACCGCAGTAATAGCTGACAGTACTACAATGAGAAAAGCATGCTAACGAACCA
AGCGACGGTGGTGCCACGTCACATCGTGGTTGGCAGTTGTCTGTTCGAGACGGCATTAAACTCGATAACG
GATTCAACGGTGTACAGTTCTGTTACGTTTCCCAGGTGGCATTCGAGATCTTACGACCGCTGATACAACT
CAAGGATGATCATTTCGTTACGGTTGACTCACAATTAGGAAATGAGGGACGAAAGCTACTTCGTTTTCTA
AATAAAACAGTTTGGCCGCATGTGCATGAATGCATCCTTATAAATTTGAAAATAAAATCACCGTTCATTT
TGTCGTTACATTTGCTTTACACAAAATAGCGCCGAGAATCTTTTGATCCCCAAACAAGAGGAACATATGT
GCTTCCCTTCATGAGTTTCCCTTGCGTCTGAGTTCTCAAAAGCAGGAATAGTTGTTCCATGAGGCAGACG
GTTCCCCGTTGTTTCCAGCTCGTTATAAGTAATGAAATCCACTCATTCATTTCATATGAAGATGAACCAA
TCACTAGATCCATCATCTTTTTGTAACTCACTTCGCGGCATCATCACATCTTTGCTGGGATTAGTGCTGT
CCATTTGGGACTTGTATTCGACCGACCTCGCAATTCACCTGATCAACACAATCTTCAACGTGAAGCTACC
AGATTGCCGAAGAGCGACCGCAAACGATGTTGGTTCGAAATTGCAAGCCAGATGGAAAAGGCAGCCACTG
TTGGACTCTGAGCTTCATCGACCCATTCTCCTCTCCGAAAGCACAGCCCCCTCCTCCGTTGCTACGCGAC
GATAGCAGCTATTTCATATCGGGCTGCGGCCAGAAGCGTCGAAGATGGGTCGACCACATCCATCAGCTGC
CCAACTGATCTCTCATACGAACTATCTGTGTAACGGCACCAGGCGATGGAATATGCATTCGACCTCGAGC
GTCCCAACTAACCAGAAATCTTCACCACCGTCCAGACAATGAAAGAGTGGAACCCTACCCGAGATCTTCA
GATCTTGTTTGCCTACTCTTTCGGACCCAATAAGTACACTAATCCGTCGTATCGGGGACACGTGAGTGTT
TTCAGATTGGCCAACCTCTACCTACTCCTTATACCAAAAGGTGACAACTGTCTGCGAGCACTATAGGAGT
ATCAGCCTCATCGATACGGGGGCTAAGCTTTTTATGACCATTCTTTCAAATCGTTTTCTTGCTGTTCGGC
ATGCACGAACACGTACCAATCGGTTTGATTTTCGTCGAGGAAGAGACCGTGTGGATCAGGTCCTCACGCT
ACGGCGAATTTTAGAACACTGCCATAAGTTTCAACCCATCGCAGCGTGCTTTATTGACTTTCGGCCAGAA
TTAGACTCTGCTGACAGACAGCCACTGCGGAGCGTACTGCGAAGCGACGGTGCCCGCCAACGGTGCCCTC
TATCACACGTTATTTACCTATGCCATAGATCACATAATACGTTTCGCCCCCAACTTTAGAATACAACTCG
GCCATGATTCTTGGGTTACAGACTTCGGATTCGCCGACGACGTTGTCTTTCCAAGAAAGGACCCCGGAAC
TCTGCACCTGGTCCACGACCGTACTGAATGTGGAGCCAAGGCCGTTGGTCGGATCATAAACACCACAAAA
ACGAAGTTCTTTACGACTTAGCAGGGCCCAATACACCGGGAAAACCCCACTACAGGTGCATCAATTCAAG
CGCTTAGGTTCCACTACCCAGCCGAACTGTCTGACCAGGGACTAGGTTAAATTTTATTTAGACTGCGAAA
AGAGAGCGTTCCTACAACTTCGCAAATCATTGTGGTCTTGCAGCGAAATCAGCCTCCACGCGAAGCTACG
CAAACACTGAGCAGCTGTCCGGACGCATGCGAAACCTGGCCGTTGGGAGCAGACGACACAAAAAAGTTGG
AAAGCTTCAACTACTGGCGCCTCCGCTACATGACTAAGATTAAGTGCAATGATCACGTCCCGAACTCCGC
TGTGCGTCAACACTGAGAATACAGGACGACATCATTCGTTTCTCCAACATCGCCCACGGTAGTTCGGCCG
TATCCTTCGACAACCCGAAAAGGAACCTGTGAAGAGCTTACCGCCATTACTTTGCTCAGAGTGGAAATGC
CACGTTGATGGCCAACTAAAGAAATGGGTCAGCACTACTGAGGCGGATATGGACTACATAGGCCTTCAGA
CACTCTTTGGAGTACGCGAATGGCGCAACAACTGGATTTTAGTGTGCAAATCGTGCTACACATCGAAACG
CGTAGACGGCGAGCATATCAGAGTAATCCAAGAAGCCGACCTCCCCCTCGCAGGCTACACTCGCAAGGGC
TTTAAAAAAGTAAAATAAATTTTGTCATACGCAACACGTGACACAACCAACGAAGTCTACTAAACTGGAT
GCGCTGTGATCGAATTTTCCCTTAAATAGTATTCAATACTCCATTTCTGACCTCAAAACTGCTCGCCTGG
TCATTCCATCCAATCTTAGCGATACCACGCAGAAATTGATAGTCGGAAACTAAAGCGATAGACGCCTTCC
GGACGCAGAATGTCTTGCAACCTTACAACAGAACTGGGCGCATCGAGTCACATTACACACGAACTTCCAA
CTCGAACGAAAAATCAGATCGGTGTTACAAGTGCTCCAGTCCAGTGTATGCCGCTCGAGCTCTGGATGTG
CGTGCTCACCCCTGCTACCGTGCACCCATCCTTCGTAACGCTGATGCCGACGTAACAGGAGCGTTCGACA
ACGGTCATCATAGCACTGTTTTACCAACTGAACCGAAGTCGAGGAAAACCGTTATTGTCGATTATCGGTA
CGTATGATGCGATTCAAGTAGTTGGTGAAAAGTGAAAACTCGGTCGACGCTGTCTCAGCCTGGACAGAGC
CCGACCTGTTGTTTGCGAGCGTTCCCCTCGCGAGCCGGTGCCGGACGGACTAATACGTTGATGACTATCA
GAATTAAACTGATCCCACGATGGTCACTACAATCACTGTGCACTTCCTCATTGAAGATGGGTACGACCAA
CAACTGGCCCCATGACAATGGAAGGTCACGGAACAATGTGGTAATCTTATCAGGGCATTCCCACCAGTGT
CTAAAGAATTGGGTGAAGTATTTAAGTAAATCAGTCTGTTCGAAATTCATATAAGCTTGCGTCAAAATCA
TCCAAAGGGCAATCATCACTTAGTTACTTGAAATTTATCGGGATTCTCAATGGCATTGAGATGACCGGCG
TCATCAGACATGTGGAATGGACACTGAGATCACAGAAACTTACAACCAACTCAGTGAATCGTGGTCGCAA
AATTTAGATTGTCACTTACAGTTGAAAAGCTGGGAAGCGTCGTGCGGCCGTTTAGGCACAGCTAAAACTG
AACATCATCATCATCATCGTACAGCGTTAAACAGTAGGGCAAGCCCCACTGACCACTGCCTTTTTCACCA
TGTTGCACGTTGAATTAAAAAGTATGAATATACAAGATGGACAGGGAGTGGACCTATATGGGTGGGAAAA
GAAAAGAATGCCCTAGTAGCCAACACACGGAATACACAGTCTAACTGTACAAACGTACACCGATCAAACA
TTCTGATTCGATAGAAAGTGACAACACGATCTCCACTGTTCGCGGTTCGCAGCCATATCCTTCAGTGTCT
CCAGCCAACTGGTAGACGGATCTTTTGGACCCCAACCACGAAGACGTGAAGCACCTACTTTTCCTAAGTC
TGCCGTACATTTTCTCATTCCTCGTAGTGTACACTGCCCACCTCACGAAAATGGGCGAGGAACAATCGCA
AGTGTGGAATCCATAAAAAGGTACTCCCGACGCGAAATGGATACAAGCGACTTTTAGCGCTGCATCTGAC
CACAACACCAACGATGATGAGCCGATTCGCATACGTGATTCCGTTCAACCACTGAACTGGAACTCGTGCA
CTGCTTTCGGATGCAATCTCGCAGATGCAGAGTCGAACGAAACCAAAATCGTGAAGAGCGAAAGATATCA
CTGATGAGAAATGTATGGGTAAAGAAATAACCTGAATGCAACTGTCTGATTGCAGTACCTCGTCTTGTCA
CTCATTCCTATCCATCGGATGGATGGACTATAGGAGTCGTGACTTGGAATTCTGGTCGGTCAAACCCATT
GGTTTGGGATTTGTATCCCGTAGCGACGTAACGAACTGACCAGGCGAATCACAGTTGCTAAGTACGAGGT
ATATCGGCACAGCTGATAGATAAGAATGCCTGATCTGACTGTTGCTTGATGGCACCGTTGCAGGGAAACG
TAACTGGGGAGGATTTGATGTTCGCTGCAACACCCACACAGAACTTTGTACTCGAACCTGAACCGCCAGA
CACCTACAGCATTATTTGTTTGTCCACTTTTTCCGGTATGCCGAATCAATGCAATCGCATTCACTGACGG
AAAAGTGGATTTGCGAGCAAGTCCTGGCCCGAAGTACTTCAATGAACCCGGTTAGGTAGTAGCCTAATTC
AGCTATGCAAGTGGACGACTAAGTGGGAACTTTCCGATCGCTGCGCGAGTTTCAGTGAAAAGGGAGGATG
TGACGTGCTTTTCGCAGGAAGTTTCTGTTTACTTTACGTTGCATGTTCATGTACGGTTGTAACGGAACAG
ACACCCCCGCTACCACGAATTGGATGTATCAACAGTGATAATCCGTTGTCACGACTGCAACTAAGCCGTC
GTCACAGATCATCATCCTTGAACACCCACGGCAGACAACACAAGCGCGTAGTTGGACATCGACGAGGCAA
CAGGAACGACTACCTTCAGAATAAACCAGAGGACGGGTAAGTATACAATCTCAACCGGGTTAGAAGCTCC
AGCAACGTACTGAAAGTAGTGACAGCACAACTTACCACCGGGAATATTAGGATGGAACCAGGGATCCTGG
TCGTTTTGGCCGAAGTTCACTGAAAATTCGACATTTTTGACGTATATATGGGGAAACAGTGCTGGTCGAT
TTCCGAATGTATTCCTCTCGACACGAAAGCATTCTCCTTGGTCAACTCCATTGACACTGAAGCGCATAAC
GGCCTCACTATCTGTGTATTCCTTAGAAGCAATAATAAGCAATATAGGACTCAACGTACCAAGAATGAGC
CCACCACATCACCCTCGCCAAATGTGCAACCGTAACTAGAAAACTTATTGTCGCACGACTTTTTCCCAGT
ACCACCAAATCCGTAAGATTGTGGTTCCTCGCCAAGGGCGAACTCAGAGTTCTCTGTCGACCATCCGACT
CGCATCACATGAGCAGCGCCACCAACAGCTGAGTCGAGATTATCCACTGAAAGGTGTCGTACTACGCGCA
CCTCAAAAAATGCCTGAAAAGAGAGTGAGAAGTCCAATGAAAATTACCCTGCCACGGAGAAGACCGTAGT
TTGAGCGTACACCAGCCCACATCATTGAGAATCCTCCGTCCGTTTGTGGCCGCGCAAAGAAACCATCCGC
GTCAACCATCAAGTTGAGGTCACAGTTATAGGAATCAAGAAAGACCGACTCATTGTTCTCCCAATCTTCA
GGCTCCTCACACATCTTTGCCTTGTTGACCGGTGAGCGCGAGCGTCTCCTAGGCGATCGACGGCATTCAC
GGTCCCGATCACGATCATGATCTCGATCCCGCGATCGGGATCGCGACCTGCGTCGCGGAGAACGCGATGA
AGAGTGTCTTCGCTTTAGATCGGCGTCAGGACGCTGACGGGAATCGACATCACAAGGCCTATTAGGGCAG
CCATTTTCAACACCTGAAGAGTCACCCCGAAGATTCTGGGGAATAAGCTGTTTCCAAACTCGAGTTACCT
GTTCCGAATTATCCTGCATATTGTTCTTTACAGGGGACATAATGCACGGAGGCTCATCAGCATCTAAATT
GGGCGTAAGTACCATCAAGCCGACGACATACCAAGACCCGCGGGATTCTTATCGACAGATTTCTGCTCGA
CAGCGCCAAGAGCTTCACTTAGCCGATCTACAAGTACCTGCCTCGTACCAAAAGTATCGAGACCTCGCTT
AGCTAGCTCAACCCTCAACTCAGGAATCTTCAATTTAGCGACATCCAACGCATCCGACATGACTGTAGCG
CAGACCAATAATGGCACCA
>MSTRG.10358.3 
CAAACTATGCTAGGTGCTCGTGCGCGCGATGCGATTCCCGAAACGATTGCATAAAGAAAAGTTACAATAT
CTAAGAATTACCGATTAGTAGTCATGGCAATTAGCTTCTTTTTCCAGTTTGGTGCTTATCAGGCTTGTGC
TTGCAGCGAACGGGAATTCAACTTGACAGATGTTTTTGAGGCCGCAGCAACCATGGTACAAAAACTGGTA
GTGACACCACATGACGTGGATCTACGAGACCAAATCCTCCTGTTTTTTAACACAGAAAACACAGTTGAGG
GATTTAAGCCCGTATACACAGCGGAAGATATTTCTCAGGGATGTGTCATTCAAATTCTACTTTCTGACAA
TGTTGAAGTTAATCAACCATTGGCCGTCGATGTACATTTGTTCCACGTGCACAGCTTTCGTTCTCCACAT
TTCTGCGATTACTGCGGTCAAGTTCTTTTCGGACTTGTTCGTCAGGGTCTAAAGTGTGCAGGTTGTGGAC
AGAATTTTCACAAACGATGTGCGTACAAGATACCGAATAACTGTTCCCGTCAAAGGTTTAGTCAGACTCT
GTACACCAGCTATGACGTTTCCAAATCCCAAATGGCAAAGATCGGAGCATCACATCATGGTACCGTCGAC
GGTTCTGGGTCAACAGTGATCGAATCAGGGGGAGGAGCAAGGTCCGTAAATGTGCCATTTGAACACACCA
AAGAGAACACATCTGAGCAGCACACTAATGCTGGTTGGCATGACAACAGAGGAACTTCACCTGATTCAAA
AGCTACGGAGGACAACGACGTCAATGAGGAGATTCACTCTGTGATATCTACTTTGCAAAATAAACCTACT
TCTGCGGAAGGAGAAAGATGTTACAGCTCTTCCGAGTCCCAACCCATCAGAGTCGGTCAGATACGACCGA
TTTCCGCCTCATCAGTGCGGGCCGGAGGACTACTCTACGGCCGACCATTGTGGACTCAACAGGTGCACAA
TATACCAGTCGAAGTGCCGCACACATTCGAGTTGCACAGGAGTGCCAAACCCACGGTGTGTCAGCACTGT
CGCAAGTTATTGCACGGACTGTTTCGTCAAGGACTGCAGTGCAAAGATTGCAAACTCTGGGTGCATAAGA
AATGTGCAAGTTTGGTTCCGAATAATTGTGAAGGTGAACAGTTTTTGATGGATGATATGGGACAGAACAA
AGATGGTTCGATGCGCACAGCAGGACTGCAAGACCATTCAGGCACGGGAAAACTGAGAAAAAAATTGTTC
GTTCGTGGCCAAACAGTTGGTAGCATAAGCGCAGCAGAAACTCCACATGGATCGTTCTCACAGAGCCGCG
TTTTCGGCCGACTTGTTCGACAGCTGACACAAGAAGAGGCTAATGACCGATCAGAAACGAAGATACAAAG
TCTGCCATCAAAGGATCTAATTTCACAACATGAGCCGCCCACAGAGGTGGATAAAATGGCTTGCGTCAAA
CCAATTCAGTCACAGGATGTAGCGGACTCACAAGCAAATTTACCGGTTCATGGTTGCCCTCAAGTTCGAG
GTTCGGACGAACAATCTCGGCCCGTTGTCCCACTTAGCGCGGATCGAAGAAAAGCAAGCTTTCGATTGCT
TCATCAAATGCGAAATGTAAATTCCAGCAATAATGCTGGCTCTTCTCGAGTGACCACAAAATCAGATGAC
ACACCTCCGTTTAGTGTGGAAAGCGTAGATGGTCTGCCTGAAACGAAGGTTTTGGAACGAGAGCAGTCAA
TTGAACGATCTCTACCTAAAATACGACCCGGAACGAGCAAAGCCGGACCACGAAATATTCCACTCATGCG
TGTAATTCAGTCCGTGCGACATACCAAGCGACCCGGAGCTGATCTGATCATCCGTGAGTCCTGGATGGTG
CATCGAACCAATAAAGATCCTCTGCTTCGGCGACATTTTTGGAGCATTGGAGCAAAGGCAATCACAATGT
TTTACCACGAACGAACAAACAGATATTACCGCGAAATACCTCTTAGCAGTATTGCTTGTTTGGAACCTGT
TGGGACCAATCCATTTCCATGGAAAGAGGCATGCGATTCCGAGGCAAACAATTTAGACAAACTTTCAAAT
TCCACCTTCGGATCTGTCAGCAAACTACTTGGTACCCACACACAACATGGAATGTTTACGACATCTCAGC
GAATTACACCTGACCACGTCTTTGAAATGCGTTGTTTGGACGGAACAGTTTATTTTGTTGGGCAGTTAGC
TTACGGTGAAGTCCTGGACGATGGAACTGATGGCATTTTCGACGGCAAATCTCGCCGCAAATCCCACTTT
CCGGCACTTCCTTCTGTTCAGTCATATGCCAGAAAAGCTTCTGTGCCACTGTACGGCTTGGTTCATCTAA
CCGAGTCCTTGTCTCAAATGGCACTGCCAAATCCAACAAGCGCACTGAGCTGGTCTGATAGACCATCGAG
TAATTGTGTGGAAGAGATCGACCGCACAGTAGGCGTCTATCGAGCAGCCATATTACCACCCCCTCCGGGA
ACCGGATTAGATGTAGCCAAACATTTGGAAACAGCCCTGCGACAGTCTTTACTGCCTCTGACGTCCAAAT
CTAGCGCACAGACCACTAGATCCTCGCTTTCAAACACAAAACATGTCATCACCGAGCAATCCGACTCATC
GCCTGTCTCTGATTTGATCCCGGTCAACGTTGAAAATGCGACAGAGTTATCGTCAAATGCACGATCTGAT
TCCATCGTAAGTCCATTGGAAACTGAAGTCAGCAATCTGGAAGATTTCAATCAGCCCTCGCTGAATCAAC
TAGAATTAGCTGAGGACGATGAGGAAGGGACCGGAGGATCAATCAGCAATTTTATCGAAAGCAGTCCGTG
CAATGAACACGGTGTCCGCGCAATGTACGAAATTTTTCCGGACGAGGTTCTCGGGTCTGGACAATTTGGA
ATCGTCTACGGTGAACTTACAACATCCTGGGGTGGTCAACCTGGAAAGAATGTTTGAAACACCGAAACGC
GTCTTTGTCGTCATGGAGAAACTTGCTGGAGACATGCTGGAAATGATTCTGGCCGCTCCCAACGGTCGAC
TACCGGAACGCGTTGCAAAATATTTGATCACACAAGTACTGATTGCGCTACGATATTTGCACTTGAGAAG
TATCGTGCATTGCGATTTGAAACCAGAAAATGTGTTGCTGTCAATACCTCCGCACTATGCAATTCCAGAT
CGTGGGTTGCCAGAAGTGACCCCGTCAATGGCCCAACAATTTCCGCAGATCAAACTTTGTGACTTTGGTT
TTGCTCGAATCATCAGTGAAAAGTCATTTCGCCGCTCCCTAGTTGGAACTCCGGCATACTTAGCTCCAGA
AGTTCTCAAACACCGAGGCTACAACCGAGGTATAGATATGTGGTCTGTGGGCGTCATCCTCTACGTCAGC
CTCAGTGGAACATTCCCGTTCAATGAAGAAGAGGATATTGCCGAACAAATTGAGAACGCGGAATTTATGT
ACCCAAGCCAACCGTGGGAAACAATTTCTGAAGAAGCGACCGACCTGATCACTCATCTGCTACAAGTACG
AATGAGAAGGCGGTATTCGGTAGAGAAGAGCTTGAACCACATATGGATGCAGGACTATATATGTTGGTGC
GACCTACGTCGTCTGGAAACTACTGTTGGCAATGGCTCACGATTTCTAACGACAAGTGCAGACGATACAA
GATGGGAGAAATTTCGAAAGCATGTAAATAAACACCAATCGGAAGGGGAGAACGAGAAACCTACTACCAG
CACCATGAAAGACTCGCTGCCACCATGGCAACAAATGGGTTGGTTCGGATCGGTTAACGTAAACCCCATC
TACTGGCGCCCCTCAGAATAACCAGCACCATTTTTGATGAGAATTACAATCACGCAATGTGCAACAAATA
TATATTTGTATACGTTTCATTGGTGTTTGCACCCTTGGGGGCTATAGAATGAAAAGTCACAAACGGAACG
TTGGGCTAAAATGCGATGATCCAGCGCGACAGGGACAAAGTTAACGATAGCCTGCGTAGTACTGAGGTAC
GGACGAAGCAGAAGTCACTGCGGGAGCCGCACCCCCGGCAGCAGCGGTTCCATACCCTGCACCGTACGTC
GCGTAGCCAGGATAATATCCAGCGTAGGCCGCCGCCGCAGTTGCTGCTGTGCTTTGCCCGGATTGTGTCG
GAGCAGTCGATGAAGCGGTTGTTGTAGCAGTAGGAGCTGCCGGTGTGGCTGGCTGCTGCCAGGCGTTGAA
TTGCTGCGCAGCGACCATCGCCGCATCGTATTTTCCTGTCTGTCCAGATGACGCTGTGGATCCAGCAGTA
TTTGACGCGCCATAACCATAGTAGGAAGTGTATGCCGAACCCCCGGTCGGAGATTGGTCAACAGAGGTCA
GAGACTGTGTTCCAGAGCCCTGTGAATTATCTGCCACGGCAGATGCATATAATGATTGGGTGGCACCGGT
ACTTCCTGCTGATCGTTGTTGTCCTGATGCAGCAGTGGACCCCTGTGCACCGTAGGAGCCGTAACCGTAA
CCATAGCCGTAAGGGTAATTAGACTGTTGCTGTCCAGACTGACCAGTGACTGAGTCCGTTTTCGAAGTCT
GCGGCGGATAGTTGTAACCATACGACTGGGATGACGGCTGTCGAGAACAACAATAAAATGAACATTAGTT
GCCGTAAGAAATCAGAGCAAGGATGATCGCTTGCATTATGTGCGCTGTCCGCACATTAAGCGACTCGTAT
CGGTCATCATCGACTTAGGTGACAAAAAACACTAGCAAAGGTAAACGGAAGACTCGCTGCAATACGAAAC
TGTTTGGTAAGAAAAGTACGCATCTGAAAAACACCCAAGACTGCGTAATTTACTCCAGGAACCATAGAGC
TGCATCTCGAGTGGTCCATTGCGGAGAAAACAGATTCCCACGTAATCATGGTTGTAAAAATCAGGAAAAA
TACATAGGCAATATTCGTTAAACGACCTGCAGAATATAGATGCGTCAGGTTTTTATCGGTAGTAGGTATT
AGTCAGGACGCAGCGAAATTACACTGGAAACGAGCTGCTCAGTTCTGTTTATTCAACCATGAACCTCGCA
ATTCTCAATGTCCTGTTTTCTTTCCAAATTCATTTCGAGGAGAAAATGCCCTTAGTACCCACTGCTTCGG
AGTGCACTCGCAACATCTTCCTACTCACTGTCTGGATGCATGACCAACGATCTTTGATCCATTAAGAGTT
GCACAAATAAAAATTAGCATCCCTCGGGTGTGCTTCACAAAAGGAAGTGCTCTCCCTGTTAGTTCGAACC
GCTGTTACCTGAGGCTGGGTTTGATGTTTAAATGAACTGTTACATCGTATTCATCATTCCGTTGTTTGGG
TTGATTAGCTGTATGAGCGAATATGGCTTTGGATAAATTGGATCGCTAATCGTTAGAAAACCTTGATAAA
GTTATTTAGGAACAGAGACAGACTTTCACTGCTCGTTGAAATCAGTTAATCAGGTTGTTTTCGCTGAAAA
AGTAACAAATATGCTGGATACTCACTTGAGCTGAACCAGTTGTTTGCGACAGAGATACCGCAGCAGCGAT
CCCAGTGACTGGAGCTCCCGCAGCTGGTGCCTGTTGACCACTGTTTGGGCCGGTGTCAAAACGACTGCGT
CCACTACGCGGAACAGTGGGTGCTGTTGGGGCTGGTGGATTAGTTGCACCACCATATGTGCCATACGAAC
CACTTTGATAACCGCCTGGTGGGTAACTGGAGTAGGGTTGCTGAGTAGAAGCTGTTGATGGTTTGTCATC
AAAACGCGACTGTCGGGGTCCTGACGGCTGAGCGGGACGTCCATCTCCGTAACGTGCCGATCCAGAGGCA
TACAAACTCCCAGTATCAGAGGGACCCTGTTGACCTGGGGCTGGCTTTTCTGTTTCCGTGGAACCGTAAG
TGCCACCTGAGGTGGGTCCGTTTCCTCTGCGTGCATCGCTTGACGGTCTTACACCCGAGGGGTAGTTGTC
GGAAGCAGGAAACGAGCCAGTGGGGGGATGAGATGGATAGCCACCAGCAACACCTGTGTATCCGCCAGGA
CCAGCAGGAGGATAGTTACCAGCAGAAGCTGAGAAACTGCCCCCTCTGGAGTAGCCCGATTGACCTGGAT
AGCCACCTTTCTGGTAACCCCCGGAGTATCCGGACGAGTCTTGGTAATCATCAGATGTTTCAGGTTTACC
GGATGCCCCGGACCCCGAGTATGCGTTAATATCAGAAGATCCATATCTTTCACGCCCACGACTTCCATAT
TCCTCACTGATATAACCTGGGGGGCCGCTTTGATAGCTGTCAGGAACACCACTATTATACCTAGGATACT
GAGACGAATCGCCTGTTGTGGGATATCCACCGCCTTCGGAATCTCCTTGGTAACCCCCGCGACCACCACG
ACCTCCGCGTGCGGCCGACGAACCTCGAGTACCAGGAAAACCGTCGGAATCACCTCGAGCTGAGGGCCCT
CCTCGAGGTGGACCGCTCATCGCACCCCGAGCGATTGGGGGAGGGCCAACCCCGGGAGTGAAAGTGGCTC
CACCACGACCACCGGGAGGGGCGAAAGAACCACGTCCAGAGGGACCACCGTAGCCACCTCGATATCCTCC
AGAAGCAGCACCTACATAAATGAGTCACATTTCATTATTTAAATCGCTCGCAGTAATTACATTTCGCAAC
CTGTGGGTCTTTGTACCACTAAAATGGTAACACCCAAGGGTATAAATATATACAAGGGCACAGCCCAACC
AAAGATATTCACTTTAAGACAACCTACACTAATAATGGACTTGTGCCATTTGGTTATCTGGATAGCATCG
CTCGCAAACCACGCATCGCGTCAACAGGTTTTTAAACGGATGCGTTCTCTCCGAATTTAAAGTAGTTATC
GCAAGTAACAAAAACAAAAAACCATCAGTGAAATAGAATTTTTCAAACGCACCATCAACTGCGGAAGGTC
CATCTTTACCGCCTGGAGCGCCAGAACCCGGTCCCGTCAAATAAGATTCAGAGGCTTCAGGTTTACCACT
TGTGTTATCGAATCTGCTGGGTCGACCTGAATAACCAGAATCTACTCCTGTACCATAACTACCTCCTGGC
CCGGTATGATCAGGTGGTCCACCTCGAAATCCTCCTCGACCACCACGAGGTGGCCTCCCATCCCCACGAA
AGTCCATGGGAGGGCCACCGGTGGGGTCGAACGGTGGTCCGCCATATCCTCCTCGACCCATTCCAGGTCC
AGGAGGACCCCCACGACCCATGTTAGGACCTGGAGGACAGCCACGACCAGGACCTCCGCGCATCATCATT
CCACCTCCACGAGGTCCATCATAGTCCATATAACCCGGAGGTCCCATGCCAGGTGGGTAACCTCCACGAC
CAGGAGGACCGCCATAACGGCCTCCTGGGCCACCAAACCGACCTCCTTGGGGGCGCCCATAATCTCGATC
CCGACCTATA
>MSTRG.10358.4 
TAATGTCTGACTATCAAGACTGACGTGATAATTTGGAGCCCCGACACCACTAGTCAGTTTTCACCGCCAC
AAAATACTGAATAACCGCTGGAACTCATGCTAGAACTTACAACATCCTGGGGTGGTCAACCTGGAAAGAA
TGTTTGAAACACCGAAACGCGTCTTTGTCGTCATGGAGAAACTTGCTGGAGACATGCTGGAAATGATTCT
GGCCGCTCCCAACGGTCGACTACCGGAACGCGTTGCAAAATATTTGATCACACAAGTACTGATTGCGCTA
CGATATTTGCACTTGAGAAGTATCGTGCATTGCGATTTGAAACCAGAAAATGTGTTGCTGTCAATACCTC
CGCACTATGCAATTCCAGATCGTGGGTTGCCAGAAGTGACCCCGTCAATGGCCCAACAATTTCCGCAGAT
CAAACTTTGTGACTTTGGTTTTGCTCGAATCATCAGTGAAAAGTCATTTCGCCGCTCCCTAGTTGGAACT
CCGGCATACTTAGCTCCAGAAGTTCTCAAACACCGAGGCTACAACCGAGGTATAGATATGTGGTCTGTGG
GCGTCATCCTCTACGTCAGGACTATATATGTTGGTGCGACCTACGTCGTCTGGAAACTACTGTTGGCAAT
GGCTCACGATTTCTAACGACAAGTGCAGACGATACAAGATGGGAGAAATTTCGAAAGCATGTAAATAAAC
ACCAATCGGAAGGGGAGAACGAGAAACCTACTACCAGCACCATGAAAGACTCGCTGCCACCATGGCAACA
AATGGGTTGGTTCGGATCGGTTAACGTAAACCCCATCTACTGGCGCCCCTCAGAATAACCAGCACCATTT
TTGATGAGAATTACAATCACGCAATGTGCAACAAATATATATTTGTATACGTTTCATTGGTGTTTGCACC
CTTGGGGGCTATAGAATGAAAAGTCACAAACGGAACGTTGGGCTAAAATGCGATGATCCAGCGCGACAGG
GACAAAGTTAACGATAGCCTGCGTAGTACTGAGGTACGGACGAAGCAGAAGTCACTGCGGGAGCCGCACC
CCCGGCAGCAGCGGTTCCATACCCTGCACCGTACGTCGCGTAGCCAGGATAATATCCAGCGTAGGCCGCC
GCCGCAGTTGCTGCTGTGCTTTGCCCGGATTGTGTCGGAGCAGTCGATGAAGCGGTTGTTGTAGCAGTAG
GAGCTGCCGGTGTGGCTGGCTGCTGCCAGGCGTTGAATTGCTGCGCAGCGACCATCGCCGCATCGTATTT
TCCTGTCTGTCCAGATGACGCTGTGGATCCAGCAGTATTTGACGCGCCATAACCATAGTAGGAAGTGTAT
GCCGAACCCCCGGTCGGAGATTGGTCAACAGAGGTCAGAGACTGTGTTCCAGAGCCCTGTGAATTATCTG
CCACGGCAGATGCATATAATGATTGGGTGGCACCGGTACTTCCTGCTGATCGTTGTTGTCCTGATGCAGC
AGTGGACCCCTGTGCACCGTAGGAGCCGTAACCGTAACCATAGCCGTAAGGGTAATTAGACTGTTGCTGT
CCAGACTGACCAGTGACTGAGTCCGTTTTCGAAGTCTGCGGCGGATAGTTGTAACCATACGACTGGGATG
ACGGCTGTCGAGAACAACAATAAAATGAACATTAGTTGCCGTAAGAAATCAGAGCAAGGATGATCGCTTG
CATTATGTGCGCTGTCCGCACATTAAGCGACTCGTATCGGTCATCATCGACTTAGGTGACAAAAAACACT
AGCAAAGGTAAACGGAAGACTCGCTGCAATACGAAACTGTTTGGTAAGAAAAGTACGCATCTGAAAAACA
CCCAAGACTGCGTAATTTACTCCAGGAACCATAGAGCTGCATCTCGAGTGGTCCATTGCGGAGAAAACAG
ATTCCCACGTAATCATGGTTGTAAAAATCAGGAAAAATACATAGGCAATATTCGTTAAACGACCTGCAGA
ATATAGATGCGTCAGGTTTTTATCGGTAGTAGGTATTAGTCAGGACGCAGCGAAATTACACTGGAAACGA
GCTGCTCAGTTCTGTTTATTCAACCATGAACCTCGCAATTCTCAATGTCCTGTTTTCTTTCCAAATTCAT
TTCGAGGAGAAAATGCCCTTAGTACCCACTGCTTCGGAGTGCACTCGCAACATCTTCCTACTCACTGTCT
GGATGCATGACCAACGATCTTTGATCCATTAAGAGTTGCACAAATAAAAATTAGCATCCCTCGGGTGTGC
TTCACAAAAGGAAGTGCTCTCCCTGTTAGTTCGAACCGCTGTTACCTGAGGCTGGGTTTGATGTTTAAAT
GAACTGTTACATCGTATTCATCATTCCGTTGTTTGGGTTGATTAGCTGTATGAGCGAATATGGCTTTGGA
TAAATTGGATCGCTAATCGTTAGAAAACCTTGATAAAGTTATTTAGGAACAGAGACAGACTTTCACTGCT
CGTTGAAATCAGTTAATCAGGTTGTTTTCGCTGAAAAAGTAACAAATATGCTGGATACTCACTTGAGCTG
AACCAGTTGTTTGCGACAGAGATACCGCAGCAGCGATCCCAGTGACTGGAGCTCCCGCAGCTGGTGCCTG
TTGACCACTGTTTGGGCCGGTGTCAAAACGACTGCGTCCACTACGCGGAACAGTGGGTGCTGTTGGGGCT
GGTGGATTAGTTGCACCACCATATGTGCCATACGAACCACTTTGATAACCGCCTGGTGGGTAACTGGAGT
AGGGTTGCTGAGTAGAAGCTGTTGATGGTTTGTCATCAAAACGCGACTGTCGGGGTCCTGACGGCTGAGC
GGGACGTCCATCTCCGTAACGTGCCGATCCAGAGGCATACAAACTCCCAGTATCAGAGGGACCCTGTTGA
CCTGGGGCTGGCTTTTCTGTTTCCGTGGAACCGTAAGTGCCACCTGAGGTGGGTCCGTTTCCTCTGCGTG
CATCGCTTGACGGTCTTACACCCGAGGGGTAGTTGTCGGAAGCAGGAAACGAGCCAGTGGGGGGATGAGA
TGGATAGCCACCAGCAACACCTGTGTATCCGCCAGGACCAGCAGGAGGATAGTTACCAGCAGAAGCTGAG
AAACTGCCCCCTCTGGAGTAGCCCGATTGACCTGGATAGCCACCTTTCTGGTAACCCCCGGAGTATCCGG
ACGAGTCTTGGTAATCATCAGATGTTTCAGGTTTACCGGATGCCCCGGACCCCGAGTATGCGTTAATATC
AGAAGATCCATATCTTTCACGCCCACGACTTCCATATTCCTCACTGATATAACCTGGGGGGCCGCTTTGA
TAGCTGTCAGGAACACCACTATTATACCTAGGATACTGAGACGAATCGCCTGTTGTGGGATATCCACCGC
CTTCGGAATCTCCTTGGTAACCCCCGCGACCACCACGACCTCCGCGTGCGGCCGACGAACCTCGAGTACC
AGGAAAACCGTCGGAATCACCTCGAGCTGAGGGCCCTCCTCGAGGTGGACCGCTCATCGCACCCCGAGCG
ATTGGGGGAGGGCCAACCCCGGGAGTGAAAGTGGCTCCACCACGACCACCGGGAGGGGCGAAAGAACCAC
GTCCAGAGGGACCACCGTAGCCACCTCGATATCCTCCAGAAGCAGCACCTACATAAATGAGTCACATTTC
ATTATTTAAATCGCTCGCAGTAATTACATTTCGCAACCTGTGGGTCTTTGTACCACTAAAATGGTAACAC
CCAAGGGTATAAATATATACAAGGGCACAGCCCAACCAAAGATATTCACTTTAAGACAACCTACACTAAT
AATGGACTTGTGCCATTTGGTTATCTGGATAGCATCGCTCGCAAACCACGCATCGCGTCAACAGGTTTTT
AAACGGATGCGTTCTCTCCGAATTTAAAGTAGTTATCGCAAGTAACAAAAACAAAAAACCATCAGTGAAA
TAGAATTTTTCAAACGCACCATCAACTGCGGAAGGTCCATCTTTACCGCCTGGAGCGCCAGAACCCGGTC
CCGTCAAATAAGATTCAGAGGCTTCAGGTTTACCACTTGTGTTATCGAATCTGCTGGGTCGACCTGAATA
ACCAGAATCTACTCCTGTACCATAACTACCTCCTGGCCCGGTATGATCAGGTGGTCCACCTCGAAATCCT
CCTCGACCACCACGAGGTGGCCTCCCATCCCCACGAAAGTCCATGGGAGGGCCACCGGTGGGGTCGAACG
GTGGTCCGCCATATCCTCCTCGACCCATTCCAGGTCCAGGAGGACCCCCACGACCCATGTTAGGACCTGG
AGGACAGCCACGACCAGGACCTCCGCGCATCATCATTCCACCTCCACGAGGTCCATCATAGTCCATATAA
CCCGGAGGTCCCATGCCAGGTGGGTAACCTCCACGACCAGGAGGACCGCCATAACGGCCTCCTGGGCCAC
CAAACCGACCTCCTTGGGGGCGCCCATAATCTCGATCCCGAC
>trnascan-scaffold10x_284_pilon-noncoding-Thr_AGT-gene-0.71-tRNA-1 
ACCGCGATAGATCAGCTAGTAGAGCATCCACCTAGTACGCGGAAAGTAACCGGTTCAATTCTGGCTCACG
GCG
>MSTRG.10354.1 
GGCTGAGCCCATATAGGAACTTCCTATAGCCCCTCCGCTCGACCGTAATTTTCCGCGTATATGTCATTTT
TTTGCAGCTGCTGGGGGTAGTCTGTTTTCCCTACGTTCGGACGCAGCTATGGTGAAGGCGCCGTTGACAT
CAGGGGTTTTGCTTGAATGGGCTGAGAAAATACGGAGTGGAGCTAAGCAAACACACAGAATAGGACAACG
AGTGTTGTAATGTACGCGCCTGCATATATGTTTCAGTCTCGTACAGCGCCAGACCGTGCCTAAAACTGCC
AGAGGCCGTTCTGGTGAGGTTGAGTTAGGCTGCGCCTGTAGATGTTACTGCACAAACGGAGAGAGGATAG
CAGTCCAAGTTAGGTGGTGGATTCAGAAATCTCGGCGAAACAGACAAGCTTTCATGTCGGGAAATATAAA
AAGAGGAAATTGAGGCCAACAGGTAGCTTTTGGAAGGTGGACGTGTGGGATGAAAGGTTTACAACCGGAA
TGATTAAGGAAAGCAAATTACGGCCGGGCAAGGAAGCTGAGAGGAGCGGAAGCCAGAATAAATAAGCGAA
GAGTCGAAGGATCAAGGAGTGAAGTAGAGAGTGGT
>MSTRG.10355.1 
GGCCATAGTCAGGCCGCATATGGAGTACTGCGTGCAGGCCTGGGCACCGTACTACCAGGAAGAGATCGAC
TGTCTGGAGAAAGTGCAAGGGCTAGCCACTAGAATGGTGGCTGGGCAAAGGGGGTTTAACTACACAGAGC
GTCTCCGTGCCTTAGACCTGTTCTCGATGGAAAGACGGGTCATTCGCGGGGATTTGATAGAAACCTTCAA
GGTAATGAAAGGACTGTCAGCAATAAGACGAGAAGACCTTTTCTCTCTGATCCCCGAGAGAGGTACAAGG
GGGCATAGCCTCAGATTACAAAGGAAGCATTCGAGGCTCCAAATTAGGGCGAAGTACTTCTCAAATAGAG
TGGTACCCTATTGGNNNNNNNNNNGGGGGGGGGCTAGGGAAGCTGAAGTTCGTATTGAACAATAAATTGA
GTTCATGGCTAACCCATAATTTCGTCCAATCTGCTAGCTTCTTTAATCTTGAATATGTGTTTGACTAGGG
ATTTACTGGTGGACAACACTCCCTCGAGCGCAGTTGCGGTTCTATAATGTGGACGTTTGCGGTGGAGTAC
AATGGGCTTACTGAAACTGTTCCGCTAAGGGGCTGACAGTCGCAGTGGAAGTCGACATTTCAATCTCGGA
TGTACACCTGTATAACGTATGAAACAAGAGAAGGTGGGTGTACCTTACCTCAGCAGTGTGTATGACATTG
GTGGGCTATCAAGTGTCATTAAGGGCGCGCGTCGAGAAGTAAGAGGTATGCCCTCCATGGTCATCGGCTC
TGTGGCCCATATGTTGACTTTTTGCCCTACTGGACCACTTTCTTCCACGTCCGACTCGGAAACGAAAATG
GGTTCTTAAACATGTCCCGCACAGAAGTACGATTGGACAGGCCGTTCTTCAAACGCCTGTTCTCTGTTTC
CACTCGATTTGTTGTAAAATTCCTAAATATTAACACCTTACGCAACAAGTACCCTGCCCAAAGTCGCTCA
TACGGCATCCAAGTGTTATTCAGGCAGGCCTCTGCCTCTAGGTTTCTTGCCTCTATCGCTGCCCGGAACC
CCTTAGCGGAACAGTTTCAGTAAGCCCATTGTACTCCACCGCAAACGTCCACATTATAGAACCGCAACTG
CGCTCGAGGGAGTGTTGTCCACCAGTAAATCCCTAGTCAAACACATATTCAAGATTAAAGAAGCTAGCAG
ATTGGACGAAATTATGGGTTAGCCATGAACTCAATTTATTGTTCAATACGAACTTCAGCTTCCCTAGCCC
CCCCCCACCCATCGAGTCCAGCTGTGAGATGAGGAGTGAATTGGCAGCCATACGCCACCAGCTTCCCAAT
CCATCTTCCAATACTGTATCCCAGTGGGGTATTCCGGTAAGCTTCTGAACGAGCGCCTCAAGGACGATTC
ATTCCATGAACAAGTGGTAAATTAAAGTCTAATCGGGTTCTAAATTTCTAAGGCAAAGTTTTTACAACAC
GTGTCCGGAACCAACTTTGGGGATGTAACCAGGGATATGTTGCGTCAGCTGAAGACAATGTCAGTCATGG
CTTAACTCAACATGAAGGAGTCTTATAGAAAATTGCCCTGGCCGGAACTACAGTGCATTCCCTTGTGCCA
GGTCAGAATGGGTTTTTGAAACATTCATTCAACAGATATCACTTGTCGGCAAAACTACCATGATGAAGTC
ACATCGGCGATACGTGAAAAAACGAGGCGGTGCTTACAGAGAAGCAGATCCACTCTGTTAGAGAACACAA
CTAAGCTGTATCGTGATGTGGGTGTACAGTGCGGTGACAATGAGGTGAGTAGTAACCTCAATGGTTAGAT
CTCAAAATAACTATGCTTTTCAACTATACTGTCTACTGTACTATTGCAGCTATCATTCTGTATAAAGTGT
GCTTACTGTTTCCTTTAAAGACGCTTGAAAATCAAGACATAGTTGAACAATCGTCAACCGACTACCATTC
CACGGGAGAGAAAATTCAACTACTGGATACATTGTTGTAAATTGCCACTAATTTCTACTTGATTTTCTTT
ATTAAAAATATAACATTCTAAACTCAAACGTATTTTATTGAGCCTTATTGCTGAGTTAAATGAGACTTGC
CCGAATCGGGGTTGTGCTGGGTCCCGCTAGGGGCCTATTTGAGAATTATTGTATTACCGGGGATACTTCA
ACGTTTATGTCGACCCGCTAAACGCTGTCAGCCAGCGTCGTTAGTTTTCCATGGTCCTTACGTGGCATCC
GATGCGAAATAGCACCCAGAGACGAAATAAGTCCATTTACTTTCTTTGGATTACAATTACCGAATATAGG
CCGCTGTTCTTCCGACGACGGCGAAAAACGCCCTTGAACAGACCGCACTTGCTTCACGGTGTTCTTCTAG
GGGTCGTTTAGGTGCATAATTAGGGCCGTTTCAGTGCCGATTGGAGGACTATTGTGCCGACTGGGCAATG
GAAATAAGTAATATGTTGACGAATCCTCTATGGAACTCTGTAAGTGCATATTGAATACTAACCCCGATTG
TGAAAGTGAAGACATCCTGCCGAATGATGGGCCCATGAAATGTCATGTAGTATAGTTGGTAAACAAGAGC
TAGAGGCCAGTCGCTGCGCTAAACCGGGCCCTTATTTTCCCTAGGTTATGTTCGGTTTTTGTGTCTATAA
TGCTCATAACCCTCTGTCATTTAGCTAGAAAGGCTTAGGAATAATACCTAAAGTTTTCCTCGCAGCTTTA
CACTTCCGAAAAGTTCAACTCACTGACCCATAATCTTCCCACCTTCTTCACATTATCTCCTGAACTACTT
ATGGAAGCTCCAATGGTCCTTCGTAAACATGCCAAGGTCCCGGGTGCAAATCAGGCAATTCGTGCTGCCA
GGCTCAGAAAAACCAGGAACACTCAGTCTTCACTCACCCCGTGCTCAGTAGCTCTCGTTGATGTTCATGA
CTTAGTCAACAAGAAGATTAATTAAGTAGATCAAAGAGTGGCTGATCTGCATAACCTGATCCAGTCTATC
GATGATATTCTATCAAAGGTATCCTCTATATCTAGCATAATGGAACCCACCCCTATAGCTAGTCGCCAAA
GCCTAACCATGGCGGGCCGTTTCTTGAACTAGGTTGCGACCGAAGTTCATAAGCTTGTGGCCAACGCCAA
AAATGCGATAGTCTTCAACATCCCTGACCGGCTGCCCCTGCCGTCAGCCAAACTCGCCATACTGAATGCT
TGCAACATGGCACACCACAGGTGATATTGCACAACGCAAGGACTGTCCTTTGAAGTTCCAATTCGCTGAT
GAAATAAAAGCTAGAGAATTTATAACCAGTTGGCAAATCATTGCTAACGCCACCCCATTCAAAAGAATCA
GAATATTACCGGATAAAACGCCCCTCCAAAGAGAGATTTTTCGATCACTAAAAAATTCCTTAGTTTCACC
AACTCAACCTGTGGCTGAAATACCAGTCGCCGCGTCCTCTCGCTGCCCGTTGAGCCACCCCGTAACACAA
AAGCCCTCAGTTGCCTGCACTACGCTAGTTGAGTTAAACCTGACCACCACTCCATCTCTAGCACATCCTC
CTAGTAAACGGCCCTGCCTTTCACCATCAACCTCCGCTCCCACAAACGGCAACGATATCCATGCCGAACC
CACTATTAGCCCAGGGCAACCAAAGTCCCGTGCATCCAGGCCTGCCGCTGCTTATGTCAGCCCACTGCCC
ACCGTCTCACCACCGAAAAAGACTCCGGGGAAGTCTGTTGCCAACAGCCCGTCGTGCCCTAACTCATGTG
TCATCGTCTTGCGGACACAAATCGTTCATTAAAGCCATGATCTACTATATAGCCGATCGCCTCATCAGCC
GACAGAGTTCTGTGTCCCCCCACAGCTTTTAGCTACTCCGGCTACTCCCGTAATCCCCACCGTAAGTCTT
CTCAGAGCCCCACTTAGAACCTCCACCAAGCACTCCAAGTATACCCCAAATGATCCATGCTTGTTGGCCA
GCAGGACGCAAACCTGCATCACCCTAAGGCAGCCAACCCCGCCTCGCTGTATTAGCGTGGTACCTCGGCT
AATCGACAAAGTCCTCCCAACTCCACTTTACAATACAGGCGAAAACGGCCACCGAGTAATGCATCATCAT
GCATCGGGACCAAACATATCATATTCTCCAAGTATCCCGAAACAGTTTCCCAATCATCTGACTGAGCGCC
AGCACGTCCCGCTGAACCTCTGTGACCAATTTACCTCTTCTCCAACGATACAAATAAATAACCCTCAGTT
GAATTATAACCAACGGCCTCGATTGTCAAGCTCCACGCTCTTTCCTGAACACAGGATGGGCCAGCCCAAC
CAACTACAGTTAATTCGTCAGTCCTGGTCGAACGATAACTACCGGCCCCCTGCGTATCCCGTTGAACCTA
GTCACCACTATTTTATACCATCTCACTTGCCGTTACCCATTGCCTCAGCATACAGTCCCCCACCTGGTTA
CTTCCACCACCCCGGAAATCTCACCTCCGCAAACGACCAATTTTTTTCTTGACAGCACCCCCCCCCCACC
AACCCAGCCTCACCCCTTCTTCACACTACAGGCTCCACGCTTCTAACCCCTGTTTAGACTCCATCGCTTC
TATAAATGACAATCCTGACGTTATGAGTCCACTTAATAATGTTTACCATCTAGGTAGTGTTAGCCACCAA
CACCTGCCGATGGTTGTTCCTACTCCACGCCATGACGATACAGTTGCACTTACTTTGCTCCTCGTTAAAG
CTCGCTCATTACTGAAAGAAACTCATACTCCCCATAATATAATACTATCTTCCGACTTCGACATCACTGT
CATAACTGAAACCTGGCTAAATGGTTCTGTCCCATTGGACCAAGTTTCTATTGCTGGTTATCAAACCTTC
ATAAAACATCGTCGTCGTCGTGGAGGAGGAAGCTGTCTAATCCACGTTAAAAACAGCGTTCCTACCATCC
CTCTCTCTGACCCAACACTGGATGCAATTCAAGACTCAATATGGGTAACGATTCTTCTGGCCAACTCTCC
ACCCCATATTGGCTGCGTTTATTGTCCACCCAATTCAAACACCACGTAGTCAATGCTTTTGACCACTTTG
CACTATTACCCTCTTCGTCAAAACTCATTGCTGACGATTTCAATGCACCTAATATCTACTGAGACACCAT
GTCATCACCCCAATACCTCACGAGCTTCGTTTCGACCATACGCGAAGAGCGCTGGGTCCAGCACGTAATG
ACACCAACCAGAGGAAACAGCATACCTGACTTGATATTTACCAATGGCCTATCGGATGTGATAACTACCG
CCCTCAACCTCTTCCCAGGCAGTGACCATAGAATGGTATCTTGCAGATTCACAGTCGGACCCATAGACCC
CATATGTAGCTCATCTCAACAGCCCCTACACACGATCAACTGGATAAACCTCAAGCCCATGCTTCGATCT
CCCAACTGGGATGACTACTTCCTACAGCAAGACCCTCAGCTCGCCAGTGACGTACTCTACTATAAGCTAC
ATAGTTGCCTGTCAGCAATCACCACCATCGGGACCAACCGCTCTCAAGCCCGCAGCTCTTACCAAACAAG
GCTGCAAAATAAACATGTAAAACTGCAGAAGGTCTCCATATTATGGCAACTCCACTCTCTCTCTCTGTAA
CCATCAGTCTTCGGACTAATGAACTGCTGAGAAAGCAGGAGCTTTCAGCCTTGAATTCCTTCAACAGATC
GTACTGATTGTCCCGACCGCTAAAGAGCAGAAATCAGAGAGAGTCTTCAGGGACACTCTATTTAATTTTG
GGAAACAACACGCAAATTAAATCTGCAACCAAAATCGCTGAGGCGCTCAATACCTTTTCAGAATCCATGA
CCACTGACGCCACGTCAAATCAGCCACCCGTACCCCTCATCACCGAGCAAGTTCTCTCTGACATGGAATT
CAATTTGAACGACGTGGCCCACCTACTGCTGCGTGTTAGACCCTCCTCCCGCCCTGGCTATGACGGCATC
TCCCCAGCACTCTTTCATCTTGGTGGAACTGACGTCGCTGCTATCTTTATGAATATAACTTATCCCTTAA
ACATGGCATTTTTCCATCCCAGTGGAAAACTTCAACCATTATTCCTATCCACATAAAAGGACCAGTGCAT
TACCCTTCGAATTATTTTCCTATTAACCATACCCCTCTAGCTGCCAGAATAATGAAGCGTTTGATTAAAC
AGCGGATGTCCGATTATGTCATTTCCCATAATTTCATTCACAGCGGTCAACATAGCTTCCTAAAGTCACG
TTCTTGTACCACATGCCAGTTTGATTTCTTCAACCTACTGACCAAGGCAGCTGACGACGGAAAATCTATG
ATTATCATCCACCTCGATATGACCAAGGCATTTGATCGAGTTCCTCACTCCCGGTTGTTAACAAAACTCC
GGGTTTACGGTATCCGTGACCCGCTTTTATCATGGATTACTTCCTACCTGTCGGACCGAACCCAGGTTGT
ATATGCTAATGGTCATCTATCGCAACCAGTGCCTGTCACTAGTGCAGTCATACGAGGAAGCGTACTTGGT
CCGCTATTTTTCTTACTCTATATTGATGAAATTCTTTTCAATCGTGCAGCACGGCTCACCTTTCCTCTCC
GCCGATGACATCAAAATCGTTTATGAGTTCCGCCATCAAGATTTGAGCACAGCGCTGTCTGGAATAGATA
GTGATCTTCAAAAACTTGATCAATGGTGCACTTCATGGCAGATGTGCTTCTCGACATCCAAAAGCTTCTA
CACAACCTACAGATATCAAGTCCTTCCCGGAATTCTGTCACTGAACCAAGTACCCATCGCCTCAAGCTCG
TCAGTGAAGGATCTTGGGCTTCGATTCAATAACAATCTACAATTCTCGGAACATGCCTCATTTCAGACGC
CCAAGGCCAGACAGATAGTAGGCCTAGTTCTCAGATCATTTAAAATGAAACATAGTATTCTCCTTACATA
CCAATCCCATGTTAGACCCCACCTCGAATATTGTCCTACAATCTTCTCTGGAATGTCTAAATCGGATAGA
ATACGCCTTGAGAAAGTCCAGCGTACATTCACCAAGAAGCTAATAGGGTACTCCTCTCCACTGAGTTATA
AAAAGCGATGCTCTCTACTAAAACTTGACCCCGTATGGCTTAGACATGTTAGGCTAAACTTGTGTTTTTT
CTATATAGACTTATTCATCGCGCTGCGTTCACTTCTTTCAACTCTACAGTTTTCGCTACCCTCATCTTAC
CCTCTGCGCCATACAGACTGCAGTCTGACCATTCCACAGTCCAGGCTGGCAATAAGATCCAACTTCTTTC
TCATTAAATACTCAAAGCTTTGGAATAACCTACCCCTGACTATTCGAAAATGTGCGGCAATAACCCAGTT
TAGCCATGCGCTAAAACCACAACTTACCGTTGGTCATATGTTATATTTAACTAACGCCAGCATATCTGAG
GATCAAGCCTATGAGGGCATCGAACCTTATAACCCTAGCTTCCGTCTCCCCTCCCGCTCTCTGCTATCCG
TGGAGCTGGCCTTCGAAAACGGGTTCCACTACTAGGATCATGGCACCATATCCAAAACCTATTATTTCCT
GCCTAACGACAGACGCTAGACTTACCATTTATTATCACTTTTTTACGTATACCGCACATAACCCACATTG
CAGTAGGATACAGTTTTTGCCGTTTACAACTAGTCAGATGCCTGCCGGTTCTCGCTACTCACCCACGTTC
ACCTGCCATCGCCTGACCCCTATACGACCCTGCCTTATCTAATTCACTAGTCGGTCTTCACAACTATGTC
TAAACAAGTACTGCCTCCCTCGCTATATAGTGCTAGGGCAGCCATGTAAAACAACTTTCCTCTAGCTCAA
GGTTTTTAGCCATTGATGTTTTCCCCTAGCATCAAATGATTCGGTGGTGCTGGACCCTAGGACACTAAGT
TCCACCGCCCACTACTTCACTCCTTG
>MSTRG.10356.1 
GTCGAGAGGCCCGCGTGTAAACATGATCAGAGTTTATAGCATCAATGAATGAGATGAAAAATTCATAAAT
TTCAGAGAGAGATTCGCACATCACAGCAACAATGGAATAAGGCTGAGGAGAGTTCAAATGAGTGGAAGCG
ACCGGAGATTACGTGGCAAGTACAAATCGATTTCGAGTCAACTGCGGCAATAGTAATGAATCGGCCGAAT
GTAAGACTGGTCAGACGGACATTGGCTTAGGACGCAGGAAGTACAATATTTACAAGAATGATGCAAGAAA
TTGGTCAGTACTGCATAATCATGTTCGCATAAAAAGGTAATTATCGTTGAGACAAAGGAGGCAGGGAAGA
ATTTCTTGAAGGTTCGCAGAGGAATACTAATTTTCGTAGTTTTATGGGCACGAAAAGGAGTAGTGTGTGT
CATCTGGCGTCGGCAGTTCGCTGCTGGTGGAAGATGGATGAAGTTCCAGGAAGGAATAATCAGCAATCGG
AATGCCATGTCCACGGGGAACAAAATAAGGCAAGACAAGGGTGGAAATCTTTGCAATAGGCCAGGCTATG
CTGGTAAATTGGCGAATACATCATTCTGTTGAGTTTCTTGTGGCTTTTCTGTGTCCCTGTTGGGCTTTTT
GGGTAAGGGTTGGCTGAGGTTTTTGTTCGCTGTTTCATCATGGGAAGGAGGCGGGCATCGCCGAATCTGG
ACCAATCACTATTTAATTAGGATTCCTCGCATGACAGTTTCGACATCGGAGAATCTTGTAGTGAGAATTC
TTCAGTAGGCCTCAGAGTGGCATATGCAGCAATAACAGGACTTCTTGTGGGTGAAACCCGGTGGCTGGAT
CGTATTCGCGGTAGCCGGCTTTTGGTGCGGTTGTAGATGGGCAGAGAAAAAGATAAGCTGTCTGCACGAT
ATGTTACAGCCAGGCAATGTGATGGCCGGGTGGTTCTGAAATTGGAAAAGGGAGGATCGCAGTCTGGGAG
ATGTTCCAGCTGAGGGTTAGCGTGAGCAAAATAACAGATAAGAGTACGGAGGTTGGAAGTGAGGCACAAT
GGTCTTAGTGAAATGAGGAGTCGTTGGTATTGTGACTCGGTGTTCGTGAGGGCTAACTGGGTTTACACTA
CTAGGCAAAGTTATTGATTACCGATTCGGCCGTTCACCGGGAAGTCTTATCTTTAGGGGTTAATAAAGCC
GTGGAGGTGCATTCGAACTAGGGTCTGAGGGCTACGTGAGAAAGCAGCTGGGCAACACGAAGGACCTGAA
TGGCATGTTTGCATAATGGGTCTAGGGGATATATGACAAATCCCACAGCGGTGTTTTACTGGTCACAGGG
AAGTAGCTGGGACAAACTAAGAACCCAAATGACAAGTTTATATGATAGATCCAGCAGATGTATGACAAAT
CCTATCGTAGGGTATCTACAGGTCTAATGCTGCAGGTTGCTGTTAGGTAAGGCTGTAAACTGGAGAGTGG
GCTGAATTATAGGACAAGAGAAACGCCACTTCCTTACGAAAAATAGGAAAAACAGATATGTGGGCGAAAA
ATACGGGCGCTTCTTTCTACGTTCTTACATGTATGTTTATATATACAATAGTATCTACATGGATATAATT
AGCGCTTTGATGAGACGTGTCTGTCGTCTGATGTATCGACTTGTTGTCCAGAGCCACGATGGTTATGCAG
CTGACGTCAACAAACATGCTGGGCGTGCACGAGAGGGTACGAGGTGGTTGAAAATTAGAGCGGGGGGTGG
ATAAGCATATGTGCAGAGACCAGTTCGCTATCACCTCCGAGTCAGTCTCGTGCGTAGGAACCAAACGTAT
GTCAAGCGGACAAGGGCGGTGTGGGGTTTTCCCTTTCGCAGGGTCAGGTGTGAGCTGATGGGAGACACCC
ATGATTGGAGTTTGCCCATTTCCTTCACAGCCCGGTATTATTGGTATATATAGATCAAATCGATCTCACT
AGGTCTTTTTTGTTCTCCACTTTTTTTCTAACAGAGGGGTGGCTGAGCCCATATAGGAACTTCCTATAGC
CCCTCCGCTCGACCGTAATTTTCCGCGTATATGTCATTTTTTTGCAGCTGCTGGGGGTAGTCTGTTTTCC
CTACGTTCGGACGCAGCTATGGTGAAGGCGCCGTTGACATCAGGGGTTTTGCTTGAATGGGCTGAGAAAA
TACGGAGTGGAGCTAAGCAAACACACAGAATAGGACAACGAGTGTTGTAATGTACGCGCCTGCATATATG
TTTCAGTCTCGTACAGCGCCAGACCGTGCCTAAAACTGCCAGAGGCCGTTCTGGTGAGGTTGAGTTAGGC
TGCGCCTGTAGATGTTACTGCACAAACGGAGAGAGGATAGCAGTCCAAGTTAGGACCACCTAAGTCTTTA
GAGCCGCTTTGTCTGTTCGAAAGTACAGCCCTTTATATTTTTCTCCTTTAACTCCGGTTGTCCATCGAAA
ACCTTCCACCTGCACACCCTACTTTCCAAATGTTGGCCTTACTAATTCCTTTCGTTTAATGCCGGCCCGT
TCCTTCGACTCTCCTCGCCTTCGGTCTTATTTATTCGCTTCTCAGCTTCGATCAAGGAGTGAAGTAGTGG
GCGGTGGAACTTAGTGTCCTAGGGTCCAGCACCACCGAATCATTTGATGCTAGGGGAAAACATCAATGGC
TAAAAACCTTGAGCTAGAGGAAAGTTGTTTTACATGGCTGCCCTAGCACTATATAGCGAGGGAGGCAGTA
CTTGTTTAGACATAGTTGTGAAGACCGACTAGTGAATTAGATAAGGCAGGGTCGTATAGGGGTCAGGCGA
TGGCAGGTGAACGTGGGTGAGTAGCGAGAACCGGCAGGCATCTGACTAGTTGTAAACGGCAAAAACTGTA
TCCTACTGCAATGTGGGTTATGTGCGGTATACGTAAAAAAGTGATAATAAATGGTAAGTCTAGCGTCTGT
CGTTAGGCAGGAAATAATAGGTTTTGGATATGGTGCCATGATCCTAGTAGTGGAACCCGTTTTCGAAGGC
CAGCTCCACGGATAGCAGAGAGCGGGAGGGGAGACGGAAGCTAGGGTTATAAGGTTCGATGCCCTCATAG
GCTTGATCCTCAGATATGCTGGCGTTAGTTAAATATAACATATGACCAACGGTAAGTTGTGGTTTTAGCG
CATGGCTAAACTGGGTTATTGCCGCACATTTTCGAATAGTCAGGGGTAGGTTATTCCAAAGCTTTGAGTA
TTTAATGAGAAAGAAGTTGGATCTTATTGCCAGCCTGGACTGTGGAATGGTCAGACTGCAGTCTGTATGG
CGCAGAGGGTAAGATGAGGGTAGCGAAAACTGTAGAGTTGAAAGAAGTGAACGCAGCGCGATGAATAAGT
CTATATAGAAAAAACACAAGTTTAGCCTAACATGTCTAAGCCATACGGGGTCAAGTTTTAGTAGAGAGCA
TCGCTTTTTATAACTCAGTGGAGAGGAGTACCCTATTAGCTTCTTGGTGAATGTACGCTGGACTTTCTCA
AGGCGTATTCTATCCGATTTAGACATTCCAGAGAAGATTGTAGGACAATATTCGAGGTGGGGTCTAACAT
GGGATTGGTATGTAAGGAGAATACTATGTTTCATTTTAAATGATCTGAGAACTAGGCCTACTATCTGTCT
GGCCTTGGGCGTCTGAAATGAGGCATGTTCCGAGAATTGTAGATTGTTATTGAATCGAAGCCCAAGATCC
TTCACTGACGAGCTTGAGGCGATGGGTACTTGGTTCAGTGACAGAATTCCGGGAAGGACTTGATATCTGT
AGGTTGTGTAGAAGCTTTTGGATGTCGAGAAGCACATCTGCCATGAAGTGCACCATTGATCAAGTTTTTG
AAGATCACTATCTATTCCAGACAGCGCTGTGCTCAAATCTTGATGGCGGAACTCATAAACGATTTTGATG
TCATCGGCGGAGAGGAAAGGTGAGCCGTGCTGCACGATTGAAAAGAATTTCATCAATATAGAGTAAGAAA
AATAGCGGACCAAGTACGCTTCCTCGTATGACTGCACTAGTGACAGGCACTGGTTGCGATAGATGACCAT
TAGCATATACAACCTGGGTTCGGTCCGACAGGTAGGAAGTAATCCATGATAAAAGCGGGTCACGGATACC
GTAAACCCGGAGTTTTGTTAACAACCGGGAGTGAGGAACTCGATCAAATGCCTTGGTCATATCGAGGTGG
ATGATAATCATAGATTTTCCGTCGTCAGCTGCCTTGGTCAGTAGGTTGAAGAAATCAAACTGGCATGTGG
TACAAGAACGTGACTTTAGGAAGCTATGTTGACCGCTGTGAATGAAATTATGGGAAATGACATAATCGGA
CATCCGCTGTTTAATCAAACGCTTCATTATTCTGGCAGCTAGAGGGGTATGGTTAATAGGAAAATAATTC
GAAGGGTAATGCACTGGTCCTTTTATGTGGATAGGAATAATGGTTGAAGTTTTCCACTGGGATGGAAAAA
TGCCATGTTTAAGGGATAAGTTATATTCATAAAGATAGCAGCGACGTCAGTTCCACCAAGATGAAAGAGT
GCTGGGGAGATGCCGTCATAGCCAGGGCGGGAGGAGGGTCTAACACGCAGCAGTAGGTGGGCCACGTCGT
TCAAATTGAATTCCATGTCAGAGAGAACTTGCTCGGTGATGAGGGGTACGGGTGGCTGATTTGACGTGGC
GTCAGTGGTCATGGATTCTGAAAAGGTATTGAGCGCCTCAGCGATTTTGGTTGCAGATTTAATTTGCGTG
TTGTTTCCCAAAATTAAATAGAGTGTCCCTGAAGACTCTCTCTGATTTCTGCTCTTTAGCGGTCGGGACA
ATCAGTACGATCTGTTGAAGGAATTCAAGGCTGAAAGCTCCTGCTTTCTCAGCAGTTCATTAGTCCGAAG
ACTGATGGTTACAGAGAGAGAGAGTGGAGTTGCCATAATATGGAGACCTTCTGCAGTTTTACATGTTTAT
TTTGCAGCCTTGTTTGGTAAGAGCTGCGGGCTTGAGAGCGGTTGGTCCCGATGGTGGTGATTGCTGACAG
GCAACTATGTAGCTTATAGTAGAGTACGTCACTGGCGAGCTGAGGGTCTTGCTGTAGGAAGTAGTCATCC
CAGTTGGGAGATCGAAGCATGGGCTTGAGGTTTATCCAGTTGATCGTGTGTAGGGGCTGTTGAGATGAGC
TACATATGGGGTCTATGGGTCCGACTGTGAATCTGCAAGATACCATTCTATGGTCACTGCCTGGGAAGAG
GTTGAGGGCGGTAGTTATCACATCCGATAGGCCATTGGTAAATATCAAGTCAGGTATGCTGTTTCCTCTG
GTTGGTGTCATTACGTGCTGGACCCAGCGCTCTTCGCGTATGGTCGAAACGAAGCTCGTGAGGTATTGGG
GTGATGACATGGTGTCTCAGTAGATATTAGGTGCATTGAAATCGTCAGCAATGAGTTTTGACGAAGAGGG
TAATAGTGCAAAGTGGTCAAAAGCATTGACTACGTGGTGTTTGAATTGGGTGGACAATAAACGCAGCCAA
TATGGGGTGGAGAGTTGGCCAGAAGAATCGTTACCCATATTGAGTCTTGAATTGCATCCAGTGTTGGGTC
AGAGAGAGGGATGGTAGGAACGCTGTTTTTAACGTGGATTAGACAGCTTCCTCCTCCACGACGACGACGA
TGTTTTATGAAGGTTTGATAACCAGCAATAGAAACTTGGTCCAATGGGACAGAACCATTTAGCCAGGTTT
CAGTTATGACAGTGATGTCGAAGTCGGAAGATAGTATTATATTATGGGGAGTATGAGTTTCTTTCAGTAA
TGAGCGAGCTTTAACGAGGAGCAAAGTAAGTGCAACTGTATCGTCATGGCGTGGAGTAGGAACAACCATC
GGCAGGTGTTGGTGGCTAACACTACCTAGATGGTAAACATTATTAAGTGGACTCATAACGTCAGGATTGT
CATTTATAGAAGCGATGGAGTCTAAACAGGGGTTAGAAGCGTGGAGCCTGTAGTGTGAAGAAGGGGTGAG
GCTGGGTTGGTGGGGGGGGGGTGCTGTCAAGAAAAAAATTGGTCGTTTGCGGAGGTGAGATTTCCGGGGT
GGTGGAAGTAACCAGGTGGGGGACTGTATGCTGAGGCAATGGGTAACGGCAAGTGAGATGGTATAAAATA
GTGGTGACTAGGTTCAACGGGATACGCAGGGGGCCGGTAGTTATCGTTCGACCAGGACTGACGAATTAAC
TGTAGTTGGTTGGGCTGGCCCATCCTGTGTTCAGGAAAGAGCGTGGAGCTTGACAATCGAGGCCGTTGGT
TATAATTCAACTGAGGGTTATTTATTTGTATCGTTGGAGAAGAGGTAAATTGGTCACAGAGGTTCAGCGG
GACGTGCTGGCGCTCAGTCAGATGATTGGGAAACTGTTTCGGGATACTTGGAGAATATGATATGTTTGGT
CCCGATGCATGATGATGCATTACTCGGTGGCCGTTTTCGCCTGTATTGTAAAGTGGAGTTGGGAGGACTT
TGTCGATTAGCCGAGGTACCACGCTAATACAGCGAGGCGGGGTTGGCTGCCTTAGGGTGATGCAGGTTTG
CGTCCTGCTGGCCAACAAGCATGGATCATTTGGGGTATACTTGGAGTGCTTGGTGGAGGTTCTAAGTGGG
GCTCTGAGAAGACTTACGGTGGGGATTACGGGAGTAGCCGGAGTAGCTAAAAGCTGTGGGGGGACACAGA
ACTCTGTCGGCTGATGAGGCGATCGGCTATATAGTAGATCATGGCTTTAATGAACGATTTGTGTCCGCAA
GACGATGACACATGAGTTAGGGCACGACGGGCTGTTGGCAACAGACTTCCCCGGAGTCTTTTTCGGTGGT
GAGACGGTGGGCAGTGGGCTGACATAAGCAGCGGCAGGCCTGGATGCACGGGACTTTGGTTGCCCTGGGC
TAATAGTGGGTTCGGCATGGATATCGTTGCCGTTTGTGGGAGCGGAGGTTGATGGTGAAAGGCAGGGCCG
TTTACTAGGAGGATGTGCTAGAGATGGAGTGGTGGTCAGGTTTAACTCAACTAGCGTAGTGCAGGCAACT
GAGGGCTTTTGTGTTACGGGGTGGCTCAACGGGCAGCGAGAGGACGCGGCGACTGGTATTTCAGCCACAG
GTTGAGTTGGTGAAACTAAGGAATTTTTTAGTGATCGAAAAATCTCTCTTTGGAGGGGCGTTTTATCCGG
TAATATTCTGATTCTTTTGAATGGGGTGGCGTTAGCAATGATTTGCCAACTGGTTATAAATTCTCTAGCT
TTTATTTCATCAGCGAATTGGAACTTCAAAGGACAGTCCTTGCGTTGTGCAATATCACCTGTGGTGTGCC
ATGTTGCAAGCATTCAGTATGGCGAGTTTGGCTGACGGCAGGGGCAGCCGGTCAGGGATGTTGAAGACTA
TCGCATTTTTGGCGTTGGCCACAAGCTTATGAACTTCGGTCGCAACCTAGTTCAAGAAACGGCCCGCCAT
GGTTAGGCTTTGGCGACTAGCTATAGGGGTGGGTTCCATTATGCTAGATATAGAGGATACCTTTGATAGA
ATATCATCGATAGACTGGATCAGGTTATGCAGATCAGCCACTCTTTGATCTACTTAATTAATCTTCTTGT
TGACTAAGTCATGAACATCAACGAGAGCTACTGAGCACGGGGTGAGTGAAGACTGAGTGTTCCTGGTTTT
TCTGAGCCTGGCAGCACGAATTGCCTGATTTGCACCCGGGACCTTGGCATGTTTACGAAGGACCATTGGA
GCTTCCATAAGTAGTTCAGGAGATAATGTGAAGAAGGTGGGAAGATTATGGGTCAGTGAGTTGAACTTTT
CGGAAGTGTAAAGCTGCGAGGAAAACTTTAGGTATTATTCCTAAGCCTTTCTAGCTAAATGACAGAGGGT
TATGAGCATTATAGACACAAAAACCGAACATAACCTAGGGAAAATAAGGGCCCGGTTTAGCGCAGCGACT
GGCCTCTAGCTCTTGTTTACCAACTATACTACATGACATTTCATGGGCCCATCATTCGGCAGGATGTCTT
CACTTTCACAATCGGGGTTAGTATTCAATATGCACTTACAGAGTTCCATAGAGGATTCGTCAACATATTA
CTTATTTCCATTGCCCAGTCGGCACAATAGTCCTCCAATCGGCACTGAAACGGCCCTAATTATGCACCTA
AACGACCCCTAGAAGAACACCGTGAAGCAAGTGCGGTCTGTTCAAGGGCGTTTTTCGCCGTCGTCGGAAG
AACAGCGGCCTATATTCGGTAATTGTAATCCAAAGAAAGTAAATGGACTTATTTCGTCTCTGGGTGCTAT
TTCGCATCGGATGCCACGTAAGGACCATGGAAAACTAACGACGCTGGCTGACAGCGTTTAGCGGGTCGAC
ATAAACGTTGAAGTATCCCCGGTAATACAATAATTCTCAAATAGGCCCCTAGCGGGACCCAGCACAACCC
CGATTCGGGCAAGTCTCATTTAACTCAGCAATAAGGCTCAATAAAATACGTTTGAGTTTAGAATGTTATA
TTTTTAATAAAGAAAATCAAGTAGAAATTAGTGGCAATTTACAACAATGTATCCAGTAGTTGAATTTTCT
CTCCCGTGGAATGGTAGTCGGTTGACGATTGTTCAACTATGTCTTGATTTTCAAGCGTCTTTAAAGGAAA
CAGTAAGCACACTTTATACAGAATGATAGCTGCAATAGTACAGTAGACAGTATAGTTGAAAAGCATAGTT
ATTTTGAGATCTAACCATTGAGGTTACTACTCACCTCATTGTCACCGCACTGTACACCCACATCACGATA
CAGCTTAGTTGTGTTCTCTAACAGAGTGGATCTGCTTCTCTGTAAGCACCGCCTCGTTTTTTCACGTATC
GCCGATGTGACTTCATCATGGTAGTTTTGCCGACAAGTGATATCTGTTGAATGAATGTTTCAAAAACCCA
TTCTGACCTGGCACAAGGGAATGCACTGTAGTTCCGGCCAGGGCAATTTTCTATAAGACTCCTTCATGTT
GAGTTAAGCCATGACTGACATTGTCTTCAGCTGACGCAACATATCCCTGGTTACATCCCCAAAGTTGGTT
CCGGACACGTGTTGTAAAAACTTTGCCTTAGAAATTTAGAACCCGATTAGACTTTAATTTACCACTTGTT
CATGGAATGAATCGTCCTTGAGGCGCTCGTTCAGAAGCTTACCGGAATACCCCACTGGGATACAGTATTG
GAAGATGGATTGGGAAGCTGGTGGCGTATGGCTGCCAATTCACTCCTCATCTCACAGCTGGACTCGATGG
GTGGGGGGGGGCTAGGGAAGCTGAAGTTCGTATTGAACAATAAATTGAGTTCATGGCTAACCCATAATTT
CGTCCAATCTGCTAGCTTCTTTAATCTTGAATATGTGTTTGACTAGGGATTTACTGGTGGACAACACTCC
CTCGAGCGCAGTTGCGGTTCTATAATGTGGACGTTTGCGGTGGAGTACAATGGGCTTACTGAAACTGTTC
CGCTAAGGGGTTCCGGGCAGCGATAGAGGCAAGAAACCTAGAGGCAGAGGCCTGCCTGAATAACACTTGG
ATGCCGTATGAGCGACTTTGGGCAGGGTACTTGTTGCGTAAGGTGTTAATATTTAGGAATTTTACAACAA
ATCGAGTGGAAACAGAGAACAGGCGTTTGAAGAACGGCCTGTCCAATCGTACTTCTGTGCGGGACATGTT
TAAGAACCCATTTTCGTTTCCGAGTCGGACGTGGAAGAAAGTGGTCCAGTAGGGCAAAAAGTCAACATAT
GGGCCACAGAGCCGATGACCATGGAGGGCATACCTCTTACTTCTCGACGCGCGCCCTTAATGACACTTGA
TAGCCCACCAATGTCATACACACTGCTGAGGTAAGGTACACCCACCTTCTCTTGTTTCATACGTTATACA
GGTGTACATCCGAGATTGAAATGTCGACTTCCACTGCGACTGTCAGCCCCTTAGCGGAACAGTTTCAGTA
AGCCCATTGTACTCCACCGCAAACGTCCACATTATAGAACCGCAACTGCGCTCGAGGGAGTGTTGTCCAC
CAGTAAATCCCTAGTCAAACACATATTCAAGATTAAAGAAGCTAGCAGATTGGACGAAATTATGGGTTAG
CCATGAACTCAATTTATTGTTCAATACGAACTTCAGCTTCCCTAGCCCCCCCCCNNNNNNNNNNCCAATA
GGGTACCACTCTATTTGAGAAGTACTTCGCCCTAATTTGGAGCCTCGAATGCTTCCTTTGTAATCTGAGG
CTATGCCCCCTTGTACCTCTCTCGGGGATCAGAGAGAAAAGGTCTTCTCGTCTTATTGCTGACAGTCCTT
TCATTACCTTGAAGGTTTCTATCAAATCCCCGCGAATGACCCGTCTTTCCATCGAGAACAGGTCTAAGGC
ACGGAGACGCTCTGTGTAGTTAAACCCCCTTTGCCCAGCCACCATTCTAGTGGCTAGCCCTTGCACTTTC
TCCAGACAGTCGATCTCTTCCTGGTAGTACGGTGCCCAGGCCTGCACGCAGTACTCCATATGCGGCCTGA
CTATGGCC
>trnascan-scaffold10x_284_pilon-noncoding-Ala_TGC-gene-0.59-tRNA-1 
TCCGCGATAGTTCAGCTGGTAGGGCATCCGCCCTGCATGCGGAGGGTAGCCGGTTCGATTCCGGCTCGCG
GAG
>maker-scaffold10x_284_pilon-augustus-gene-0.134-mRNA-1 
ATGTATGTAGACCTTGCCGTTGTCCAACTCATCTTGTATTATTCAAGTGTTTCGGGGAATACCGAGAAAT
GTACCGACTTTACTCGGTTTGATCAATGCCGTCGGTCCAATCGATCTGCCTCAGTTCATTCAAATGATGC
CTTGCAGAAAATCGAGCTTAGGTCGTCACACCAGCTGAGCGTAAATAGTCCAATGAGTAACTGGAATTAA
>trnascan-scaffold10x_284_pilon-noncoding-Pseudo_GAC-gene-0.60-tRNA-1 
TCCCGGATAGCCTTGCGGCTAAGGTGTTCGGTTGACAATCGTTCGCCCCGGGTTCGAGTCCCCGTGGGGG
CT
>MSTRG.10360.1 
AGCATGCACACTCTCATTGTCAATCCACTAGACAAGTGGTAGACAAGCCCCAGCATGCAACAAATCGCTC
ACCATCAATACTACTTTGCACTAACGTGGATTATACTTATTTCGCGCCTAATAAAAACGGACGACTCAGT
TGCCGTATGTGAGCCGCGAGGACAGTCTCACCCGGACTACTCTAAGTGTCCGACAAAGGCTTGCAAAAAG
CATATTGACTGTTGGGTAACCTTTGGAGCACCGCAGTCGTGCGTGTGTGATCCTCATTTGTGCGGACCAG
TTTGTCTTGTGGAAAATGCAAAGTGCCCAAAACCAAAATCTCCTGCTAACGGGGTGGTAATATTCAACGA
GACAAATGTGGCCGACGCCGCGGAATACAAATGTGGTATTGGACTTGTCGTTCGTGGACCCCGAACTCGG
TATTGTTTGGCAACTTTGAACTGGAGCGGAGAAGAACCAACTTGCAGCAATCAAACTGACACCTGCTTCT
CACCACCCGACATTCCGAATTCATACTTGAGCGCCCACCGAAATTCCGGCCAGACATTCGGTCCGGAAGG
ACAGAGCAGTTTGACAAGCGCACCGAGACGTGCTGATTATCGTTCGGGTGAAGTGATTGAACTGCGCTGT
CTACCCGGCTATCAGGACACGAAAAGGGATTATGTGGAAGCCTCATGTATCGGATCTGAATGGCATTTTG
CACACCTACAGTGTGAAAGGATCTATTGCAGTTCTCTAAGAGACCCACATCATGGTATCATTGTTTATCG
ATCTGACAAGCGATTTCAAGCAGAGGCTACAACTATTTGTGAGGAAGGTTATACCGCGGACTGTTATGCT
TCACTCGAAAAGGATCGCAAAGAAGAAGGTTGCGTTCGTGTGTGTCAGGCAGACGGTCAATGGTCCGGAA
GAGATTCGCAATGCGAACCTGTCACATGCCCTCGACTGGACGCCCCGACGAATGGTGGCTTGTCGACGTA
CACCGTCAGTGTGCATAGCGTGGTACATTTCCATTGTAACGAAGGGTTTGAAATGCAAGGCCCAGGTATT
CGACGATGTCTACCTAACGGCAAGTGGGATGGAACGCAAGTGGTGTGTAAAGAACGAGACTGTGGTGTCC
CACCCATTATAGCGCAAGCCAAAGTGGTATACAATACCTCTACTTACGGAAGCCGTGCTGAGTTTCAATG
TGCTCCTGATACCACATCCTCAATAGCAGAACCGGCTTTAGTTTGCGGCACTGTCAACAATAAAACGGTC
TGGTTACCGCAGCAAACTCCAAGATGCAATCGACACTGTTACTTGTTCACTGTGGACCAGGGTGAGGTGG
TTCTCTTGCACAAACCAAACACAAGTCAACAACTATTAATTCCCATCACTGCGGATTCTTATGAGAGCAT
CGCCAAATCAGGAAGCCCTGGTGGTTTGCCGTCCAGTGCTGGAATTATTTTACCTGGGGGACGAGTTCGT
CATAATTCTCAACTGAATGTCAGTTGCCAATCAGGCTATCAACTGGCTCAGCTCAAAATGTCTGTTACCA
CATGTAAAGATGGCGTTTGGAGTATTCGAAGCAAATGTGTACCAGCTTCCTGCGCCAAACGTCCACCCAG
TACCCGAGGCGCTCGTGTTCGGTTCTACAGTCGGATGCACAATGCCAAGGCCAGATACGAGTGTTTTCCC
GGTTACACATTACAGATAGACACTCAGTCAAAAAAGTATCCTGGGACAGGCCTCGTAAATGATCCTTTGG
GCACCATCCGGTGTCTACACGGGGAATGGGTGGGGACCCCGGTTTACTGTGAACCAACACGATGCCCACG
TTTGGTTGTTGACAAAATGATCAGCATTCAGATGAAACCTTCCACGCTACCTAATGATGGACAGCAATTC
ACGAATGAAGCTGTACAAGGTACCCAAGCTTTCTTATACTGCCCCAAAGGATATCACATTCAAGGTCCGT
CGGTTGTTGTTTGTCATGAAAGTCATTGGCTACCTTCGACTGATGCTCGGTGTGAAAGATCAATCTATCC
CGTATTACCAACAGAATGGCTTTATCGCTTGCCGTGAATAAGGAGTAAATTGTTATGTTCAGGGTAACGC
GCTGGACGTGAAAAACCCATTTAAAAACTGTAATGACCATTAGAGCAAGAACAAGCCATACTGAATCATG
TACAGTAAAATAAAGTTACTTGATGGCTTAGCATTTGCATCGGCCTCGCACCCTGTACAAACTCACACGC
AACGTCAACGTCTCAGTACGTAATCTGATCATATAAATGTCGTTTCTGTTTTCTTTGTTTCCCTCATTGT
AACTTCTCTTGGATAAAGTGCGTGCAAGCAAA
>maker-scaffold10x_284_pilon-snap-gene-0.117-mRNA-1 
AGCATGCACACTCTCATTGTCAATCCACTAGACAAGTGGTAGACAAGCCCCAGCATGCAACAAATCGCTC
ACCATCAATACTACTTTGCACTAACGTGGATTATACTTATTTCGCGCCTAATAAAAACGGACGACTCAGT
TGCCGTATGTGAGCCGCGAGGACAGTCTCACCCGGACTACTCTAAGTGTCCGACAAAGGCTTGCAAAAAG
CATATTGACTGTTGGGTAACCTTTGGAGCACCGCAGTCGTGCGTGTGTGATCCTCATTTGTGCGGACCAG
TTTGTCTTGTGGAAAATGCAAAGTGCCCAAAACCAAAATCTCCTGCTAACGGGGTGGTAATATTCAACGA
GACAAATGTGGCCGACGCCGCGGAATACAAATGTGGTATTGGACTTGTCGTTCGTGGACCCCGAACTCGG
TATTGTTTGGCAACTTTGAACTGGAGCGGAGAAGAACCAACTTGCAGCAATCAAACTGACACCTGCTTCT
CACCACCCGACATTCCGAATTCATACTTGAGCGCCCACCGAAATTCCGGCCAGACATTCGGTCCGGAAGG
ACAGAGCAGTTTGACAAGCGCACCGAGACGTGCTGATTATCGTTCGGGTGAAGTGATTGAACTGCGCTGT
CTACCCGGCTATCAGGACACGAAAAGGGATTATGTGGAAGCCTCATGTATCGGATCTGAATGGCATTTTG
CACACCTACAGTGTGAAAAACGAGACTGTGGTGTCCCACCCATTATAGCGCAAGCCAAAGTGGTATACAA
TACCTCTACTTACGGAAGCCGTGCTGAGTTTCAATGTGCTCCTGATACCACATCCTCAATAGCAGAACCG
GCTTTAGTTTGCGGCACTGTCAACAATAAAACGGTCTGGTTACCGCAGCAAACTCCAAGATGCAATCGAC
ACTGTTACTTGTTCACTGTGGACCAGGGTGAGGTGGTTCTCTTGCACAAACCAAACACAAGTCAACAACT
ATTAATTCCCATCACTGCGGATTCTTATGAGAGCATCGCCAAATCAGGAAGCCCTGGTGGTTTGCCGTCC
AGTGCTGGAATTATTTTACCTGGGGGACGAGTTCGTCATAATTCTCAACTGAATGTCAGTTGCCAATCAG
GCTATCAACTGGCTCAGCTCAAAATGTCTGTTACCACATGTAAAGATGGCGTTTGGAGTATTCGAAGCAA
ATGTGTACCAGCACGATGCCCACGTTTGGTTGTTGACAAAATGATCAGCATTCAGATGAAACCTTCCACG
CTACCTAATGATGGACAGCAATTCACGAATGAAGCTGTACAAGGTACCCAAGCTTTCTTATACTGCCCCA
AAGGATATCACATTCAAGGTCCGTCGGTTGTTGTTTGTCATGAAAGTCATTGGCTACCTTCGACTGATGC
TCGGTGTGAAAGATCAATCTATCCCGTATTACCAACAGAATGGCTTTATCGCTTGCCGTGAATAAGGAGT
AAATTGTTATGTTCAGGGTAACGCGCTGGACGTGAAAAACCCATTTAAAAACTGTAATGACCATTAGAGC
AAGAACAAGCCATACTGAATCATGTACAGTAAAATAAAGTTACTTGATGGCTTAGCATTTGCATCGGCCT
CGCACCCTGTACAAACTCACACGCAACGTCAACGTCTCAGTACGTAATCTGATCATATAAATGTCGTTTC
TGTTTTCTTTGTTTCCCTCATTGTAACTTCTCTTGGATAAAGTGCGTGCAAGCAAA
>maker-scaffold10x_284_pilon-snap-gene-0.104-mRNA-1 
ATGGCACAAGAATTCGTTTTCCCCGTAAACGAAGAGTTTCAGACAGTATCCGCTGATGGAACAAGTTTGC
GGGGTATTGTTGAAAAGATCAGTGACACAAAACTGACTTACACTCAAAAACATCCCATTCTTCGCGTAAC
CGCAACAAGCGAAATTTTGAACAAGGCAAATATACTGACTATCAATTTCTTGGGGAAAAAATCTACCTTC
AAATTCCAGAAAATTTGATTTTTGTTTCGCTTAGACACAGCTCTTTCCTTTCGTTTCTGTTCTTTTCAAT
CACTTGCGATTATTTATGTTGTCATCATTCATCTCTCAACCGTAACCAACTGCGAATGGACTACCTTATG
TGACACACTTGGTTTTAAAAAATATTCTTTTATTAAAATCGATTTTTTTTTACAATAAAAGCTTCATTTC
AGTCAATCCAGTAACTTTGATAAGGCATTCAAAATTTCGGGTTTTGTGTTTTTATTCTCACAGGAATTAT
TCGTCTTAAACCACTTTTCAACGGATAATTTCGAATGAGTTGCTCAATGATTGAATAATCATTTCTTGTT
CTATTTGCAAACACTTTCTATTCCCTACGTTCCGAGTGGAAGAAAATGCTAAGTCGCTC
>maker-scaffold10x_284_pilon-snap-gene-0.118-mRNA-1 
ATTTGTTTTTGCATCGTACCCAGGGCTTGTGCTAGGCGAAACTCTGAGGTAATGCCCGGCAATAAGGATA
AGAAAGGATGTACGACCAAATATTGCATCATTTCCAAAAGACTTACTGGAAAGACGGCTATCGTGACCGG
TGCTAACACCGGAATTGGTTTCCACACCGCTGGCGAGCTGGCACGTCGTGGAGCTCTTGTAATAATGGCA
TGCAGAAATGAAGAGCGAGCTAAAGCTGCCAAGACTAAGCTACTATCGTTGTATAGTGAGAGTAACGCAG
ATTGTATGAAAACAGATGTGGCTGACCGACGTGTGGTGGATTCCTTGAAACCTATCAAAGCCGATCAACT
CATCGTTGAAACACTGGATTTGGGCTCGTTAGAATCTATCAGGCAGTTTGCCGCAAAGGTCGTTCAAAAT
CACCCGAAAATTGACTACCTCATCAACAACGCTGGTCTGGCGCTAGACAAATATTCTACCACAAAAGATG
GATTTGAACAAACTATAGGTGTCAACCACCTTGGGCATTTCCTACTCACTGAACTTCTGCTCCCCGCGAT
CAAAGCAGCTGCACCTTCTCGAATCATCAATGTGTCCTCCATGGCACACAAATTTGGTCAGTTAATTAAG
CCCGACCTGCAGTTGTCAGAGGAGGACTATGACCAGATGCGTGCATATTACTCTTCTAAATTGGCCAATG
TGATGTATGCAGTGGAACTGAGCAAACGCCTAATAGGAACCGGTGTCACGGTGGTCTCGGTTCATCCGGG
AATTGTGGATACGGAATTTCAAAGAGATATCAAAAGTCTTCGAACGCGTCTAATGTTTGGTCTGCTCAGA
CCGATGACCATCAGCGCTTGGGAAGGAGCTCAAACCACTTTGTACACAGTTCTGATGGACAGTCCAACTC
CTGGTGGATACTATTCTAACTGTGCCCTGAAAGCGGCAAACCGTCTAGTGAACGACGAGCGAGAACGACA
ATGGCTTTGGGAAAAATCATGCGAACTGGTTGGACTGCCAAAGAATTGATACCATCACGTAGCACTTGTA
CTCTTCTGTGCCTAAATATAGAACAAAGCACGGGTTCACAATACCACCTATCTAACGGAAAGCTGCTTGG
ATTTTTAATTTGCACAGTTTGATCCCCCGCTTATAAATGTGGAGTTGAACATCACTTCCATTCGTGCGAA
ACCTTTTCCACCTCCGAAGTAAATATATATAGTGTCAATTGTTTGTTATAGCTGCTGTGCAGAGTGTGC
>MSTRG.10361.2 
ATTTGTTTTTGCATCGTACCCAGGGCTTGTGCTAGGCGAAACTCTGAGGTAATGCCCGGCAATAAGGATA
AGAAAGGATGTACGACCAAATATTGCATCATTTCCAAAAGACTTACTGGAAAGACGGCTATCGTGACCGG
TGCTAACACCGGAATTGGTTTCCACACCGCTGGCGAGCTGGCACGTCGTGGAGCTCTTGTAATAATGGCA
TGCAGAAATGAAGAGCGAGCTAAAGCTGCCAAGACTAAGCTACTATCGTTGTATAGTGAGAGTAACGCAG
ATTGTATGAAAACAGATGTGGCTGACCGACGTGTGGTGGATTCCTTGAAACCTATCAAAGCCGATCAACT
CATCGTTGAAACACTGGATTTGGGCTCGTTAGAATCTATCAGGCAGTTTGCCGCAAAGGTCGTTCAAAAT
CACCCGAAAATTGACTACCTCATCAACAACGCTGGTCTGGCGCTAGACAAATATTCTACCACAAAAGATG
GATTTGAACAAACTATAGGTGTCAACCACCTTGGGCATTTCCTACTCACTGAACTTCTGCTCCCCGCGAT
CAAAGCAGCTGCACCTTCTCGAATCATCAATGTGTCCTCCATGGCACACAAATTTGGTCAGTTAATTAAG
CCCGACCTGCAGTTGTCAGAGGAGGACTATGACCAGATGCGTGCATATTACTCTTCTAAATTGGCCAATG
TGATGTATGCAGTGGAACTGAGCAAACGCCTAATAGGAACCGGTGTCACGGTGGTCTCGGTTCATCCGGG
AATTGTGGATACGGAATTTCAAAGAGATATCAAAAGTCTTCGAACGTTTCGGTGCCATTTAAAATTGGAG
TTAACCTCTAGATTTCACATTACATATGAAAACACTAAAATCGTCGCACAACGTTTAAACCAATTATACA
AACGTCTAATGTTTGGTCTGCTCAGACCGATGACCATCAGCGCTTGGGAAGGAGCTCAAACCACTTTGTA
CACAGTTCTGATGGACAGTCCAACTCCTGGTGGATACTATTCTAACTGTGCCCTGAAAGCGGCAAACCGT
CTAGTGAACGACGAGCGAGAACGACAATGGCTTTGGGAAAAATCATGCGAACTGGTTGGACTGCCAAAGA
ATTGATACCATCACGTAGCACTTGTACTCTTCTGTGCCTAAATATAGAACAAAGCACGGGTTCACAATAC
CACCTATCTAACGGAAAGCTGCTTGGATTTTTAATTTGCACAGTTTGATCCCCCGCTTATAAATGTGGAG
TTGAACATCACTTCCATTCGTGCGAAACCTTTTCCACCTCCGAAGTAAATATATATAGTGTCA
>maker-scaffold10x_284_pilon-snap-gene-0.105-mRNA-1 
AGACAGAATTTACCGTTCGAAGACTTTTGATATCTCTTTGAAATTCCGTATCCACAATTCCCGGATGAAC
CGAGACCACCGTGACACCGGTTCCTATTAGGCGTTTGCTCAGTTCCACTGCATACATCACATTGGCCAAT
TTAGAAGAGTAATATGCACGCATCTGGTCATAGTCCTCCTCTGACAACTGCAGGTCGGGCTTAATTAACT
GACCAAATTTGTGTGCCATGGAGGACACATTGATGATTCGAGAAGGTGCAGCTGCTTTGATCGCGGGGAG
CAGAAGTTCAGTGAGTAGGAAATGCCCAAGGTGGTTGACACCTATAGTTTGTTCAAATCCATCTTTTGTG
GTAGAATATTTGTCTAGCGCCAGACCAGCGTTGTTGAGCCGGAGGTAGCTCAATTTTTAGGATCTTATGG
CTATTTCGAGGTGTGATTCCGCTCATTGTTGAAACACTGGATTTGGGCTCGTTAGAATCTATCAGGCAGT
TTGCCGCAAAGGTCGTTCAAAATCATCCGAAAATTGACTACCTCATCAACAACGCTGGTCTGGCGCTGGA
CAAATATTCTACCACAAAAGATGGATTTGAACAAACTATAGGTGTCAACCACCTTGGGCATTTCCTACTC
ACTGAACTTCTGCTCCCCGCGATCAAAGCAGCTGCACCTTCTCGAATCATCAATGTGTCCTCCATGGCAC
ACAAATTTGGTCAGTTAATTAAGCCCGACCTGCAGCTGTCAGAGGAGGACTATGACCAGATGCGTGCATA
TTACTCTTCTAAATTGGCCAATGTGATGTATGCAGTGGAATTGAGCAAACGCCTAATAGGAACCGGTGTC
ACGGTGGTCTCGGTTCATCCGGGAATTGTGGATACGGAATTTCAAAGAGATATCAAAAGTCTTCGAACGC
GTCTAATGTTTGGTCTGCTCAGACCGATGACCATCAGCGCTTGGGAAGGAGCTCAAACCACTTTGTACAC
AGTTCTGATGGACAGTCCAACTCCTGGTGGATACTATTCTAACTGTGCCCTGAAAGCGGCAAACCGTCTA
GTGAACGACGAGCGAGAACGACAATGGCTTTGGGAAAAATCATGCGAACTGGTTGGACTGCCAAAGAATT
GATACCATCACGTAGCACTTGTACACTTCGATGCCTAAATATAGAACAAAGCACGGGTTCACAATACCAC
CTATCTAACGGAAAGCTGCTTGGATTTTTAATTTGCACAGTTTGATCCCCCGCTTATAAATGTGGAGTTG
AACATCACTTCCATTCGTGCGAAACCTTTTCCACCTCCGAACGTGGAACCCGGCCCTTTCCAACCACTTC
GACCCACATGTCTTCCCTTTCCTTCCACATGTTGAACCCGGTTACCCTGTCTCCGTTCACCTACCGATTT
CCCCATGAGTGTACTCTCTCAGTGGACCGAATTTCCATTACGCCCAGTCCAGGGGCTTCCTAGATTTTGT
GCGTTACATGTGCTCGACCTTGTGTGACATGTTTGCCTCCGTTCTTTGTCGGTTTTCTCACCCGCACCGA
ACGAACTATATTTGTACTTTCTTACCATGCCAAAGATCACGCCACATCTGCGTGAGGGTCTAGGTCAAGC
GTGCGTGCGTGCAATCCTCTTGGTCCTCATCTGAACTGATTCTCATGGTCATATCTCTGTCCATTCGTCT
CATGTACGCTACTTGTTTTCTCTCTCTGAATATTCGATTGTTCTTGTTATAAAAGTTGAATTTCACCCTA
TCCAATAACTCAGTCTCGTATCGCTTGGCATACGTTCCTTGCCAGACCCTTCGGACAATTTCATGTTCAT
TCCCGGACGCTTGTGACTGAACCGTCCCATAAAATTGAGTTCGACTACTGAAGGCGATACCACATCTGGA
TCCAGAAGACCAGCACAAAGT
>MSTRG.10362.2 
CAATCCAATTTGAACGTGGCAAACTTTATTCGAGAGGATGAACTTCATTGGTGATCATTTTCATCATACT
GCTTTTGTCCCGGCAACATTCATTGAAATGATCGCAGTGAAAGTACAACATCGGGGGATATAATATCAGT
CACACTGCGCTGTCCACGGAAAATTATAAGTCGAATTTTCGGTTACCATAGGTAACCTTTCTCAAGGCAG
TTTTAAAATCAGTCCTTACGAAAAGCGACCCACGGTAACCGAGATGTCGACTTATATTTTTTCACCTATA
ACGCCGTGTTACGGACTTTATATCTTCTTGTTTAACACATCACCTGGAGCATTGTTTTTTTCGATACAGT
CCGAACCTACTTCGGCCCTGACACGCTGAAAGTACAACATGGCCTGCTGATCTACATGTTTTAGTGCAGC
ACACAGACTGGAGTATAGTTGGTCTTTTCTTTTTTAAACCTGGTTTTATCGTGAGAATCTTCAGGCAAAG
CCCTCAGTCTTGTTATTTCAATTTGATTAAAAGATTCGCACACTGCTTTGAGTAAAATATCATAATTTAA
ACGATTTCAGAGTAAAGCTCAGACCTCCATTCAACGGGAATCCAATTTCATTTGTTGCACATAAATTGAA
CGCATCTTGTTTTTCTCCTATTCAAGCTCATTGTTGAAACACTGGATTTGGGCTCGTTAGAATCTATCAG
GCAGTTTGCCGCAAAGGTCGTTCAAAATCATCCGAAAATTGACTACCTCATCAACAACGCTGGTCTGGCG
CTGGACAAATATTCTACCACAAAAGATGGATTTGAACAAACTATAGGTGTCAACCACCTTGGGCATTTCC
TACTCACTGAACTTCTGCTCCCCGCGATCAAAGCAGCTGCACCTTCTCGAATCATCAATGTGTCCTCCAT
GGCACACAAATTTGGTCAGTTAATTAAGCCCGACCTGCAGCTGTCAGAGGAGGACTATGACCAGATGCGT
GCATATTACTCTTCTAAATTGGCCAATGTGATGTATGCAGTGGAATTGAGCAAACGCCTAATAGGAACCG
GTGTCACGGTGGTCTCGGTTCATCCGGGAATTGTGGATACGGAATTTCAAAGAGATATCAAAAGTCTTCG
AACGTTTCGGTGCCATTTAGAATTGGAGTTAACCTCTACATTTCACATTACATATGAAAACACTAAAATC
GTCGCACAACGTTTAAACCAATTATACAAACGTCTAATGTTTGGTCTGCTCAGACCGATGACCATCAGCG
CTTGGGAAGGAGCTCAAACCACTTTGTACACAGTTCTGATGGACAGTCCAACTCCTGGTGGATACTATTC
TAACTGTGCCCTGAAAGCGGCAAACCGTCTAGTGAACGACGAGCGAGAACGACAATGGCTTTGGGAAAAA
TCATGCGAACTGGTTGGACTGCCAAAGAATTGATACCATCACGTAGCACTTGTACACTTCGATGCCTAAA
TATAGAACAAAGCACGGGTTCACAATACCACCTATCTAACGGAAAGCTGCTTGGATTTTTAATTTGCACA
GTTTGATCCCCCGCTTATAAATGTGGAGTTGAACATCACTTCCATTCGTGCGAAACCTTTTCCACCTCCG
AAGTAAAAATATATATATTTGCCAA
>maker-scaffold10x_284_pilon-snap-gene-0.119-mRNA-1 
ACTGGTGGCGTGCAACGACGAAGTTTTGCGAGGTGGCGGATTGACGTGTATCGGGAAATTATTTCCTGAT
GCTTTTGAGAAGGCGGACTCCATGGCTTTGGATTGGATCTGGGAGCATAATGTGCCGGTCGACTTGAGAA
GCACAACTGAACTTTCACCAGTTCATTATGTATTGGTCAACAATGAAGAGCTGACTCTTTATACTAACAA
CAAAACTGCACATGATATTATCAATGCCTTGATGAACTTCAAAACGTCTGCCGCTGCTCTGTTCCGATTC
GTATTCTCCCGGGAGACGGGTCAGTCAATTCGTCGGAGATAAATTTCAACCATATCCATTTGCTTGAATA
ATTTTACTTCAAATGAAAGCAAACATACAGCCGATTGAGATTTTTAAAATCAAATGTAACTTGCCAGACA
AGGCTTCCGTTTGACCTTCGAATGCTGACGCATCATTTATTGTTGTTTTCCTCTAATCTTCTTTTCCACT
AAGAATATATCCTGATTCAATATCCGGCCCTTTTTCTATTTCGTTGCCAGTTAGGCACACTCGATCTAAT
GGTTGCTTTATCGAGTCAAAATAATATCATTCATGGGATTTACCCTATCCGATTTCGTTACTGGACCTGT
TACATTTGGAC
>trnascan-scaffold10x_284_pilon-noncoding-Pseudo_CAC-gene-0.72-tRNA-1 
GCCTGGATAGCCTTGTGGTTAAGGTGTTCGATTCACAATCGTTCACCCCGGGTTCGAGTCCCCGTGGGGG
CT
>MSTRG.10363.1 
ATCGTGCTGAGGCTGGTAGAGCAAAGCTGTTGTCTTTGTATGGTGAGAGTAATGCGGATTGGATGAAGAC
GAATGTGGCTGATCCGTGTGTGTTGGAATCACTGCAGCCTATCAGAGGTGATCAGCTCATTGTTGAAAAT
TTGGATTTGGCTTCGCTGGAATCCGTTAGACTGTTTGCTGCCAAAGTCACTCGAACGCATCCTAAAATTG
ACTTCCTCATAAACAATGCCGGCCTATTATTGGATAAATATTCTACCACAAAGGATGGATTCGAGCAAAC
TGTCGGTGTTAACCACTTGGGACATTTCTTTCTTACTGAACTGCTCTTGCCCACACTCAAAGCAACTGCA
CCATCCCGAATCATCATTGTTTCCTCTCTGGCTCACTATTATGGTCACTTGTATAAGCCTGATCTACAAA
TGACTGAAGCGAACTACAATCAGATTTCAGCTTATAATTCTTCTAAACTGGCAAATGCCATGCATGCGGT
GGAACTGAGCAAACGTTTGGAAGGAACGAATGTAACTGTGGTCTTTCTTCATCCGGGAGTTGTGGAGACA
GAACTCCAAAGAGATATAAACAGCATTTCAGTGGGCTTGCTTGCTGCAATGTTCAGACCATTTGCAATTA
ACGCTTGGGATGGTGCTCAAACCACATTGTACACCGTGTTAATGGATAACCCAACGCCTGGTGGATACTA
CTCAAATTGTGCCTTGAAAACGCCGAACAAACTGGTGAACAATGAGCCAGAAAGAAAATGGTTTTGGGAG
AAATCTTGTGAGCTTGTTGGAATTTCAAAATAATAGCGAGACCTTGTTTGATAATTCGATCTTTTCAAAC
TGACCAAACCCCATTCGAGTTTAACAGACAAATCCATTTTGATTCACGTAGCATGAAGAGTTGCAGTGAA
TGCAGGTTGGCATTATTCCTAACCGTTACCCAGATTCCTCTACTTCAATCCAATGTGCAACGCCATGTGC
AAACGGAAATTCTCTTAAACGTGATTTCCTTCCCCCATCCTCCCCAATCTCGTGACCGCACTATTGCTTT
TGGTTGGTTATAACTGTTATTCTTGTTGGCCCTGTTTTTATGTTTGCACTGTTTCCGTTGTAGTAGTAGT
TTATTCCACAGAACACTCGACTATTTTGCTCAATAGCGAAATAGACTATCAGACACCAG
>maker-scaffold10x_284_pilon-augustus-gene-0.136-mRNA-1 
CTCGTATCGGGTTTAACGGTTCCTTCACTTATAGCTGCGGTGACATATACATTGACAGAACGGACCGCTG
CTTGGCTCCACGAGTATAGGAGGGCAAAGCCAAAAGCTTGGATACGTCAATGTCGCAGTCCAATGCATCC
ACGGAGAATGACGTCAAATCTCTGGCTTCTTCAACTGCGAAACACCTAATTGCGTCAGGTCAAAAGGGTG
ACCTAACCAAATCCTTCACAGTGATGTTGCGCCATCTCAAATCGAAGCTGCTGGCATTCGGTGAAGAGAT
GCTTATTTTGATACCACAGTCGGCGCCTTGTGCACAAATATGTTTGAAGCAAAATATTTGTTTGCCTTGG
CACTAACAGAACGGTCCTCTTCCTACTCTGCCGAAAGCACTCTATTAGCTTTCAATGTAAGCCATTCGGT
AGGATTACTTTTTTCTCCCTGTATGGTATATAAACCGAAATGTTTTAAGTCCGCGGCAGACAAGAGCAAA
CAAAATGCTTGCATCTTGCGATTTGTCTTCTTTCTGTCCTCGTAATTTTGATAAAAGAAACCCATTGGTT
TAAATTCTCAGGAAAAAAGGTTCAGGTATTTTCACGAAGCAGTTACTACGTATCTTACATACTCCCGAGC
ATACTTGTAAGGTGGTTAGAGGTTCGAGCACTAATATTGAATAAATAAAATGCCTCGTATCTGAAGAAAG
TAAAATGTCACTAACTTATCGTCGGTAAAGTGTAATTTCGAAGTCATTAACACGTATTTGCTGGGCGATC
ATTCTCGGGTTGAAGCCACAGCACTTGCCACAGAGGCATCACCAGTCTGTCTATATGCTTTCCCCTGAAA
ATGTAATAAAAGATTTTCAGTACATCCGAGATTCACATGATTGTTGTATGCAAAAGTGAAGTGAATTTTA
GAAAAATGCAACCACAAATAATCTTCTGTCTCACGAATAGATACTTTGGTCAAACTTGTACCAACATCAA
CTGAGTACGTTTTCACCGAAACCATTGAGGAGTTTTTTTTACTGCTTGATAGATCAAAGGAGTCTGACCG
GCAAAATGGTGCTAGATTTCTTCAAATTGAGGCAAGAATGTGAAAAAGGCATCACACAACTTCGTGACAC
GTTCGGATATACACACATATTAAAGGGAATCATGGTCTGTGAAGCTTGACGAGCCACACCGGCAGAGCGA
AAATTACCTGGTTGGGCTAAAGTTCTTGAGATTGTTTTTCGGTACTCACAAGGATATCTCGACATCAGTG
TGTCGGTTCTAAACGTTGCACACCAGATAGAATTACTTCCTCACAAACGTTTTAAATAACTGCTGTTTCG
TCTGGTTACAGCCATATGTTTTTCCTATTTAAAACAACCACTTGATATTCCCGTTATAAACGACTTATCC
AATTAGCCAAGAGTTCGTATGCAGACAGGCGACCAAAAGCGTAACCGGACCATTTCATGATAGGTCGGTA
AACGGAGCACAACAGTATCAGACGAACCAGTAATTATCTGTTGTGTGTTATTCAGTTATGGTTTATGGTC
TGCGAATGAATGTATACTGACACACAATTCACAATTGATCACATTTGCCTGGGCTTGTATGAGTGCCGGA
ATACATTAACGGAACAATGCCAGACACCAAAGGATTAATCACAAAACGTTGCGTCATTTCTAAGCGACTC
GATGGAAAGACAGCTATTGTCACTGGAGCTAACACTGGAATTGGTTTCCACACTGCCGGAGAGTTGGCAC
GTCGTGGGGCTGTTGTAATTATGGCCTGTCGAAATAATGATCGTGCTGAGGCTGCAAAAGCGAAGCTGTT
GTCTTTGTATGGTGAAGGTAATGCGGATTGGATGAAGACGAATGTGGCTGATCCGTGTGTGTTGGAATCA
CTGCAGCCTATCAGAGGTGATCAGCTCATTGTTGAAAATTTGGATTTGGCTTCGCTGGAATCCGTTAGAC
TGTTTGCTGCCAAAGTCACTCGAACGCATCCTAAAATTGACTTCCTCATAAACAATGCCGGCCTATTATT
GGATAAATATTCTACCACAAAGGATGGATTCGAGCAAACTGTCGGTGTTAACCACTTGGGACATTTCTTT
CTTACTGAACTGCTCTTGCCCACACTCAAAGCAACTGCACCATCCCGAATCATCATTGTTTCCTCTCTGG
CTCACTATTATGGTCACTTGTATAAGCCTGATCTACAAATGACTGAAGCGAACTACAATCAGATTTCAGC
TTATAATTCTTCTAAACTGGCAAATGCCATGCATGCGGTGGAACTGAGCAAACGTTTGGAAGGAACGAAT
GTAACTGTGGTCTTTCTTCATCCGGGAGTTGTGGAGACAGAACTCCAAAGAGATATAAACAGCATTTCAG
TGGGCTTGCTTGCTGCAATGTTCAGACCATTTGCAATTAACGCTTGGGATGGTGCTCAAACCACATTGTA
CACCGTGTTAATGGATAACCCAACGCCTGGTGGATACTACTCAAATTGTGCCTTGAAAACGCCGAACAAA
CTGGTGAACAATGAGCCAGAAAGAAAATGGTTTTGGGAGAAATCTTGTGAGCTTGTTGGAATTTCAAAAT
AATAGCGAGACCTTGTTTGATAATTCGATCTTTTCAAACTGACCAAACCCCATTCGAGTTTAACAGACAA
ATCCATTTTGATTCACGTAGCATGAAGAGTTGCAGTGAATGCAGGTTGGCATTATTCCTAACCGTTACCC
AGATTCCTCTACTTCAATCCAATGTGCAACGCCATGTGCAAACGGAAATTCTCTTAAACGTGATTTCCTT
CCCCCATCCTCCCCAATCTCGTGACCGCACTATTGCTTTTGGTTGGTTATAACTGTTATTCTTGTTGGCC
CTGTTTTTATGTTTGCACTGTTTCCGTTGTAGTAGTAGTTTATTCCACAGAACACTCGACTATTTTGCTC
AATAGCGAAATAGACTATCAGACA
>maker-scaffold10x_284_pilon-augustus-gene-0.151-mRNA-1 
AAAGACTTCTGATGTGCTACTCAACCGCGACATTCGGAGGATGGATTAATCAAGAAGACACTCAAAATAG
GTTCAAAATTACTGAACTTGCACATAATAATTGAAGTTTCTATGTGTTCCAAAAAGCCTAATATAACTGA
TTGTACCCCATTCATTACTGATAGCTTCAAAAGGCCTTTTGAATGAAATTATTTCAACCATGAGACCGGA
AAAGATTTACATATTTACTCGTAGTCAGACTGATGGTGAGGACTTGGCTAAAATGCGCAAAAATTGACAA
GAACATTTCTCTGATACTTTGATCTAAATGAATCAATTACAGAATGTCAATGACACGAGGATGCATATCA
CAGCTGTGAACTGTCCACTGTGAAACACGCTCGTAGCAGTACTTGCATGCTTCCCGTGCATTCACCCAGT
TAACCGATAAACAACCACGACCCGCATTCTGCAAATCAATCTTTTGGATTGGCAAAAGAGATTGATTCAA
TAGCACAAACAGAAGACTGGCACACACACCGCATTAACCCCTTGTAGCTTCAAAAACGATTTGATGCACG
TGATCGATCTCTCCTCTCAAGGTTTATTTGATCTGGCAAATGGACGACCTAACCTAATTTTGCCAGTCAC
ACGTTCCACTAACAAAACAATGCCAGACACCAAAGGATTCATCACAAAACGTTGCATCATTTCTAAGCGA
CTCGATGGAAAGACAGCTATTGTCACTGGAGCTAACACTGGAATTGGTTTCCACACTGCCGGAGAGTTGG
CTCGTCGTGGGGCTGTTGTAATTATGGCCTGTCGAAATAAAGATCGTGCTGAGGCTGCAAAAGCGAAGCT
GTTGTCTTTGTATGGTGAGAGTAATGCGGATTGGATGAAGACGAATGTGGCTGATCCGTGTGTATTGGAA
TCACTGCAGCCTATCAGAGGTGATCAGCTCATTCTGGAAAGTTTGGATTTGGCTTCGCTGGAATCCGTTA
GACAGTTTGCTGCCAAAGTCACTGTTACACATCCGAAAATTGATTTCCTCATCAACAATGCCGGTCTAGC
ATTAGACAAATATTCCACTACTAAAGATGGGTTCGAGCAGACCATTGGTATCAATCACTTGGGACACTTC
CTACTCACCGAGCTGCTCTTGCCCGCACTAAAAGCAGCAGCACCATCTCGAATTATCATAGTTTCTTCTC
TGGTTCATTACTATGGTCAGCTGTACAAACCCGATCTACAAATGACTGCACAGAACTACGGGCAGCTTCT
CGCATACAGCTGTTCCAAACTGGCCAACGTGATGCATGCAGTAGAACTGAGCAAACGTCTGGAAGGAACT
GAAGTAACTGCGGTCTCACTTCATCCGGGAGTTGTGAAGACGGAAATCGTTAGAGACTTCCAGAGTATTT
TATTTGGCATGGTGCATGCAATGGCGAAACCTTTTCTCCCTGACGCTTGGGATGGAGCTCAAACCACGTT
GTACACCGTCTTGGTGGATAAGCTAACGTCTGGTGGATACTATTCAAACTGCGCCTTGAAGATGCCAAAC
AAAATTGTGCACATTGAACAAGAAAGACAGTGGCTTTGGGAGAAATCTTGTGAAATTGTTGGACTAACGA
AACGCTGACATGAACATTCCATTTATATGTTGATTCACTAGAATTGATCAAACCTTATTCTAACAGAAGT
AACAGATCATTTGTCATTCACGTGACATGAAGGGTTTTGCTGAAATCAGGTTTCTCTAACTCCTGACAGC
TGAAATTTGTTCTGTTTCTCAAATATGGAAGCATGATTAGCTTTGCACTGAACATAGCTAGTGGATTGCG
AAAGCATTTTGCCGGTTCAATGAAAAAGGGTTCAAATAGTGACGGAAATGTTTTGCCCCAGTGAAGAAAA
AATTGGCCATTAATATTAGTACGAAGGTAAGTCGTATCATCAGAAAAGCCCAAAGTTAACTCCATCAGAT
CCGATGATCCATCTTGGCTGCGTACGTTTTATTGAGTTTTCCATTGACCTCGTTTTTGACCCACTTCCGG
TTTTTCGCGGATTGTATGCCATCGGTTCGAATTCGCTTCCCCGTTGTGTTCATTTTGCTTTCCGTGTTTC
CTCGTATGGACATCACTTCGATGCCAGGATATATGGAAAACACTACTGCATCTGTCTGTGGACACGAGTC
TTTTCTCTGTCTTCAAATGAGGGTATTTCGTTCGTGTTTCGCTTTGAGACCTGATAGAACACGCTTTCCG
AGGTCTCTAGCCGAACAGCTTTTGTAGACCTCGTACGACAAGCTTCCTAAAAACCATGGAGCATCTTTTC
CTGTTCATTGACAAGATCTTTCTGGAACGTTTTGAACCTGTATCCCCTCCTCGTCCTTCATTCAGTACTG
ACAGGTCCTCGGCAGATTTCTTGCCTAATAATAATAGTGGTTTCACGGATGATCTCATTACCTTGGATTC
CTATAGAATGTAACTGTTCGCTTCTTCAACGGACTCAGTATTATACGTGTCTGTGACTTTACCTTCATTT
TCCACGATGGCATCTTACAAATCAATTTTTGAGGTCGTGCTATAGCTATGGAATATAGAGTCAGAAGATG
CTTGTTAGTCTCTCAAAATGCTTGAAGATG
>maker-scaffold10x_284_pilon-augustus-gene-0.137-mRNA-1 
TTTATTGTTTATTTGCGCCCGTACGGCTGGTGTATACTACTGCGTTCAATACAAGTGCTGTTCTACTACT
AACCTGCTCACGTTTGAACACAACACAGTAGTACCTTTGGGAATGCGTTTAGTTTATGATCTTTCAATGA
GCAGCAAAATGAACGAATAAACAAGAGCTCCGGGGCGAAATTCATGGACAGTTTAGTCACCCAGGTTCAA
AGCTGCCGTACGTAAACGGTCACTTTCATTGGCGAAACTGAGCAATACAGATGGCTGTACAAAGTTGACG
CACATTGATTGGACCGTCCGTCCCAACCAGTAGGCGCCGTGAAATGATGCGATGGTTTGCGAACCTTACG
GTTCGAAGAAGACTTGTGTCAATACCGGATTGCATCAACGGAACAACGCCAGACACTAAGGGATTCATAA
CAAAACGTTGTATCATTTCCAAACGTCTCGATGGAAAAATAGCTATTGTGACTGGAGCTAACACTGGAAT
TGGTTTCCACACTGCCGGAGAGTTGGCACGTCGTGGAGCTATTGTGATTATGGCCTGTCGAAATAGAAAT
CGCGCTGAGGCTGCAAAAGCGAAGCTGTTGTCCATGTACGGTCACAGTAATGTGAACTGGATCAAGATGG
ATGTGGCTGATCCGTGTGTGGTGGAATCACTGAAGCCCATCCATGCCTATCAACTCATAGTGGAACATTT
GGACTTAGCCTCGCTGGAATCCGTTAGACAGTTTGCTGTCAAGGTTGCTCAGATGCATCCAAAAATTGAC
TTCCTCATCAACAATGCCGGTCTGGCGTCGGATATTTATTCTACCACAAAAGACGGGTTTGAGCAAACTA
TCGGTGTCAACCACTTGGGGCACTTCCTACTTACCGAACTACTCTTGCCCACACTCAGAGCAGCAGCACC
TTCTAGAATCATCATTGTTTCTTCTGTGGCTCATTATTGTGGTCGATTGTTCAAACCTGACCTACAAATG
ACTGCGCAGAATTACAAGGAGATTTCGGCCTACAGCTCATCAAAACTTGCTAACGCAATGCATGCAGTAG
AACTGAGCCATCGTTTGGAAGGAACGAATGTATCTGTGATCTTTCTTCATCCAGGAGCTGTGAAGACAGA
AATCCTGAAAGATTTCAAAAGCGTTCCCGTCCGCGTATTTCATACGGTGTTCAGACCACTTTTTGTCAAA
GCTTGGGTCGGCGCCCAGACCACATTGTACACAGCCTTGGCCGATAACTTAACGTCTGGTGGATACTATT
CCAATTGCACGTTGAAGACACCGAATAAACTAGTAAACAATGAAACAGAAAGGCAATGGCTGTGGGAGAA
ATCTTATGAACTTGTAGGACTTACAAGTAATTACCCCACGAAAATTCCACGGCTATTTTGATCTATCAGA
ATTATGTAAACCTCATTCACTTTGAATTGCCAAATTATGTTTGGTTTACGTAACGTGAAGGATTACACTG
AGACCAATTTCCCATTATTCCTAACAGTTGATCTTTGTTTCACTACTTCGAATGTGGTCCTACGATCAGC
TTTGCATCTGAACATAACTAATGAATGTGCATTGCTTTTGATGGCCCAGTTGAAAAATGTCACAATATTT
CGACTGAACTTTCAGTTCATTTTGTTATCTGTACATGTATATGTATCCTGCTCTCGTGATATCATTTCTT
CACAACTCATTCGAACACTGGTTGAAAAGAATATACAACAATGGAACAAAAACCTTCAGTGTATGAGCCA
AGATTAGTGGATAGTTAAGTCATTGATCTTTCCCACTCTCTCTGTCTTTGTTCGTCAACGTGCGAGTGAA
CTGCGGAACAGGAGAATTCTCATTAATTTAATACGTGACATTTACTCCGAAACTAGGAAAGTTATTCTCG
GGTGAGAGTAGCAGGGAGATAAGTCTATGGGAATACCAGCAGCAGACCTTCATCAGTCGGGGATTGCACG
GTAATTCGGAGATTGGTTGGCAATAAACGTCCACACTTTGGCCAAAGAACTTGTTCCATAATTGAAAGGT
TCAGGAGAAAGACTATCCGGACTCGAGGCAGAGGATACTTTTGCTTGGCACAAGATTTTAAGTATATTTC
TATTAGGAAGTGACTCAAGTGCAATATTTTCGGTAAACAAGCAGGAAACTGAGGTATCAGTTGATGAGTG
AATGAATGAAAGTGCCGCTGAGTACTTCAACTTCAACATAAGGGCTTGCATGTAGCATTCTCTGTCCATA
AAAACGTTTGAAGCCCTTTCACACGGTGTTATCAATTATGATCCTCAGGAGTTGGCTCGCACATAAAGCA
CCAGGTATTCAGCCTCCTATTTTATCAAATC
>MSTRG.10365.1 
GTCTGGCGCTAACCGACGCGGCCTACTGAACACTGGGGGTCCCTTGGTATCGATATGGTAAGTGACACTG
GTCGTCACTGCTGGGAGAGGTCCGGCCTGCCGAAACATGGCCGGATAGGCGGCGATGAGTTCGCCATAAG
GTTGGTGTGCCGGTGGTTGAACGTAAAAGGGCGTGACGTGATTCACTCGCGAATTATGACCCGCAACAGC
GAGAGTGGTCTGACGATCCACCACTCTGCGGCGCCGTGCATCAACTAGCAAGTCAAAGTGCTGCAGGAAG
TCAATGCCCAGAATTGGGTACGGGACGTCGGCGATGATGAATACCCAACGAAAATTACGCTTTAAGCCCA
AGTTT
>maker-scaffold10x_284_pilon-snap-gene-0.121-mRNA-1 
CGTTACACCGCCCGGGCGCTGGGTCTCTTGGGGATTTCTACACTTCTTTCTTCAACCACTATGCGTACGA
AGTTATTCTGCGTACTAAAAAACTCAGACGGTGGACGAGGTGCATTCTGCTTTCTTAACACGTCGCAACA
CCGTTGCAACAAATTATGGGTCTCATTCTGAGTCATGGACGAGCACATCAACAGATGATGGTCAACAGAC
CTGCTAATTGTCAACTGAATAAAGCTAAAGTACCCAGTCAGCACAGGGCTGAGTTTTTAGCCCCTTAAAA
TTCCCGTGGAGTCCATTATTTTTTATACAGTTAGATATGGGTATTTGCAATGAGGTTAGATTCCGAGTGG
TCTTAAACATTGAAAAAAAAAACAGTTTATCAGCCAGGTCATCCTGAAGATAATATTTGGTCCCAAAGAA
TTCGCTTGTGGGACTTTTTCGCTGCGAATCTCAGTGTTCTCCAAAAGTTTCGCCGTCCCTCTTCTGTTTA
TTAATGACCTGTCTTCAGCGTCCAACTCACTTCACCGTTTTGCTTCCTCTCTTACTTCACTACTCGCTGA
CACGTGCAGACACACCGCCAACATCGATCACGATCGTCCTGTTCTTGGTGCACCACTTGCTTCTGATCTA
GAGCGAATCTCTGCTTCGGGGTTAAGCCAACCATATCTGTTTTAATGCTTCAAAAACATCTTTCTGTTTC
ATCTCTCCTATTTCTCTCATCTGAACGTTGCCTAGAGCCCCCTTCGCTCCCCAGGGGCACTTTCCCTACT
GGGTTTATTTATAAACCTCGTTTTCGTTGATCTGTGTCCGCGGTTGCTTAGTGTGCTGCGTGTAAAGATG
ATGTTCTATTCCACGTCAGACGCTTCTTTACATCCGCTCACATTTTTCACAATCCTCAAATCTGCTCGAC
CCTCGACACTGCAGTCATATGGGACATGGAGTTTCATCTACCGCTGTTTCTCTTCTGGATCGGGTTCAAA
GAAAGGCTGTACGGGTAATCAAATCTCCCACCCCCTGGCCTTCAACCTGCGGTCACTTGCCCATCGCCGG
GAAGTTGCTCCACTATCTCCTTTCTACCGTTATTATTTTGGGTTTTACTCATCAGAACTCATTTTGGAAA
TTCCCTTTCTCATGACTTTCGTTCATCTCGTTTTGCAGACGGCTAGTCACCCGTATCAAGTCTCTGTCCC
CAGATGTCGAACTTCTTTATTTCAGTCTCCTTTTGTTCATCGTACTGCGAAGCTTTGGTACACATCCATT
CCCCGTCTTTCCAACCAATTACAGCGTTTCTGTCTTCAAAACGAGGGTCAAAAAAGTGGATCCCACTTGG
ATGTTCCCCACCTATCTTTATATCATATCCTCTGGCTATGGAGCTTACCCCTTTTACTTTAAGTCAGTCT
GGGTAATCGAAAACCAGACAAACACCAAAAAATGAACGAAAGCGAGAAAACTCCTTTTCATTAACTGCTC
CCCTATCCTGCTGTACTTTATTGCTTATGTTGTTGTGGTCGCGTTCGTATCATGCTTGATTTCAAGTAGT
TGACAAATTTAAGCGAGCAAGATAAAGCTATGAAAGTAGCAAAATGAAGCTGTTTTTTGACTGATTCATA
CATCTCTGGTGATGGTGGAGATCAACTATGTACGCGCGATCATGCTGGATCCGTTTTTACTAACCACAGG
TTTATATCCGGTCTACTTGATATTTTTAACTTTTTCTCTCATTGTTGACCAAAACAAATTTTGACCTGGC
AATCAATAACCTTTTGGTTAAGCAATTCACCGTCTTCTTTTCAGTACCCTCCGGCTGGACGATGATGCGC
CTTTTGCGTTCACGTCGTCTGATAAACCACTCTTTTCGGCACTTATCGATTTCACAAGACTCGAAATATG
ACCAAGGTCCCTCGTTCTATGTGATACCCGAAATTCCCAGAGAAACATCATTACTGCAGAAATTAACGTG
TGTAGATGAGTTGCCCAATTTTGACGGCATCAGTCCAGAACTGGCCTTCACGGGATTTTCGCGTCTTCTA
ATCGATCATCAGTTGTCGTTATCAAAACTCTCTGAACAGTTGAAAAAGAACGATGGATCAATTTCTGGTC
CCGCTCTGCTAAATCGCTTGAAAGATATACTGACACCCGTTGAACGAGTGTTTGAGGCGTTGAATTCCAT
CACTCTCTATGATAATGACCCTATGTGGGCTCTGATCAACGGTCGTTTGTTTCAGAAACTCGCCAGTTCG
CGAACGGAATACTTATGCTTGGACCCAGACATTTACAGGGCGCTTTTGAAGCTCTCTAAAGATCCAACTG
GTGTTCTAAAGTCACTTATCTACGAATGCTGGCTTCAGGGTGCCGATTTCACTCTGACGAGTTCCGGACT
ACGTGGGCGAAAATGGTTGGACACAGCGTCCGTCAACTCTGGGTCTGTTCAAACAGATCAAACCGAACTG
GATCGAATTCGTACACTACGCAGCGCATTGAATCACGAAGAAGAGCAATTTCAGGCCATGGTTTTTGCAG
CCTCTTCTGTGACTGGACCGTTGGCCCTGCGATCACGTTTAACGGGTCGTGCGCATGATCCCTCTGATTT
GAAAGTCATGACGGGGGCCGCGAATATCCCGGTTGCCGAGTCTGACCTGGCCCCATCTGCTCCGAGTTGG
TTGCCAAGCGCATTGGGCGGTCGCGTCAGCGGAGGACATGTCGCTGATATGCGTATCAGTCTGTCCTCAG
ACTCTGTGGTTCGGGCGGTGCTGAAACACTGTAGCACAAGACAGGTCCGTCACGTGGTCTGGCACGGATG
GGTTCAGCGTTCCAGTCTGCGATCGTTCGGTGGTGCCACTGGACAGCACGCGTCAAACGATGGACGGATA
CAAAATATTCGTCGGGCGCGTCATCGATTAGCTAATCTACTAGGTTGCAAGGATTGGCTCGAGGTGGTTT
GGCGTGGCACACATTGTTGTTCATCTCCTTCAGCAGAAGCGTTGATCCAAAATTACTTAGAGCCTTTGCG
AACCACTTTGCGACCGATGGGAAAGCAAGAATTACAATTGTTGAACGAATGGGCTAGTTCTAATTTGGAA
TTTCGAGGTAGCAAACTGGACCCATGGGATATGGATTATGCCATAGAACAGCACAACTATGCCGCAACCC
ACACACAATTTCAAGCCCAGCTTTTACCGACTGGTGGCACTCTGGTCAGCTATATCGGGTCACTACTGGA
TGAATTAGCAAATTTGTTTCAATTCCGTGTGATCCCGGACCCCGCGGGACTGGATCCCGGACGTGATGAT
GTGCTGCGTCTCCGAATTGAGGATTGCCGATCAAACTCAGTCGTGGGTCACGTGATTCTTGATTTGTTTT
CCAGACCGAGCAGACCAGTCCTTTTGGGTGATGCTGTCCCGGTCTCATTAACGAGGAGCTGGGTCACCTC
GATACCAGAATCCCCGGGTTCCTCGAACGGGACCGCGTCGCATTCACCATCCACTCTGGCACTGTTGTCC
GACCTTCCCTTGTCCGCTCAAAAAGAGGGAGTCAAGGTTCAATATCTACTCGCAATCGCCTCGGGATTTG
GGGCTTGTTTGCAACGTCTTCTTCCACGTTCATATCACCATCAACTGTCCGAGATTTCGGCCTACATTTT
TCCGGACACCAAGTATCTTGTTCCCGATCTATGCTCTGCACTCATGTTCACCTCAGTTATTCAACCGCGA
TTGGCTTCCACAACAGGTATTCGCCCACCAGCCGGCCGCATACTCGTGCTTCCTCTACTGCGTCAGTTGT
ATGAAGCCCGTTTCGATCTTTCCCTCTGGTCCTGTGAAGACCAGTATAAAAATTGGGTCATCTTGAATGA
AGAACATTGGGCTTCGCATCTCCCGTATCCACGCCACCCAGAGGACTTTTGGCCATGTTCGGCAACTCAT
TTGTTCGGACCCAATTCCCGTTGTGGATTGCAGTACCAAGAAGTATGGCGTCAAGTAATATTACACGACG
TGTTGGCCAAGCTAAAAGAACACGGTTGGCCTCTACAACCTAATTCGGCAGCTATACAAAAAACACTGGA
GTGCTTCCGAGAAATATTTATGACGAGCAATGATCTCCCACCGAGTGAACTGCTCCGTACATTCTGCGGC
CGTGATCCGTCTCCGGACTCTCTGATCCAAGCAATTCGCGATCGTGCTTTCCCAGTACCATCACTGGTTA
CTTTGGTTCCTGATATGGCGAACATCCTGGTGCGCGGATAACGTGATTATCAAGGGGACTCCGTTCCCGT
AAATTGACGGATAACCTAGTTACACCTAGACTGCTAGTTATATTGGCACCACGCCATGGATTTGAACGTT
TGTGTTCTTAATGAACCTTCTTACCTTACTAGGAATCAACTCGTGTGTGAGTCGCTAGATTTGGTTTCTT
GCCATCTGGCAGGAAATTCACGCAGATGATTTCTTTGTAAATACAGAACTATCATTCATTCTCTTGTACG
CTCTTTTCTCGTAGATGGAGTGATTACGTCAATGAGTTTCATCTAGATTCCGTTTGTTCTATCCCCGAAG
TGGTGAGTTGGACCGTTTCGCACAGGAGGGTAATCTATGCCATATTCTTCGTCTGTCCTAGAGTCGAACA
ACATCGCAATTGCTTCTAATTAATCACGTTCTCCAATTATAACGGTAACCACTCCGATCACATAAATTTT
GAAAAGACGGTGTAATTCTTGGGGACATAGTACAGTTTCCCCAATATTAAGGCGCTGATTACAGTGGTGA
TATTATTTTCCCGGAAAACATTTCACTTTTCGATTTGTCCTAGTTATCTGTTTGTTTGCTAATTTAAATT
TGTATCTTATCGCACCACGATATATTGGTAACATCCATTTCGCTTCCCTCTGATTGATTGGTTGCCCTAG
CTGTCCATTGATTTCCAAGGTCAATCGACTCCGACCTAGCAGAACCTATACAAGCAGCCGAGTTCTGCGC
TCCCCGAAACACACGATTTGGGTGCCCAGTGAGACAATAAACTTCTCCAGTCAACACATTAACCTGTGTT
CTTATTCAAGTTGATTGGTGGTCTAGCTTCGACTATTGCGCTTCTATTGCTGATCACATCCAACGAGTCT
TTGTGCCGATGTCGTTGCCAACCACTGACCAGAACCACCAAGCGCGACAGGCACCTCACCATCTGAACAG
TAATCTTGACCCCGACCCAGAGAAAGTATGTAAATCCCCCATGGACGCCCTCGAGTGACGTCACTTCCAG
TTTCGATCTGTACCGACCGTCGTTCTGTATTGCGCTAATGATATCTCATTTGTTCCCGAGCTTTTTCTTC
TTTCGCGACTGACCGCTTGCTGTGACCGATTATGAAAATGTGTCTATTTTTCAGACCCACGAACCTCTCA
GCGAAATAGACCCCTCTAAAACTCCCGAGAATCAACTTCAAACGATTCGAAATCCGGACAGACCTCAGGC
AGAAACGCCACAACAGGAGAATCGTCCGCATGTACGCCAACTCTAGCCAACCAGATCGCTCAAGATAACG
CGAGAGAATGGCAAAATCACGGTGTGCAAGAGTTTATATAAGGTCCACCAATGTGAATCGAAGGTCATTT
TCGCCAATCATAAATGACAGTACGTGGGAAGTAGAAGGACTAAACCAATTACCAAGAAAAAAAGTGCTTT
CCCGAACTCGCTTTACAATGCGATATTTTTTTACACACGAGACAGTTATATCTCATCACAGTTGTCGTTT
CAGCTGGGACCTCCCATCAGAAGAGGACTGCAAACACCACCAACCCAAATTAGCCCGACAGTTCCACATT
CCTCCTGGATGTTCCGCTTAGAATCTTCCTAATAAGGACCACGGTCAAGTACGACTATGCTATTTTTTGC
ATTATGCACTACATAATTATACATTTTCAAATACCGTATAATATAGGATTCCAAACTCATCTGGTGTTCG
TTTCGGTGCCGTTGTGGATTGGCAGCAGTGTATCGTTGGTTGGACGATAAGCAGAAACGGAGGAATTTGG
GATGGTGAAGTTGTTCGGTTGAACTATGCGCGTAAAGACAGTCTCGTTTGGGCGGTCTAAGAAGTTGTAT
CGATCACATATTTAACCCTCAATTAATCATAGGGCACATGCTAACTTACCATAGGTCAGAAACTCTGTCT
TCCTTGATCGAAAGGAGATGTTCGACTCAGTCGACGGTACAGTTCTCCGGCACTGCCTCTCTACGGAGGG
TGTGCCAGGGAAATTAATTTCCCTCTTCCGACGATTGTGAGCAAACGGCCTAAGCTGAGTTCGTGCTTAC
GGCGATCTTTCACCTGAGTTCAGCACGGAAGGCGGTGTTCGTCAGGGTTGCCCTCTTCAGTTTTGTAACT
TGAATGATTATTGAAACAGATCCATCCTCGTGTGAGAATAATGGCATAGATTACTGCTCATGCAGTAAAC
TGACTTAGAATACACGGACGATGTTTTTCTTATGAGTGAAGATCCAGGTAAGTTATTCAAAAGGGCCTGA
ACCACAATGTAGCACTGTTTGAATGCGTTTTTCACTTTCAGCTTGTGAAACGCTTCTGCAAGACTGGGTT
GACTTTGCTCCCAAACTTATCGTAGCAGGGGAAACCTTGGCTGAATCAGATAAGTTTTGTTACCTGGGCA
GTTACATCTCACCAAGTGGACAGACATCGGATGAGATGTTATCGCGTATGAATATGGCGCTTTTGAATTT
TGTCAACGCCAGCTATCTGTGGCGCTGGTGTGACATCCGATTGCCTGTCAAGGGTCATGTTTACACTGCG
GTGGTTAGGTCCATTCATTTATTCTGCTCAAAAGCATGGTCGTTGAGAGTAGTGGACTGTTGATGCTTGA
GCATCGATGTCTCTGTAGTATTGTGCGAATATCGTGGGGTGTCGGGAATCAGTTGTCAGTCGCTGGGTCA
ATTAATGAATCTAAATAGGTTAGGGTGGCTAGGACTTGCGTTACGCATGCACAACGATAGACTTCCTCGG
TGTACGCTGTTCCGCGAAGCAGGTAGTGGTTTGAAAGGTAGGTCGAGGAGGTGAATCCGTAACTTGCCAA
AGCTATGAAAACCTTGACCGGGACAGTCGATTAAATAGGACGCGTTAGAATTCCGTGTTAGGGTCCACGA
GAACCGCCCCTCACACGATTGGAGACACAAAGCGATATGGCTAAGTGTCACGGCCAGTGGCGTAATTCCA
TCCGGGCTCAGTTTTTCGCCGATATTTCCACTGATTACCGTTTTCTACTCTTTTGGACTTTAACTTCTTA
TTCATTCTGCCCCAAAATGGACGAAGCTGAAAGGTAGAAAACAAAACCAGAGCACAGAACTACGTGGTTA
ATGGTTGAATGATATAAAAGCAAAGTGATAACGTGTGGTGATATGAAACTTTAGAGCCTCATGGCGCAAA
ATCAGGGAAAACTTCATGAGCTCAAAGCGCAGTAGACGTATCATCGAAAACGCAAATTTACATGAGTCGA
AACCCAAAATGCCTGTCTAGTTGCGGCACGTATACCTGGGTATTATCCCACTCGAAAAACACCCCAGTAC
TCGCCTGTCAAAACCAGTAATCAAAGCTAATCCGTGAAAGAAGAAGAAAATAAGAAATGATCTACTTCTA
CTACTGAAGAATTACGCAGTTTCCTTGAATTAACTTTGTACTATGGCGGATTTATTCCGAAGTTCGCAAC
AAAGGCAGCGCCGATTAACTGTCTTTTGGAGCAAAGCAAAACAGAAGGAATCCATTGAAGAGCCACGCCT
TCGGTTATACAAGTTCCCTATTCTAGCCTTTCCCGACCTATCCGCGTCCGCTGGAAAGTTCATCTTGAAC
AATGACTCCTCAGACAACGGCTCTTGTACTGTATCGTCACAGAGAGATAAGTGAGGCATCGAACATGTAA
CTGCCTTCGGCAGCAGTACTTTGAGTAAATGGGAGCAGAATTATTGTACAACGCAGAGGGACACGTTGGC
GTCAGTTTACTTCGTCCGTTACTATCGAAATTTACTTTCGGATCGTCATTTACTCGTCCAAACAGACCAC
CTTTCGTCGCTGTGGTTGAAGAATATTAAAGACCTCGAAGTGCAAATTGCGGGGTGGTGGGAATACTTGC
AGGAATCATCGTTCACTTGTCTCTATCTTTGTGGCAACTCTCGTGAAAAGAGCTTTTTACTTTATTTGAA
CTCAGAGACCAAAGACCGTCTCAGCTTATGCGTCGTATGCGGTCCTTGCTGGCAGGATGCCCCCATTTTC
CGGGAGATATGGGTCGACAAACTACCTCTCCTGATGCAAATCTAACCAATGGTAGAGCCCTCTAGCCCCT
TAGACAAGCTGGCCCAACACGCCGATGGAATAATGGAATGTAACCCGGCTGGTAGGCTATGTGTTCACAT
GACACCGCACGCATCAGCCCCCATTACAAAGTCCGTCAAAACAGTGTGATTCCACCCGTCCTAAATAATA
GTTCCTCCATTTCTTTCATTTCTGACGTCACACCCTGTCAGATGCTCATTAATAATGACATTGCGAACCT
CAAATGAACCGTTCGTATGTTGTGCAACCAAGTAGGCTCAATGTACAACGCACTGGCTACTCGTCGACAT
GCGTCGGAGGAGGTACTTCATAGACCGAGATCACGGTCCCGAAACCGCCCGTTACAAACATGGTGTTGGT
ATGATCGCACAATCAGCTCTGAGACATGCCGACGTAATCCCCCATGTTCATTCCGTACTTCTATCCTACG
GTCAAACGACCAAGCCAGCCAGTAACGGGACAACTACGGCTGGCTCTCCGTGTGCAAGTCGCCTATTTTA
CATCGTTGGCCGATTCATCATCGATACCGGCACCGAGATCAGTGTTATCCTCCCACCCAAACATCACCGC
CTCAAACCATCTCAGTTCACATTACAGGCAGCAAATAACATGACTACAGAAACGTTCGCCCCATGGTAAG
TTATTCTTGATTTAGGTCTCCGGCGTTCTTTTCAATGGGTTTTCTTCCAAGCAGACCGTCAGACTCTCAT
TATCGGTGCTGATTTCTTCTCACTCTTTGGTCTAACAGTGGACCTAAAAACCGCAAGCTGGTAGATAAAA
ATATCAAGCTTTGCGCAATCGGCACTGGCAACTGCACTGCTTCCATGGGCATTTGGCTGGCGATCCCACA
ATCACCATCTGCTGACATCTTGAAGGAATTTCCATCCCTCGCTAAATCACGTCGATTCACCGATCCCGTG
TCTCATGCCGTCCATCATCACATTGGGACCAAAGGCCAACTTTATATTTCCATCCACTTCGTTTGCACCC
CGACAAACTGAAACAGGCGCTCCTTGAATTCGAACATACGATGAACCTGGGGATAATTAGACCCTCCTCC
AGCCCACTGTCCGTACCACTACATATAGTTCTGAAGTCATCCGGAGAGTGGAGACCCTGCGGGGACTATC
GCGCTCTCAAAAAAATCACCCTTTCCGACCGGTACCCTATCCCATATATACATGATTTCGCGCACAACCT
CTCTGGTAAGACCACATTTTCCGAGGTCGATCTTATCAGAGCACTTCATCCAACCCCTGTGGCTGAAGAG
GACATCCGAAAAATTGCTATCACCACTCCTTTCGGACTTTTCGAGTTCACTCGCATGCCTTTCGGGGTTG
CGTAAAGCCGCTCAAACTTTCCAATGCTTTATCGACGAAGTTTTACGTGGTCTCACATTTTCTTTTGGTT
ACATTCGTCGTCAGCAGTTCACCAGAAGAACATGCCATACACCTCCGATAACTTTTCACAAGTTCTCAAC
AATACGGCACGCAAACCAACCATAAGAATTGTGCTTTTGCAGTTACATCCTCGATTTTCTTATCCAACAC
ATCTGTGAACATGGAGTCACTCCTATCCCGGGAAAAAAGAACGGTATTTTCTCTTTTCCCACGAGCAAAA
CCATTATACAGTTAAGCCACTTTCTATGTATTTTGAACTTCTATCGTCGTTCTATTGCCCCTCGTGCTTC
GATTCTCTCACTTTTGACCAATTTCCTCAAATCCAACTCGAAGGTTGTTCACTCCCGAAGCCGAAGCGGC
ATTGAGTACCTCTAGACAGGCTCCCTTTGACGCTTGTGTGCTACACCGTCTCAGTTCATACTCCAACGTC
TAGCTTACAGATGCGTCCACTACGGTTATCGGCGCAGTTCTCCATCAGAATATTCATGATGAACTTCAAC
CGTTATCCTTTTTTCCCAGAAACTCCGGCCGAAACAAACTCGTTGTAACACTTTCTCTCGAGCACTCCTC
ACTATTTACTTGGCCATTCGACTCTTCCGCCGCCTCTTGGAGGGACCGTAATTTTGTGTGTATATATACC
TCAGATCCATGTTTTCGATGCCAAGCCCGATCGATACTGGCCCAGAAAAGAAAGACACTTAGATTTCATT
TCTCAATTCACCACTGATATCAGATACATCAAACGATCTTCAATGGTGGTAGCCGATGCTCTTTCCCACC
CCAGTCTCTCACACATGTCCGAATTCCCCCTGTTTACCTGATCACAGATAGCGCATGCTCAAAAGGATGA
CCAGAAACTAATTCGCTGTCGATCTTCACCCTCCCTAACACTACAGGAATTTCCTCTTCCAAATGAAGAC
CGATCTATCATATGTGATTTTTTCACTGGTAAACCCTGACCGTTTGTTCCTATCATATTCCACCGTATCA
TTTTTCACTATTTCCATTCGAAATCTCACATCGACATACACGAGACCCTGAAACTCATGGCCGATCGCTA
CGTGTGGCTCCAACTGGACAAGGACATTCGTTCTTAGGCTCAAACGTGCATCCCTTACCAACGTTCCGAA
GTTCATCGTTAAGAATATGAATGTCCACTGTAAACCTACTGGATAACGAAAACCAGGACGCACGCGTCAT
AAGCCAGAAGTGGCTTTCTGCGGATGAGACCCATGCCTCCATTCCAAATTTGGATAGAGTTAAATTCCAC
AGATTGGTGAAGAATCATGGAACATTACCGGATGATAGTCCCTTGAGGCCGGTGTCAATCTTGATCCATA
CTGGTAAGTTGTCAATTAGTAGACATCCTGAGGAACAGCCATCTGTGACGAAGCATGAATGGATACAACG
TAAGAGTGAGGACAATCCGTTCCCGTCCAGTGACGGAGCTGTTGGGATGGGCCTACCTCCTAAAAGGATA
AAAACAAACTTACGTTACAATAAACATATGCTCATTGATACAGAAAGAAGCCGAAAAACTTATCCTCTAA
AGGTGATGCGCCACCCAGGTTTAGAGGAGATACTCCACAGCATATTATGTGCGTTTAACGGGGAGGTTAT
TTTCTAGCTGTGGGTTCCCATCCACGGGCAGCAAAGTGGGAGAAAAGGCCACGGAAAATAAGGTCGTTCA
GAAATCACTGTAGAGTAAGTCAATATAGTAATCATTTTTCTGACAACATTCGTCAGAAAAAACAGTAAAT
ACACTGAGTGAGCGTCAGTATTCCTGGCCATATAGGCCATTCACATTACTCTACCATACTTCATGACCTA
GACGATAGAGAGCGAGTGTGCGCAGATTCCTGAACGCAAGACAATGCAACCTAATAACAGGCTTTCTACA
TCTGCACACAGTATGTTATCTGTTTTCGATAAATGTTCTCATTTTTCATAATGAGAACAACTCTAGCAAC
AAGCAACCGGTATCCATGCAAAGTCCAACGTCGCGTTAAGACAAATTCAGACTACCACTTCACAAGGTCC
GGATGAATTACCAGCAATAGATTACGTGACCAAATTGCACGATGTGGTCATGCAAACCCTACGCGGTATT
CAACAACGTCTAGAGACCGTGGAATACAAGGTTTCATTTGGTGCTTCCGATTATGTCTTTCCCTTGTCGA
CTTTGAACGAGATCAAGGATTTCGATCGAAACTTATACAAGGAGTCCAACCGTAACAAACTGGACTCTTT
GTTAGCGCCGTCCATCGGTGTCGACGCCGGGTATTATATCCGATCATTGATGCCAAGGTTGCTACGAAAA
CAAGCCACACCGGAAGTCAACTATGCCGGTGACCACAGTAAATATGCATTCAGGAGAACGGCTTTGAGTG
ATTTCATTGTTGACTGGTTGTTTCAACAAAAAGCGTTCAGTGAAGATTAAGAGTCTCATGTTTGTCGTAC
CATGAGAAGCTGGCTGCAAAACACCAGACGCAATTTGAAACGAGATAACACGAACTATCAGGACCAAACG
GACTGAAACGTTGATACTGATGCCTAATGACGTGGCCGATGTGCATATTTTTCCATGACAATAAAG
>MSTRG.10366.2 
GGGGGCATAGCCTTAGATTACAAAGGAAGCATTCGAGGCTCCAAATTAGGGCGAAGTACTTCTCAAATAG
AGTGGTACCCTATTGGAATAAGCTCCCGGAAGAGGTCATAAATACCACAACAGTGAAGGCTTTTAAGAAA
GCAGTAGATCTATGTTGGGTGGCAGTATACCCCGAGTTATGTTAAGCAGCTTTTAGGGTCAGATACAATT
TACTTATTGTTTCCACCTTACTCTGCCAGGGCTGATACTGCACAAAATTTCTGCCTTTCAGAAAAAGAAA
ATCACGCAGTGTTGGGAGCTACGGAAACGCGCCGACAACACAACTATCTGGACACACGATTGGCTCTAGC
CACACCAAGTCCTGTGCAAACTGAACTGAACTGAACTGAACTGAAATGGCTGCGTTACACCGCCCGGGCG
CTGGGTCTCTTGGGGATTTCTACACTTCTTTCTTCAACCACTATGCGTACGAAGTTATTCTGCGTACTAA
AAAACTCAGACGGTGGACGAGGTGCATTCTGCTTTCTTAACACGTCGCAACACCGTTGCAACAAATTATG
GGTCTCATTCTGAGTCATGGACGAGCACATCAACAGATGATGGTCAACAGACCTGCTAATTGTCAACTGA
ATAAAGCTAAAGTACCCAGTCAGCACAGGGCTGAGTTTTTAGCCCCTTAAAATTCCCGTGGAGTCCATTA
TTTTTTATACAGTTAGATATGGGTATTTGCAATGAGGTTAGATTCCGAGTGGTCTTAAACATTGAAAAAA
AAAACAGTTTATCAGCCAGGTCATCCTGAAGATAATATTTGGTCCCAAAGAATTCGCTTGTGGGACTTTT
TCGCTGCGAATCTCAGTGTTCTCCAAAAGTTTCGCCGTCCCTCTTCTGTTTATTAATGACCTGTCTTCAG
CGTCCAACTCACTTCACCGTTTTGCTTCCTCTCTTACTTCACTACTCGCTGACACGTGCAGACACACCGC
CAACATCGATCACGATCGTCCTGTTCTTGGTGCACCACTTGCTTCTGATCTAGAGCGAATCTCTGCTTCG
GGGTTAAGCCAACCATATCTGTTTTAATGCTTCAAAAACATCTTTCTGTTTCATCTCTCCTATTTCTCTC
ATCTGAACGTTGCCTAGAGCCCCCTTCGCTCCCCAGGGGCACTTTCCCTACTGGGTTTATTTATAAACCT
CGTTTTCGTTGATCTGTGTCCGCGGTTGCTTAGTGTGCTGCGTGTAAAGATGATGTTCTATTCCACGTCA
GACGCTTCTTTACATCCGCTCACATTTTTCACAATCCTCAAATCTGCTCGACCCTCGACACTGCAGTCAT
ATGGGACATGGAGTTTCATCTACCGCTGTTTCTCTTCTGGATCGGGTTCAAAGAAAGGCTGTACGGGTAA
TCAAATCTCCCACCCCCTGGCCTTCAACCTGCGGTCACTTGCCCATCGCCGGGAAGTTGCTCCACTATCT
CCTTTCTACCGTTATTATTTTGGGTTTTACTCATCAGAACTCATTTTGGAAATTCCCTTTCTCATGACTT
TCGTTCATCTCGTTTTGCAGACGGCTAGTCACCCGTATCAAGTCTCTGTCCCCAGATGTCGAACTTCTTT
ATTTCAGTCTCCTTTTGTTCATCGTACTGCGAAGCTTTGGTACACATCCATTCCCCGTCTTTCCAACCAA
TTACAGCGTTTCTGTCTTCAAAACGAGGGTCAAAAAAGTGGATCCCACTTGGATGTTCCCCACCTATCTT
TATATCATATCCTCTGGCTATGGAGCTTACCCCTTTTACTTTAAGTCAGTCTGGGTAATCGAAAACCAGA
CAAACACCAAAAAATGAACGAAAGCGAGAAAACTCCTTTTCATTAACTGCTCCCCTATCCTGCTGTACTT
TATTGCTTATGTTGTTGTGGTCGCGTTCGTATCATGCTTGATTTCAAGTAGTTGACAAATTTAAGCGAGC
AAGATAAAGCTATGAAAGTAGCAAAATGAAGCTGTTTTTTGACTGATTCATACATCTCTGGTGATGGTGG
AGATCAACTATGTACGCGCGATCATGCTGGATCCGTTTTTACTAACCACAGGTTTATATCCGGTCTACTT
GATATTTTTAACTTTTTCTCTCATTGTTGACCAAAACAAATTTTGACCTGGCAATCAATAACCTTTTGGT
TAAGCAATTCACCGTCTTCTTTTCAGTACCCTCCGGCTGGACGATGATGCGCCTTTTGCGTTCACGTCGT
CTGATAAACCACTCTTTTCGGCACTTATCGATTTCACAAGACTCGAAATATGACCAAGGTCCCTCGTTCT
ATGTGATACCCGAAATTCCCAGAGAAACATCATTACTGCAGAAATTAACGTGTGTAGATGAGTTGCCCAA
TTTTGACGGCATCAGTCCAGAACTGGCCTTCACGGGATTTTCGCGTCTTCTAATCGATCATCAGTTGTCG
TTATCAAAACTCTCTGAACAGTTGAAAAAGAACGATGGATCAATTTCTGGTCCCGCTCTGCTAAATCGCT
TGAAAGATATACTGACACCCGTTGAACGAGTGTTTGAGGCGTTGAATTCCATCACTCTCTATGATAATGA
CCCTATGTGGGCTCTGATCAACGGTCGTTTGTTTCAGAAACTCGCCAGTTCGCGAACGGAATACTTATGC
TTGGACCCAGACATTTACAGGGCGCTTTTGAAGCTCTCTAAAGATCCAACTGGTTTGGATGAATTTGACA
AAGGTGTTCTAAAGTCACTTATCTACGAATGCTGGCTTCAGGGTGCCGATTTCACTCTGACGAGTTCCGG
ACTACGTGGGCGAAAATGGTTGGACACAGCGTCCGTCAACTCTGGGTCTGTTCAAACAGATCAAACCGAA
CTGGATCGAATTCGTACACTACGCAGCGCATTGAATCACGAAGAAGAGCAATTTCAGGCCATGGTTTTTG
CAGCCTCTTCTGTGACTGGACCGTTGGCCCTGCGATCACGTTTAACGGGTCGTGCGCATGATCCCTCTGA
TTTGAAAGTCATGACGGGGGCCGCGAATATCCCGGTTGCCGAGTCTGACCTGGCCCCATCTGCTCCGAGT
TGGTTGCCAAGCGCATTGGGCGGTCGCGTCAGCGGAGGACATGTCGCTGATATGCGTATCAGTCTGTCCT
CAGACTCTGTGGTTCGGGCGGTGCTGAAACACTGTAGCACAAGACAGGTCCGTCACGTGGTCTGGCACGG
ATGGGTTCAGCGTTCCAGTCTGCGATCGTTCGGTGGTGCCACTGGACAGCACGCGTCAAACGATGGACGG
ATACAAAATATTCGTCGGGCGCGTCATCGATTAGCTAATCTACTAGGTTGCAAGGATTGGCTCGAGGTGG
TTTGGCGTGGCACACATTGTTGTTCATCTCCTTCAGCAGAAGCGTTGATCCAAAATTACTTAGAGCCTTT
GCGAACCACTTTGCGACCGATGGGAAAGCAAGAATTACAATTGTTGAACGAATGGGCTAGTTCTAATTTG
GAATTTCGAGGTAGCAAACTGGACCCATGGGATATGGATTATGCCATAGAACAGCACAACTATGCCGCAA
CCCACACACAATTTCAAGCCCAGCTTTTACCGACTGGTGGCACTCTGGTCAGCTATATCGGGTCACTACT
GGATGAATTAGCAAATTTGTTTCAATTCCGTGTGATCCCGGACCCCGCGGGACTGGATCCCGGACGTGAT
GATGTGCTGCGTCTCCGAATTGAGGATTGCCGATCAAACTCAGTCGTGGGTCACGTGATTCTTGATTTGT
TTTCCAGACCGAGCAGACCAGTCCTTTTGGGTGATGCTGTCCCGGTCTCATTAACGAGGAGCTGGGTCAC
CTCGATACCAGAATCCCCGGGTTCCTCGAACGGGACCGCGTCGCATTCACCATCCACTCTGGCACTGTTG
TCCGACCTTCCCTTGTCCGCTCAAAAAGAGGGAGTCAAGGTTCAATATCTACTCGCAATCGCCTCGGGAT
TTGGGGCTTGTTTGCAACGTCTTCTTCCACGTTCATATCACCATCAACTGTCCGAGATTTCGGCCTACAT
TTTTCCGGACACCAAGTATCTTGTTCCCGATCTATGCTCTGCACTCATGTTCACCTCAGTTATTCAACCG
CGATTGGCTTCCAGTACAAAGGCATCATCGTCTGTTCAGTTCTACACGGACCCTGCAACAGGTATTCGCC
CACCAGCCGGCCGCATACTCGTGCTTCCTCTACTGCGTCAGTTGTATGAAGCCCGTTTCGATCTTTCCCT
CTGGTCCTGTGAAGACCAGTATAAAAATTGGGTCATCTTGAATGAAGAACATTGGGCTTCGCATCTCCCG
TATCCACGCCACCCAGAGGACTTTTGGCCATGTTCGGCAACTCATTTGTTCGGACCCAATTCCCGTTGTG
GATTGCAGTACCAAGAAGTATGGCGTCAAGTAATATTACACGACGTGTTGGCCAAGCTAAAAGAACACGG
TTGGCCTCTACAACCTAATTCGGCAGCTATACAAAAAACACTGGAGTGCTTCCGAGAAATATTTATGACG
AGCAATGATCTCCCACCGAGTGAACTGCTCCGTACATTCTGCGGCCGTGATCCGTCTCCGGACTCTCTGA
TCCAAGCAATTCGCGATCGTGCTTTCCCAGTACCATCACTGGTTACTTTGGTTCCTGATATGGCGAACAT
CCTGGTGCGCGGATAACGTGATTATCAAGGGGACTCCGTTCCCGTAAATTGACGGATAACCTAGTTACAC
CTAGACTGCTAGTTATATTGGCACCACGCCATGGATTTGAACGTTTGTGTTCTTAATGAACCTTCTTACC
TTACTAGGAATCAACTCGTGTGTGAGTCGCTAGATTTGGTTTCTTGCCATCTGGCAGGAAATTCACGCAG
ATGATTTCTTTGTAAATACAGAACTATCATTCATTCTCTTGTACGCTCTTTTCTCGTAGATGGAGTGATT
ACGTCAATGAGTTTCATCTAGATTCCGTTTGTTCTATCCCCGAAGTGGTGAGTTGGACCGTTTCGCACAG
GAGGGTAATCTATGCCATATTCTTCGTCTGTCCTAGAGTCGAACAACATCGCAATTGCTTCTAATTAATC
ACGTTCTCCAATTATAACGGTAACCACTCCGATCACATAAATTTTGAAAAGACGGTGTAATTCTTGGGGA
CATAGTACAGTTTCCCCAATATTAAGGCGCTGATTACAGTGGTGATATTATTTTCCCGGAAAACATTTCA
CTTTTCGATTTGTCCTAGTTATCTGTTTGTTTGCTAATTTAAATTTGTATCTTATCGCACCACGATATAT
TGGTAACATCCATTTCGCTTCCCTCTGATTGATTGGTTGCCCTAGCTGTCCATTGATTTCCAAGGTCAAT
CGACTCCGACCTAGCAGAACCTATACAAGCAGCCGAGTTCTGCGCTCCCCGAAACACACGATTTGGGTGC
CCAGTGAGACAATAAACTTCTCCAGTCAACACATTAACCTGTGTTCTTATTCAAGTTGATTGGTGGTCTA
GCTTCGACTATTGCGCTTCTATTGCTGATCACATCCAACGAGTCTTTGTGCCGATGTCGTTGCCAACCAC
TGACCAGAACCACCAAGCGCGACAGGCACCTCACCATCTGAACAGTAATCTTGACCCCGACCCAGAGAAA
GTATGTAAATCCCCCATGGACGCCCTCGAGTGACGTCACTTCCAGTTTCGATCTGTACCGACCGTCGTTC
TGTATTGCGCTAATGATATCTCATTTGTTCCCGAGCTTTTTCTTCTTTCGCGACTGACCGCTTGCTGTGA
CCGATTATGAAAATGTGTCTATTTTTCAGACCCACGAACCTCTCAGCGAAATAGACCCCTCTAAAACTCC
CGAGAATCAACTTCAAACGATTCGAAATCCGGACAGACCTCAGGCAGAAACGCCACAACAGGAGAATCGT
CCGCATGTACGCCAACTCTAGCCAACCAGATCGCTCAAGATAACGCGAGAGAATGGCAAAATCACGGTGT
GCAAGAGTTTATATAAGGTCCACCAATGTGAATCGAAGGTCATTTTCGCCAATCATAAATGACAGTACGT
GGGAAGTAGAAGGACTAAACCAATTACCAAGAAAAAAAGTGCTTTCCCGAACTCGCTTTACAATGCGATA
TTTTTTTACACACGAGACAGTTATATCTCATCACAGTTGTCGTTTCAGCTGGGACCTCCCATCAGAAGAG
GACTGCAAACACCACCAACCCAAATTAGCCCGACAGTTCCACATTCCTCCTGGATGTTCCGCTTAGAATC
TTCCTAATAAGGACCACGGTCAAGTACGACTATGCTATTTTTTGCATTATGCACTACATAATTATACATT
TTCAAATACCGTATAATATAGGATTCCAAACTCATCTGGTGTTCGTTTCGGTGCCGTTGTGGATTGGCAG
CAGTGTATCGTTGGTTGGACGATAAGCAGAAACGGAGGAATTTGGGATGGTGAAGTTGTTCGGTTGAACT
ATGCGCGTAAAGACAGTCTCGTTTGGGCGGTCTAAGAAGTTGTATCGATCACATATTTAACCCTCAATTA
ATCATAGGGCACATGCTAACTTACCATAGGTCAGAAACTCTGTCTTCCTTGATCGAAAGGAGATGTTCGA
CTCAGTCGACGGTACAGTTCTCCGGCACTGCCTCTCTACGGAGGGTGTGCCAGGGAAATTAATTTCCCTC
TTCCGACGATTGTGAGCAAACGGCCTAAGCTGAGTTCGTGCTTACGGCGATCTTTCACCTGAGTTCAGCA
CGGAAGGCGGTGTTCGTCAGGGTTGCCCTCTTCAGTTTTGTAACTTGAATGATTATTGAAACAGATCCAT
CCTCGTGTGAGAATAATGGCATAGATTACTGCTCATGCAGTAAACTGACTTAGAATACACGGACGATGTT
TTTCTTATGAGTGAAGATCCAGGTAAGTTATTCAAAAGGGCCTGAACCACAATGTAGCACTGTTTGAATG
CGTTTTTCACTTTCAGCTTGTGAAACGCTTCTGCAAGACTGGGTTGACTTTGCTCCCAAACTTATCGTAG
CAGGGGAAACCTTGGCTGAATCAGATAAGTTTTGTTACCTGGGCAGTTACATCTCACCAAGTGGACAGAC
ATCGGATGAGATGTTATCGCGTATGAATATGGCGCTTTTGAATTTTGTCAACGCCAGCTATCTGTGGCGC
TGGTGTGACATCCGATTGCCTGTCAAGGGTCATGTTTACACTGCGGTGGTTAGGTCCATTCATTTATTCT
GCTCAAAAGCATGGTCGTTGAGAGTAGTGGACTGTTGATGCTTGAGCATCGATGTCTCTGTAGTATTGTG
CGAATATCGTGGGGTGTCGGGAATCAGTTGTCAGTCGCTGGGTCAATTAATGAATCTAAATAGGTTAGGG
TGGCTAGGACTTGCGTTACGCATGCACAACGATAGACTTCCTCGGTGTACGCTGTTCCGCGAAGCAGGTA
GTGGTTTGAAAGGTAGGTCGAGGAGGTGAATCCGTAACTTGCCAAAGCTATGAAAACCTTGACCGGGACA
GTCGATTAAATAGGACGCGTTAGAATTCCGTGTTAGGGTCCACGAGAACCGCCCCTCACACGATTGGAGA
CACAAAGCGATATGGCTAAGTGTCACGGCCAGTGGCGTAATTCCATCCGGGCTCAGTTTTTCGCCGATAT
TTCCACTGATTACCGTTTTCTACTCTTTTGGACTTTAACTTCTTATTCATTCTGCCCCAAAATGGACGAA
GCTGAAAGGTAGAAAACAAAACCAGAGCACAGAACTACGTGGTTAATGGTTGAATGATATAAAAGCAAAG
TGATAACGTGTGGTGATATGAAACTTTAGAGCCTCATGGCGCAAAATCAGGGAAAACTTCATGAGCTCAA
AGCGCAGTAGACGTATCATCGAAAACGCAAATTTACATGAGTCGAAACCCAAAATGCCTGTCTAGTTGCG
GCACGTATACCTGGGTATTATCCCACTCGAAAAACACCCCAGTACTCGCCTGTCAAAACCAGTAATCAAA
GCTAATCCGTGAAAGAAGAAGAAAATAAGAAATGATCTACTTCTACTACTGAAGAATTACGCAGTTTCCT
TGAATTAACTTTGTACTATGGCGGATTTATTCCGAAGTTCGCAACAAAGGCAGCGCCGATTAACTGTCTT
TTGGAGCAAAGCAAAACAGAAGGAATCCATTGAAGAGCCACGCCTTCGGTTATACAAGTTCCCTATTCTA
GCCTTTCCCGACCTATCCGCGTCCGCTGGAAAGTTCATCTTGAACAATGACTCCTCAGACAACGGCTCTT
GTACTGTATCGTCACAGAGAGATAAGTGAGGCATCGAACATGTAACTGCCTTCGGCAGCAGTACTTTGAG
TAAATGGGAGCAGAATTATTGTACAACGCAGAGGGACACGTTGGCGTCAGTTTACTTCGTCCGTTACTAT
CGAAATTTACTTTCGGATCGTCATTTACTCGTCCAAACAGACCACCTTTCGTCGCTGTGGTTGAAGAATA
TTAAAGACCTCGAAGTGCAAATTGCGGGGTGGTGGGAATACTTGCAGGAATCATCGTTCACTTGTCTCTA
TCTTTGTGGCAACTCTCGTGAAAAGAGCTTTTTACTTTATTTGAACTCAGAGACCAAAGACCGTCTCAGC
TTATGCGTCGTATGCGGTCCTTGCTGGCAGGATGCCCCCATTTTCCGGGAGATATGGGTCGACAAACTAC
CTCTCCTGATGCAAATCTAACCAATGGTAGAGCCCTCTAGCCCCTTAGACAAGCTGGCCCAACACGCCGA
TGGAATAATGGAATGTAACCCGGCTGGTAGGCTATGTGTTCACATGACACCGCACGCATCAGCCCCCATT
ACAAAGTCCGTCAAAACAGTGTGATTCCACCCGTCCTAAATAATAGTTCCTCCATTTCTTTCATTTCTGA
CGTCACACCCTGTCAGATGCTCATTAATAATGACATTGCGAACCTCAAATGAACCGTTCGTATGTTGTGC
AACCAAGTAGGCTCAATGTACAACGCACTGGCTACTCGTCGACATGCGTCGGAGGAGGTACTTCATAGAC
CGAGATCACGGTCCCGAAACCGCCCGTTACAAACATGGTGTTGGTATGATCGCACAATCAGCTCTGAGAC
ATGCCGACGTAATCCCCCATGTTCATTCCGTACTTCTATCCTACGGTCAAACGACCAAGCCAGCCAGTAA
CGGGACAACTACGGCTGGCTCTCCGTGTGCAAGTCGCCTATTTTACATCGTTGGCCGATTCATCATCGAT
ACCGGCACCGAGATCAGTGTTATCCTCCCACCCAAACATCACCGCCTCAAACCATCTCAGTTCACATTAC
AGGCAGCAAATAACATGACTACAGAAACGTTCGCCCCATGGTAAGTTATTCTTGATTTAGGTCTCCGGCG
TTCTTTTCAATGGGTTTTCTTCCAAGCAGACCGTCAGACTCTCATTATCGGTGCTGATTTCTTCTCACTC
TTTGGTCTAACAGTGGACCTAAAAACCGCAAGCTGGTAGATAAAAATATCAAGCTTTGCGCAATCGGCAC
TGGCAACTGCACTGCTTCCATGGGCATTTGGCTGGCGATCCCACAATCACCATCTGCTGACATCTTGAAG
GAATTTCCATCCCTCGCTAAATCACGTCGATTCACCGATCCCGTGTCTCATGCCGTCCATCATCACATTG
GGACCAAAGGCCAACTTTATATTTCCATCCACTTCGTTTGCACCCCGACAAACTGAAACAGGCGCTCCTT
GAATTCGAACATACGATGAACCTGGGGATAATTAGACCCTCCTCCAGCCCACTGTCCGTACCACTACATA
TAGTTCTGAAGTCATCCGGAGAGTGGAGACCCTGCGGGGACTATCGCGCTCTCAAAAAAATCACCCTTTC
CGACCGGTACCCTATCCCATATATACATGATTTCGCGCACAACCTCTCTGGTAAGACCACATTTTCCGAG
GTCGATCTTATCAGAGCACTTCATCCAACCCCTGTGGCTGAAGAGGACATCCGAAAAATTGCTATCACCA
CTCCTTTCGGACTTTTCGAGTTCACTCGCATGCCTTTCGGGGTTGCGTAAAGCCGCTCAAACTTTCCAAT
GCTTTATCGACGAAGTTTTACGTGGTCTCACATTTTCTTTTGGTTACATTCGTCGTCAGCAGTTCACCAG
AAGAACATGCCATACACCTCCGATAACTTTTCACAAGTTCTCAACAATACGGCACGCAAACCAACCATAA
GAATTGTGCTTTTGCAGTTACATCCTCGATTTTCTTATCCAACACATCTGTGAACATGGAGTCACTCCTA
TCCCGGGAAAAAAGAACGGTATTTTCTCTTTTCCCACGAGCAAAACCATTATACAGTTAAGCCACTTTCT
ATGTATTTTGAACTTCTATCGTCGTTCTATTGCCCCTCGTGCTTCGATTCTCTCACTTTTGACCAATTTC
CTCAAATCCAACTCGAAGGTTGTTCACTCCCGAAGCCGAAGCGGCATTGAGTACCTCTAGACAGGCTCCC
TTTGACGCTTGTGTGCTACACCGTCTCAGTTCATACTCCAACGTCTAGCTTACAGATGCGTCCACTACGG
TTATCGGCGCAGTTCTCCATCAGAATATTCATGATGAACTTCAACCGTTATCCTTTTTTCCCAGAAACTC
CGGCCGAAACAAACTCGTTGTAACACTTTCTCTCGAGCACTCCTCACTATTTACTTGGCCATTCGACTCT
TCCGCCGCCTCTTGGAGGGACCGTAATTTTGTGTGTATATATACCTCAGATCCATGTTTTCGATGCCAAG
CCCGATCGATACTGGCCCAGAAAAGAAAGACACTTAGATTTCATTTCTCAATTCACCACTGATATCAGAT
ACATCAAACGATCTTCAATGGTGGTAGCCGATGCTCTTTCCCACCCCAGTCTCTCACACATGTCCGAATT
CCCCCTGTTTACCTGATCACAGATAGCGCATGCTCAAAAGGATGACCAGAAACTAATTCGCTGTCGATCT
TCACCCTCCCTAACACTACAGGAATTTCCTCTTCCAAATGAAGACCGATCTATCATATGTGATTTTTTCA
CTGGTAAACCCTGACCGTTTGTTCCTATCATATTCCACCGTATCATTTTTCACTATTTCCATTCGAAATC
TCACATCGACATACACGAGACCCTGAAACTCATGGCCGATCGCTACGTGTGGCTCCAACTGGACAAGGAC
ATTCGTTCTTAGGCTCAAACGTGCATCCCTTACCAACGTTCCGAAGTTCATCGTTAAGTACGTTCTTTTC
CATCCTAACTCCCTTCAGTTGATACACACTATTCTCATATTCACTTAGACATAGTTGGTCCTTTACCACC
TGCAGATCGATTTCGTTATCTAGTCACTTGTGTTGACCGTTTTACCCGTTGGCCAATGGACACTGCCCTT
GTTGACATATCTACTCCTTCACCCAGCAAGCTTTAGCTGAAACCCACAATCCTTTAGCCACTACCCGTCA
TTCTTTAGCCTTGACGCACAACCTTTAGCCATGCTACCGCAAGTCAGTCAGGTCAAAAGTATCGGAATAT
AATGACATCAAGAACA
>MSTRG.10366.3 
GTACCCTCCGGCTGGACGATGATGCGCCTTTTGCGTTCACGTCGTCTGATAAACCACTCTTTTCGGCACT
TATCGATTTCACAAGACTCGAAATATGACCAAGGTCCCTCGTTCTATGTGATACCCGAAATTCCCAGAGA
AACATCATTACTGCAGAAATTAACGTGTGTAGATGAGTTGCCCAATTTTGACGGCATCAGTCCAGAACTG
GCCTTCACGGGATTTTCGCGTCTTCTAATCGATCATCAGTTGTCGTTATCAAAACTCTCTGAACAGTTGA
AAAAGAACGATGGATCAATTTCTGGTCCCGCTCTGCTAAATCGCTTGAAAGATATACTGACACCCGTTGA
ACGAGTGTTTGAGGCGTTGAATTCCATCACTCTCTATGATAATGACCCTATGTGGGCTCTGATCAACGGT
CGTTTGTTTCAGAAACTCGCCAGTTCGCGAACGGAATACTTATGCTTGGACCCAGACATTTACAGGGCGC
TTTTGAAGCTCTCTAAAGATCCAACTGGTTTGGATGAATTTGACAAAGGTGTTCTAAAGTCACTTATCTA
CGAATGCTGGCTTCAGGGTGCCGATTTCACTCTGACGAGTTCCGGACTACGTGGGCGAAAATGGTTGGAC
ACAGCGTCCGTCAACTCTGGGTCTGTTCAAACAGATCAAACCGAACTGGATCGAATTCGTACACTACGCA
GCGCATTGAATCACGAAGAAGAGCAATTTCAGGCCATGGTTTTTGCAGCCTCTTCTGTGACTGGACCGTT
GGCCCTGCGATCACGTTTAACGGGTCGTGCGCATGATCCCTCTGATTTGAAAGTCATGACGGGGGCCGCG
AATATCCCGGTTGCCGAGTCTGACCTGGCCCCATCTGCTCCGAGTTGGTTGCCAAGCGCATTGGGCGGTC
GCGTCAGCGGAGGACATGTCGCTGATATGCGTATCAGTCTGTCCTCAGACTCTGTGGTTCGGGCGGTGCT
GAAACACTGTAGCACAAGACAGGTCCGTCACGTGGTCTGGCACGGATGGGTTCAGCGTTCCAGTCTGCGA
TCGTTCGGTGGTGCCACTGGACAGCACGCGTCAAACGATGGACGGATACAAAATATTCGTCGGGCGCGTC
ATCGATTAGCTAATCTACTAGGTTGCAAGGATTGGCTCGAGGTGGTTTGGCGTGGCACACATTGTTGTTC
ATCTCCTTCAGCAGAAGCGTTGATCCAAAATTACTTAGAGCCTTTGCGAACCACTTTGCGACCGATGGGA
AAGCAAGAATTACAATTGTTGAACGAATGGGCTAGTTCTAATTTGGAATTTCGAGGTAGCAAACTGGACC
CATGGGATATGGATTATGCCATAGAACAGCACAACTATGCCGCAACCCACACACAATTTCAAGCCCAGCT
TTTACCGACTGGTGGCACTCTGGTCAGCTATATCGGGTCACTACTGGATGAATTAGCAAATTTGTTTCAA
TTCCGTGTGATCCCGGACCCCGCGGGACTGGATCCCGGACGTGATGATGTGCTGCGTCTCCGAATTGAGG
ATTGCCGATCAAACTCAGTCGTGGGTCACGTGATTCTTGATTTGTTTTCCAGACCGAGCAGACCAGTCCT
TTTGGGTGATGCTGTCCCGGTCTCATTAACGAGGAGCTGGGTCACCTCGATACCAGAATCCCCGGGTTCC
TCGAACGGGACCGCGTCGCATTCACCATCCACTCTGGCACTGTTGTCCGACCTTCCCTTGTCCGCTCAAA
AAGAGGGAGTCAAGGTTCAATATCTACTCGCAATCGCCTCGGGATTTGGGGCTTGTTTGCAACGTCTTCT
TCCACGTTCATATCACCATCAACTGTCCGAGATTTCGGCCTACATTTTTCCGGACACCAAGTATCTTGTT
CCCGATCTATGCTCTGCACTCATGTTCACCTCAGTTATTCAACCGCGATTGGCTTCCAGTACAAAGGCAT
CATCGTCTGTTCAGTTCTACACGGACCCTGCAACAGGTATTCGCCCACCAGCCGGCCGCATACTCGTGCT
TCCTCTACTGCGTCAGTTGTATGAAGCCCGTTTCGATCTTTCCCTCTGGTCCTGTGAAGACCAGTATAAA
AATTGGGTCATCTTGAATGAAGAACATTGGGCTTCGCATCTCCCGTATCCACGCCACCCAGAGGACTTTT
GGCCATGTTCGGCAACTCATTTGTTCGGACCCAATTCCCGTTGTGGATTGCAGTACCAAGAAGTATGGCG
TCAAGTAATATTACACGACGTGTTGGCCAAGCTAAAAGAACACGGTTGGCCTCTACAACCTAATTCGGCA
GCTATACAAAAAACACTGGAGTGCTTCCGAGAAATATTTATGACGAGCAATGATCTCCCACCGAGTGAAC
TGCTCCGTACATTCTGCGGCCGTGATCCGTCTCCGGACTCTCTGATCCAAGCAATTCGCGATCGTGCTTT
CCCAGTACCATCACTGGTTACTTTGGTTCCTGATATGGCGAACATCCTGGTGCGCGGATAACGTGATTAT
CAAGGGGACTCCGTTCCCGTAAATTGACGGATAACCTAGTTACACCTAGACTGCTAGTTATATTGGCACC
ACGCCATGGATTTGAACGTTTGTGTTCTTAATGAACCTTCTTACCTTACTAGGAATCAACTCGTGTGTGA
GTCGCTAGATTTGGTTTCTTGCCATCTGGCAGGAAATTCACGCAGATGATTTCTTTGTAAATACAGAACT
ATCATTCATTCTCTTGTACGCTCTTTTCTCGTAGATGGAGTGATTACGTCAATGAGTTTCATCTAGATTC
CGTTTGTTCTATCCCCGAAGTGGTGAGTTGGACCGTTTCGCACAGGAGGGTAATCTATGCCATATTCTTC
GTCTGTCCTAGAGTCGAACAACATCGCAATTGCTTCTAATTAATCACGTTCTCCAATTATAACGGTAACC
ACTCCGATCACATAAATTTTGAAAAGACGGTGTAATTCTTGGGGACATAGTACAGTTTCCCCAATATTAA
GGCGCTGATTACAGTGGTGATATTATTTTCCCGGAAAACATTTCACTTTTCGATTTGTCCTAGTTATCTG
TTTGTTTGCTAATTTAAATTTGTATCTTATCGCACCACGATATATTGGTAACATCCATTTCGCTTCCCTC
TGATTGATTGGTTGCCCTAGCTGTCCATTGATTTCCAAGGTCAATCGACTCCGACCTAGCAGAACCTATA
CAAGCAGCCGAGTTCTGCGCTCCCCGAAACACACGATTTGGGTGCCCAGTGAGACAATAAACTTCTCCAG
TCAACACATTAACCTGTGTTCTTATTCAAGTTGATTGGTGGTCTAGCTTCGACTATTGCGCTTCTATTGC
TGATCACATCCAACGAGTCTTTGTGCCGGTACGTGTCCAGGTTGCAGCGTTCGGAGATTGTTGTGAAAGA
CACAACAGTAATACTCACAACATCGCTTACTTTTGTGACGGCGGAAAAATATTGGTTGACAGAGTTGTGA
CACCCGGGTTAATAGCATGGACCTGCTGCATTGTAGTCTGCAAAGTGACGTTTTGTCACCTAAACATGTC
CAATAATGTGTGCTGTTGAGCGCACCTCCGTACGAGTCGTGGTTGATCATCCCAACAGCATTCACCCTAC
TAACCGCTGCTCACTGCTTGTGATGATGATTTCGGGAAAGAGGATACGACAATCGCTAGACAAATTATTT
TCTTCGCACTGAATTCCTCATTCCTACATTTTCGGTGACTTATCATATCAAACAATGGAAGTATAATATT
CTGAATAGCTTCCTGTTCTCAACGTTAGTTTTCCGGGCAGCGGAATAGGTTGGACATGGGTGACCGTGAT
ACATATGCCTGAATCAGCAAAGTTAAATGTTATCAAAATTCCAAATTTGATTGATCATATTTATGTTTGA
CAAATTCATCACAGGTGGTTTACGTCTCTACTGAATAAATACTGGTCCTTTCGAAATCAGTTCTTTTTGC
TGCAGTGTCTACCGTATGTATGCCTTGCTGCATGAAGCGAAAACAATGCAAACATTTGAAGAATACTGTA
TTATCTCACGAGTGAAGAGCGCATTCACCGTTGATTGTAGATTCACTAGAGAGGAAAAGTCGGGGTTTTT
TCGGGTGTATGACCTATATCTCGAGGTATTATTTTTGTGTTGAATGCTGTAGCAACAGAAGGATGCGAGT
GTCAAATCGAGAGTCACAGACGGTGAATATGACGGAAGCATTCCGCAGCAGGCAGAAAGAGGAGCAACAG
TTGTTACAGCGCGGTCTGCAAAAAATACTGTATAAACAATTGTACATGTTTCACTGACTGGACTTGTCCG
GCTGTTCAGATACAGGTGTTCCTCACCAGTCTTGCTTTCTTCGTTAAATTGTGAGCGTCGTCCGTTAAAC
AACTTTTTTTGTTTTTGCGCTGATAGAGAAGGGAGCTTGCGAAACCGGAAGATTTCCGCAGTTTACTGAA
TAGAAGATTGTCATGATGGTGCTTCTGTGACAGCCATTGTTCATAATCTTTCTGTGAAACATGGTTTCAC
AACACACAAAACGATAAATCAGACTTCGATACTGATATTATCTGCATTGTGAACTTCCAAAGAACATTGA
ATTCATCCAGTGAGACGATTTTCATACGCCTTTGCGATGAAGGGTGAGGTAAAGTAAGTGATATCAGATT
TCGGCCGATCTGACGTCGCAATTGGGTGCCCAAAAAAACGGTCACGTATCGCAATCGCGGAGAAATTCAT
ATCCGATTGCAACTCGTTTTCGCTACGCTATATGATGATACATAGAGCGTTCAAAACATGACTTTCGGTA
AAGAGTTCCCAAAGAAATTCATTTCAATTAGTCGAACTTCGTGAATCTGCGGTTGATATGGGCTCAACTA
AATTATGATCGTCCCTGTTTGGGGAGCATTATCAGCGGCAACCTCGAACAGCGCAGAATTGGTCGAACTC
AGAAGAGTGTCGTTCCAGTCAGTCGGAATAGAAGATATTGGAAGATGTCGTTGCCAACCACTGACCAGAA
CCACCAAGCGCGACAGGCACCTCACCATCTGAACAGTAATCTTGACCCCGACCCAGAGAAAGTATGTAAA
TCCCCCATGGACGCCCTCGAGTGACGTCACTTCCAGTTTCGATCTGTACCGACCGTCGTTCTGTATTGCG
CTAATGATATCTCATTTGTTCCCGAGCTTTTTCTTCTTTCGCGACTGACCGCTTGCTGTGACCGATTATG
AAAATGTGTCTATTTTTCAGACCCACGAACCTCTCAGCGAAATAGACCCCTCTAAAACTCCCGAGAATCA
ACTTCAAACGATTCGAAATCCGGACAGACCTCAGGCAGAAACGCCACAACAGGAGAATCGTCCGCATGTA
CGCCAACTCTAGCCAACCAGATCGCTCAAGATAACGCGAGAGAATGGCAAAATCACGGTGTGCAAGAGTT
TATATAAGGTCCACCAATGTGAATCGAAGGTCATTTTCGCCAATCATAAATGACAGTACGTGGGAAGTAG
AAGGACTAAACCAATTACCAAGAAAAAAAGTGCTTTCCCGAACTCGCTTTACAATGCGATATTTTTTTAC
ACACGAGACAGTTATATCTCATCACAGTTGTCGTTTCAGCTGGGACCTCCCATCAGAAGAGGACTGCAAA
CACCACCAACCCAAATTAGCCCGACAGTTCCACATTCCTCCTGGATGTTCCGCTTAGAATCTTCCTAATA
AGGACCACGGTCAAGTACGACTATGCTATTTTTTGCATTATGCACTACATAATTATACATTTTCAAATAC
CGTATAATATAGGATTCCAAACTCATC
>MSTRG.10366.4 
GTACCCTCCGGCTGGACGATGATGCGCCTTTTGCGTTCACGTCGTCTGATAAACCACTCTTTTCGGCACT
TATCGATTTCACAAGACTCGAAATATGACCAAGGTCCCTCGTTCTATGTGATACCCGAAATTCCCAGAGA
AACATCATTACTGCAGAAATTAACGTGTGTAGATGAGTTGCCCAATTTTGACGGCATCAGTCCAGAACTG
GCCTTCACGGGATTTTCGCGTCTTCTAATCGATCATCAGTTGTCGTTATCAAAACTCTCTGAACAGTTGA
AAAAGAACGATGGATCAATTTCTGGTCCCGCTCTGCTAAATCGCTTGAAAGATATACTGACACCCGTTGA
ACGAGTGTTTGAGGCGTTGAATTCCATCACTCTCTATGATAATGACCCTATGTGGGCTCTGATCAACGGT
CGTTTGTTTCAGAAACTCGCCAGTTCGCGAACGGAATACTTATGCTTGGACCCAGACATTTACAGGGCGC
TTTTGAAGCTCTCTAAAGATCCAACTGGTTTGGATGAATTTGACAAAGGTGTTCTAAAGTCACTTATCTA
CGAATGCTGGCTTCAGGGTGCCGATTTCACTCTGACGAGTTCCGGACTACGTGGGCGAAAATGGTTGGAC
ACAGCGTCCGTCAACTCTGGGTCTGTTCAAACAGATCAAACCGAACTGGATCGAATTCGTACACTACGCA
GCGCATTGAATCACGAAGAAGAGCAATTTCAGGCCATGGTTTTTGCAGCCTCTTCTGTGACTGGACCGTT
GGCCCTGCGATCACGTTTAACGGGTCGTGCGCATGATCCCTCTGATTTGAAAGTCATGACGGGGGCCGCG
AATATCCCGGTTGCCGAGTCTGACCTGGCCCCATCTGCTCCGAGTTGGTTGCCAAGCGCATTGGGCGGTC
GCGTCAGCGGAGGACATGTCGCTGATATGCGTATCAGTCTGTCCTCAGACTCTGTGGTTCGGGCGGTGCT
GAAACACTGTAGCACAAGACAGGTCCGTCACGTGGTCTGGCACGGATGGGTTCAGCGTTCCAGTCTGCGA
TCGTTCGGTGGTGCCACTGGACAGCACGCGTCAAACGATGGACGGATACAAAATATTCGTCGGGCGCGTC
ATCGATTAGCTAATCTACTAGGTTGCAAGGATTGGCTCGAGGTGGTTTGGCGTGGCACACATTGTTGTTC
ATCTCCTTCAGCAGAAGCGTTGATCCAAAATTACTTAGAGCCTTTGCGAACCACTTTGCGACCGATGGGA
AAGCAAGAATTACAATTGTTGAACGAATGGGCTAGTTCTAATTTGGAATTTCGAGGTAGCAAACTGGACC
CATGGGATATGGATTATGCCATAGAACAGCACAACTATGCCGCAACCCACACACAATTTCAAGCCCAGCT
TTTACCGACTGGTGGCACTCTGGTCAGCTATATCGGGTCACTACTGGATGAATTAGCAAATTTGTTTCAA
TTCCGTGTGATCCCGGACCCCGCGGGACTGGATCCCGGACGTGATGATGTGCTGCGTCTCCGAATTGAGG
ATTGCCGATCAAACTCAGTCGTGGGTCACGTGATTCTTGATTTGTTTTCCAGACCGAGCAGACCAGTCCT
TTTGGGTGATGCTGTCCCGGTCTCATTAACGAGGAGCTGGGTCACCTCGATACCAGAATCCCCGGGTTCC
TCGAACGGGACCGCGTCGCATTCACCATCCACTCTGGCACTGTTGTCCGACCTTCCCTTGTCCGCTCAAA
AAGAGGGAGTCAAGGTTCAATATCTACTCGCAATCGCCTCGGGATTTGGGGCTTGTTTGCAACGTCTTCT
TCCACGTTCATATCACCATCAACTGTCCGAGATTTCGGCCTACATTTTTCCGGACACCAAGTATCTTGTT
CCCGATCTATGCTCTGCACTCATGTTCACCTCAGTTATTCAACCGCGATTGGCTTCCAGTACAAAGGCAT
CATCGTCTGTTCAGTTCTACACGGACCCTGCAACAGGTATTCGCCCACCAGCCGGCCGCATACTCGTGCT
TCCTCTACTGCGTCAGTTGTATGAAGCCCGTTTCGATCTTTCCCTCTGGTCCTGTGAAGACCAGTATAAA
AATTGGGTCATCTTGAATGAAGAACATTGGGCTTCGCATCTCCCGTATCCACGCCACCCAGAGGACTTTT
GGCCATGTTCGGCAACTCATTTGTTCGGACCCAATTCCCGTTGTGGATTGCAGTACCAAGAAGTATGGCG
TCAAGTAATATTACACGACGTGTTGGCCAAGCTAAAAGAACACGGTTGGCCTCTACAACCTAATTCGGCA
GCTATACAAAAAACACTGGAGTGCTTCCGAGAAATATTTATGACGAGCAATGATCTCCCACCGAGTGAAC
TGCTCCGTACATTCTGCGGCCGTGATCCGTCTCCGGACTCTCTGATCCAAGCAATTCGCGATCGTGCTTT
CCCAGTACCATCACTGGTTACTTTGGTTCCTGATATGGCGAACATCCTGGTGCGCGGATAACGTGATTAT
CAAGGGGACTCCGTTCCCGTAAATTGACGGATAACCTAGTTACACCTAGACTGCTAGTTATATTGGCACC
ACGCCATGGATTTGAACGTTTGTGTTCTTAATGAACCTTCTTACCTTACTAGGAATCAACTCGTGTGTGA
GTCGCTAGATTTGGTTTCTTGCCATCTGGCAGGAAATTCACGCAGATGATTTCTTTGTAAATACAGAACT
ATCATTCATTCTCTTGTACGCTCTTTTCTCGTAGATGGAGTGATTACGTCAATGAGTTTCATCTAGATTC
CGTTTGTTCTATCCCCGAAGTGGTGAGTTGGACCGTTTCGCACAGGAGGGTAATCTATGCCATATTCTTC
GTCTGTCCTAGAGTCGAACAACATCGCAATTGCTTCTAATTAATCACGTTCTCCAATTATAACGGTAACC
ACTCCGATCACATAAATTTTGAAAAGACGGTGTAATTCTTGGGGACATAGTACAGTTTCCCCAATATTAA
GGCGCTGATTACAGTGGTGATATTATTTTCCCGGAAAACATTTCACTTTTCGATTTGTCCTAGTTATCTG
TTTGTTTGCTAATTTAAATTTGTATCTTATCGCACCACGATATATTGGTAACATCCATTTCGCTTCCCTC
TGATTGATTGGTTGCCCTAGCTGTCCATTGATTTCCAAGGTCAATCGACTCCGACCTAGCAGAACCTATA
CAAGCAGCCGAGTTCTGCGCTCCCCGAAACACACGATTTGGGTGCCCAGTGAGACAATAAACTTCTCCAG
TCAACACATTAACCTGTGTTCTTATTCAAGTTGATTGGTGGTCTAGCTTCGACTATTGCGCTTCTATTGC
TGATCACATCCAACGAGTCTTTGTGCCGGTACGTGTCCAGGTAACACTTGAGCGTCTATTATCCGGTTGA
TTCATGAAAAGGTTGCAGCGTTCGGAGATTGTTGTGAAAGACACAACAGTAATACTCACAACATCGCTTA
CTTTTGTGACGGCGGAAAAATATTGGTTGACAGAGTTGTGACACCCGGGTTAATAGCATGGACCTGCTGC
ATTGTAGTCTGCAAAGTGACGTTTTGTCACCTAAACATGTCCAATAATGTGTGCTGTTGAGCGCACCTCC
GTACGAGTCGTGGTTGATCATCCCAACAGCATTCACCCTACTAACCGCTGCTCACTGCTTGTGATGATGA
TTTCGGGAAAGAGGATACGACAATCGCTAGACAAATTATTTTCTTCGCACTGAATTCCTCATTCCTACAT
TTTCGGTGACTTATCATATCAAACAATGGAAGTATAATATTCTGAATAGCTTCCTGTTCTCAACGTTAGT
TTTCCGGGCAGCGGAATAGGTTGGACATGGGTGACCGTGATACATATGCCTGAATCAGCAAAGTTAAATG
TTATCAAAATTCCAAATTTGATTGATCATATTTATGTTTGACAAATTCATCACAGGTGGTTTACGTCTCT
ACTGAATAAATACTGGTCCTTTCGAAATCAGTTCTTTTTGCTGCAGTGTCTACCGTATGTATGCCTTGCT
GCATGAAGCGAAAACAATGCAAACATTTGAAGAATACTGTATTATCTCACGAGTGAAGAGCGCATTCACC
GTTGATTGTAGATTCACTAGAGAGGAAAAGTCGGGGTTTTTTCGGGTGTATGACCTATATCTCGAGGTAT
TATTTTTGTGTTGAATGCTGTAGCAACAGAAGGATGCGAGTGTCAAATCGAGAGTCACAGACGGTGAATA
TGACGGAAGCATTCCGCAGCAGGCAGAAAGAGGAGCAACAGTTGTTACAGCGCGGTCTGCAAAAAATACT
GTATAAACAATTGTACATGTTTCACTGACTGGACTTGTCCGGCTGTTCAGATACAGGTGTTCCTCACCAG
TCTTGCTTTCTTCGTTAAATTGTGAGCGTCGTCCGTTAAACAACTTTTTTTGTTTTTGCGCTGATAGAGA
AGGGAGCTTGCGAAACCGGAAGATTTCCGCAGTTTACTGAATAGAAGATTGTCATGATGGTGCTTCTGTG
ACAGCCATTGTTCATAATCTTTCTGTGAAACATGGTTTCACAACACACAAAACGATAAATCAGACTTCGA
TACTGATATTATCTGCATTGTGAACTTCCAAAGAACATTGAATTCATCCAGTGAGACGATTTTCATACGC
CTTTGCGATGAAGGGTGAGGTAAAGTAAGTGATATCAGATTTCGGCCGATCTGACGTCGCAATTGGGTGC
CCAAAAAAACGGTCACGTATCGCAATCGCGGAGAAATTCATATCCGATTGCAACTCGTTTTCGCTACGCT
ATATGATGATACATAGAGCGTTCAAAACATGACTTTCGTCGAACTTCGTGAATCTGCGGTTGATATGGGC
TCAACTAAATTATGATCGTCCCTGTTTGGGGAGCATTATCAGCGGCAACCTCGAACAGCGCAGAATTGGT
CGAACTCAGAAGAGTGTCGTTCCAGTCAGTCGGAATAGAAGATATTGGAAGGTTAGTTTGCTGCAAGTTA
AGCGTTGGATATTTAATGGCATTGGACACATCCATTCATTTGTCATGAGTTTTCACAGTAGTCAAACAAT
GGACAATTTAAAGGTTCCATTTTTGCAATTGTCTTCTTACAGCCTAATTTGTTTCTTTTACATAATTTAT
TTTAAGCAAAGTTAATACACTTCCTCCACTTTGGAGGTAAAGTGAATGCACGTAATAGAGCCGGTCTCAT
GTCCAGGTTGGTGGACCTATTGCTTGAATGTTTGCATACATCACCGATGTTACTGGAGAGCCACATTGTA
TCATCCGGAAAAGAATAAATGCCTCAAGAATTATGGTATAAGGAAACTGCTCATTTGCGTG
>trnascan-scaffold10x_284_pilon-noncoding-Pseudo_GAT-gene-0.73-tRNA-1 
GTATGGATAGCCTTGTGGTTAAGGTGTTCGACTGATAATCGATCACTCCGGGTTCGAGTCCTTGCTAGGG
CT
>maker-scaffold10x_284_pilon-augustus-gene-0.138-mRNA-1 
AACAATAACAACAAAAAGAACAAAATCTACCACTGCAGGTAGTCTGCTGCCATTCGCTGATGCCGACTAC
ACGACCGACTCTGTCACTCCCTCTCGAGGTCATAATTTCGTGAACTCGGTGAGAAACATCCCCTGAAGAT
GGCTACCAAAGAAGCTGAATCGGTGGAATCTGGCTATTACGTAAATGTGTCCAGTGTGAGACCATCATTC
CTGGCGAGGCAGCGAATTCTAACGGAAGAAGAACTACGAAACATGGAAGCTTCCGACGAGACGCTCGATT
CATCGTTGGAAGAGGCCTATCAATATCGCATCAAATCTGTAAAGAGCTTAATGGATCAAGTACTTCACAC
CGCACTGACTCTGAGCAGAGAGGATAGCATTCCAAACTCGAAGTATGTATACGACGAGCAAATGGAGGAC
AAAGTGGAACGATGTTGGAAATACATCACGCAGCTGACAGATGCTACGCAATGGCACGTGATGCAAGCTT
CTCGGTACCACAAATTTCATCATGAAGTTCGCACAGCTCAGACCCAGTTAACGAAACTTGTCAGTTCCCA
CAAAGAACTGGTGGGCTCGTTAATCAAAACCCCGATTCAGCTGAATTGCAAATCCCTCGGCCATGCTCAC
CGCAACATACAGATGCAACTGACTAGATTTATGGAACTGGCCGGCACTGCACGTCAACTATCCACGCAGT
CTCGAGTGGTGGCACCACTGCACTATCGTAAGCACTTACCGGCCGGTCGTCACTCTGCCAATCTACTTGC
CTCTATTCGTGTTGCGCCCGATGCATGGCTTCATCGAGGTGATGCGGTACGTGTGTGGGCAAACAGCCAG
GTCGCTGCCGATCTTTTACGTGAGTGGACCACTGAGACTACGGACGGTAGACACACAACCACAATACCTG
CGGGATGTTTGTGGCTAACATCTCCCGAGGCCAGTCCGGCATCGAGTCCCCAACAGGAGCATTCCAGTCG
GATCAGTGTGTACGCGGGTCAGGGGGTGGAGCAGGAGCAATCGAAAGATGGTGGCAGTATCGGGGCAGAA
GTCGACAGTGGCAGTTCTTGCTCGGATATCACGCGATCCAAGCGAAAAAAGAAATGCAGGGTGAATTTCT
TCTCCAACAACAAGGCTTTGGCTTCCAAATTTCAAGCAACACTATTCGGATCTTGGACGGACATTATTGG
TGACTGGGCGGTTTTATTGCTCCCAACGTATCGGCAGTATATGGAAAATCTGGTAAACAAAGAAGGTGAT
ATAAAATCTAACCAAGAAGATCAACTGAATGAAATGAAATCCGGTTTACAGTCACTCACCGACTACGGGG
ACAATCAGATGCGAAAATTGTTCGCGTCATTCAGTTCGAAACAAATCCAACCAATGACTGGTGAGGACGA
AGCACGACCTGAGGAACTGAACCAGTTGCTTCAAACCCTAAACGCGTGGAATAATTTGCGCAGTCAGTTG
CTGGAAACTAAAAAGACAGCTTCCGTTCGTTCTATGAGCCAAGAAGCTTTCGTACAGTCATCCGAAACGA
CGCAGGACAGACGCCTTCGTTCATTTGATGCCAGGCCAGTACTTGACTTACGTGATGATTTTCGGCTGAA
ATCAACTGAAGCCAGTTATATACGGGCAACAGAATACGGAACCGATCCAATCGATGAGTTGGTCACAAGT
TTCGCTGAGCCTGCACCTCGGACATATCGGATATTGACCGATGGGAAGGCCCAGTTTGTGGAACGCGAAT
ATTCATCTTCTCCGAAACAGACCCCCACAGCAGTGGTGCCAGATAAACATGCTCGGTCGCACTCATCACC
ACGCCTAAAAGCTGCAACAAAGGATCTGATGACACAGATCAGTACACCATATATACCTACACTCGTTCAT
TGCCCTAAATGTGCCATGGAGTATGAAATTGATGTGTATCGTAGTCCAAGTGAGTTAACCACGCCTATAG
GACCAGAAATGGAGGGCTTTTGCTACCAAGATGGGCGAAAGAGTTTGCTTCAGTTCTCGCCCAGACCTAG
ACACAGCAAAGGACGTCAAAACGATCTAATGGTTCTTGCTAGTCCTCCTATTAGTACAGGTAAAGTTCAA
TCGGCTGATTCAATGCCTGCTTTGAGTACTGCCCGTGAGCCGAGATATATGACTGGAGACAGTTCACTTT
CTAGTCGCTCTCGTCCAATGGAATCAGTTTCCAAAATGCACAAACGTCTCGGTCGTTGGAATAAGCATCG
TCCACACAGTTTCTCATCTGCGACCGGTGGCATTCTTACTCCGGGTATGACTGACACTACAGCCAGTTCT
GGAATAGGCAGCCTTGCAGAGACCCCAACGCTAGATGACAGTGAAATGAGAACACTACGAGAACCGGTCA
CGAAACAGGCAGAGAAGAGTAGACAAAAGACTGGTAGAATATCCATTTTCAAATGGGGCAAAAAAAGAAA
AGGCACACCAGAATCCATATCGCCAGGCACAGATAGTATGGGCACAGAGCCGGAACCAATGGAAGTACAC
TCTCCTCTGGTTGTCGAACGACACTCAGCGCTACACGTACAAACTGCATTACCCCATTCAGATTCCAATG
CAACATTAACAGATCAAGACACCCCTAAGCCTGTCCTTGCAACTCCGATTATTCGTTCTCGAAGCTGGGT
GCAACAGGGCACACCATGGGGCTACGGTCCTCCGCTGCACGAGCACTGGCATCCATCGGTCGAGTATGTG
ATTACTCAGGAACGACCACGAATACAGCATACTCCAGGCCACAGCGAACGACTACGCAGTCGAGCTTCAC
GCCAACGAGTAAGCAGTGATAAAGTTTTCTCTTCAGTCGATTCTGATCGATCCATGTGGTTCGACTACAG
TTCGATCGACCAAGCAATTGACTCCGGAATTCAGACTGACACAGACCTGATTGCCGGACGCATGGACTGG
ATACCAAAGCAGGTAAAACAAACACAGACTTTAGGTGGGAGAAAGACGGAAGGATTATGTCCAGAATGTC
GAAAAAATAAGATGCTCCCAGCCCAAGTTCATGAAGCAGTTCAGTGTGGAGCCTGTTTCCAGCACATTGG
TGTGGGTGGTGATCTGAGTAAGGTTCAAACTATATCGGTCAGTTGTCAAGTGGGGAAGGATTCTGAGAAT
AAACGGGGACCAAATCAAGTCTGGGATGTTAGTTGTCAGGTTGGTGTAATCACCAGAAATCGCGAAACAG
CCGTAGATGGTCAGGAATTGGAGCCCAAATACGACTCCGCCGAAAAGCACCCGAAAACTCAGGAGATCGC
AGTGCAGACCATACCAGACACAAAGCCTTGTCTTGTTGAAGACGCGAATTTCAGGAAACATAGACAAATG
ATGTACTCAGTATCTTGCCAGGTTGGCCAAATTGTCCGGACCATTGCCTCTGGTCCCGAGCATTTGGAAG
CTGTGCAACTTCTTGATGAAAGCATTGAAAAATTCTCCCGCCCCAGCCCAAATGAACTGACTAAATCGAC
AATAAAACCGTTTACTGTACCGGTTGGAAAGAAGTTCCAAGTTGGTAAACCTTGGCTGGAAGACATCCAG
CCCGTAACAAGTGAATTAGCAGCAGTTTCACATCAGAAGCCACCGAGTCGTGATGTGATGTTCGCTCTCA
ACATTCCAGCATCAGGCTCAAAACTAGAAAGTCCGATGGAAAACTACAGTCGTGAAGTGCAAACGCATAT
CACTGGCCAGGTGATTCCATACACGCGTCCTGCATGCGAAAGATGTATTCAAGCAGACTTCGATGGTGAT
CAAAGATTGGCGGGGGACTCTAAGCTAGGAAATATAATTTCGTTAGAAGAGAAGTTATTATGTTCAAGAT
CCACTTGGCATATCATACGCGGCCCAGCAATGATGAGTGCAAGTACGATGATTGGGTATCAGACTGAGGA
ATCTGCACAACAAACTGACCTTAAATCCAGCGACACTGAAATGACAGTGCTACAAGCCGAACAAGACTCT
TCAGCCTTTGAAAGTCAGGCAGTATTACTACCTTTGGATCATGAAGAACAACTTTCAGATGCTAATATCC
CCATAGTAACTGAACCGCCAAGAGAACAAACAACGGACTTGAAATTACCTATGAAAGAAGAATCCGCTGA
AGCTCGTTCGGCAGTCAGCACTAGGGCGAAACGCATTCAGAAAGGATCACCTCATTTGCTTCCCCGGGGG
ACTGACAGATATCGCCAGACACCTGGTTCCGAAGTGAACAAGGAACCGACAGAAGATTACCATATACAAC
CAGATGAAACTTTCCACACTAGGAGATCGCCTTCACTTCAAAGACCTTGCTTCCAACGCGTGGTGGTTAA
TGTCGGACTTTACGATGAGAAAACCCCTTCTGGTCGTAGACACAGATCTTTGCTGGAATGTGGACATTCG
CCACATGATAGAACTGAATTAACAAGCGGGTCGACTGAAAGCTCTACAACTGATACAGAGGAGACTATAG
AAATGACAACCAGAAGATCGCATTTGCACCACTCCACTCACACACGATGCATCAGTGTACCCTCCAGTTC
GGTAAACATGTGTTTTCATTTGGAACCGTCAGCTAAAACTTATGAACCCCACCAATGGACCACCAACCGC
CATCAAAAACGAAAATGTGGTGGGCAAAATGCATGTGACAGAACAGAAAGAAGCTGGTCTTCTGACGACG
TGCGAACGCATAACCAAAGTTCGGAAAGAACAACAGTGGCACAAAGCGATGCACATAATTATGGAACCGA
AAACTCAGAACGAACCGGAATTCAAGTTGGTAACTGTCCAGGGATTGATCGCGGCTCAGGTGGAGCTCGA
AGACGAATCGACCAGTGGAAACACCGACACGATTACTATCGATACTACTGATCAAGTGAACTACCCTAGA
CATTGGTTTGACAGGTTTCTCAAACAACGCTTGATGCACAATCTGAGGATATCGTTTTGCTTATTTTCGA
TGCTGAATATGACGAATTTAGCAAAAATCACCATGTTTTTGCCTTTTATGTGCTAATAGGTGTGCTTCAT
GAGACATGAGCCTTTTCTCTGGTTGCACATACAATTTATTTCCCAACAACAAGCTTTACTCGGTATAATA
ACTTATGCTTAATTAGGTTTTGCTGTCAAAGTTCAACTAAACCGTATCATTTCGCTACCCTCTGTGCGGT
AATCTAATCATAACCCCTTTGATTTTATGATATCACTTCGAAGTCCGGCTCTCATGTGTTGCTTCTCTAT
CTGTTCATCTAAATGGATTTGGGAATCTTGATATAATCGACGCGGATTTTCAATTTCCTCCCCGTAGTAG
ACTGTGGAATATAAAGGGTATCCAATATATCTAGACTTCGCTGCTGTTTTTGGAATTTTAAAATGAAATG
AAGGTGGATGTTCAAAGACACCC
>MSTRG.10367.1 
AACAATAACAACAAAAAGAACAAAATCTACCACTGCAGGTAGTCTGCTGCCATTCGCTGATGCCGACTAC
ACGACCGACTCTGTCACTCCCTCTCGAGGTCATAATTTCGTGAACTCGGTGAGAAACATCCCCTGAAGAT
GGCTACCAAAGAAGCTGAATCGGTGGAATCTGGCTATTACGTAAATGTGTCCAGTGTGAGACCATCATTC
CTGGCGAGGCAGCGAATTCTAACGGAAGAAGAACTACGAAACATGGAAGCTTCCGACGAGACGCTCGATT
CATCGTTGGAAGAGGCCTATCAATATCGCATCAAATCTGTAAAGGAACGAATTCACGGAAACTTGGACCA
ACTGGATTACCTACAAGGAATTTCAAATTTGGAGAGAAATTTCTCGAGCTTAATGGATCAAGTACTTCAC
ACCGCACTGACTCTGAGCAGAGAGGATAGCATTCCAAACTCGAAGTATGTATACGACGAGCAAATGGAGG
ACAAAGTGGAACGATGTTGGAAATACATCACGCAGCTGACAGATGCTACGCAATGGCACGTGATGCAAGC
TTCTCGGTACCACAAATTTCATCATGAAGTTCGCACAGCTCAGACCCAGTTAACGAAACTTGTCAGTTCC
CACAAAGAACTGGTGGGCTCGTTAATCAAAACCCCGATTCAGCTGAATTGCAAATCCCTCGGCCATGCTC
ACCGCAACATACAGATGCAACTGACTAGATTTATGGAACTGGCCGGCACTGCACGTCAACTATCCACGCA
GTCTCGAGTGGTGGCACCACTGCACTATCGTAAGCACTTACCGGCCGGTCGTCACTCTGCCAATCTACTT
GCCTCTATTCGTGTTGCGCCCGATGCATGGCTTCATCGAGGTGATGCGGTACGTGTGTGGGCAAACAGCC
AGGTCGCTGCCGATCTTTTACGTGAGTGGACCACTGAGACTACGGACGGTAGACACACAACCACAATACC
TGCGGGATGTTTGTGGCTAACATCTCCCGAGGCCAGTCCGGCATCGAGTCCCCAACAGGAGCATTCCAGT
CGGATCAGTGTGTACGCGGGTCAGGGGGTGGAGCAGGAGCAATCGAAAGATGGTGGCAGTATCGGGGCAG
AAGTCGACAGTGGCAGTTCTTGCTCGGATATCACGCGATCCAAGCGAAAAAAGAAATGCAGGGTGAATTT
CTTCTCCAACAACAAGGCTTTGGCTTCCAAATTTCAAGCAACACTATTCGGATCTTGGACGGACATTATT
GGTGACTGGGCGGTTTTATTGCTCCCAACGTATCGGCAGTATATGGAAAATCTGGTAAACAAAGAAGGTG
ATATAAAATCTAACCAAGAAGATCAACTGAATGAAATGAAATCCGGTTTACAGTCACTCACCGACTACGG
GGACAATCAGATGCGAAAATTGTTCGCGTCATTCAGTTCGAAACAAATCCAACCAATGACTGGTGAGGAC
GAAGCACGACCTGAGGAACTGAACCAGTTGCTTCAAACCCTAAACGCGTGGAATAATTTGCGCAGTCAGT
TGCTGGAAACTAAAAAGACAGCTTCCGTTCGTTCTATGAGCCAAGAAGCTTTCGTACAGTCATCCGAAAC
GACGCAGGACAGACGCCTTCGTTCATTTGATGCCAGGCCAGTACTTGACTTACGTGATGATTTTCGGCTG
AAATCAACTGAAGCCAGTTATATACGGGCAACAGAATACGGAACCGATCCAATCGATGAGTTGGTCACAA
GTTTCGCTGAGCCTGCACCTCGGACATATCGGATATTGACCGATGGGAAGGCCCAGTTTGTGGAACGCGA
ATATTCATCTTCTCCGAAACAGACCCCCACAGCAGTGGTGCCAGATAAACATGCTCGGTCGCACTCATCA
CCACGCCTAAAAGCTGCAACAAAGGATCTGATGACACAGATCAGTACACCATATATACCTACACTCGTTC
ATTGCCCTAAATGTGCCATGGAGTATGAAATTGATGTGTATCGTAGTCCAAGTGAGTTAACCACGCCTAT
AGGACCAGAAATGGAGGGCTTTTGCTACCAAGATGGGCGAAAGAGTTTGCTTCAGTTCTCGCCCAGACCT
AGACACAGCAAAGGACGTCAAAACGATCTAATGGTTCTTGCTAGTCCTCCTATTAGTACAGGTAAAGTTC
AATCGGCTGATTCAATGCCTGCTTTGAGTACTGCCCGTGAGCCGAGATATATGACTGGAGACAGTTCACT
TTCTAGTCGCTCTCGTCCAATGGAATCAGTTTCCAAAATGCACAAACGTCTCGGTCGTTGGAATAAGCAT
CGTCCACACAGTTTCTCATCTGCGACCGGTGGCATTCTTACTCCGGGTATGACTGACACTACAGCCAGTT
CTGGAATAGGCAGCCTTGCAGAGACCCCAACGCTAGATGACAGTGAAATGAGAACACTACGAGAACCGGT
CACGAAACAGGCAGAGAAGAGTAGACAAAAGACTGGTAGAATATCCATTTTCAAATGGGGCAAAAAAAGA
AAAGGCACACCAGAATCCATATCGCCAGGCACAGATAGTATGGGCACAGAGCCGGAACCAATGGAAGTAC
ACTCTCCTCTGGTTGTCGAACGACACTCAGCGCTACACGTACAAACTGCATTACCCCATTCAGATTCCAA
TGCAACATTAACAGATCAAGACACCCCTAAGCCTGTCCTTGCAACTCCGATTATTCGTTCTCGAAGCTGG
GTGCAACAGGGCACACCATGGGGCTACGGTCCTCCGCTGCACGAGCACTGGCATCCATCGGTCGAGTATG
TGATTACTCAGGAACGACCACGAATACAGCATACTCCAGGCCACAGCGAACGACTACGCAGTCGAGCTTC
ACGCCAACGAGTAAGCAGTGATAAAGTTTTCTCTTCAGTCGATTCTGATCGATCCATGTGGTTCGACTAC
AGTTCGATCGACCAAGCAATTGACTCCGGAATTCAGACTGACACAGACCTGATTGCCGGACGCATGGACT
GGATACCAAAGCAGGTAAAACAAACACAGACTTTAGGTGGGAGAAAGACGGAAGGATTATGTCCAGAATG
TCGAAAAAATAAGATGCTCCCAGCCCAAGTTCATGAAGCAGTTCAGTGTGGAGCCTGTTTCCAGCACATT
GGTGTGGGTGGTGATCTGAGTAAGGTTCAAACTATATCGGTCAGTTGTCAAGTGGGGAAGGATTCTGAGA
ATAAACGGGGACCAAATCAAGTCTGGGATGTTAGTTGTCAGGTTGGTGTAATCACCAGAAATCGCGAAAC
AGCCGTAGATGGTCAGGAATTGGAGCCCAAATACGACTCCGCCGAAAAGCACCCGAAAACTCAGGAGATC
GCAGTGCAGACCATACCAGACACAAAGCCTTGTCTTGTTGAAGACGCGAATTTCAGGAAACATAGACAAA
TGATGTACTCAGTATCTTGCCAGGTTGGCCAAATTGTCCGGACCATTGCCTCTGGTCCCGAGCATTTGGA
AGCTGTGCAACTTCTTGATGAAAGCATTGAAAAATTCTCCCGCCCCAGCCCAAATGAACTGACTAAATCG
ACAATAAAACCGTTTACTGTACCGGTTGGAAAGAAGTTCCAAGTTGGTAAACCTTGGCTGGAAGACATCC
AGCCCGTAACAAGTGAATTAGCAGCAGTTTCACATCAGAAGCCACCGAGTCGTGATGTGATGTTCGCTCT
CAACATTCCAGCATCAGGCTCAAAACTAGAAAGTCCGATGGAAAACTACAGTCGTGAAGTGCAAACGCAT
ATCACTGGCCAGGTGATTCCATACACGCGTCCTGCATGCGAAAGATGTATTCAAGCAGACTTCGATGGTG
ATCAAAGATTGGCGGGGGACTCTAAGCTAGGAAATATAATTTCGTTAGAAGAGAAGTTATTATGTTCAAG
ATCCACTTGGCATATCATACGCGGCCCAGCAATGATGAGTGCAAGTACGATGATTGGGTATCAGACTGAG
GAATCTGCACAACAAACTGACCTTAAATCCAGCGACACTGAAATGACAGTGCTACAAGCCGAACAAGACT
CTTCAGCCTTTGAAAGTCAGGCAGTATTACTACCTTTGGATCATGAAGAACAACTTTCAGATGCTAATAT
CCCCATAGTAACTGAACCGCCAAGAGAACAAACAACGGACTTGAAATTACCTATGAAAGAAGAATCCGCT
GAAGCTCGTTCGGCAGTCAGCACTAGGGCGAAACGCATTCAGAAAGGATCACCTCATTTGCTTCCCCGGG
GGACTGACAGATATCGCCAGACACCTGGTTCCGAAGTGAACAAGGAACCGACAGAAGATTACCATATACA
ACCAGATGAAACTTTCCACACTAGGAGATCGCCTTCACTTCAAAGACCTTGCTTCCAACGCGTGGTGGTT
AATGTCGGACTTTACGATGAGAAAACCCCTTCTGGTCGTAGACACAGATCTTTGCTGGAATGTGGACATT
CGCCACATGATAGAACTGAATTAACAAGCGGGTCGACTGAAAGCTCTACAACTGATACAGAGGAGACTAT
AGAAATGACAACCAGAAGATCGCATTTGCACCACTCCACTCACACACGATGCATCAGTGTACCCTCCAGT
TCGGTAAACATGTGTTTTCATTTGGAACCGTCAGCTAAAACTTATGAACCCCACCAATGGACCACCAACC
GCCATCAAAAACGAAAATGTGGTGGGCAAAATGCATGTGACAGAACAGAAAGAAGCTGGTCTTCTGACGA
CGTGCGAACGCATAACCAAAGTTCGGAAAGAACAACAGTGGCACAAAGCGATGCACATAATTATGGAACC
GAAAACTCAGAACGAACCGGAATTCAAGTTGGTAACTGTCCAGGGATTGATCGCGGCTCAGGTGGAGCTC
GAAGACGAATCGACCAGTGGAAACACCGACACGATTACTATCGATACTACTGATCAAGTGAACTACCCTA
GACATTGGTTTGACAGGTTTCTCAAACAACGCTTGATGCACAATCTGAGGATATCGTTTTGCTTATTTTC
GATGCTGAATATGACGAATTTAGCAAAAATCACCATGTTTTTGCCTTTTATGTGCTAATAGGTGTGCTTC
ATGAGACATGAGCCTTTTCTCTGGTTGCACATACAATTTATTTCCCAACAACAAGCTTTACTCGGTATAA
TAACTTATGCTTAATTAGGTTTTGCTGTCAAAGTTCAACTAAACCGTATCATTTCGCTACCCTCTGTGCG
GTAATCTAATCATAACCCCTTTGATTTTATGATATCACTTCGAAGTCCGGCTCTCATGTGTTGCTTCTCT
ATCTGTTCATCTAAATGGATTTGGGAATCTTGATATAATCGACGCGGATTTTCAATTTCCTCCCCGTAGT
AGACTGTGGAATATAAAGGGTATCCAATATATCTAGACTTCGCTGCTGTTTTTGGAATTTTAAAATGAAA
TGAAGGTGGATGTTCAAAGACACCCAACTGGAA
>MSTRG.10367.3 
AAAAGAACAAAATCTACCACTGCAGGTAGTCTGCTGCCATTCGCTGATGCCGACTACACGACCGACTCTG
TCACTCCCTCTCGAGGTCATAATTTCGTGAACTCGGTGAGAAAGAATCTGGCTATTACGTAAATGTGTCC
AGTGTGAGACCATCATTCCTGGCGAGGCAGCGAATTCTAACGGAAGAAGAACTACGAAACATGGAAGCTT
CCGACGAGACGCTCGATTCATCGTTGGAAGAGGCCTATCAATATCGCATCAAATCTGTAAAGGAACGAAT
TCACGGAAACTTGGACCAACTGGATTACCTACAAGGAATTTCAAATTTGGAGAGAAATTTCTCGAGCTTA
ATGGATCAAGTACTTCACACCGCACTGACTCTGAGCAGAGAGGATAGCATTCCAAACTCGAAGTATGTAT
ACGACGAGCAAATGGAGGACAAAGTGGAACGATGTTGGAAATACATCACGCAGCTGACAGATGCTACGCA
ATGGCACGTGATGCAAGCTTCTCGGTACCACAAATTTCATCATGAAGTTCGCACAGCTCAGACCCAGTTA
ACGAAACTTGTCAGTTCCCACAAAGAACTGGTGGGCTCGTTAATCAAAACCCCGATTCAGCTGAATTGCA
AATCCCTCGGCCATGCTCACCGCAACATACAGATGCAACTGACTAGATTTATGGAACTGGCCGGCACTGC
ACGTCAACTATCCACGCAGTCTCGAGTGGTGGCACCACTGCACTATCGTAAGCACTTACCGGCCGGTCGT
CACTCTGCCAATCTACTTGCCTCTATTCGTGTTGCGCCCGATGCATGGCTTCATCGAGGTGATGCGGTAC
GTGTGTGGGCAAACAGCCAGGTCGCTGCCGATCTTTTACGTGAGTGGACCACTGAGACTACGGACGGTAG
ACACACAACCACAATACCTGCGGGATGTTTGTGGCTAACATCTCCCGAGGCCAGTCCGGCATCGAGTCCC
CAACAGGAGCATTCCAGTCGGATCAGTGTGTACGCGGGTCAGGGGGTGGAGCAGGAGCAATCGAAAGATG
GTGGCAGTATCGGGGCAGAAGTCGACAGTGGCAGTTCTTGCTCGGATATCACGCGATCCAAGCGAAAAAA
GAAATGCAGGGTGAATTTCTTCTCCAACAACAAGGCTTTGGCTTCCAAATTTCAAGCAACACTATTCGGA
TCTTGGACGGACATTATTGGTGACTGGGCGGTTTTATTGCTCCCAACGTATCGGCAGTATATGGAAAATC
TGGTAAACAAAGAAGGTGATATAAAATCTAACCAAGAAGATCAACTGAATGAAATGAAATCCGGTTTACA
GTCACTCACCGACTACGGGGACAATCAGATGCGAAAATTGTTCGCGTCATTCAGTTCGAAACAAATCCAA
CCAATGACTGGTGAGGACGAAGCACGACCTGAGGAACTGAACCAGTTGCTTCAAACCCTAAACGCGTGGA
ATAATTTGCGCAGTCAGTTGCTGGAAACTAAAAAGACAGCTTCCGTTCGTTCTATGAGCCAAGAAGCTTT
CGTACAGTCATCCGAAACGACGCAGGACAGACGCCTTCGTTCATTTGATGCCAGGCCAGTACTTGACTTA
CGTGATGATTTTCGGCTGAAATCAACTGAAGCCAGTTATATACGGGCAACAGAATACGGAACCGATCCAA
TCGATGAGTTGGTCACAAGTTTCGCTGAGCCTGCACCTCGGACATATCGGATATTGACCGATGGGAAGGC
CCAGTTTGTGGAACGCGAATATTCATCTTCTCCGAAACAGACCCCCACAGCAGTGGTGCCAGATAAACAT
GCTCGGTCGCACTCATCACCACGCCTAAAAGCTGCAACAAAGGATCTGATGACACAGATCAGTACACCAT
ATATACCTACACTCGTTCATTGCCCTAAATGTGCCATGGAGTATGAAATTGATGTGTATCGTAGTCCAAG
TGAGTTAACCACGCCTATAGGACCAGAAATGGAGGGCTTTTGCTACCAAGATGGGCGAAAGAGTTTGCTT
CAGTTCTCGCCCAGACCTAGACACAGCAAAGGACGTCAAAACGATCTAATGGTTCTTGCTAGTCCTCCTA
TTAGTACAGGTAAAGTTCAATCGGCTGATTCAATGCCTGCTTTGAGTACTGCCCGTGAGCCGAGATATAT
GACTGGAGACAGTTCACTTTCTAGTCGCTCTCGTCCAATGGAATCAGTTTCCAAAATGCACAAACGTCTC
GGTCGTTGGAATAAGCATCGTCCACACAGTTTCTCATCTGCGACCGGTGGCATTCTTACTCCGGGTATGA
CTGACACTACAGCCAGTTCTGGAATAGGCAGCCTTGCAGAGACCCCAACGCTAGATGACAGTGAAATGAG
AACACTACGAGAACCGGTCACGAAACAGGCAGAGAAGAGTAGACAAAAGACTGGTAGAATATCCATTTTC
AAATGGGGCAAAAAAAGAAAAGGCACACCAGAATCCATATCGCCAGGCACAGATAGTATGGGCACAGAGC
CGGAACCAATGGAAGTACACTCTCCTCTGGTTGTCGAACGACACTCAGCGCTACACGTACAAACTGCATT
ACCCCATTCAGATTCCAATGCAACATTAACAGATCAAGACACCCCTAAGCCTGTCCTTGCAACTCCGATT
ATTCGTTCTCGAAGCTGGGTGCAACAGGGCACACCATGGGGCTACGGTCCTCCGCTGCACGAGCACTGGC
ATCCATCGGTCGAGTATGTGATTACTCAGGAACGACCACGAATACAGCATACTCCAGGCCACAGCGAACG
ACTACGCAGTCGAGCTTCACGCCAACGAGTAAGCAGTGATAAAGTTTTCTCTTCAGTCGATTCTGATCGA
TCCATGTGGTTCGACTACAGTTCGATCGACCAAGCAATTGACTCCGGAATTCAGACTGACACAGACCTGA
TTGCCGGACGCATGGACTGGATACCAAAGCAGGTAAAACAAACACAGACTTTAGGTGGGAGAAAGACGGA
AGGATTATGTCCAGAATGTCGAAAAAATAAGATGCTCCCAGCCCAAGTTCATGAAGCAGTTCAGTGTGGA
GCCTGTTTCCAGCACATTGGTGTGGGTGGTGATCTGAGTAAGGTTCAAACTATATCGGTCAGTTGTCAAG
TGGGGAAGGATTCTGAGAATAAACGGGGACCAAATCAAGTCTGGGATGTTAGTTGTCAGGTTGGTGTAAT
CACCAGAAATCGCGAAACAGCCGTAGATGGTCAGGAATTGGAGCCCAAATACGACTCCGCCGAAAAGCAC
CCGAAAACTCAGGAGATCGCAGTGCAGACCATACCAGACACAAAGCCTTGTCTTGTTGAAGACGCGAATT
TCAGGAAACATAGACAAATGATGTACTCAGTATCTTGCCAGGTTGGCCAAATTGTCCGGACCATTGCCTC
TGGTCCCGAGCATTTGGAAGCTGTGCAACTTCTTGATGAAAGCATTGAAAAATTCTCCCGCCCCAGCCCA
AATGAACTGACTAAATCGACAATAAAACCGTTTACTGTACCGGTTGGAAAGAAGTTCCAAGTTGGTAAAC
CTTGGCTGGAAGACATCCAGCCCGTAACAAGTGAATTAGCAGCAGTTTCACATCAGAAGCCACCGAGTCG
TGATGTGATGTTCGCTCTCAACATTCCAGCATCAGGCTCAAAACTAGAAAGTCCGATGGAAAACTACAGT
CGTGAAGTGCAAACGCATATCACTGGCCAGGTGATTCCATACACGCGTCCTGCATGCGAAAGATGTATTC
AAGCAGACTTCGATGGTGATCAAAGATTGGCGGGGGACTCTAAGCTAGGAAATATAATTTCGTTAGAAGA
GAAGTTATTATGTTCAAGATCCACTTGGCATATCATACGCGGCCCAGCAATGATGAGTGCAAGTACGATG
ATTGGGTATCAGACTGAGGAATCTGCACAACAAACTGACCTTAAATCCAGCGACACTGAAATGACAGTGC
TACAAGCCGAACAAGACTCTTCAGCCTTTGAAAGTCAGGCAGTATTACTACCTTTGGATCATGAAGAACA
ACTTTCAGATGCTAATATCCCCATAGTAACTGAACCGCCAAGAGAACAAACAACGGACTTGAAATTACCT
ATGAAAGAAGAATCCGCTGAAGCTCGTTCGGCAGTCAGCACTAGGGCGAAACGCATTCAGAAAGGATCAC
CTCATTTGCTTCCCCGGGGGACTGACAGATATCGCCAGACACCTGGTTCCGAAGTGAACAAGGAACCGAC
AGAAGATTACCATATACAACCAGATGAAACTTTCCACACTAGGAGATCGCCTTCACTTCAAAGACCTTGC
TTCCAACGCGTGGTGGTTAATGTCGGACTTTACGATGAGAAAACCCCTTCTGGTCGTAGACACAGATCTT
TGCTGGAATGTGGACATTCGCCACATGATAGAACTGAATTAACAAGCGGGTCGACTGAAAGCTCTACAAC
TGATACAGAGGAGACTATAGAAATGACAACCAGAAGATCGCATTTGCACCACTCCACTCACACACGATGC
ATCAGTGTACCCTCCAGTTCGGTAAACATGTGTTTTCATTTGGAACCGTCAGCTAAAACTTATGAACCCC
ACCAATGGACCACCAACCGCCATCAAAAACGAAAATGTGGTGGGCAAAATGCATGTGACAGAACAGAAAG
AAGCTGGTCTTCTGACGACGTGCGAACGCATAACCAAAGTTCGGAAAGAACAACAGTGGCACAAAGCGAT
GCACATAATTATGGAACCGAAAACTCAGAACGAACCGGAATTCAAGTTGGTAACTGTCCAGGGATTGATC
GCGGCTCAGGTGGAGCTCGAAGACGAATCGACCAGTGGAAACACCGACACGATTACTATCGATACTACTG
ATCAAGTGAACTACCCTAGACATTGGTTTGACAGGTTTCTCAAACAACGCTTGATGCACAATCTGAGGAT
ATCGTTTTGCTTATTTTCGATGCTGAATATGACGAATTTAGCAAAAATCACCATGTTTTTGCCTTTTATG
TGCTAATAGGTGTGCTTCATGAGACATGAGCCTTTTCTCTGGTTGCACATACAATTTATTTCCCAACAAC
AAGCTTTACTCGGTATAATAACTTATGCTTAATTAGGTTTTGCTGTCAAAGTTCAACTAAACCGTATCAT
TTCGCTACCCTCTGTGCGGTAATCTAATCATAACCCCTTTGATTTTATGATATCACTTCGAAGTCCGGCT
CTCATGTGTTGCTTCTCTATCTGTTCATCTAAATGGATTTGGGAATCTTGATATAATCGACGCGGATTTT
CAATTTCCTCCCCGTAGTAGACTGTGGAATATAAA
>trnascan-scaffold10x_284_pilon-noncoding-Pseudo_CAC-gene-0.61-tRNA-1 
GCCCGGATAGCCTTGTGGTTAAGGTGTTCGATTCACAATCGTTCACCCCGGGTTCGAGTCCTCGTGGGGG
CT
>maker-scaffold10x_284_pilon-snap-gene-0.109-mRNA-1 
ATATTCACTATAATCTAATTTGAGTCGTCTGGAGTGTGAATGGATACTCTTCATTGAAGAGCCCACAAAT
GAATCACAACTGTGATTTCTCATAGTTATTCTTGTCTGGGTCATTGCTAACCCAACGAACAACGAGGCTG
CATGTGATTATATAGCATCGGAGTGTACAAGTATGAAGACGAGTGGGCAGAGGAGCACCAGGTACGCATA
CCTGATGAACGGCAACAACCGGGAAACCGGTCGTGTGCTTCCGGGGAAATTGTATATATATATATATATA
TATATATATATATATATATATATATATATATATATATGTATATTACATGCTTGCGCATCAGTGCAGTGGA
ATGGGTTAATACCCCATAACCACGAGGACCCACTACACTATTGGGGAAAACCAGTCACCGAACCCTGAGA
TTTGGAGTGGTGAGAAGCCACATAAGGTCCCCGTAGATCATATGTGGTATCGATCCGAACGACAGTGGGT
TACTGTCTACCATCAAAGTAACCGGTGATTGCGGGGATTCGAACCTCGGGCCCCCAGGGTGGTAAGCAAA
CGCTTTCGTTGCACTCATGCGCAAACAAGTAATAGAAACAGTGAACTGCACAAGGCCTCGGTATTGCAGC
CGTGGTAACGAACACGATGGAATCATTTGGCTGCCTATCACCGTCGTGATCGATAGTGATAGCCTTCAAA
TTTCGTACCTTGGAGATGATAGAGACTAAAGCCAATGGATAAACGGCATGTTCGTTGTGTCGTTCCACCA
GAATATAGTAAATAGAGCACTCGATTGTTTTGGGAGTATTGAGTGGAGTAAGCTCATTTGACTACCAAAG
CATCGATTTTCATTTGTGTCATGTTCGTATCTTCTTTAAGTCATAATGCCTGAAATCCCTTTCATCTGGT
CAACCGCCGCAAAACATCACTTAACGAATTGAGCCAATTTCAGTTCTTTACGTCCACACAAACACGTGAA
TAAAATGCCGATCGTCTCTCTACCAGCACGAACCATTCTGGAAAAGCTTGGACGGGTCTACAGCGATGAA
GAATTCGAGGAATTGTGTTTCCAGTACGGCTTGGAATTGGATGAAATTACTTGTGAGCAAGAATTGGTTG
CTCGTGAAAAAGGTCAGGAAAAGGCCAAAGGATACAGTGCCGAAAAGATTTATAAAGTGGAAGTACCTGC
TAACCGATATGATATATTGTGTATCGAGGGTCTTACTAGGGCCCTCCTGATCTTCAAGAAAGAAATTGCT
GTACCAGTCTATAGGAAACTTGCTCGAGAACCTCCTGTTTCGCTACACGTGGGCTCTTCGACACAGTTGG
TTCGTCCGTTCGTGGTGGCTGCTATCCTGCGCAACGTTACACTGACGGAGGCTAGCTTTAATAGCATAAT
TGATCTTCAAGAGAAGTTGCACCAAAATATTTGCAGGAAACGTTCACTTGTAGCCATCGGGACCCATGAT
TTGGACACCATCCAGGAACCATTCTTTTACGATGCCAAACCCCCGACGGAAATTCGCTTTGTCCCGCTAA
ACAAGGACAAAGTGTACAACGCGGCAGAGCTGATGAACCTGTATTCTACGGATTTACACTTGAAGGCATA
TCTGCCCCTGATTCGGGACAGACCCTTGTATCCTGTGATCACAGACAAGAACGGAATAGTGCTCTCTATG
CCACCCATCATCAACGGTCAACATTCACGTCTTTCAGTGAACACACGTAACATTTTCATCGAGGCTACAG
CGACTGATTTACACAAGGCAGAGATCGTCTTGGACACGTTGGTTACCATGTTCTCCGAGTATTGTGATCC
ACCATTCACTGTTGAATCAGTCGAGGTGTTCCAACATGATGGGAGTCGCCATATATTTCCGCGTATGTGT
GACCGCCATGAGGTGGTCAGCATCAATTACGTCAATCGTATCTTGGGTAGTGAGTTCTCAGATGCTGAGG
TGACTGACCTACTCGGTCGTATGGGTTTGGAAGCGAAGCCGGTAGATTGCGATCAAGTTCCTGCATCCGG
CAGTCCTCGGTCTGCTGGTTCTGGTCTTCTTTCCGTACGAATTCCACCCACAAGACACGATATTTTACAC
GCTTGCGATATCGTCGAGGATGTTGCAATCGCCTACGGATACGACAACATTCCGGAATCTATGCCTCACA
CTTATTGCATTGCTCAAAGTCAACCCTTGAATCGGTTGACCGATATGGTTCGCGCTGAGATCGCTCAGCA
GGGATTCACTGAAGCGTTGAGCTTCTCATTGTGCTCTCGTGATGATATTTCTACGAAGTTGCGCCAGGAC
ATCAACACAGTCCCTGCTGTCCACATATCCAACCCGAAAACATGTGATTTTCAAGTTGTCAGGACCACAT
TACTCCCGGGTATCTTACATACTATTTCAAACAATCGAAGATTGCCGTTGCCGTTGAAGGTATTTGAAGT
GCAGGATATTGTGGTCAAGGATACTTCCAAAGATGTTGGTACCCGAAACAACCGGCGTATTTGTGCTGTG
TATTACAGCAAACAGTCGGGATTTGAAGTAATTCATGGACTATTGGATCGTCTGATGCATGTGTTGTCTG
TCCGCTGGAGGTTAGACCCCGAACAGCCGAGCTCACCACTAGATTCGGGCGATCAGTCAATGGTCCTGTC
CTACGAGTTGCAGGCCGCTGAAGATCCGACCTATCTCACCGGTCGATGCGCAGATGTGGTATTATCCCCG
GGTAACCGAATTATTGGTCGTCTAGGTGTTATCCACCCGGAAGTGTTGCGTAATTTTGAGCTCACCATGC
CTTGTTCTTCTTTGGATTTGGACTTGGAAGTCTTTCTATGATTAAGGTCAAATAAAATGTTTTTGCGGTT
GTATTCTGCCACGAAATCGTCATTTTCGGCTTCTCGCATTCTAATCTATCGAGTCGATGAACGAAATTTT
AGCCCCACATCTGTCCTACCGTGTCCACGTGG
>MSTRG.10368.1 
ATTCAACCGGCAACATTCCGCCTACCGGGTTGACGCTTTACCATCTGAGCTACCATCGTCCGGTCAGTCG
GATGTGAATAAAGCGGATTTTCCGTGATGCGCAAACCACCATTCCAGCGGTGCAAATCAACTGTCCTGAT
TTATATTACTGGACCAGCCTCGTCAGTTACTTAGGGCGATCAGATACAGCTGAAAGTGGTCCAGAGGACT
TATGACACATTTGTCGAACTTTTCATTGGCACGAGGCGCCTGAATCTTATATAAAGGAAAATCTACTTGC
ATTTTTCGCACCCATTATATAAGATTGAGGCTCTTCGTGCCAACTATACATCCTGTGCTTGATTATATTT
CAATGTCCGTTGGGTCGCGTACAGCCATTGGCCCTTCATCCCATTGAGAGGTAATCGACGAGTAGAAAAT
CCACTCGGCTCACTGAAGTCTACAAAGTCGGAAGACATTTTCCGTAATTTCACAATCGCTCAGTAACACC
ATCGGGGATACCCTTCACTGGATTACCTCATCCG
>MSTRG.10370.1 
TGTAGAGTTAGAGCGCCATGTCGCTGTGCGACGCGAGCTGTGTCGGAAATTTGTGCTAGACAAGAACAAT
CGATTGTCTGCACAAAATTGGAGAAGCCTATCCCCGTTATCTGTGCGCTCAGCGGGTAAAGCACAACGCC
CACCTAAACAGGCTTCTGACACACTGAGTTTGCCAACTTGTGCATTGAAGTCACCAGCTAGCACTACAAT
GTCGGAACCTTTACTGCTGCGAACGAGAGTGGCGAGGGCATCATAGAACTCATCTTTCTGCAAGTCTGAG
CTGCAGTCCGTTGGGGCGTACGCCGAGATCACAAACAAGTTGCGTTTAACACAACTATCCTTTCGAACGC
CGACGGACCCTTGGAGTCTCACAGCACATAAACGACTGTTAACAGGGATCCAGTCTAATAGGGCAGCCTC
AGCCTTGTCAGTCAAGACAATTCCTACACCACGTTGACCCACAGCTCTAGCTGCTTCGTCTCCTGAGGTG
CGCAGAATATACCTCGATGAGATACCTGGAGCAGTTAGTTGAATCACACTGCTCGAATCCTGGATACGCG
TTTCGCTTAAGCAGCAAACATCAATCTTCAGAGAGTTCATTGTGAGGGCTAGGCACGCCTGCTGACCGGC
CTGCATGAGTGTACGCACGTTGAAGGAGCCGAGATTCAGAGGCTGACGGGGCTTGAGAAAATGTGAGTTA
CCAGTCAGAGGATTATTCCCGACACTATTTGACAATGAATCGTTGCGAGTATCGACCGTGTTATCAATGG
GAGCATTA
>MSTRG.10371.1 
CTGGGACACAAAGGGGACTCAAACGCTGGCTATACACGCCGCTACCATGTCTGGGCTATCAGCCCGGGAG
TTTTATAGATTGCAGAAAATGAAACATCAAGGAAAGTTGAACAGTAACCCCAAAGCATCAGCTCTGGTCG
ACGAGATTACCCGAACTTTGAATTCGAAGAAAGATGTACCGACTTTGGAATCAGTTTTACAGTTGGGTGT
TACCGAACCCTTCGCGGTTAAGAAAGTAGCTAAGAACCAAAACAAGAAGAAGAAGAAGCATTCAAAGGGA
TCAGGAAAACTCGCTCCCATATCAAACTCGACACTAGGCCAACCTGATTCACTAAACAAACAAACCGTGA
TCACGGAAGGTGCAATTTCCCATGGAAAAGTGAGTCGAAGGAAACGCCGTAGACTGCGGAAGAAGTTGAA
GGCCGATTCTCAGGAAAATCATGCAGATAATCCTTTATCTGACGGACTGACTAAGGTGGCGCAAAAAAGA
CCGTGCCCTGATAGTCCGGTCAGTACCAACGTGGTGAATACATCCTCCACCAAGAAGCAACGCACCAGCG
AGGCTCCACCAGAAGATTTACAGAAACATGCATTGAACAGCAAATCTGATGTTCCTGCCTTACTTCCTGC
AGAGACTTCGATCGACGGGGAATTTCAGTGGGATTTAGAAGATCCTATTGTTTTGGGAAAGCAAGAATTC
GAGACAATTATTGCTCCCATTTCAACAGATGACTTTTTCAAAAAATACTTCGAAAAACATCCATTTCGGA
TACAGCGCAATAATTCACACTACGATGACTGGCTCTCCACCCGGGATATTGATCTGATGTTACGAAAACA
ACGGGTTATGTTCGGTGAACATTTAGACCTGGCTAGTTACGACGACGGCCAACGGTTTACCTTAAACCCA
CCGGGACGTGCATTTCGTTCAGTCGTGTGGGATCACTACAAAACGGGGTGCTCTGTCCGGTTGCTTTGTC
CACAAGTTTTCTTTTCGAAAATACGATACCGATTGAGTCTGTTGCAAGAATATTTCGGATGTTTTGTTGG
AGCAAACGTCTATCTAACCCCACCAGGCAGTCAAGGTTTTGCACCGCATTACGATGACATTGAAGCTTTC
ATAATGCAGTTGGAAGGATCTAAACAATGGCGTGTTTATGCACCTCGAACACCGTCGGAGAAACTGCCAA
GAGAACCTAGCCCGAATTTCACGGAAAAGGATCTTGGGAAACCAATGATGACTGTGACTCTGAAACCGGG
TGACCTTTTGTACCTACCACGTGGATTTATTCATCAGGGATCCACTTCTGACGAGGTGCATTCATTGCAT
CTGACAATTAGCACTTACCAGAAGCATACTTGGGGTGATTTCATGACCAAGCTTATGCCAATAGCTCTTC
AGTCAGCTATCGAGACCGACGTGGAATTTCGCCAGGGCCTTCCTGTTGGTTTCTTACGCCATTTGGGGGG
ATTCTCGGCCTCACTGGACACACCGTCCACGAAGAAGAACAAACACGAAGCTGCCAAATGCGAGGATGAA
TTACGTCGAGGTATCGTGCAACGAATTCGTCGCTTGGCTGACCGCATCGAGCGCGGGAGTCGCACGGTAA
AATTGCCAATCCGCAGTGAAGCAGACGTGGAATCTGAATCTCCAGATCCTTTATTGGTCGCCTCAGATCA
GATGGCAGTGGATCTGATTAGCCAAAGTTTACCACCTCAGCTTCGTGCAGATGAATTGTTTTGCCACGTG
CAAAAGCAAGGCGAGCGATGGGTTTGTCATCGTTCACCTAAAGGTTCCACATCAACGGTCGCCAGCGGTG
TGACTGACGTTGTCGAGCTGGAGCCGGATACGGAAATCCGACTGGTCCGATGGTCCGCCGTTCGTGTCAC
TCGTACGCGAATCTCATCCGATTCAGAGGATGTCCATGGTGACGCGGCCGACCAGGATGGAGCAGCTGAT
AATAACAAAGCCAAATTGTTAGTGGCTATGTATCATTCGTTGGATAACACAAATGTTTATAAAGAACACG
AGCTGAAAGAGTTAGCATTGGAAATCAGGCTTTTACCAGCGGTGGATTGCTTGGCCAAAGCGTTTCCAGA
TTTCGTGGCTGTCGAGGACTTGCCGTTAACTTCTGTGGAAGAAAAGATGGAAGCTGCCATTGGTCTTTAC
GAAGCCGGCCTAATCGTCACACGGTACCCTTTGCAACCAGCGGAGAGCTCAGACGATGAGGGTGAACCGT
CAGATGACGTTGAAAGTGACGTTGATTCCAATGAAATCGATAGTGAGTCTGAGGGTGAGGGAAGTGAGTT
AGATGATCACGAATCCATCGAACACGTGGATGGGGATGAATCTGAAGACGATGATGATGAAAGTGTGGAG
GATATTGGTGATCAGCAAATGAGCGACGAGGATCAAGATGAAGTCCAACTGGAGGATTCAGACGAGGACG
ACGAAGACGATGATGTAGAATTCGATACTTTTTTACGTATGCATGAAAATTCCGATGAGGAATCCTCGGA
TATATCCACTTCTGACTCTTCTGCATCTCCAGACCAAAAAGTTCCAATGAAGAAAACGAAAATGCAGAGT
GCCAGTGGATCAAAAGCACAAACAGGCTCTAGAAAATAGGGTAACAGAAAATTTCAAATGCGTACTAATT
ATCGATGAACCGGATGATATTTGACTATCGTGTCCCAGGGATTCATTACCAGCGATATTTTCTAAGCATT
TATTTACGATGTATAAAGTATGACAGAACTGGTTCTGGTGTTGTGTTCATCTTTACATCGGGTTTGCTTA
CATTCCTCGTAGTGTAAGTGTCCTTCCTGTTGGTTTTTAAATCTT
>maker-scaffold10x_284_pilon-snap-gene-0.122-mRNA-1 
CTGCTAGATGATGAAGCCAAGGATATCGCACGGGACACCGGGATCCTCGATGAAGAGGTCAAGGCTGCTA
CTTTCTCCCGCCTGCGCCACTACCTAACAGAGGAGCCAGACATAATGACGGTGAGCCTCCAGTTCGAGTC
TCGTGTCCAGTTGCCTGGAGAGCGCTCTAGCGAATTTGTGCCGCAACTTCGGAAATTGGCTAGGGATGCC
TTCCCAGACCTGGACTTGGCTTCCCAGGAGGATCAGGTGCGGGAACAAATCACCTTCGGGATACGTCATC
AAACCCTGGTGAAGAAGTCTCGCGAACGACCCCAGATAACGGTTCAAGGGGCAATCCACACTGTACGAGA
GGTGGAACAACTGGAAAGACTTTTCTACGATCAGCGGGGAAAGTTGAACAGTAACCCCAAAGCATCAGCT
CTGGTCGACGAGATTACCCGAACTTTGAATTCGAAGAAAGATGTACCGACTTTGGAATCAGTTTTACAGT
TGGGTGTTACCGAACCCTTCGCGGTTAAGAAAGTAGCTAAGAACCAAAACAAGAAGAAGAAGAAGCATTC
AAAGGGATCAGGAAAACTCGCTCCCATATCAAACTCGACACTAGGCCAACCTGATTCACTAAACAAACAA
ACCGTGATCACGGAAGGTGCAATTTCCCATGGAAAAGTGAGTCGAAGGAAACGCCGTAGACTGCGGAAGA
AGTTGAAGGCCGATTCTCAGGAAAATCATGCAGATAATCCTTTATCTGACGGACTGACTAAGGTGGCGCA
AAAAAGACCGTGCCCTGATAGTCCGGTCAGTACCAACGTGGTGAATACATCCTCCACCAAGAAGCAACGC
ACCAGCGAGGCTCCACCAGAAGATTTACAGAAACATGCATTGAACAGCAAATCTGATGTTCCTGCCTTAC
TTCCTGCAGAGACTTCGATCGACGGGGAATTTCAGTGGGATTTAGAAGATCCTATTGTTTTGGGAAAGCA
AGAATTCGAGACAATTATTGCTCCCATTTCAACAGATGACTTTTTCAAAAAATACTTCGAAAAACATCCA
TTTCGGATACAGCGCAATAATTCACACTACGATGACTGGCTCTCCACCCGGGATATTGATCTGATGTTAC
GAAAACAACGGGTTATGTTCGGTGAACATTTAGACCTGGCTAGTTACGACGACGGCCAACGGTTTACCTT
AAACCCACCGGGACGTGCATTTCGTTCAGTCGTGTGGGATCACTACAAAACGGGGTGCTCTGTCCGGTTG
CTTTGTCCACAAGTTTTCTTTTCGAAAATACGATACCGATTGAGTCTGTTGCAAGAATATTTCGGATGTT
TTGTTGGAGCAAACGTCTATCTAACCCCACCAGGCAGTCAAGGTTTTGCACCGCATTACGATGACATTGA
AGCTTTCATAATGCAGTTGGAAGGATCTAAACAATGGCGTGTTTATGCACCTCGAACACCGTCGGAGAAA
CTGCCAAGAGAACCTAGCCCGAATTTCACGGAAAAGGATCTTGGGAAACCAATGATGACTGTGACTCTGA
AACCGGGTGACCTTTTGTACCTACCACGTGGATTTATTCATCAGGGATCCACTTCTGACGAGGTGCATTC
ATTGCATCTGACAATTAGCACTTACCAGAAGCATACTTGGGGTGATTTCATGACCAAGTCAGCTATCGAG
ACCGACGTGGAATTTCGCCAGGGCCTTCCTGTTGGTTTCTTACGCCATTTGGGGGGATTCTCGGCCTCAC
TGGACACACCGTCCACGAAGAAGAACAAACACGAAGCTGCCAAATGCGAGGATGAATTACGTCGAGGTAT
CGTGCAACGAATTCGTCGCTTGGCTGACCGCATCGAGCGCGGGAGTCGCACGGTAAAATTGCCAATCCGC
AGTGAAGCAGACGTGGAATCTGAATCTCCAGATCCTTTATTGGTCGCCTCAGATCAGATGGCAGTGGATC
TGATTAGCCAAAGTTTACCACCTCAGCTTCGTGCAGATGAATTGTTTTGCCACGTGCAAAAGCAAGGCGA
GCGATGGGTTTGTCATCGTTCACCTAAAGGTTCCACATCAACGGTCGCCAGCGGTGTGACTGACGTTGTC
GAGCTGGAGCCGGATACGGAAATCCGACTGGTCCGATGGTCCGCCGTTCGTGTCACTCGTACGCGAATCT
CATCCGATTCAGAGGATGTCCATGGTGACGCGGCCGACCAGGATGGAGCAGCTGATAATAACAAAGCCAA
ATTGTTAGTGGCTATGTATCATTCGTTGGATAACACAAATGTTTATAAAGAACACGAGCTGAAAGAGTTA
GCATTGGAAATCAGGCTTTTACCAGCGGTGGATTGCTTGGCCAAAGCGTTTCCAGATTTCGTGGCTGTCG
AGGACTTGCCGTTAACTTCTGTGGAAGAAAAGATGGAAGCTGCCATTGGTCTTTACGAAGCCGGCCTAAT
CGTCACACGGTACCCTTTGCAACCAGCGGAGAGCTCAGACGATGAGGGTGAACCGTCAGATGACGTTGAA
AGTGACGTTGATTCCAATGAAATCGATAGTGAGTCTGAGGGTGAGGGAAGTGAGTTAGATGATCACGAAT
CCATCGAACACGTGGATGGGGATGAATCTGAAGACGATGATGATGAAAGTGTGGAGGATATTGGTGATCA
GCAAATGAGCGACGAGGATCAAGATGAAGTCCAACTGGAGGATTCAGACGAGGACGACGAAGACGATGAT
GTAGAATTCGATACTTTTTTACGTATGCATGAAAATTCCGATGAGGAATCCTCGGATATATCCACTTCTG
ACTCTTCTGCATCTCCAGACCAAAAAGTTCCAATGAAGAAAACGAAAATGCAGAGTGCCAGTGGATCAAA
AGCACAAACAGGCTCTAGAAAATAGGGTAACAGAAAATTTCAAATGCGTACTAATTATCGATGAACCGGA
TGATATTTGACTATCGTGTCCCAGGGATTCATTACCAGCGATATTTTCTAAGCATTTATTTACGATGTAT
AAAGTATGACAGAACTGGTTCTGGTGTTGTGTTCATCTTTACATCGGGTTTGCTTACATTCCTCGTAGTG
TAAGTGTCCTTCCTGTTGGT
>maker-scaffold10x_285_pilon-snap-gene-0.31-mRNA-1 
CAGCCGAAACTCTGCCGGTTTACGGCTGGGTCCACCTGGTTAAAACCCGGCCGAGCCCCTGTTGCGAGCC
CGGTCCGAGCCCAGCCCAAACCTACTGCGAACCCAGCTGGTCAGCTAATGCCGCACTAACCTAAGACGAA
GCCCCATACGTCACACAAAATAATATTTTATATGACAGCTGGTTCATCTTTTGGAAAATGTGACTCACCG
AGAACGATCGTTTAGATATTGTTGGAAATATACAGACTTGCGGTGTAGGGCAGAACTACACAATGGAAGC
CGACCGTCGATTTAGACAAACTCCCTTGATTTTGTAACGCAATCTTTGACAACCAAACCAGGAAGTATTT
ATATTTTTGCTTTCTTTAGAAAAGTATGATGATCTATATAACTTTCCCCCATCAAAACTTCTGATTAACG
AACCCGTTCCAAAACCGTTCCGAGCCCAACCCATGGAACGGGTTGTGTGCTACATGGGACCACCCATGAG
ATGGAGAACACGGTTAATTGAGAGGAAATTATCTCGTATTGGCAGAGCGTGCGTGTAGCGTGCGCGTGCA
AAGGTCAAATGGCCGCCGTGCTCGGTAGCAAGATAAACAATAATGTTGAAAAGATAGACGAAGTTGATTC
CCGCTGCAAAGGACATAGATACACTCTTTAGTTCGTTCCTGTTTGGTAGCGATGCATATGAGTAGAAAGT
ACCGAGTGGTTTACTTCCCCATAAACATGTTTTGGCTGTTGACCAAGATTACTATCGATCGCTCACTTAA
ACGGAAAACAACCCTATTCGTTTTCAAGTTTCGGATAAAGGTGGGAGACGCGTATCTGTACACTAATTGG
AGAGCATTGTGAGTCATTTGGCCAAGGACCGATGAATTACCCCAAACGTGGCTTTGGATAAGGAAGAAAA
CTTCTCAACGTGGTCTTTTTTGGCGATGACAAACGGACAGCTCTGAGATTTTCCCGCTCGATGGTCTACG
GAGAAGCGCGTCTTCGATGTGACATGTCATGTTAAAGTTTATAAGTTTCAAGTGTGTGTGCATAAAGCAA
ATATTTGACTTGACTTGACTTGAAGTTCCAAGTGTGTATAAGACCAGTCCAACGTCAGATTTTGCGGAGC
AAAAACATCAAACCGACGTGATCATTCATTCAAATCCGTGTTGTGCACTTATTTATTCGCATTTAGTTGC
GCGACATGCCACAGCTCATTTTCGTTAATGTTACCGTCCAGTCTAGTCTGTTCAATCACCAACCATGCAC
TCATACGTTCTGGTTTTGGTTTTGGTAGCTGCCTCGTAGCATCGTCATGTTGAAGGCAGGATGAGAAGAA
GCATGAGGTAAAAAAGATTTGAAAACAAAGTGATAAATGAAAACAACAAAGCCGAAGAAAGAGCCCGAAT
GCAACTGCGTCACTGATCGCGACACCTAGCCGTTTCACTTAATGTCTCCAATCATTTGTTAGGCTGATCT
CATAGACTCCAACCCGGAAGTCTGATACGTTATACTTGGTCAAGCCCACTGGTCATGGTTTTCATATTTT
TTTGCCGTGTTGTGGACTAACCATCTCAGCCTACTTTCCGACCATTATCTTCCTTGATGAATGGCGTACG
TCGAGGATGTCTGTCAGTGGACATGCGTAACACGTGTCCCAGCCGCCTTAACCTTTATGAACTCTACTTG
TCCCGGTGACTGTCATCTAGTTCCCAACATTTAACGTCCACCCTCATCATTGCTGATCCGGCACTCCCGC
CATATTCAAGCCATACTACGAAGAGTTTGGTGCTGAAACACTGACAGTTTTTGATTATATTCAACCCTCA
ACGAACTTTCTTCCGTGCATTATAAAAATGGGTCAAACTGCAGCAGTGTGCAATTGACTCTTGATAGACT
ACCGGATGTCCAGCAAACGCAACAGATAACTCAGTTTGGCAAAAGTCAATCAGACCTTCTGTATACGCGA
TGACACTCTATCCAATGTATGACCACCTGATGACAGGTAACAATCCTTATCTACTTCAGCTAAGGCTTCA
TCTTCCAGGGTTTGCTGAAGCGCCAAACCAGTCCTGTGCGTGGCATTTTACTCTTTGAAGGTACCAAAAG
CATCCCAAACATTGTTGCGCTGTTGTTTGGGCTATCTAAAAAAGCTTGCAGCTTATCTGGATCTTCACTC
AGAAAATCTATACTGTCCACGTATTTCAAGTTATACAATTTACTGCGTCAGCAGAGATTGATGCTGCTAT
TCTCACAGGAGGATAGAACCACCTCAAAGATCATTTTAATCACAAACTCCCGTGGTTAACTCGGGCGAAA
GACCACCCTAAGCACAAGCTTGGTCTTACTGTTAGCACAGAGTAAATCATGAACACCTCCATAGGATAAT
AATTTTGAAAAAAAACGTACTCAATGCATTCTTTACACAGTAATTTGCTTTTAAAGAAGTGTTTTCTGGT
ACAATACTGATTTCCTCGTTCTCGTTGTCACGTTTTGATTTCATCGAAAGGCTAATCACTGGAACGAGGT
TTTTTTCTACGGCTGGTGGAGTGATGTAAGACGTCTAAACAATCTGGTCCACCGTCTCATTGCGTTCCAC
TTAGGTACTCTTATTTTGCTTGTGAGATAACTGTATCAGTTCCCTTTGCTTTACCTATGTAAATTGAGAT
GAGCTAGCTGTTACTTGACATTTTTTTCTTTTGTAAATCTAGCTCGATATAACTCCGTCGGCCCTCTCAT
GACTCGCTCAAAAATAATAATGGACTCTGTGCATGGTATGATAGAACTCGATCCAATTTGCCTACTTTTT
GTGGATTCTCCGGAATTTCAACGTTTGCGAGACATGCGGCAACTTGGGTTCACTTATTTGGTTTATCCGG
GCTGCCAGCACAGTCGATTCGAGCACAGTCTTGGGACCTATCACTTGGCATCACGATTGCTAACGATGAT
TCAAAACGATGCGGAGTATGAGGGTCCAGAAATAAGCGCAAAAGAGGTTTTGGAAGTGAAAATTGCTGCT
TTGTGTCATGACCTTGGCCACGGTCCATTCTCTCATTGTTGGGAACTTTTCGTTCATGCCGGTGGTGAGA
GATATCACCAGTACAAACACGAAAAGATGAGCTGCGCAATTCTGGATCGTGTTGTATATAACAATCCAAA
ACTGAGGGAGAAACTAAACGATGCTGGCGTGAATCTGGAATTTATCAAAAGTTTGATTTTAGGTGAACCA
GCGGGTTTTCCTACTCGGGAACCATTTTTCTACGAGATTGTATCAAACAAAACAAACGGGATTGATGTGG
ACAAATGCGATTATCTGTTACGTGACAGTCATCACGCCGGTATGGGACATGGTGCAGCCATATTGGATCT
GGAGCGCTTTATGCACTTTTTCCGACCAGCCTCCTGCCCGACCGGAGAAGAATTCAATGCGGAAGTAGCT
CGCCCAGTTATGAGAACAAATCGCTCCGGGAGTTGGCACATGTGCTTTTACGAATCTGAGATGGATAATG
TGATTCGCATATTCAATTTGCGAAACCATCTGCACAAAAAGCTGTACAAACATAAAAAGATGACTGCAAT
GACTTATATGTTTGTAGATGCACTGGAGTTACTAGAACCGACAATGCGATGGCGAGAGTTGTCGATCAAC
GCTCTCGATCCCGAAAATAAAGAGGCGATGACTGGATTTCTGCAGCTGACTGACCACTTGTTCTGGGATA
TCTACAACAAACGGATATACCTACCCAACCGTGTGGAAGCTTGTCCGGGGTTAGACAAGGCTTCTAAGCT
GCTGAACCGTCTGCTGACACGGGACTTCTATAGATATGTGGACAGTGTGTTCGTAGTCATTTCAAATGGG
TTAGATTTGAAATTGAAAGAGATGTCGTTCACAACGAGTTCTTTGCAGTCGATTTCCAATGAGACATATA
TACCCAGTCATCGTCTGTTCACTGAACAGAGTGTGAATTTATCGTTAGAACTTGAGGAGGCCGTCAAATC
TTGCCTGCCTGTGGAACTCAAAAACAAGACAACATTCACGCTTTGCGTTGTTCACGAATATCGTGTGTAT
ATGAAAGATTGTGAAGGCATGGATAGGGACGAAAAATCCTTACTGATAACCAAGCTATTACGGACATTCG
ACGAATGGTGCAAACGACGTGATATGGAGAAATAAATCATCAGATCGATAAACTGTACATTTCGCCGATT
ATTTTTGTACATATCTGTTTTTTAGTTCCTCCATCATTTCTTGATTCTCTACGAATATCTGTGTCAGTTT
ATTCGCCAATTTGTTGAGTCATCTTGCCTGGTTTGGCGAATATTTTGTGATGCTGCTTTGCGCAATAATA
GACAGATTACAATCAGGAACATCTTTCTCACACTTG
>MSTRG.10372.2 
CAACCCGGAAGTCTGATACGTTATACTTGGTCAAGCCCACTGGTCATGGTTTTCATATTTTTTTGCCGTG
TTGTGGACTAACCATCTCAGCCTACTTTCCGACCATTATCTTCCTTGATGAATGGCGTACGTCGAGGATG
TCTGTCAGTGGACATGCGTAACACGTGTCCCAGCCGCCTTAACCTTTATGAACTCTACTTGTCCCGGTGA
CTGTCATCTAGTTCCCAACATTTAACGTCCACCCTCATCATTGCTGATCCGGCACTCCCGCCATATTCAA
GCCATACTACGAAGAGTTTGGTGCTGAAACACTGACAGTTTTTGATTATATTCAACCCTCAACGAACTTT
CTTCCGTGCATTATAAAAATGGGTCAAACTGCAGCAGTGTGCAATTGACTCTTGATAGACTACCGGATGT
CCAGCAAACGCAACAGATAACTCAGTTTGGCAAAAGTCAATCAGACCTTCTGTATACGCGATGACACTCT
ATCCAATGTATGACCACCTGATGACAGGGTTTGCTGAAGCGCCAAACCAGTCCTGTGCGTGGCATTTTAC
TCTTTGAAGCTCGATATAACTCCGTCGGCCCTCTCATGACTCGCTCAAAAATAATAATGGACTCTGTGCA
TGGTATGATAGAACTCGATCCAATTTGCCTACTTTTTGTGGATTCTCCGGAATTTCAACGTTTGCGAGAC
ATGCGGCAACTTGGGTTCACTTATTTGGTTTATCCGGGCTGCCAGCACAGTCGATTCGAGCACAGTCTTG
GGACCTATCACTTGGCATCACGATTGCTAACGATGATTCAAAACGATGCGGAGTATGAGGGTCCAGAAAT
AAGCGCAAAAGAGGTTTTGGAAGTGAAAATTGCTGCTTTGTGTCATGACCTTGGCCACGGTCCATTCTCT
CATTGTTGGGAACTTTTCGTTCATGCCGGTGGTGAGAGATATCACCAGTACAAACACGAAAAGATGAGCT
GCGCAATTCTGGATCGTGTTGTATATAACAATCCAAAACTGAGGGAGAAACTAAACGATGCTGGCGTGAA
TCTGGAATTTATCAAAAGTTTGATTTTAGGTGAACCAGCGGGTTTTCCTACTCGGGAACCATTTTTCTAC
GAGATTGTATCAAACAAAACAAACGGGATTGATGTGGACAAATGCGATTATCTGTTACGTGACAGTCATC
ACGCCGGTATGGGACATGGTGCAGCCATATTGGATCTGGAGCGCTTTATGCACTTTTTCCGACCAGCCTC
CTGCCCGACCGGAGAAGAATTCAATGCGGAAGTAGCTCGCCCAGTTATGAGAACAAATCGCTCCGGGAGT
TGGCACATGTGCTTTTACGAATCTGAGATGGATAATGTGATTCGCATATTCAATTTGCGAAACCATCTGC
ACAAAAAGCTGTACAAACATAAAAAGATGACTGCAATGACTTATATGTTTGTAGATGCACTGGAGTTACT
AGAACCGACAATGCGATGGCGAGAGTTGTCGATCAACGCTCTCGATCCCGAAAATAAAGAGGCGATGACT
GGATTTCTGCAGCTGACTGACCACTTGTTCTGGGATATCTACAACAAACGGATATACCTACCCAACCGTG
TGGAAGCTTGTCCGGGGTTAGACAAGGCTTCTAAGCTGCTGAACCGTCTGCTGACACGGGACTTCTATAG
ATATGTGGACAGTGTGTTCGTAGTCATTTCAAATGGGTTAGATTTGAAATTGAAAGAGATGTCGTTCACA
ACGAGTTCTTTGCAGTCGATTTCCAATGAGACATATATACCCAGTCATCGTCTGTTCACTGAACAGAGTG
TGAATTTATCGTTAGAACTTGAGGAGGCCGTCAAATCTTGCCTGCCTGTGGAACTCAAAAACAAGACAAC
ATTCACGGTGGTCAAAGAGACGTTCTCGTCTAACAGTACACACAATGCACCAAGGTTTTTTTGTCATATG
CGTGGTGGTAAGACGTTCGTTGTTGAGCAACCGCTTTGCGTTGTTCACGAATATCGTGTGTATATGAAAG
ATTGTGAAGGCATGGATAGGGACGAAAAATCCTTACTGATAACCAAGCTATTACGGACATTCGACGAATG
GTGCAAACGACGTGATATGGAGAAATAAATCATCAGATCGATAAACTGTACATTTCGCCGATTATTTTTG
TACATATCTGTTTTTTAGTTCCTCCATCATTTCTTGATTCTCTACGAATATCTGTGTCAGTTTATTCGCC
AATTTGTTGAGTCATCTTGCCTGGTTTGGCGAATATTTTGTGATGCTGCTTTGCGCAATAATAGACAGAT
TACAATCAGGAA
>maker-scaffold10x_285_pilon-augustus-gene-0.27-mRNA-1 
GTCACAGGTTGCTAGTAGTAAGCACCGCAGTGGGTGGGGTTCCTGAAGTTCTTCCAAAGGAATTCATACG
TCTTGCTCCCGCTCGGGCTCCTCAGATGGTTGTGTGCATTGCCAATGCAGTAATTGAGGTTATGCAACAT
CGTCCCGTACCTGGTTCTGTGGTCAATTTCGACGAGAATAATGGTCAGTGCATTACATTGTCGCATGTGA
CGAAGGTCATTTCCATCGAGGATCGCATCTTCCGTATGCATGACTGGGTTCGCGAAGCTTACTCGTGGCC
GAGGGTTGCACAGCGCACGGAATTAGTCTATTACGCGGCTGTATCCCGTAAGAGGCTTGATTTTAAGTCT
CTATTGGATAGGTATTCCACTAAAATAGGTGGTTCATACAGCATAGCATTGCGTGTTCTGGCTCGCATCC
ACCGGCTCCTGTTGCATCTGGCCGCGTGGTTCCGACCAACGCATGTGGGTTTCAATTTAATTCCTAATGA
GATAGTTTTTTCCTCTCATTTATCGTGCATCTACAAGGTCCCTTACCTGGAGAATCGTGAGCAACTAATG
CATTTGGATGATGATCCATCACGGTTACCGTGGCTTATTCATGCCTCGGAGTAAACCGAAAGACTACTGA
CTTTTATAAATATTCTTCTCGTTGCATATTGTCGTTTTTACCTTCTTTTCCTAGAGGATTCCGTTGTACA
TAACCGGTTATTTGATGCACGTAGACCTTTCCATTTACTCCCATACTTTTACTTCACCCCTTTTTTCAAG
TTCTAACACAATTTTTTTAAATTTTTTATGAACGTTTTTTTATCAACCTGCTGATCAGCGATCGTCTTTC
GTTTCTGAAACGAACTCAGACAAAACAGCTGCGCTGTATGTTTTATATCCTGTAATCTATGGAATGTCAA
TGTGATGAATAACCTTCAGCGANGCATTTAAATTTTCTCTTACTTGCAGTGCATCTACAAGGTCCCTTAC
CTGGAGAATCGTGAGCAACTAATGCATTTGGATGATGATCCATCACGGTTACCGTGGCTTATTCACGCTT
CGGAGTAAACCGAAAAACTACTGACTTTTATAAGTATTCTTCTCGTTGCATATTGTCGTTGTTGCCTGTT
TACCGCAGGGGTTTTAGTTACGCATAGCCAGTTATTTGATGCACGTAGAGCTTTCCATTTACTACCATAC
TTTTACTTCTCCCTTTTTTTCAAGTTCTAACACAATTTTTTTAAATTTTTTATGAACGTTTTTCTTATCA
ACCTGCTAATCAGCGATCGTCTTTCGTTTCTGAAACGAACTCAGACAAAACAGCTGCGCTGTATGTTTTA
TATCCTGTAATCTATGGAATGTCAATGTGATGAATAACCTTCAGCGACTAATATCTATTCAATACTTGTT
TACGAATTGTCAATACTCATTGTAATATGGAGGAAGAGAACATTCTCTGGTAATTGTACTGAAGAACCTG
ATGGGATCCAGCGTAGATCATGCAGGGTAATTAACCAGGTAGGTTGAATCCATTTGCTGGCGTTTTTGAG
TTGATATATCTTAACTGTCGATCGCCACCGGTCGTTGGGTGCCAGGCGCGGATCCCATGATGATGATGAG
AGGTACACGTATGTAATGGTCCGCGTTTATTGTTTTTCCTCACCGAAATTGGATTTGACAGGTTTTCACG
TGGGTACGATAAAATTAACGTCCAACGAGATGTGCCTGGTATTAAATTGGGTGCTACTGACTGGGGGTTT
TGGTTTACAAAACGTTCATCAGTGGGATCAATAGTTCAGGAAAACAGTAACTACGATGTTTGGGAATTAT
ATCGGCTCTTGGCAGTAATTTTAGGGACGTTTTGCAGACCATCGTTCCAGTTGCCTCGCTGTTTGTGACC
ATCAATACTGACTGAAAATAATGCTATTTTGTACCAAATTACCGGAATTTCCCAAAATCTCATTTTAGTT
ATTCACAGATCGGCGAGTTGGAAATGCTAGTGAGTTTCTGTTTGGTTTTGTAAGATAAAGATGTGGAAAT
GAACGCTTTATCGTGAAGGAGTTATCATCTATTGAAATGAAGACATTCCATGAGATTTTTAAAGAATTTT
TTGATTATCTTATTGGACCTCCTTGGAACAGATAAGTATCATTATAAACGACTCGATCGTCACTATTCAT
TCTTTTTGCGCTCCATAACATGGACGCTTCCATTTGTTTTCTATAACGCCTGTGCGTCCTGTGACGTTTA
TTTGGCGTGTTTCTTGTCGGTTTCGAGAATTCCTTATCTGGTGAAGCTCATCAGCTTGATGTCCTGGTTA
TGGAGAATCTTTTTCACGATCGACCAAAACTTCGCTTCATCTACGATTCGAAAGGATCCCTTCGGAGACG
TCTCGCCGTGGGAAGGAGTAATATTTGCCATCCAAAACAAACTCCTCTAAAGAAGCCCTGACTCATCTGT
TGTGCTGTTCCTGAAGTATTATAATCTTTCGATTGTGAAGAGAATACATGTCATTTAAGAGTTGGAAGTA
TTCTGGATCAGTGAAAACAACGTTGATTAGTTGGATGGTATTTCTCACTTATACCTGTGTGTGTGTGTAG
GCATGTGCAAGTCGTGACTGTGTATCAAGCTATGAAAATATAAAGTGGGGGCGATTCTTTCCGAAGAACT
ATCTATGAGTCTGAAAGTTTTTGCGATTTAGTTCCGGTTTTACGATGCTAATAACTTCTCTGTGTTATTA
GCCATCGTCTGTTTTATTTTCTAGTGGCTGTGGTCAGTCCAAATTTGGATGTAATTTTGGCACATCAAAT
GCCGTAATTGTGTTGTCATGCGTGCGTGGACGTACACCAGTTGTAACAGTTCGATCACTCTTCACGTCCT
TCGGAGAGAGAGCGATGAAAAGTAGAAGAAAGAAATACAGGGCGAGAATCGACGAGGAGTTCGTTGGTTT
GTCTGGCGCTTGAGCATATATCTGTGTTTAATCATTGTGCGTATTTTCATGTGTACGTTTACAACACATC
TTACTCATGATTCTGATGAGTTATGTTATTTTCCCACTATTTTGACGCTCTCAGTGAAAGTGATGTTTGA
TTGGACCATATTCTTAACTTATCCGTTCTGCTTTTTCTTTTCACAGAATGCCTTATCGCACTGCCTTCAG
GTGGATACAGCATTTCTCACGAATCTGTTCATTATGGACTACTCACTGTTGGTCGGTGTAGACCCAACCA
CTAATCAATTAGTTATCGGTCTCATTGATTATTTGCGCAAATTTACCTTGGACAAACGTCTGGAGATGTT
AATCAAACAAACCATCACAAGTGCTCAAGGTCCCATGCCAACCATACTCACCCCGGACTTATATCGAGAA
CGATTTCTTTTCCAAATGGATAGCTATTTCCCTCTGGTACCTGATCAGTGGTACGACAGCTTGGCCGAGC
ATGTCGAGGCCTGGCGCGTGGCTCCTGTTCAGTCTACCTGATTCACACATGATGACTTTTGGCTGTGATA
CAGATTCTGTGCTGAAGTTTCCTAATATTCATTCGTTTCATAGGTCATTTCAATCGAAATATGGTTAACC
ATCTGTCTATTTTCGCTCTTCTCTTTAGTATCCCACTGTTTGTCCCATGTGTGTGTATTATTTAATCTGG
TCTGGATTTTGATGTTTCATCTCTATCACGTCTTGATCATACTTTGCTTCGATCGTATTCTCTTCGTTTT
TCATTTCTCTGCCATTGTTATCTTCAGTTTGATCATTGTGTGTTTACACACCGTATCCCTTTATTGCATT
CGTTCAATTGGTTATCAGGTGAAACCCGATATCAAGCGCCCGAGTGTATTACCCTTGTTATCCGTGCGTG
AAGTGATCTAGCTTGGTGATCTGCGTTATATATATATATATATAATTGCATGAATAAATGTGTATAATTT
TCTTACAGGCTGCCTTGTTTTCCTTAGACTGTGCGCACATTCATATGTTCGTTTGTAGCTCGTGCCCATA
TTGTGTTGCGCATTATTAGTGTAGTTATGTTTTGGTTCATGGCAAACATGACGACTGTCCCAATAGGACG
GGGTGTTGTGCATTGTGTTCAGTCCTTTCTTGAGTTATTCCCTCCATAAGTCTGGATTTCAACCCGTTCC
ACAGAAATGCATATGAAGTCTCAAATTGTAAGTTTACATGAAACTTTTTTCGAATACAAAAGGGTACGCA
AACGGATAAATGCCAAGTTGGGCTGTAAAAAGCTCACACAATTCCAATTTTAGACAGTCAGGAGTGAGGA
TGTGATTGATATGATTGTTGTTCATTCCCATAGGACTTCCCGTCGGTAAGACTCCGGAATTTTCGTATGC
AGTTCACTGGTTACTTATGACTTGACTTTTTCATTCACAGTCATTCATATGCTCTGTCCCATTATGCGTG
CGATGGATATCTTCGTGAAACATCTCGATTTAGTACTCCGTTCTTTTATTTAGAAGCTTGAAGGTTTCAA
GTGTCTCTCATAGGTTCTTTCTTGGCCCTCTGACTGTTTCCACAAGAGAATGTAGAAGGCCAAGGTAGGG
TACAAATGTTCCAAACCTCTTATCAGTTATTCTGGAATACTTTGGAGATGGTGTGTTGTATCCTTTTTTA
TTTTGCACGCGTGTCAGTGACCTACCAGTTTCTTTCCATTCTGTAGTATTTAAATACGCCGATTATGTTC
TTTGTTGCGTTATCTCTGACCTGTTGGATTGCAGGAACTTCAGCGAATACCTGTCCTAAATAGAGCACTG
GTCCACCCGATCTGGTTTTAAACTGGACCTTTCCAAGTGCCTTGAATGTGCTGAGTGGTAGCGACCGAAA
CTAGAGCACAGAAGTGCGAGGTTAATGTTTGAATGAACCAAATTGAACTTTCTTAGCAAATTCCGTTTTC
GTCAGTTTGAAGTGTTTATCCGTGAGGTAGCTTTGATAACAATTTACGAAGGCCAATCCCCATTCGAAAC
TCTGTTGGAAAACTGTGAAGTCTCTTTTTCTAAGTACCAAAACAGTTTCGGACACCGTAGTCAGTTATTT
CCAAATTCGTCTCTCAGTCTTCTTCCTATCCTGGTTTAGTGTTCCCCTTATTTTTTCCCCGGACTTCTGA
ATCGGGACCTCAGAGTTGTGCACCGTGGCTTGGTAATCATAAGTCCTGTTTCATCCATCCCATTGACACT
CTTTCGTTCGAACATTTTGGTCAGTAGATCGATTCTTGTTTAACTCCAACCCACAGGATACTCCAGGACC
TTAATCATCCGTTACACACAGGCTTGTCATTTTGCTACTACCATTCATACACTCGTTCTGCATTTCGGCA
CCTTTCCTCGAATTTAAATGTGTACGAAAACTCCTCCGTACCCTGTTTTGCTCGGGTTTCAAGCAATGGG
GAGAAGATTGAAGCTGAGTTATTTACAAAACCTCATGACTACCATAGTTTCTTCTCTCTCACTTATTGAA
GCACCCCACTTGGGACTTATCTATGTACATTCAACCAGATATTTAGACGTTTGTAACATCTCGCTTATTT
TTGTGTGTAGTGACCTGAATTTTGGCACACTTCATACATAAGTCTACTATACAATTACAAATGAATTGGT
CACGGTTGAAAACACCAATTTACCAGTGAACAGTTGATAAATGTTCATTTTGGATTGGCGAATGGTTATC
TCGATGCTGCTATTGTTCTCTTTTATATCCCCTTCTACCCACCATAATCATCATCATCGTACAGCGTTAA
ACGGCAGGGTAAGCCCCACTGACCACTACTTTTCTCATCATGTTGCACGTAGGAATAGAAAGAATGAGCA
CACAAGATGGACAGGAAGTGGACCTACACGGGTGGGAAAAGGAAAGAATGCCCTAGTAGTCAACACACGG
AATACACAGTCTAACTGTGCAAACCCACATCGATCAGTCATTCTGATTTGACAGAAAGTGACAAAACGAT
TGCCACTGTTTGCAATTCGCTGCCATATCCTTGAGTGTCTCCAACCATTTGGTTGAGGAATCTTTTGGAC
CCCAACCACGAGGACGTGAAGCACCTACTTTTCCTGAGTTTGCTGTACATTTTCTCATTCCTCATTGCCA
CGTCATCTATTGAACTCCACGTTATTTTCGCCTCTCCTGAGGAGGAGCGGAGAATAGGACACGGTACGGT
AGATGAGTGTTTGCCATACGTAACACATGCCCCAACCAACGAAGTCTACCAAGCTGGATACGCTGTGACA
AAACGTTCTCCCAATTATTACCCATTACTCGATTTCTGACCTCATCATTGCTCACTCGACTATTCCATCC
AATATTGGCGATACTACGATCAACACTGTTCGCGATTCGCCGCCATATCCTTGAGTGCCTCCAACCAACT
GGTTGAGGAATCTTTTGGACCCCAACCACGAAGACGTGAAGCACCTGCTTTTCCTGAGTTCGCTGTATAT
TTTCTCACTCCCCTTTATCAAGTCATCTGTTGACCTCCACGTGGTCTCTTCCACTGCCTAGGAGGAAGGG
GAATCAGAGCAGGGTACGGTAGACATGTGTTTACCATACGTACTTTGTGCCCCAACCAACGAAGTCTACT
AATTTGGATACGCTGTGGAAGAATATTCAATGAATCAATACCCAATACTTGATTTCTGACCTGAACATTG
CTTACTCGGTCGTTCCATCCAATCTTGGCGATACTACGCAAACATTGGTGATGGAAAACCTCAATACGAC
GAATATCTTGAGCACGCAGACCGCAAGTCTGGCAGCTACACACGACCTGTCAAGTTCAGCAAAATATCAG
GTCGGCGTCACAAGTGGTTCAGTCCAGTGTACGCCGCTCGAGCCTTGTAAATACGCGTGTTCACCTTGAC
TACCATGTTCCCATCGGTTGTCACGCTGCTGTTGAGGTAAGTAAAGTGATCGACAATTGCTAGCATCCTC
CCATCGAGCATCAAGCTGGGGACCGTTGACGCTCAGTTATGCAACATAATTGCGCAGGAAAATCGAGGCT
AATATCTTGGTGACTATGGGAATAAAGCTAACCCCACAATGGTTTCTACAGTCATTGCGTATTCCCTTCT
TGAAGATGGGTAGAATCAATGACTCGTCCCATAATAACGGAATATGTTCCTGTTTCCAAACGTCACGAAT
TGAGGTGGTGAGTGATTTTATCAACGTACTACCACCCATTTTGAGAAGAACTGGAGAGAGTTCGTCATGA
CCGGCCGCTTTCCTTGACTTTAATAACCGAATACGCTACTCCACTTCCCCTTCCGACGAAAGGTCAATTG
ATACTCCGCACGGAATCGCAGTTTTTGATACCGGAGTAACTGTGTTAGTGCGCGACGTGCTAAACTGCTC
CTTGAAGTATTCTGTCCAACGGTCGAGCCTTAGCTGTTTTCCATGAGTAGGCTTTTGATTTTTGTCGCAT
ATCGTTTGACTGACCGAGGTTTGCCATCTACCGGTGCCGTGAATAAGTTTGAACAGTCTTTGACTATCAC
GTGAAGGAGCTGCTACTTCCATTATTTCGGCTCTGTTGGTCCACCAATGTTGGCGATCCCTCTTAAGGCT
TTTCGTAACTTGTTTTTGTATATTTCTCAGTATCTCATTCATCACCTTACAGTTGGAGAGCTGACGGTTT
TGTTCCATCAGACCGATTGACTCTTGCAAAATCTAGTGTCTTTGATGGACATCGGATCTGCTTACACGTG
CATTGCCTGCTTTGTATGGGTACAGTGCTCATCTGCTTTGCCGTTCGTCGTATATCCTAGCTCATGTGCC
AGTTTCTGTTCATAGCTGACGCGAACTTCTGGTCAGACAAACGTTTTACTGCTAACCGGGTTTGCGGTTT
GCGTGGATGACCATGGAGCTGGACGGATGGTCGCACTAAAGCTAGTGCATGGTCTGAATCCACGTTCATA
GTCCAGTAAAATCTACAGTTTTGCAGAGGACGGCGCCACCGGTAGTTTACTGCGATATGATCGATTCGGC
TCAGAATACCTGTAGCGTTAGAGCGCCAAGTCGCTGTGCGACGTGAGCTCTGTCGGAAATTGGTACTAGA
CAAGAACAATCGATTGTCTGCACAAAACTGGAGAAGTCTAACCCCGTTATCTGTACGCTCAGCGGCTAAA
GCACAACGGCCACCTAAACAAGCTCATGACGCACCAAGTTTGCCAACTTGTGCAATAAAATCATCAGCTA
GCAATACAGTGTCAGGCCCTTTACTGCTGTGAACGAGGATGGCGAGTCCGTCGTAGAGCTCATCCTTGTG
CTTGTCAGAGAAACAGTCTGTTGGAGCGTATGTTAAGATTACAAACAAGTTGCGTCTAACACAGCTATCC
TTTCGAATGCNNNNTGACCCCGAGATTAAGAGGCTGACGAGGCTTGAGAAAATGTGAGTTACAAGTTAGA
CGATTATTCATGACACCATTCGATAATGAATCGTTGCGAGTATCGGGCGTGTTATTAGTAGGAGCATTAT
GAGTGGATGGAGGGAGCAAAGAGAGGTGGTTGAGGACAGAAGACAAAGGTTGAATAAAAGAGAGGGAACT
CTGAGCAGTAGCCCACTAATCATTACCCATCTCGCTCGATGCAATGGGCAGCGTGGTCCTGATTATCGTT
TGCGACGACCTATGCAGTATGGAATTCTTTCTATTCGTGAAGTTCATGGGAGATGTTGGACGGGCAATAA
TAGGGTGTCCAGTCACAAAGCAGGAGAACGATTAGGGTTCTCAACCAGATCCTTTGGTTCTAACAAGAAC
TTATCCTCAAGGCAGCGGGATGGCCGATAGGAAGTTATTTTGCTTGGATCAAATATTCTTCCTTTGGTTT
TATCGATTGAGTTGCCAACTCAAATCGACCCCCACCCTAGAGGATCAGAAGACCTTACTTCGTCTCGCCT
CCACCCATTGACCTGTCAGGCATGATTGCATCTCCGGCAAAAGAAGCCATTCTGTATGGCTCTTTGGGTC
ACACAGGCGCGCAAGCCATCACGCGACGTCAAGGTGCAGTTTCGTCCTGATGACATCGACGTTGTTGAGT
GTCATTCAACGCAACCCACGCCCAATTATGATCACTCACTTGTATCCTCTTTGGTCTTTCCCATTAAATA
ATCTGCAGGCGGATAAATCGTGAAATGTAGTTATTTCATCTTCTGTACCCTACTTTGGATAGACCAGATG
GTGGTTCAGATCCTCTAATATGTGCCATCATCATGCACTGAAAGAATAATAGGGGCCGAGAGAGAGATTG
TTGTATTTTCCTCATATAAGTTCGCATCTGTCATTTGCGCGTGCAACTATGAACTATATTCGTTCTTCCC
GATTAAGTGTAGTGAATGTCCGCCTCCCTGAGTGTCTTCTATGGTTTTGGGGCTCCATACGCAGTTTTCG
TCGGGTGAAAGTACACGTTTTGTCTTGTGTATTATCCATAAATAAATCATGTATTTGTTTTGCTACAATC
TTATTTAATAACTGACAAAGACGGTAAAACAAGTTACGTTCATGAAACACATTCCATCTTTTACATAGCC
CTCTTTCCAGGCTTGGCTGCACCAGCATTGATCTTGCGGCTGCCTGAGTATTTCGGCTTCGTTCTGACCG
TTAGTTTGATTCTCTTGGGCGCTATTTATGTTCGGTCGGTTAGATTGTTCCGGTTGACACCTTGATCGGT
AGCCCCTCACATGAGCTATCCTACAGGTTGTCTGATTTCCCGCTGCCTCCCAAATGCTAGTCAGTATGCC
TCCTTTTGTCAACTTCGAGATGCCTCCGACATAGTGGCTGTCTGTCATTTGGTCTGTAGCTCTCAATCAG
TTGGCCCGATCAGTTTGATATTCGTGTCGTCCTGTTGCTCCAGCATTCCCAGCTAGAATATGACAGTCAC
GCTTTAGCCTAGTTTTTTTTCAAGTCCTCCAATGTTGGTCATCTCTCTTCTCTAATAACAGATTCCCCAT
TTGCAACACTGGTTGTCTGCTGGCCTCTGCTTCACTGTCCCAAAACTGAATGACTTTCGATTACTTACAG
TGGTCAGGTGACCGGAAGAAGCTAAGCATTGCGATGGCATGCGATTTCTTCCATCCGAATGTGGGAGGTG
TAGAGACGCATATATACTCCCTGTCCCAATGTCTTATTGCACGGGGACATCGTGTGATTGTGATCACGCA
CAGTTACGGTTCAAAAGGACAACAACGACAAGGTGTTAGATATATGTCTCGAGGATTAAAAGTATATTAT
ATCCCATTTCTACCGATCTATCGAGAAACCATTCTCATGACAATATACGGTACGCTACCAGTTATTCGAG
AAATTCTTATCCGGGAACAGATTGACATTCTTCATGGTCATTCGTCATTTTCACAGTTAGGCAGTGAGTC
GATTCTTCATGCCCAAGATCTTGGTATTCCCACTATTTTGACGGATCATTCGCTGTTCGGATTCGCAGAT
TTCACAGCGGTCTTTATGAACAAAATTCTCCAAGGCATTCTGGGGTTGATCGACGCAGTCATCTGTGTGT
CGCATACGGGCAAAGAGAATACGGTTCTGCGTGCTGGTTTCGATCCTGAACAAGTCTATGTTATTCCGAA
CGCTATAGACACCAATTGCTTTACTCCAAATCCGTCAGCGCGCGATTTGCGTTATGTGACGATTGTCGTT
ATTTGTCGACTGACTTATCGTAAAGGAGTGGACCTTCTGGTGGCTATCATTCCTGCTATATGTGCCTTCT
TTCCACAAGTGCGGTTCCTCATTGGCGGAGATGGACCAAAACGTCTGGATCTTGAAGAACTGCTTGAACG
CTATCAGTTGCATTCACGTGTGAAGCTTGTAGGCAGTCTAAAACCCATGGAAGTCCGTGATCTTCTCGTT
CAAGGTGACATCTTCGTGAACACATCATTGACCGAAGCGTTTTGTGTTGCACTGTTAGAAGCAGTCTCTT
GTGGGTTGCTAGTAGTAAGCACCGCAGTGGGTGGGGTTCCTGAAGTTCTTCCAAAGGAATTCATACGTCT
TGCTCCCGCTCGGGCTCCTGAAATGGCTGTGTGCATTGCCAATGCAGTAATTGAGGTTATGCAACATCGT
CCCGTACCTGGTTCTGTGGTCAATTTCGACGAGAATAATGGTCAGTGCGTTACATTGTCGCATGTGACGA
AGGTCATTTCCGTCGAGGATCGCATCTTCCGTATGCATGACTGGGTTCGCGAAGCTTACTCGTGGCCGAG
GGTTGCACAGCGCACAGAATTAGTCTATTACGCGGCTGTATCCCGTAAGAGGCTTGATTTTAAGTCTCTA
TTGGATAGATATTCCACTAAAATAGGTGGTGCGTACAGCACAACATTGCGTGTTCTGGCTCGCATCCACC
GACTCCTGTTGCATCTGGCCGCGTGGTTCCGACCAACGCATTGCATCTACAAACATATACTGTGGATCAC
AGAGTAAAACAAAATTTCATTCAGCGATTGGATGAGAAGAGAGTATCGGTCAATTATCGATAATGCGCTA
AGCCTGTTTTATTGTGGTGCACTGAATAAACAAACTGAAGTAAATCCGTCGTAACCCAACTGCCCGGCAT
GAATATAAATGCTTAGCGAGAAGCACGTTGGGCACTTATTCTGTCAAGAAACAGAAAATGTGAGTCAATC
ACATAGAAAACAACAATTGAGACCAAGATAATGGCATTCTGAGTGGGCTAAAAACATTAGATATGCGCTG
AAATGCAAAGAGCTTCACCGAAACCAGTTGGGCCTAAGAACTCCTAATTAGCAGTAGACAAATCCTGGAT
AGGCAGTTTTCTTAATATGTAACAACAAAATATCACGAACAAACGATTTCGATGGATTACACAAACATAA
GCGGCTACTGGGCTTCAATCATTCAAACTGAAATCCAAATACGATAGAGAAAAGTGAATACAGCGGACTT
AATGTGAAGAATTTACATCATACCGCCATAGATATCAATTGAAGCAGCTCACATAGTGTGGCTTAAAGCT
GTCCGGCTTAGACTCGCTTGCATTAGATTGCACGAGTCGAGTTGTGTGCTCCAGTGACTAAGCTCCGACC
GAATCATCGATCCACCAAATGACAAGTTCGTTTGCAAAACATGGGATGCCCATGAAAGTTACATCTTTCC
AAGCACGATCAGTCAATCCTCACCGCCATTCTTTCAACAACAAATCGGTTGTCGAGTATTTTCACCATAA
AGTGTAAATATTCCCGATTTTTCCTTGCTGTTCTTTAGTAATATAGGAGGCAGCGGATTCGGATCAAAAT
ACGTGTTGTGGTAAAATGTATCCACTGATCACATTTAAACGCAGTGACGTTCAGGCCCTCAAAGTAAACC
AAATTCCGCCTAAAGTGACCAGACCTTCAATATATGAAGTGCGATTTGTGGTCTGGAACAGAAAATACTC
TGATTTGTCGTCTTGGCAATGACGATTCCCACCAGGTTAAAACCTAACTTGTTTCAGTCACTTTTTTGCT
TTGGTGTGACCAGATCAAAAATCGATTCATTTTTTCTGTTTGAATCTCCTAAACTATCGAAAGGTTCATT
GAGTTTACGAAGCGTAGGCGAAGAGCAGCAAAACACTTGCAATATCGGTGGTTTTCATAAACTCCTGGCC
ACTGGGCTTGGCCTTTCGGTCCGGCCCACTAGCTCCAGCGAGAAGATTATTTTGCCTTCGAAATGTCTCG
TTTTATTACCACAAAAACGTGTTAGTCTACTTGTTATTCATAAACGACTGTTCTAGCCGGTTTGTCTGGA
TGTAACCCGATTGGGTGATTCGGCTCCGACTGGTTTAGACAATTGTTGGTCACCGACTGGCCCATCGTTC
CTCTTCGTTGGATCCAACTTCGCCCCTGATTCTGGACGGGCGAAGACAGGCTGCCTGTTAAACGAGCCAG
ATCGTTTACAGGTAGTGTCTGTCAATTCCCACCCAGACCCAGTCTCACTTGCCACACCATCGGTTCTGCA
CTATTTCCCCAGGAAGAAACTTCGAATAAAATGAGCTTTGGTGGTTTTATTTGCGGGTGTGTGTACGCGG
CGAAGTTTTGGATCATTAGAAGAGCATGATGATAACGTAACCGGTTTCAAAAAGGTGTTTGAAATGTCCA
CAAATCGCTCGTGAAGAACCACCTCCGGGATAATACCAGCAGACGACGCAACCCACTCAGCGACCAAATA
GGAATGGCGACTGCATCTCTTGCTCATGGAGTGTAAGGACTGCATATAAAGGTAACCAATAACGCTGAGG
ATTGTTCCAGGATGCTTGATTTCGTGTTGCTTACCCGGTAGGAGTGGCTGCAATAATTTGATGTTAAAAC
CACCGTCGTATTTCGATCGCAGATACTTCAGTGACCTCGGAAAATCCAACTGGCGGGTAAAACCAAGGCT
CACGTATCTCCCGGTTATGCAATATTGCTTGTAGAGGATTACGCAAAAAGTGTGGTGGGGGTGGGTGAAA
AATAAGATTTCTAGTGAACCACATCTAGCTAAAATCTCCGCATTATCATCATCATATGGCTTCCAAACTA
TGCATGCCACCAACCATCAACAATGGTTTATTTATCAAACGGACAAACCGCAAAGCACTAACACCATGAT
GGTGTAGCTTTCATATGTATACGCCACTTGATGCGACTGAATCGATGCCTATTTTCGGACTCTCGTTTCG
CTCAGTACAGCACAGCACAACAATTATGGGGCGAGCTCTTTGCAGTGAATCTCAACCAGACGGCCTTATT
TACTGTATGCCTGCGCATGAACACAATAGAAAGGATATATACCCCATAGTCACAAAGGCCCATTGCACTG
TTAGGGATAACCGGCAAGCAGACGCTGAGACTTGGAGTGGACAACCACATAAGGTCCCGATACGTCAGGT
GTGGTAACGATCCGTACGACAGTGGAATACTGTTCACCATCAAAGTAACCGGTGATGGCGGGGATTCAAA
CCGCAGACTTCCGAGGTGGTAATTAAACGCAGCAGAAGGTACATCGTAATGAACAGTTTTAAAGCCAATG
GGAATTCACGAACTGTCCTGTTTCTGTCTGTACGAGACCACGTCCCATAATTCAAACATCCACAATTTCA
TTATTAGGCCCATGGACTTACTGGATAAGCCCCGGAGACATTCATTAGACTGTAGTGCCCAGGCTTCAAA
CGTCGGCGTTGGATTCGGGTACCAGGTATCACAGTATTCGCTGCGATTCCCAATTTTTCGCGACTCGGCA
CTTGGGTCCCTTATACCCAATAGGCTATTTAAGTCTTCTAGAGGTTCAAGTTGTAGACGAATCAGTTTTT
GGTTTGACGACAGTGTACCACAATTTCGGCTAAACAGAAACTATTGCAGATGGGCTGTCGTCAGAAGCGG
TGCGCTGCTCCCAGGGCGTGTCACTGATGCTGTGCGAACCTCAACTGGACATATTTTATCGGGGCCCTGA
CTGAGCGAAGCCACAACATAATAAATTGCGTAAGACCAGATGTCTTATTTTGTGACAGCTGAATTGATGC
TCCCCGGTTACCTGCCCGATTCTTCCAAATGCTGTTTGCAACTATAATGAATGAACACAAAGTATTAATT
TTATACAAAAATGATTTTAAAACCTCATTGTGTAAAAGACTCGTCTGGCCCAAAAATTCAGCTGCATATC
TAGCTATGAACTTCCTACTGGGAATGAGAAGAGTGAAATCTATCGGCATCTGTGACGCTTCCATCGAGAA
AATAAGGACCGATAATTTTCCCTTCAAGATTCTTTCCTAAACCATGACTTTGGTATTAAACTAGCACTGA
GCGGCGATAAGTTGCTTTGGACTTTCTTGCGGCCAGTGAAGTCGTCTGGTTTGCATTCCACGCAGGTGAA
ATACAGCGTCATCGTTAAACAGCGTGCAACATACGATATCGCAAGTGAGGTACCAGGTACAAAAGTGAAG
ACGACGGTCTCGAACCCCTAGGCAAAACCGCTGCAGATGACGTTCTGTAAATGCTGTAGGTTGTTTTCCG
GTAGAATCCAGTGTACGGGCGACTGCGACCGATGATACTAGCTTGCCAATGTTCACACGCCTTACTGTGA
GTCGCTTCGAATGCTCTACAAAACCTTGTCCGAAAAGTTTGTTGGCGGTCGTTTAAGGTAGACTGCACGT
CTTCCTGATTTCAACCGATCCCGGTTCTGCGATTTTTTCGGTACTCTGCGTACAGTTATTAGAGCTACGG
AATTCCTCTTCGGATAATTTTGACTGAAAATCCCTGAAGCTTCTTACGCATTGCATTTACTCTCGATAAC
GAAGCAAATCAACCGAACTCTCTCATTCTTGCTTAGCATCGCTGCGATCGAGAGCGGATTGTCGGTGGGC
CGTCCGGCCAGCTGGTCTCTACCCCACCGACATGTCTGTAATCTACAGCCATATGACAATCAATAATCAG
CCCCGCCGAATTTCGCTGCTGCTCCTAGGTTTTGCACGTGCGCATACAAAGACACATAATCAGGCACTCG
GCTTTCATTCAACACTTGACTGATCCGTGAGTCTTGCGACCGACAAGCCTTTATGCGACAAGTGAGCTGA
AATTCGATACTAAACGCAACTGAAAACTTTGTCTGTGGTTCGTATCAATCGCCCAGGCTTTTATGCCCTT
TACTTGGCATACCATTCGGTATACTGCGATGTGATTTATGCCCCATTTCTCCCGATATAAGGCACTGATC
TCATTTTTCTGTGCCGCAGATATGGTGCAGACTGCAGCAGTTGCTCTACACACCGAATGCAGCTTCGATG
CACTTGTAAATTGGTTCGAAAAACCGCACTAGAGTCTTCTGGTCGCTCGGGGATTTTTCCTCAAGTCCCG
CGTTTTCTGGTATTGACGTAATGATCCGAATCGCTCAAAGTTATAAATAACTATTGAATAACTATTGTCG
AACTGGAATTTTTCTCGAGAATCTGGCTTATGTTTATCCCCGAGTCTTTGCATACGAGTACATTTACCTT
TTTTCGGCTCAGTGAACCTTGAACCTCGCGTCATCCTTATGTTTTGATATATAAGAGGTCTCTACTCCTA
ATCAGAATGTGAATCTCGAGTAAATTCCGTTCACGAATCACGTGTGACACGAATACTGATTAATAAAACA
TCGCTGAGTATTGAAAATGAGTCACTGCCGACCAAGGTCGTTGCTTTTTTAAACCACTTCCGTGCTTCTG
TGATTCGTCCTGTTGTGGGTTTATTAGCCTTTCGCATCATCTCAGGCACAATTCCCGAAATAATTCTATT
TTTCCATTCCACGCTTAGAATCCGAGTGCACATTTGATATAGTAATAGGTTGACACATCGGCATGCCACA
TTTGGTCATTCTAAATGGTTTGACTCAAAAGTAATCGCAGAAAAACAGAGAAAAACAGGATAGGTTTGAT
AGCATTCCGGTACTATATTTGCAACGTGTGAGCGACTCGCGTTCGAGCGTTACATATGGGACCCACTATG
ATTCGCATCTTACCACGTGATCTGATGACGCATTCCGGATGAGTAAGACAGTGAGACGACAAGGCATACG
CCAATCGGTTTGGTCGGAGCTCCTGAATACGCGTACTATTTCACTCTATAAAAAATATTCGCAATATCAG
TTTACACGAAATAACTGGAAATTTCCACTGTTTTAACAAGCACTCCGTCGTTGTTTATATATTTACTGCC
TGAACACGGAATTGTCAAACCTTAGCACCTCTTGAATCAGCAGGTGCATACAAAAAGGAGAAATTTTTAT
CCATGATTACCGATTGCGCGACCAGTCTACCGACTTCAACGCTGTACGACTTCATTTTTGTTGTTACCCG
CTACACATAATGCGGAGATTTGAGCAAAGTAGCTGACTGTGTCTGACTCTGCTCCTGATTTCAGGCTGTA
AAATATAAGGGCTTGACAACAAACTGTAGCTCCTATAAAGCAAACAAAATCCACTCGAGGGAGGTCTTCT
TGTAACGGGGACGCTGTGGCAGCACAAGGAGACAAGTGTCAAACCGACCCAGCCAACCAATCGACAGCCA
CAGAC
>MSTRG.10374.1 
TAAATATTCTTCTCGTTGCATATTGTCGTTTTTACCTTCTTTTCCTAGAGGATTCCGTTGTACATAACCG
GTTATTTGATGCACGTAGACCTTTCCATTTACTCCCATACTTTTACTTCACCCCTTTTTTCAAGTTCTAA
CACAATTTTTTTAATTTTTTTATGAAATTTTTTTTATCAACCTGATGGTCAGCGATCGTCTTTCGTTTCT
GAAACGAACTCAGACAAAACAGCTACGCTGTATGTTTTATATCCTGTAATCTACGGAATGTCAATGTGAT
GAATAACCTTCAGCGAATAATATCTATTCAAT
>MSTRG.10373.2 
AAGTCTACTAATTTGGATACGCTGTGGAAGAATATTCAATGAATCAATACCCAATACTTGATTTCTGACC
TGAACATTGCTTACTCGGTCGTTCCATCCAATCTTGGCGATACTACGCAAACATTGGTGATGGAAAACCT
CAATACGACGAATATCTTGAGCACGCAGACCGCAAGTCTGGCAGCTACACACGACCTGTCAAGTTCAGCA
AAATATCAGGTCGGCGTCACAAGTGGTTCAGTCCAGTGTACGCCGCTCGAGCCTTGTAAATACGCGTGTT
CACCTTGACTACCATGTTCCCATCGGTTGTCACGCTGCTGTTGAGATTCCCCATTTGCAACACTGGTTGT
CTGCTGGCCTCTGCTTCACTGTCCCAAAACTGAATGACTTTCGATTACTTACAGTGGTCAGGTGACCGGA
AGAAGCTAAGCATTGCGATGGCATGCGATTTCTTCCATCCGAATGTGGGAGGTGTAGAGACGCATATATA
CTCCCTGTCCCAATGTCTTATTGCACGGGGACATCGTGTGATTGTGATCACGCACAGTTACGGTTCAAAA
GGACAACAACGACAAGGTGTTAGATATATGTCTCGAGGATTAAAAGTATATTATATCCCATTTCTACCGA
TCTATCGAGAAACCATTCTCATGACAATATACGGTACGCTACCAGTTATTCGAGAAATTCTTATCCGGGA
ACAGATTGACATTCTTCATGGTCATTCGTCATTTTCACAGTTAGGCAGTGAGTCGATTCTTCATGCCCAA
GATCTTGGTATTCCCACTATTTTGACGGATCATTCGCTGTTCGGATTCGCAGATTTCACAGCGGTCTTTA
TGAACAAAATTCTCCAAGGCATTCTGGGGTTGATCGACGCAGTCATCTGTGTGTCGCATACGGGCAAAGA
GAATACGGTTCTGCGTGCTGGTTTCGATCCTGAACAAGTCTATGTTATTCCGAACGCTATAGACACCAAT
TGCTTTACTCCAAATCCGTCAGCGCGCGATTTGCGTTATGTGACGATTGTCGTTATTTGTCGACTGACTT
ATCGTAAAGGAGTGGACCTTCTGGTGGCTATCATTCCTGCTATATGTGCCTTCTTTCCACAAGTGCGGTT
CCTCATTGGCGGAGATGGACCAAAACGTCTGGATCTTGAAGAACTGCTTGAACGCTATCAGTTGCATTCA
CGTGTGAAGCTTGTAGGCAGTCTAAAACCCATGGAAGTCCGTGATCTTCTCGTTCAAGGTGACATCTTCG
TGAACACATCATTGACCGAAGCGTTTTGTGTTGCACTGTTAGAAGCAGTCTCTTGTGGGTTGCTAGTAGT
AAGCACCGCAGTGGGTGGGGTTCCTGAAGTTCTTCCAAAGGAATTCATACGTCTTGCTCCCGCTCGGGCT
CCTGAAATGGCTGTGTGCATTGCCAATGCAGTAATTGAGGTTATGCAACATCGTCCCGTACCTGGTTCTG
TGGTCAATTTCGACGAGAATAATGGTCAGTGCGTTACATTGTCGCATGTGACGAAGGTCATTTCCGTCGA
GGATCGCATCTTCCGTATGCATGACTGGGTTCGCGAAGCTTACTCGTGGCCGAGGGTTGCACAGCGCACA
GAATTAGTCTATTACGCGGCTGTATCCCGTAAGAGGCTTGATTTTAAGTCTCTATTGGATAGATATTCCA
CTAAAATAGGTGGTGCGTACAGCACAACATTGCGTGTTCTGGCTCGCATCCACCGACTCCTGTTGCATCT
GGCCGCGTGGTTCCGACCAACGCATGTAGGTTTCAACTTGAGCACAACTGTTGTTGACGA
>MSTRG.10373.7 
CTTTTTCATTCACAGTCGTAGATATGCTCTGTCCCATTATGCGTGCGATGGATATCTTCATGAAACACTG
TTATCTTCGTGTTGTGAATAACTGATTAGCACTGTGCTGTGCTTTTCCATCCTGTAGCGAGTGTTTCAGG
CACTACCGAGCGATTGATGACGATTCCGTTCATCTGCTCGAGAAGGCATTTTCAGTTTTCGTCCAAACAG
AAACCGAATAGGAATGATCAGTCTCAGCCAGCTTAAACGAAGGTAACTTAATTCCCCATTTGCAACACTG
GTTGTCTGCTGGCCTCTGCTTCACTGTCCCAAAACTGAATGACTTTCGATTACTTACAGTGGTCAGGTGA
CCGGAAGAAGCTAAGCATTGCGATGGCATGCGATTTCTTCCATCCGAATGTGGGAGGTGTAGAGACGCAT
ATATACTCCCTGTCCCAATGTCTTATTGCACGGGGACATCGTGTGATTGTGATCACGCACAGTTACGGTT
CAAAAGGACAACAACGACAAGGTGTTAGATATATGTCTCGAGGATTAAAAGTATATTATATCCCATTTCT
ACCGATCTATCGAGAAACCATTCTCATGACAATATACGGTACGCTACCAGTTATTCGAGAAATTCTTATC
CGGGAACAGATTGACATTCTTCATGGTCATTCGTCATTTTCACAGTTAGGCAGTGAGTCGATTCTTCATG
CCCAAGATCTTGGTATTCCCACTATTTTGACGGATCATTCGCTGTTCGGATTCGCAGATTTCACAGCGGT
CTTTATGAACAAAATTCTCCAAGGCATTCTGGGGTTGATCGACGCAGTCATCTGTGTGTCGCATACGGGC
AAAGAGAATACGGTTCTGCGTGCTGGTTTCGATCCTGAACAAGTCTATGTTATTCCGAACGCTATAGACA
CCAATTGCTTTACTCCAAATCCGTCAGCGCGCGATTTGCGTTATGTGACGATTGTCGTTATTTGTCGACT
GACTTATCGTAAAGGAGTGGACCTTCTGGTGGCTATCATTCCTGCTATATGTGCCTTCTTTCCACAAGTG
CGGTTCCTCATTGGCGGAGATGGACCAAAACGTCTGGATCTTGAAGAACTGCTTGAACGCTATCAGTTGC
ATTCACGTGTGAAGCTTGTAGGCAGTCTAAAACCCATGGAAGTCCGTGATCTTCTCGTTCAAGGTGACAT
CTTCGTGAACACATCATTGACCGAAGCGTTTTGTGTTGCACTGTTAGAAGCAGTCTCTTGTGGGTTGCTA
GTAGTAAGCACCGCAGTGGGTGGGGTTCCTGAAGTTCTTCCAAAGGAATTCATACGTCTTGCTCCCGCTC
GGGCTCCTGAAATGGCTGTGTGCATTGCCAATGCAGTAATTGAGGTTATGCAACATCGTCCCGTACCTGG
TTCTGTGGTCAATTTCGACGAGAATAATGGTCAGTGCGTTACATTGTCGCATGTGACGAAGGTCATTTCC
GTCGAGGATCGCATCTTCCGTATGCATGACTGGGTTCGCGAAGCTTACTCGTGGCCGAGGGTTGCACAGC
GCACAGAATTAGTCTATTACGCGGCTGTATCCCGTAAGAGGCTTGATTTTAAGTCTCTATTGGATAGATA
TTCCACTAAAATAGGTGGTGCGTACAGCACAACATTGCGTGTTCTGGCTCGCATCCACCGACTCCTGTTG
CATCTGGCCGCGTGGTTCCGACCAACGCAT
>MSTRG.10373.6 
CTAGTAGTAAGCACCGCAGTGGGTGGGGTTCCTGAAGTTCTTCCAAAGGAATTCATACGTCTTGCTCCCG
CTCGGGCTCCTCAGATGGTTGTGTGCATTGCCAATGCAGTAATTGAGGTTATGCAACATCGTCCCGTACC
TGGTTCTGTGGTCAATTTCGACGAGAATAATGGTCAGTGCATTACATTGTCGCATGTGACGAAGGTCATT
TCCATCGAGGATCGCATCTTCCGTATGCATGACTGGGTTCGCGAAGCTTACTCGTGGCCGAGGGTTGCAC
AGCGCACGGAATTAGTCTATTACGCGGCTGTATCCCGTAAGAGGCTTGATTTTAAGTCTCTATTGGATAG
ATATTCCACTAAAATAGGTGGTGCGTACAGCACAACATTGCGTGTTCTGGCTCGCATCCACCGACTCCTG
TTGCATCTGGCCGCGTGGTTCCGACCAACGCAT
>MSTRG.10373.3 
GGTTGCTAGTAGTAAGCACCGCAGTGGGTGGGGTTCCTGAAGTTCTTCCAAAGGAATTCATACGTCTTGC
TCCCGCTCGGGCTCCTCAGATGGTTGTGTGCATTGCCAATGCAGTAATTGAGGTTATGCAACATCGTCCC
GTACCTGGTTCTGTGGTCAATTTCGACGAGAATAATGGTCAGTGCATTACATTGTCGCATGTGACGAAGG
TCATTTCCATCGAGGATCGCATCTTCCGTATGCATGACTGGGTTCGCGAAGCTTACTCGTGGCCGAGGGT
TGCACAGCGCACGGAATTAGTCTATTACGCGGCTGTATCCCGTAAGAGGCTTGATTTTAAGTCTCTATTG
GATAGGTATTCCACTAAAATAGGTGGTTCATACAGCATAGCATTGCGTGTTCTGGCTCGCATCCACCGGC
TCCTGTTGCATCTGGCCGCGTGGTTCCGACCAACGCATTGCATCTACAAGGTCCCTTACCTGGAGAATCG
TGAGCAACTAATGCATTTGGATGATGATCCATCACGGTTACCGTGGCTTATTCATGCCTCGGAGTAAACC
GAAAGACTACTGACTTTTATAAATATTCTTCTCGTTGCATATTGTCGTTTTTACCTTCTTTTCCTAGAGG
ATTCCGTTGTACATAACCGGTTATTTGATGCACGTAGACCTTTCCATTTACTCCCATACTTTTACTTCAC
CCCTTTTTTCAAGTTCTAACACAATTTTTTTAAATTTTTTATGAACGTTTTTTTATCAACCTGCTGATCA
GCGATCGTCTTTCGTTTCTGAAACGAACTCAGACAAAACAGCTGCGCTGTATGTTTTATATCCTGTAATC
TATGGAATGTCAATGTGATGAATAACCTTCAGCGANGCATTTAAATTTTCTCTTACTTGCAGTGCATCTA
CAAGGTCCCTTACCTGGAGAATCGTGAGCAACTAATGCATTTGGATGATGATCCATCACGGTTACCGTGG
CTTATTCACGCTTCGGAGTAAACCGAAAAACTACTGACTTTTATAAGTATTCTTCTCGTTGCATATTGTC
GTTGTTGCCTGTTTACCGCAGGGGTTTTAGTTACGCATAGCCAGTTATTTGATGCACGTAGAGCTTTCCA
TTTACTACCATACTTTTACTTCTCCCTTTTTTTCAAGTTCTAACACAATTTTTTTAAATTTTTTATGAAC
GTTTTTCTTATCAACCTGCTAATCAGCGATCGTCTTTCGTTTCTGAAACGAACTCAGACAAAACAGCTGC
GCTGTATGTTTTATATCCTGTAATCTATGGAATGTCAATGTGATGAATAACCTTCAGCGACTAATATCTA
TTCAATACTTGTTTACGAATTGTCAATACTCATTGTAATATGGAGGAAGAGAACATTCTCTGGTAATTGT
ACTGAAGAACCTGATGGGATCCAGCGTAGATCATGCAGGGTAATTAACCAGGTAGGTTGAATCCATTTGC
TGGCGTTTTTGAGTTGATATATCTTAACTGTCGATCGCCACCGGTCGTTGGGTGCCAGGCGCGGATCCCA
TGATGATGATGAGAGGTACACGTATGTAATGGTCCGCGTTTATTGTTTTTCCTCACCGAAATTGGATTTG
ACAGGTTTTCACGTGGGTACGATAAAATTAACGTCCAACGAGATGTGCCTGGTATTAAATTGGGTGCTAC
TGACTGGGGGTTTTGGTTTACAAAACGTTCATCAGTGGGATCAATAGTTCAGGAAAACAGTAACTACGAT
GTTTGGGAATTATATCGGCTCTTGGCAGTAATTTTAGGGACGTTTTGCAGACCATCGTTCCAGTTGCCTC
GCTGTTTGTGACCATCAATACTGACTGAAAATAATGCTATTTTGTACCAAATTACCGGAATTTCCCAAAA
TCTCATTTTAGTTATTCACAGATCGGCGAGTTGGAAATGCTAAATGCCTTATCGCACTGCCTTCAGGTGG
ATACAGCATTTCTCACGAATCTGTTCATTATGGACTACTCACTGTTGGTCGGTGTAGACCCAACCACTAA
TCAATTAGTTATCGGTCTCATTGATTATTTGCGCAAATTTACCTTGGACAAACGTCTGGAGATGTTAATC
AAACAAACCATCACAAGTGCTCAAGGTCCCATGCCAACCATACTCACCCCGGACTTATATCGAGAACGAT
TTCTTTTCCAAATGGATAGCTATTTCCCTCTGGTACCTGATCAGTGGTACGACAGCTTGGCCGAGCATGT
CGAGGCCTGGCGCGTGGCTCCTGTTCAGTCTACCTGATTCACACATGATGACTTTTGGCTGTGATACAGA
TTCTGTGCTGAAGTTTCCTAATATTCATTCGTTTCATAGGTCATTTCAATCGAAATATGGTTAACCATCT
GTCTATTTTCGCTCTTCTCTTTAGTATCCCACTGTTTGTCCCATGTGTGTGTATTATTTAATCTGGTCTG
GATTTTGATGTTTCATCTCTATCACGTCTTGATCATACTTTGCTTCGATCGTATTCTCTTCGTTTTTCAT
TTCTCTGCCATTGTTATCTTCAGTTTGATCATTGTGTGTTTACACACCGTATCCCTTTATTGCATTCGTT
CAATTGGTTATCAGGTGAAACCCGATATCAAGCGCCCGAGTGTATTACCCTTGTTATCCGTGCGTGAAGT
GATCTAGCTTGGTGATCTGCGTTATATATATATATATATAATTGCATGAATAAATGTGTATAATTTTCTT
ACAGGCTGCCTTGTTTTCCTTAGACTGTGCGCACATTCATATGTTCGTTTGTAGCTCGTGCCCATATTGT
GTTGCGCATTATTAGTGTAGTTATGTTTTGGTTCATGGCAAACATGACGACTGTCCCAATAGGACGGGGT
GTTGTGCATTGTGTTCAGTCCTTTCTTGAGTTATTCCCTCCATAAGTCTGGATTTCAACCCGTTCCACAG
AAATGCATATGAAGTCTCAAATTGTAAGTTTACATGAAACTTTTTTCGAATACAAAAGGGTACGCAAACG
GATAAATGCCAAGTTGGGCTGTAAAAAGCTCACACAATTCCAATTTTAGACAGTCAGGAGTGAGGATGTG
ATTGATATGATTGTTGTTCATTCCCATAGGACTTCCCGTCGATTCCCCATTTGCAACACTGGTTGTCTGC
TGGCCTCTGCTTCACTGTCCCAAAACTGAATGACTTTCGATTACTTACAGTGGTCAGGTGACCGGAAGAA
GCTAAGCATTGCGATGGCATGCGATTTCTTCCATCCGAATGTGGGAGGTGTAGAGACGCATATATACTCC
CTGTCCCAATGTCTTATTGCACGGGGACATCGTGTGATTGTGATCACGCACAGTTACGGTTCAAAAGGAC
AACAACGACAAGGTGTTAGATATATGTCTCGAGGATTAAAAGTATATTATATCCCATTTCTACCGATCTA
TCGAGAAACCATTCTCATGACAATATACGGTACGCTACCAGTTATTCGAGAAATTCTTATCCGGGAACAG
ATTGACATTCTTCATGGTCATTCGTCATTTTCACAGTTAGGCAGTGAGTCGATTCTTCATGCCCAAGATC
TTGGTATTCCCACTATTTTGACGGATCATTCGCTGTTCGGATTCGCAGATTTCACAGCGGTCTTTATGAA
CAAAATTCTCCAAGGCATTCTGGGGTTGATCGACGCAGTCATCTGTGTGTCGCATACGGGCAAAGAGAAT
ACGGTTCTGCGTGCTGGTTTCGATCCTGAACAAGTCTATGTTATTCCGAACGCTATAGACACCAATTGCT
TTACTCCAAATCCGTCAGCGCGCGATTTGCGTTATGTGACGATTGTCGTTATTTGTCGACTGACTTATCG
TAAAGGAGTGGACCTTCTGGTGGCTATCATTCCTGCTATATGTGCCTTCTTTCCACAAGTGCGGTTCCTC
ATTGGCGGAGATGGACCAAAACGTCTGGATCTTGAAGAACTGCTTGAACGCTATCAGTTGCATTCACGTG
TGAAGCTTGTAGGCAGTCTAAAACCCATGGAAGTCCGTGATCTTCTCGTTCAAGGTGACATCTTCGTGAA
CACATCATTGACCGAAGCGTTTTGTGTTGCACTGTTAGAAGCAGTCTCTTGTGGGTTGCTAGTAGTAAGC
ACCGCAGTGGGTGGGGTTCCTGAAGTTCTTCCAAAGGAATTCATACGTCTTGCTCCCGCTCGGGCTCCTG
AAATGGCTGTGTGCATTGCCAATGCAGTAATTGAGGTTATGCAACATCGTCCCGTACCTGGTTCTGTGGT
CAATTTCGACGAGAATAATGGTCAGTGCGTTACATTGTCGCATGTGACGAAGGTCATTTCCGTCGAGGAT
CGCATCTTCCGTATGCATGACTGGGTTCGCGAAGCTTACTCGTGGCCGAGGGTTGCACAGCGCACAGAAT
TAGTCTATTACGCGGCTGTATCCCGTAAGAGGCTTGATTTTAAGTCTCTATTGGATAGATATTCCACTAA
AATAGGTGGTGCGTACAGCACAACATTGCGTGTTCTGGCTCGCATCCACCGACTCCTGTTGCATCTGGCC
GCGTGGTTCCGACCAACGCAT
>MSTRG.10373.4 
GGTTGCTAGTAGTAAGCACCGCAGTGGGTGGGGTTCCTGAAGTTCTTCCAAAGGAATTCATACGTCTTGC
TCCCGCTCGGGCTCCTCAGATGGTTGTGTGCATTGCCAATGCAGTAATTGAGGTTATGCAACATCGTCCC
GTACCTGGTTCTGTGGTCAATTTCGACGAGAATAATGGTCAGTGCATTACATTGTCGCATGTGACGAAGG
TCATTTCCGTCGAGGATCGCATCTTCCGTATGCATGACTGGGTTCGCGAAGCTTACTCGTGGCCGAGGGT
TGCACAGCGCACAGAATTAGTCTATTACGCGGCTGTATCCCGTAAGAGGCTTGATTTTAAGTCTCTATTG
GATAGATATTCCACTAAAATAGGTGGTGCGTACAGCACAACATTGCGTGTTCTGGCTCGCATCCACCGAC
TCCTGTTGCATCTGGCCGCGTGGTTCCGACCAACGCAT
>MSTRG.10373.5 
AACAAATCGGTCCTGGCCTACAAGAATTCACGTTTCCTCCCTAAAACAGATATATTATATCCCATTTTTA
CCGATCTATCAAGAAACCATTCTCATGACAATATACGGTACGCTACCAGTTATTCGAGAAATTCTTATCC
GGGAACAGATTGACATTGTTCATGGTCATTCGTCATTTTCGCAGCTAGGGAGTGAAGCGGTTCTTCATGC
CCAAGGTCTTGGTGTTCCCACTATTTTGACGGATCATTCGCTGTTCTGATTCGCAGATTTCTCAGCCCTG
TTTTTGAACAAAATTTTCCAAGGCATTCTGGGATTGATCGACGCAGTCATCTGTGTGTCGCATACGGGCA
AAGAGAATACGGTTCTGCGTGCTGGTTTCGATCCTGAACAAGTCTATGTTATTCCGAACGCTATAGACAC
CAATTGTTTTACTCCAAATCCGTCAGCGCGCGATTTGCGTTATGTGACGATTGTCGTTATTTGTCGACTG
ACTTATCGTAAAGGAGTGGACCTTCTGGTGGCTATCATTCCTGCTATATGTGCCTTCTTTCCACAAGTGC
GGTTCCTCATTGGCGGAGATGGACCAAAACGTCTGGATCTTGAAGAACTGCTTGAACGCTATCAGTTGCA
TTCACGTGTGAAGCTTGTAGGCAGTCTAAAACCCATGGAAGTCCGTGATCTTCTCGTTCAAGGTGACATC
TTCGTGAACACATCATTGACCGAAGCGTTTTGTGTTGCACTGTTAGAAGCAGTCTCTTGTGGGTTGCTAG
TAGTAAGCACCGCAGTGGGTGGGGTTCCTGAAGTTCTTCCAAAGGAATTCATACGTCTTGCTCCCGCTCG
GGCTCCTGAAATGGCTGTGTGCATTGCCAATGCAGTAATTGAGGTTATGCAACATCGTCCCGTACCTGGT
TCTGTGGTCAATTTCGACGAGAATAATGGTCAGTGCGTTACATTGTCGCATGTGACGAAGGTCATTTCCG
TCGAGGATCGCATCTTCCGTATGCATGACTGGGTTCGCGAAGCTTACTCGTGGCCGAGGGTTGCACAGCG
CACAGAATTAGTCTATTACGCGGCTGTATCCCGTAAGAGGCTTGATTTTAAGTCTCTATTGGATAGATAT
TCCACTAAAATAGGTGGTGCGTACAGCACAACATTGCGTGTTCTGGCTCGCATCCACCGACTCCTGTTGC
ATCTGGCCGCGTGGTTCCGACCAACGCAT
>MSTRG.10375.1 
CTTGAAGTGTGGAGCATTTCGCCGCTGGCGCTACTCGTCCACTCCAAACTTCCACCGCCGCTTCGTGCAA
ACCAGAAGCAGATGCTCGTCAACCATATAGAGAGCCAAAGAACGCTTCGTCAGCTGGAAAGCCGAACGCC
TACTCACATCTGCCACTGGTAGCCGAACATCTCGGTTCACTGTCAAAGCGGTCTCCGGCAATTTTCGCTC
TTCCAATTCCCATCCCATCTGTAATCCCTCTGATGATCTTGTTTGTGAACCACACGAAAAAGCCGAGGTT
TTTGCTTTCCGGTTTGCCTCCAACTTCACCTCATCCACTTATCCTACTCCTCCGGCTCATTCTCTTCCCT
CTGTCTCACATTTTAAACCTCATATTAGCACCTGGAAGATCCGCCGAGCGCCGCGTTTTATGGACATATC
TAAACCATCCGGTCCCGACGGCAAACCACCCATCGTCCTTAGAATGTGTGCCCCTGAATTGGCCCCTCTC
TTACGTCGTCTTTTCTGTCTCTCTCTTCAACTTTCTACTTTTCCGATCCCCTGGAAACGCATTGTGATTT
CTCCTATTCCCTAACGCGGTGATCTTTCTGATTCGAATAGCTATCGTCCTATTTCCGTCACACCAATTAT
TTCCAAAATATTCGAAACTGTCATCTCCGACAAACTGCGTGCGTTTCTCCAACTCAAAGGACTACTGGGT
GGTCACCAATACGGATTCCAACCTCGCCGTTCCACCGGTGATATCCTGGCTCTCGTCTCACACTCCTGGT
CGGCTGCACTCGAAAAACACGGAGAAATACTCATGGTATCGCTTGACATCTCTAAGGCCTTTGGCCGAGT
TTGGCACGAAGATCTTCTAGCAAAACTACCCACGTTCGAGTTCTCATCCGCTCTTGTATCGTGGACATCA
AGTTTCCGCAGTCGAACACTTTCAGTCCCCCTCCCCTCACTTCACTCCACAGAAAACCACTACTCCAGCA
CACTGCATAATGAAATCGGACGAGCCGAAATATGTCACTTTCGGCGTACCGGATTTCGAAGAAACCCGAG
AAAAAAAAAGTTTTTTCGGAAAAGTCCTATCGAAATTCAAAGTTGAAAGTAACCCCGAAGGCAGAAGTCC
ATTCGTATCAGAACAAAACGAAGAGTCTTTAAAAGAGGGATTTCTCACAGAACAGCTTGACGAGGATAGA
TGTAGTTGTCAACATTCTCCTGCTACAGACGATCGTTTACAATGCAGTCAGCCGTTGGTGTCAAGAAATT
CAACTTCGGAGACAGGTGCCTCCTCACTCGTCGGGAGACTATCCTTCCCCTTTCGCGATGATTTGGGTGA
AGTTAAATGCCAAGAATTACCTTCAGATCGTCGTTATTGGATGCTTGATCAAAGCTGTCCTCAGTGTTTT
GAATGTGGTTGTCGGTTTACTGCCTTAAGAAGAAAACATCATTGTCGTGTTTGCGGGCGAATATTTTGTC
ATCAATGCAGCAACCAGTTCCTGGAAGGACAACTCATTGGACTATGTGGACCCCAAAGAGCATGCAATTA
TTGTGCCCTCACATTGCGAGCTCAAGTGGAGTTGGCGAAAGCGTCGAGAAGCATAAAAAAACCAGTCACA
TATTCGGCTTACCAAGAGAAACAAGATTCTGTCAGTCTCAGTGCGAATTCTACGGAAGGGAATTCTGGAA
ACCGCTCTATGCAGCAAGTAGAACGTAGCAGTAAAGGATCTTCTGACATCTGGAGTCGGATCAGCCAGAC
TGCGACTAAATCCGGTGTTGTTGGGGCGAAGCAACTACTGTCAGCCGTTAATTTGGGGAGCACCACCAAA
CAAACGGTCGAACCAAGTAAATCTTTTACTGGCACAGCTGAACCATCTTCTGATGTATTTCCAAGATTCA
GCGCTACAAAATCACCTGTGTTACACCGAAAACGTTTTACTCCCCCTGGTCAACCTTCCAGTTTGCGTGC
TTCGTGGAGTATAAAAACCTCTCCACTTAATGCAAACTTGACGGGAAAGCAATTACCTACATTTCCACCG
GGTTTACTGAGGTTGGATTTGGATTCGGATTTCCTCGACCGTTCTTCTATGTGCACAATGGACAAACAAT
GCGGTGCAGTCGAGCATGCTTGTACAGATTTGGATGATGAACAGATTGTTGCACTATGGGAGCGCACTGT
TGAGTGTTATGTAAATGCCGCCCTCGAAAATGAGGTACTGATTGACATTGAGAATCAAATAGGCACCGGT
TCTATGGCACTATCCAATATTCATCTAAATACAAAGGAACTGCAGTTGGTTGTTGTTAAACACAATGAAC
GAAAAATATGTTGTGCTTCCGGTTTAAGCCTCGTTTACTGGCTTGTATCCAATGTTGATGAGATGGATCA
TTGCAGGTGGAGAGCAAGGTCTGCCTGTCAGCGTTTTATGGATCTTTCGTTGTTACTGGATCTAAATCAG
CCGAAAAGAATGACTTTTCGCGATGATTTCACTCCGTACGAACTTAGACCTGTACGATCACCGGTTACTC
TATCACCGTGCAATTTGGAGCGTCGTGTTTCATGGCCAGCCACTACCGTCCCTACTTCTCGCGTGATGGT
CACAAGTAATTTTGATGAACCGGATTGGCTACGTGAGATTGAAGATTTTTCATCTCGAGTTCCCAGTGAA
CTTTCTTCCGGTCGTCATCGCAGCCCTGTAACAAATGATGAGGAGATTGCCAATAGACACATATCGAGCA
CCCGAAGTCCAGATCGTTGTACGAAAAAGCCGAGTCATACATTTGAATTGGGTGAAGATGTCCGTCCACC
ATTGGATTCCAGTTGTAGTTCACCAGTAACGTGTCACCACTCAACAAGTAACCCACCGGTGAATTCCGAA
AGCGTCTCTGTTGTTCGTGTTCGTCGGGCTATTCCAGTTGCTGAAGAGATACCCAAATTTGCATCCAAGT
ATTCGGAACTCACTGAGTCCATGAGGCTGGCTTATGACGAACATATTTGGGGCCTTGTGAAGCAAGATGC
ACGTGATAATAATATCAGTGATCGATGGACAACATCGATTTTCTCATTGGCTCGAAGTGTTTGCCAGACC
GTTTCTTTTGACTTGCGTTCATCAGGAATACGAATTCCAACCACTTCGGAGACTGAGAAGGAAACATCGG
AACTTTCGGACCCGCCGAATCAGACAGCAAAGCGAAATCGAACAGTCTATTCTCCGATGGATATTCGACA
CTATGTACATGTGAAAAAGCTGTTAGATGATTCAGATGCAGAATGTGAGATCTTTCCTGGTACAATATTG
ACCAAGCGGCCCACACACCGGTTCATGCCCACGGTGTTGCACTATCCTCGAATTTTACTTCTTTCTTGTT
CCATCGATTACCAGCGCACGCTGACCAAAATGACTTGGCTTGATTCACAGATTATGCAGGAAGAGGAGTA
CTTGTCCAATTGTGTGAGCAAACTGTTGTGTCTACGACCTAAAGTCATATTCGTTGGCGGAGGTGTTAGT
CATGCGGCTCAAATGTTCCTACTCAAAGCAGGCGTTACCTTGTTTTCCAATGTCAAGCAGTCCGTCCTTA
AACGGATCGCACGCATTACGGGAGCGGAAATTTTGGAATCAGTGGACCGTCTGGTGAGCGATGGGTTCAG
CAAAGGAAACTCACAACGACCGGTTACTCAGCTAGGTATATGTCAACAATTTCAAGTCAAACAGGTTGCG
TTGCCAGATGGAACTGTCAAATTTCTGACTCTGATCAAAAGGTCTATTCAAGACTCATCTTCCATGAACT
CAGTTCCCGCTGATTCTCGTGCTCTGCTTGCTCGGAACAACACAATGGAGTTGACGGTTGTGCTGCACGG
ACCAGACCTGTCTGAGTTGAAACGGGTCAAACGTTGTTTGCTCTACGCTATCTATCTGTGTTATAATACC
AAACTGGAATTGAGTTTTGCGTACAATAGTTTTATCTTTTGGCCTTCTGACAAATGTTTGTCACGCGCAA
TTTCGGATAACAAATCCAGTTCTAGGGATTTGGCACCTGTGCACAGTGCCTTTCCCGCAGTCACCACCGG
TGATGACGTGTCATGGCTTTCGTCTACAAAGTCAGCGTCTAGGGCAAACGTCGCCAACACTGAATCAGTC
ACTCTGGCGGATTTACTGACCAATCGTTTGTACAGTTCGTCTCCTGCGGTTCACGTTTGTTTGCCTTTCT
TGGCTTCTCCAGAGGGTCGAAATGTTCCGCTGGCTGCGTACTACACATACGTGATTGAATGGCCATTTGG
CCGTAAACTGAACGATCTGTTGAAACGCAAACTTAAGGTGATGCGGGCCGAAATGTACGCTCTAAATCAG
GAACGAAAGTCTCGCTTGAACTCTATTCTCATGGAACAGAAAACATACACTGGCCAGTTGTGTGATCATC
CATTTGTCACATGTCATCTGGGCGTGAGTGAGAGCGTGCCCACAGACCGCGGTGGAAACTTACAAATCAG
ACGATCTTCCACTGCGTTGCGTTATCTCATCAGCGGAACTGATCAGCTGCTACCTTTAGCTTTGTCCAAG
GAGGACGAAGAATGTTACGTAGATTTTAAGGCACGAGCTTTTGCCGTGACTGCCGAGGGATCAGACGAAC
GTCTACAATCTATGTCCCGACTTTGGGCTGGAAAAGGGAATCTTTTTTCCGGGATTTGGAATCAGTTTCT
GGATTCGTTCGAAAATCCAGCTCAACAGAGGTCTAATGTAGCCGCTCCGCCATCTAACTTAGCGAACGGA
TTGCAGCAAGTTCGGCGCTTGGAACGCAGTATTCTGGATCCAAGATCTCATCAGTTCTTCAGCTTCTTGA
CAACGATGTACACATCTAAGTCTTTCATGTGGCCGGAATCATGTGTGCCACCTTGGATTGCTACGGTGGA
GTTCTACGGGCTTCAAGATCTTCCGTTGGGCTTGTTCTTAGAAAAATGTTGTTTCACTCAACAACATTGC
CGCCATCCTCATTGTGAAGTCCCGATGACAGAGCACGTACAGCGCTTTGTTCAAACCACCGGTTCCGTTC
AATTAGTGATACGAAAACTGAATCAAGATCCTCCACGACCATGTATCACTTTTAATGCTACTACCAACAC
CACAAATACAGAAGTCACAGATGGTCCTGAGCCGAACAAATCACGACCGGATAGCCGAATTCAGATGTGG
CTAGCCTGTCCATACTGTCGTTCGAATTCGCCAACCGTTTATCTGTCTGCCGATACGTGGCACTATTCGT
TCGTCAAATTTCTTGACTCATTAATCAATACGCCGGCCAATCAGGGTCGTTGTGCTCTGCACGCTCCGGT
TGTATCGGTCGCCGAACCAGCGTCGGGGAACAACAAGACGGATAACATGACATCTGAGTCAACCACAGTC
AAAGCTGTTCAACAAATCGAGCCCACATTGCAATTGACCTGTACACATTCGGCCTATAAGACTATGCAGC
ATTGTTTCGCATTTGAACGCAAACTTGCCATGTTCAAATTCCAGCCGGTGATCGTGTATGAGGTGGTTAT
GCCTCCAAATGAAATTCGTATTTACCATCCTTCCGCCACGGTCTCTTCGGCTCCTGAATCCACTACAAAA
GCCCAACAAAGTCTGTCTTTTTCGGCCTCGGATCCCGTGGTCGGGGGCAAAGCGAACGAAATACCGACTG
ATGAAACAACCAGAGGGGACAGTACTGTACCGCAGCGGATGAACAACAAATCCACCACAGTCGCGTTGCC
TTCTTCCTCGTTTCTTTATTCCGAGGCAATGGATGTGTTGGAAAAATACTATCACGTTTATGCCGCTGTG
AAGTCGCATCTGATCACATTACAACAAGACAATGTCAATTCGGATCTGTTTCCCACTTTGAAGACACTTG
TGTACTTGCTTGAGACCGACTCACGTAAAGCGTATATGGATGTGCGTGCAGAATTATTACACTATCTGTT
CCATCCGGATGGTAAAATGCGTATCGCATCAACATTGGTCCCTTTCACGTCCGCCGAAAAACAGATGACC
AGCGTTCGCTCGGTCTCTTCATTCACTCAACTGGCCACAGATCTGCCAAAGAATAAACAATCAGCCACGG
AAGAACTTGACTCTTCGGATACGATTCCACTGTTCTCTTTGACCGCGGGCGTTGTGCAATCACCCTTAGT
AGCGAGCAGATTTGATACGGCCACATTGTTTCAGTCTCCCATATTGCGTGTGAGAGATCCTGCAAACACA
AACTCTACTGCTACCGGATGGAATGTAGGATTAGCAGAAGATTGGTGCGGCCTCGTTGGTGGTCTGGATA
CAGTCGATCGGTCAACCATGGCTCAGACCTTAATCAACGAGTTAAAACGATGGATATATGGATTTGTCAC
AGATTGGAATTTGCGATGCACTGAATTCGAGTCATTGGTAAAACGCGCAGAGAAATCCGCTAAGGAGGTG
CGAAAAAAAGTTCCTTCAGGTGGAGCTGGTGGCCTAATCAGCCCGCATCCACCATCAAGATCGCGCAAAT
CATCTACATTGGACATGGGACTGTTAGCTAATGACGGGCCTGCCGGTTCGAACCCTACCTTATTAGTAGC
TGATGTACCATCTGTGGACCAAGCCAATTCTGTTAGGTCCACCCGATCATTGATTATCCCATCTGAAACT
GGCTTACAATCAAACGGTACATTCAACAAGAGTGCAGCTGCTCCTCGTCTGCCCAATCTATTGGCGAGTG
ATACGGATACTTCTCTGCCTACTTGCCCGCTTGCTGATACACTCAGAAGGCGTGCAGACTTTGCCGACAG
CGATACGCAAATTGCAAGCACGTCTGTCCTCAATTCAGATATCTGTAGTGAATTCGCCGCTCGTAATGTG
GCTGCTATTGTGGTTTCGTCCGTGAATGATTCTTCATCGCGTCGTCAAAGTAGGAACGACTTGGTTGAGA
AGCGACAACGTCTATCCGTTCTTGATCCTCTACATCTGAAAGCTGTCTATCAAAATTCGGAGTCCGAAAA
TGGTTCGGGTGTTCCCTCACCACAAAGCGTTCGGAAATTCTTATTGGTTCCTGAGACCTCCGTGCAGACG
GTGACATCAGGCTCTTCTATCTCTGCCTCATCCGGAATGCGTCGACTTATTCACACTTTACTGCCGTCAA
GCGCTGAACCTAAGCCGTTTGATGAACCGTTTCCTCCACATGAACATCCACAACTCAGTTTGGCAGATGA
TATCAACCAAACAGTTTTTAGACGTTCACAAAACGCCTCGTTTTTGGTCCAACAAGCTGAGGCTAGCGGA
TCTTCTGCTCGATCACCTGAGTATTTACAAAACCTGGTTCAGCACCTGCGTTTCAGCGTTCCCGATGTGC
TTGTGAACGATCGGGAATTAACCTCTATCATTGCTTACGCTTTATCTACCTATGAATACGAACGACACTT
GGTCGACTTGCATGCGGTCGGAACCACGCGGTCGTCTATGAACGTATCCGTGCAAATCGGTCAATGCGCA
CTGCTCGAATCAGGTTGCAAACGAAAAGAATCTTCTGGACATCCGTCACCTGTATCAAGCGTAGCGACAA
TGCGCAACAATATACAAAGTTCAGTAATTTCGGATAAAGATGCGGTTCTGCCGAACTCTGCTCGAAGTTC
CGTGATATCCAGTCGTTCCACAGAACACCCATTGACGAACTCTGTCAGTAAGAAGAGTTTCACGTCGTCT
ACTACCAGCACTACTCATGCGAATCACATGAGAAAGTCATCGGAAAATAATAATCTGTCCGCCGCACCAT
CACAAAATCCCCCGGTTTCAGGTCAATTGATCAACGGTATTGGTGTGCCTACGGCATCTGGATCTGAACG
CAACGGACCTAGCAGCAGTCGTCATATAAAAATCCAATTTTCCGACTCAGCTACACAGTTCTTCTGTTGC
GTGTATTACGCCTCGGAATTCTTCCGATTGCGTCAGCTACTCCTACCCCAAGGAGACGTGGGTTTTATTC
GATCGTTGTCAAGGTGCTACCAATGGGATGCTCGTGGTGGAAAGTCAGGGTCTCTGTTCATGAAAACCAG
CGATGAACGCTTTATTGTGAAGGAATTATCGTCTATTGAAATGAAGACGTTCCACGAGATCTCAAAACAA
TATTTCGATTATCTCATTGGAGCCGCCTTGGAACAGCGCCTCTGTGTTCTGTCCCGCATATTGGGTGTGT
TTCATGTCGGTTTCAAGAATTCCATATCTGGTGAAGCTCATCGGTTTGATGTCCTGGTTATGGAGAATCT
TTTTCACGATCGACCAAAACTTCGCTTTATCTACGATTTGAAAGGATCCCTTCGAAAACGTCTGGCCGAT
GAGGAGAGCAATGTTCGTTATCCAAACGAAACCGGTGATATCGGTGGAAATGTGCTCGGTGTGGGTGACA
GCTCAAGTGGTTTTGGTTCGAAAACAGACATATTCGAGGTACGAACTCACGATCAACAGCGACCCGACCC
TACGGTAGCCGAATCCGGTCACGCATCTGGGACTGATGGACAACCACGGGCACAGAAGCACGTGCCCGTG
CTGTTGGATCAAAATTTACTGAACGCTTCCGTGGATAGTCCCTTGTATTTACGAGTCCACTCAAAGGTGA
TTCCGACTACT
>MSTRG.10375.2 
CACCGGGTTTACTGAGGTTGGATTTGGATTCGGATTTCCTCGACCGTTCTTCTATGTGCACAATGGACAA
ACAATGCGGTGCAGTCGAGCATGCTTGTACAGATTTGGATGATGAACAGATTGTTGCACTATGGGAGCGC
ACTGTTGAGTGTTATGTAAATGCCGCCCTCGAAAATGAGGTACTGATTGACATTGAGAATCAAATAGGCA
CCGGTTCTATGGCACTATCCAATATTCATCTAAATACAAAGGAACTGCAGTTGGTTGTTGTTAAACACAA
TGAACGAAAAATATGTTGTGCTTCCGGTTTAAGCCTCGTTTACTGGCTTGTATCCAATGTTGATGAGATG
GATCATTGCAGGTGGAGAGCAAGGTCTGCCTGTCAGCGTTTTATGGATCTTTCGTTGTTACTGGATCTAA
ATCAGCCGAAAAGAATGACTTTTCGCGATGATTTCACTCCGTACGAACTTAGACCTGTACGATCACCGGT
TACTCTATCACCGTGCAATTTGGAGCGTCGTGTTTCATGGCCAGCCACTACCGTCCCTACTTCTCGCGTG
ATGGTCACAAGTAATTTTGATGAACCGGATTGGCTACGTGAGATTGAAGATTTTTCATCTCGAGTTCCCA
GTGAACTTTCTTCCGGTCGTCATCGCAGCCCTGTAACAAATGATGAGGAGATTGCCAATAGACACATATC
GAGCACCCGAAGTCCAGATCGTTGTACGAAAAAGCCGAGTCATACATTTGAATTGGGTGAAGATGTCCGT
CCACCATTGGATTCCAGTTGTAGTTCACCAGTAACGTGTCACCACTCAACAAGTAACCCACCGGTGAATT
CCGAAAGCGTCTCTGTTGTTCGTGTTCGTCGGGCTATTCCAGTTGCTGAAGAGATACCCAAATTTGCATC
CAAGTATTCGGAACTCACTGAGTCCATGAGGAATACGAATTCCAACCACTTCGGAGACTGAGAAGGAAAC
ATCGGAACTTTCGGACCCGCCGAATCAGACAGCAAAGCGAAATCGAACAGTCTATTCTCCGATGGATATT
CGACACTATGTACATGTGAAAAAGCTGTTAGATGATTCAGATGCAGAATGTGAGATCTTTCCTGGTACAA
TATTGACCAAGCGGCCCACACACCGGTTCATGCCCACGGTGTTGCACTATCCTCGAATTTTACTTCTTTC
TTGTTCCATCGATTACCAGCGCACGCTGACCAAAATGACTTGGCTTGATTCACAGATTATGCAGGAAGAG
GAGTACTTGTCCAATTGTGTGAGCAAACTGTTGTGTCTACGACCTAAAGTCATATTCGTTGGCGGAGGTG
TTAGTCATGCGGCTCAAATGTTCCTACTCAAAGCAGGCGTTACCTTGTTTTCCAATGTCAAGCAGTCCGT
CCTTAAACGGATCGCACGCATTACGGGAGCGGAAATTTTGGAATCAGTGGACCGTCTGGTGAGCGATGGG
TTCAGCAAAGGAAACTCACAACGACCGGTTACTCAGCTAGGTATATGTCAACAATTTCAAGTCAAACAGG
TTGCGTTGCCAGATGGAACTGTCAAATTTCTGACTCTGATCAAAAGGTCTATTCAAGACTCATCTTCCAT
GAACTCAGTTCCCGCTGATTCTCGTGCTCTGCTTGCTCGGAACAACACAATGGAGTTGACGGTTGTGCTG
CACGGACCAGACCTGTCTGAGTTGAAACGGGTCAAACGTTGTTTGCTCTACGCTATCTATCTGTGTTATA
ATACCAAACTGGAATTGAGTTTTGCGTACAATAGTTTTATCTTTTGGCCTTCTGACAAATGTTTGTCACG
CGCAATTTCGGATAACAAATCCAGTTCTAGGGATTTGGCACCTGTGCACAGTGCCTTTCCCGCAGTCACC
ACCGGTGATGACGTGTCATGGCTTTCGTCTACAAAGTCAGCGTCTAGGGCAAACGTCGCCAACACTGAAT
CAGTCACTCTGGCGGATTTACTGACCAATCGTTTGTACAGTTCGTCTCCTGCGGTTCACGTTTGTTTGCC
TTTCTTGGCTTCTCCAGAGGGTCGAAATGTTCCGCTGGCTGCGTACTACACATACGTGATTGAATGGCCA
TTTGGCCGTAAACTGAACGATCTGTTGAAACGCAAACTTAAGGTGATGCGGGCCGAAATGTACGCTCTAA
ATCAGGAACGAAAGTCTCGCTTGAACTCTATTCTCATGGAACAGAAAACATACACTGGCCAGTTGTGTGA
TCATCCATTTGTCACATGTCATCTGGGCGTGAGTGAGAGCGTGCCCACAGACCGCGGTGGAAACTTACAA
ATCAGACGATCTTCCACTGCGTTGCGTTATCTCATCAGCGGAACTGATCAGCTGCTACCTTTAGCTTTGT
CCAAGGAGGACGAAGAATGTTACGTAGATTTTAAGGCACGAGCTTTTGCCGTGACTGCCGAGGGATCAGA
CGAACGTCTACAATCTATGTCCCGACTTTGGGCTGGAAAAGGGAATCTTTTTTCCGGGATTTGGAATCAG
TTTCTGGATTCGTTCGAAAATCCAGCTCAACAGAGGTCTAATGTAGCCGCTCCGCCATCTAACTTAGCGA
ACGGATTGCAGCAAGTTCGGCGCTTGGAACGCAGTATTCTGGATCCAAGATCTCATCAGTTCTTCAGCTT
CTTGACAACGATGTACACATCTAAGTCTTTCATGTGGCCGGAATCATGTGTGCCACCTTGGATTGCTACG
GTGGAGTTCTACGGGCTTCAAGATCTTCCGTTGGGCTTGTTCTTAGAAAAATGTTGTTTCACTCAACAAC
ATTGCCGCCATCCTCATTGTGAAGTCCCGATGACAGAGCACGTACAGCGCTTTGTTCAAACCACCGGTTC
CGTTCAATTAGTGATACGAAAACTGAATCAAGATCCTCCACGACCATGTATCACTTTTAATGCTACTACC
AACACCACAAATACAGAAGTCACAGATGGTCCTGAGCCGAACAAATCACGACCGGATAGCCGAATTCAGA
TGTGGCTAGCCTGTCCATACTGTCGTTCGAATTCGCCAACCGTTTATCTGTCTGCCGATACGTGGCACTA
TTCGTTCGTCAAATTTCTTGACTCATTAATCAATACGCCGGCCAATCAGGGTCGTTGTGCTCTGCACGCT
CCGGTTGTATCGGTCGCCGAACCAGCGTCGGGGAACAACAAGACGGATAACATGACATCTGAGTCAACCA
CAGTCAAAGCTGTTCAACAAATCGAGCCCACATTGCAATTGACCTGTACACATTCGGCCTATAAGACTAT
GCAGCATTGTTTCGCATTTGAACGCAAACTTGCCATGTTCAAATTCCAGCCGGTGATCGTGTATGAGGTG
GTTATGCCTCCAAATGAAATTCGTATTTACCATCCTTCCGCCACGGTCTCTTCGGCTCCTGAATCCACTA
CAAAAGCCCAACAAAGTCTGTCTTTTTCGGCCTCGGATCCCGTGGTCGGGGGCAAAGCGAACGAAATACC
GACTGATGAAACAACCAGAGGGGACAGTACTGTACCGCAGCGGATGAACAACAAATCCACCACAGTCGCG
TTGCCTTCTTCCTCGTTTCTTTATTCCGAGGCAATGGATGTGTTGGAAAAATACTATCACGTTTATGCCG
CTGTGAAGTCGCATCTGATCACATTACAACAAGACAATGTCAATTCGGATCTGTTTCCCACTTTGAAGAC
ACTTGTGTACTTGCTTGAGACCGACTCACGTAAAGCGTATATGGATGTGCGTGCAGAATTATTACACTAT
CTGTTCCATCCGGATGGTAAAATGCGTATCGCATCAACATTGGTCCCTTTCACGTCCGCCGAAAAACAGA
TGACCAGCGTTCGCTCGGTCTCTTCATTCACTCAACTGGCCACAGATCTGCCAAAGAATAAACAATCAGC
CACGGAAGAACTTGACTCTTCGGATACGATTCCACTGTTCTCTTTGACCGCGGGCGTTGTGCAATCACCC
TTAGTAGCGAGCAGATTTGATACGGCCACATTGTTTCAGTCTCCCATATTGCGTGTGAGAGATCCTGCAA
ACACAAACTCTACTGCTACCGGATGGAATGTAGGATTAGCAGAAGATTGGTGCGGCCTCGTTGGTGGTCT
GGATACAGTCGATCGGTCAACCATGGCTCAGACCTTAATCAACGAGTTAAAACGATGGATATATGGATTT
GTCACAGATTGGAATTTGCGATGCACTGAATTCGAGTCATTGGTAAAACGCGCAGAGAAATCCGCTAAGG
AGGTGCGAAAAAAAGTTCCTTCAGGTGGAGCTGGTGGCCTAATCAGCCCGCATCCACCATCAAGATCGCG
CAAATCATCTACATTGGACATGGGACTGTTAGCTAATGACGGGCCTGCCGGTTCGAACCCTACCTTATTA
GTAGCTGATGTACCATCTGTGGACCAAGCCAATTCTGTTAGGTCCACCCGATCATTGATTATCCCATCTG
AAACTGGCTTACAATCAAACGGTACATTCAACAAGAGTGCAGCTGCTCCTCGTCTGCCCAATCTATTGGC
GAGTGATACGGATACTTCTCTGCCTACTTGCCCGCTTGCTGATACACTCAGAAGGCGTGCAGACTTTGCC
GACAGCGATACGCAAATTGCAAGCACGTCTGTCCTCAATTCAGATATCTGTAGTGAATTCGCCGCTCGTA
ATGTGGCTGCTATTGTGGTTTCGTCCGTGAATGATTCTTCATCGCGTCGTCAAAGTAGGAACGACTTGGT
TGAGAAGCGACAACGTCTATCCGTTCTTGATCCTCTACATCTGAAAGCTGTCTATCAAAATTCGGAGTCC
GAAAATGGTTCGGGTGTTCCCTCACCACAAAGCGTTCGGAAATTCTTATTGGTTCCTGAGACCTCCGTGC
AGACGGTGACATCAGGCTCTTCTATCTCTGCCTCATCCGGAATGCGTCGACTTATTCACACTTTACTGCC
GTCAAGCGCTGAACCTAAGCCGTTTGATGAACCGTTTCCTCCACATGAACATCCACAACTCAGTTTGGCA
GATGATATCAACCAAACAGTTTTTAGACGTTCACAAAACGCCTCGTTTTTGGTCCAACAAGCTGAGGCTA
GCGGATCTTCTGCTCGATCACCTGAGTATTTACAAAACCTGGTTCAGCACCTGCGTTTCAGCGTTCCCGA
TGTGCTTGTGAACGATCGGGAATTAACCTCTATCATTGCTTACGCTTTATCTACCTATGAATACGAACGA
CACTTGGTCGACTTGCATGCGGTCGGAACCACGCGGTCGTCTATGAACGTATCCGTGCAAATCGGTCAAT
GCGCACTGCTCGAATCAGGTTGCAAACGAAAAGAATCTTCTGGACATCCGTCACCTGTATCAAGCGTAGC
GACAATGCGCAACAATATACAAAGTTCAGTAATTTCGGATAAAGATGCGGTTCTGCCGAACTCTGCTCGA
AGTTCCGTGATATCCAGTCGTTCCACAGAACACCCATTGACGAACTCTGTCAGTAAGAAGAGTTTCACGT
CGTCTACTACCAGCACTACTCATGCGAATCACATGAGAAAGTCATCGGAAAATAATAATCTGTCCGCCGC
ACCATCACAAAATCCCCCGGTTTCAGGTCAATTGATCAACGGTATTGGTGTGCCTACGGCATCTGGATCT
GAACGCAACGGACCTAGCAGCAGTCGTCATATAAAAATCCAATTTTCCGACTCAGCTACACAGTTCTTCT
GTTGCGTGTATTACGCCTCGGAATTCTTCCGATTGCGTCAGCTACTCCTACCCCAAGGAGACGTGGGTTT
TATTCGATCGTTGTCAAGGTGCTACCAATGGGATGCTCGTGGTGGAAAGTCAGGGTCTCTGTTCATGAAA
ACCAGCGATGAACGCTTTATTGTGAAGGAATTATCGTCTATTGAAATGAAGACGTTCCACGAGATCTCAA
AACAATATTTCGATTATCTCATTGGAGCCGCCTTGGAACAGCGCCTCTGTGTTCTGTCCCGCATATTGGG
TGTGTTTCATGTCGGTTTCAAGAATTCCATATCTGGTGAAGCTCATCGGTTTGATGTCCTGGTTATGGAG
AATCTTTTTCACGATCGACCAAAACTTCGCTTTATCTACGATTTGAAAGGATCCCTTCGAAAACGTCTGG
CCGATGAGGAGAGCAATGTTCGTTATCCAAACGAAACCGGTGATATCGGTGGAAATGTGCTCGGTGTGGG
TGACAGCTCAAGTGGTTTTGGTTCGAAAACAGACATATTCGAGGTACGAACTCACGATCAACAGCGACCC
GACCCTACGGTAGCCGAATCCGGTCACGCATCTGGGACTGATGGACAACCACGGGCACAGAAGCACGTGC
CCGTGCTGTTGGATCAAAATTTACTGAACGCTTCCGTGGATAGTCCCTTGTATTTACGAGTCCACTCAAA
G
>MSTRG.10375.4 
GGTATCTCTGCTTTTCCTCTGCTTGGCTCATCTGATCACTGCATTATTCCATGTTCCATCAATTTTACTC
GCCGCGATCTTCCAACTACCTCGAGACACACATTTTGGAGCTACAGTTCAACCAACTAGGATGGTTTTCT
CGATTTCCCAGCCCCCTATCCTTAGAATGATTGCCGCTTTACTTCAGACGTTTCCGTTTCCGTTTCTTAC
TTCACTGACATTGTTCTTCAAGGTATGCAACTTTTTATTCCCAACTTTTCCAAACCCGGCAAACCCGAAC
CCCTCGAGTGGTTTAGCCACACATGTGATGGGGCTCTATGCTTGAAGTGTGGAGCATTTCGCCGCTGGCG
CTACTCGTCCACTCCAAACTTCCACCGCCGCTTCGTGCAAACCAGAAGCAGATGCTCGTCAACCATATAG
AGAGCCAAAGAACGCTTCGTCAGCTGGAAAGCCGAACGCCTACTCACATCTGCCACTGGTAGCCGAACAT
CTCGGTTCACTGTCAAAGCGGTCTCCGGCAATTTTCGCTCTTCCAATTCCCATCCCATCTGTAATCCCTC
TGATGATCTTGTTTGTGAACCACACGAAAAAGCCGAGGTTTTTGCTTTCCGGTTTGCCTCCAACTTCACC
TCATCCACTTATCCTACTCCTCCGGCTCATTCTCTTCCCTCTGTCTCACATTTTAAACCTCATATTAGCA
CCTGGAAGATCCGCCGAGCGCCGCGTTTTATGGACATATCTAAACCATCCGGTCCCGACGGCAAACCACC
CATCGTCCTTAGAATGTGTGCCCCTGAATTGGCCCCTCTCTTACGTCGTCTTTTCTGTCTCTCTCTTCAA
CTTTCTACTTTTCCGATCCCCTGGAAACGCATTGTGATTTCTCCTATTCCCTAACGCGGTGATCTTTCTG
ATTCGAATAGCTATCGTCCTATTTCCGTCACACCAATTATTTCCAAAATATTCGAAACTGTCATCTCCGA
CAAACTGCGTGCGTTTCTCCAACTCAAAGGACTACTGGGTGGTCACCAATACGGATTCCAACCTCGCCGT
TCCACCGGTGATATCCTGGCTCTCGTCTCACACTCCTGGTCGGCTGCACTCGAAAAACACGGAGAAATAC
TCATGGTATCGCTTGACATCTCTAAGGCCTTTGGCCGAGTTTGGCACGAAGATCTTCTAGCAAAACTACC
CACGTTCGAGTTCTCATCCGCTCTTGTATCGTGGACATCAAGTTTCCGCAAAAACCACTACTCCAGCACA
CTGCATAATGAAATCGGACGAGCCGAAATATGTCACTTTCGGCGTACCGGATTTCGAAGAAACCCGAGAA
AAAAAAAGTTTTTTCGGAAAAGTCCTATCGAAATTCAAAGTTGAAAGTAACCCCGAAGGCAGAAGTCCAT
TCGTATCAGAACAAAACGAAGAGTCTTTAAAAGAGGGATTTCTCACAGAACAGCTTGACGAGGATAGATG
TAGTTGTCAACATTCTCCTGCTACAGACGATCGTTTACAATGCAGTCAGCCGTTGGTGTCAAGAAATTCA
ACTTCGGAGACAGGTGCCTCCTCACTCGTCGGGAGACTATCCTTCCCCTTTCGCGATGATTTGGGTGAAG
TTAAATGCCAAGAATTACCTTCAGATCGTCGTTATTGGATGCTTGATCAAAGCTGTCCTCAGTGTTTTGA
ATGTGGTTGTCGGTTTACTGCCTTAAGAAGAAAACATCATTGTCGTGTTTGCGGGCGAATATTTTGTCAT
CAATGCAGCAACCAGTTCCTGGAAGGACAACTCATTGGACTATGTGGACCCCAAAGAGCATGCAATTATT
GTGCCCTCACATTGCGAGCTCAAGTGGAGTTGGCGAAAGCGTCGAGAAGCATAAAAAAACCAGTCACATA
TTCGGCTTACCAAGAGAAACAAGATTCTGTCAGTCTCAGTGCGAATTCTACGGAAGGGAATTCTGGAAAC
CGCTCTATGCAGCAAGTAGAACGTAGCAGTAAAGGATCTTCTGACATCTGGAGTCGGATCAGCCAGACTG
CGACTAAATCCGGTGTTGTTGGGGCGAAGCAACTACTGTCAGCCGTTAATTTGGGGAGCACCACCAAACA
AACGGTCGAACCAAGTAAATCTTTTACTGGCACAGCTGAACCATCTTCTGATGTATTTCCAAGATTCAGC
GCTACAAAATCACCTGTGTTACACCGAAAACGTTTTACTCCCCCTGGTCAACCTTCCAGTTTGCGTGCTT
CGTGGAGTATAAAAACCTCTCCACTTAATGCAAACTTGACGGGAAAGCAATTACCTACATTTCCACCGGG
TTTACTGAGGTTGGATTTGGATTCGGATTTCCTCGACCGTTCTTCTATGTGCACAATGGACAAACAATGC
GGTGCAGTCGAGCATGCTTGTACAGATTTGGATGATGAACAGATTGTTGCACTATGGGAGCGCACTGTTG
AGTGTTATGTAAATGCCGCCCTCGAAAATGAGGTACTGATTGACATTGAGAATCAAATAGGCACCGGTTC
TATGGCACTATCCAATATTCATCTAAATACAAAGGAACTGCAGTTGGTTGTTGTTAAACACAATGAACGA
AAAATATGTTGTGCTTCCGGTTTAAGCCTCGTTTACTGGCTTGTATCCAATGTTGATGAGATGGATCATT
GCAGGTGGAGAGCAAGGTCTGCCTGTCAGCGTTTTATGGATCTTTCGTTGTTACTGGATCTAAATCAGCC
GAAAAGAATGACTTTTCGCGATGATTTCACTCCGTACGAACTTAGACCTGTACGATCACCGGTTACTCTA
TCACCGTGCAATTTGGAGCGTCGTGTTTCATGGCCAGCCACTACCGTCCCTACTTCTCGCGTGATGGTCA
CAAGTAATTTTGATGAACCGGATTGGCTACGTGAGATTGAAGATTTTTCATCTCGAGTTCCCAGTGAACT
TTCTTCCGGTCGTCATCGCAGCCCTGTAACAAATGATGAGGAGATTGCCAATAGACACATATCGAGCACC
CGAAGTCCAGATCGTTGTACGAAAAAGCCGAGTCATACATTTGAATTGGGTGAAGATGTCCGTCCACCAT
TGGATTCCAGTTGTAGTTCACCAGTAACGTGTCACCACTCAACAAGTAACCCACCGGTGAATTCCGAAAG
CGTCTCTGTTGTTCGTGTTCGTCGGGCTATTCCAGTTGCTGAAGAGATACCCAAATTTGCATCCAAGTAT
TCGGAACTCACTGAGTCCATGAGGCTGGCTTATGACGAACATATTTGGGGCCTTGTGAAGCAAGATGCAC
GTGATAATAATATCAGTGATCGATGGACAACATCGATTTTCTCATTGGCTCGAAGTGTTTGCCAGACCGT
TTCTTTTGACTTGCGTTCATCAGGAATACGAATTCCAACCACTTCGGAGACTGAGAAGGAAACATCGGAA
CTTTCGGACCCGCCGAATCAGACAGCAAAGCGAAATCGAACAGTCTATTCTCCGATGGATATTCGACACT
ATGTACATGTGAAAAAGCTGTTAGATGATTCAGATGCAGAATGTGAGATCTTTCCTGGTACAATATTGAC
CAAGCGGCCCACACACCGGTTCATGCCCACGGTGTTGCACTATCCTCGAATTTTACTTCTTTCTTGTTCC
ATCGATTACCAGCGCACGCTGACCAAAATGACTTGGCTTGATTCACAGATTATGCAGGAAGAGGAGTACT
TGTCCAATTGTGTGAGCAAACTGTTGTGTCTACGACCTAAAGTCATATTCGTTGGCGGAGGTGTTAGTCA
TGCGGCTCAAATGTTCCTACTCAAAGCAGGCGTTACCTTGTTTTCCAATGTCAAGCAGTCCGTCCTTAAA
CGGATCGCACGCATTACGGGAGCGGAAATTTTGGAATCAGTGGACCGTCTGGTGAGCGATGGGTTCAGCA
AAGGAAACTCACAACGACCGGTTACTCAGCTAGGTATATGTCAACAATTTCAAGTCAAACAGGTTGCGTT
GCCAGATGGAACTGTCAAATTTCTGACTCTGATCAAAAGGTCTATTCAAGACTCATCTTCCATGAACTCA
GTTCCCGCTGATTCTCGTGCTCTGCTTGCTCGGAACAACACAATGGAGTTGACGGTTGTGCTGCACGGAC
CAGACCTGTCTGAGTTGAAACGGGTCAAACGTTGTTTGCTCTACGCTATCTATCTGTGTTATAATACCAA
ACTGGAATTGAGTTTTGCGTACAATAGTTTTATCTTTTGGCCTTCTGACAAATGTTTGTCACGCGCAATT
TCGGATAACAAATCCAGTTCTAGGGATTTGGCACCTGTGCACAGTGCCTTTCCCGCAGTCACCACCGGTG
ATGACGTGTCATGGCTTTCGTCTACAAAGTCAGCGTCTAGGGCAAACGTCGCCAACACTGAATCAGTCAC
TCTGGCGGATTTACTGACCAATCGTTTGTACAGTTCGTCTCCTGCGGTTCACGTTTGTTTGCCTTTCTTG
GCTTCTCCAGAGGGTCGAAATGTTCCGCTGGCTGCGTACTACACATACGTGATTGAATGGCCATTTGGCC
GTAAACTGAACGATCTGTTGAAACGCAAACTTAAGGTGATGCGGGCCGAAATGTACGCTCTAAATCAGGA
ACGAAAGTCTCGCTTGAACTCTATTCTCATGGAACAGAAAACATACACTGGCCAGTTGTGTGATCATCCA
TTTGTCACATGTCATCTGGGCGTGAGTGAGAGCGTGCCCACAGACCGCGGTGGAAACTTACAAATCAGAC
GATCTTCCACTGCGTTGCGTTATCTCATCAGCGGAACTGATCAGCTGCTACCTTTAGCTTTGTCCAAGGA
GGACGAAGAATGTTACGTAGATTTTAAGGCACGAGCTTTTGCCGTGACTGCCGAGGGATCAGACGAACGT
CTACAATCTATGTCCCGACTTTGGGCTGGAAAAGGGAATCTTTTTTCCGGGATTTGGAATCAGTTTCTGG
ATTCGTTCGAAAATCCAGCTCAACAGAGGTCTAATGTAGCCGCTCCGCCATCTAACTTAGCGAACGGATT
GCAGCAAGTTCGGCGCTTGGAACGCAGTATTCTGGATCCAAGATCTCATCAGTTCTTCAGCTTCTTGACA
ACGATGTACACATCTAAGTCTTTCATGTGGCCGGAATCATGTGTGCCACCTTGGATTGCTACGGTGGAGT
TCTACGGGCTTCAAGATCTTCCGTTGGGCTTGTTCTTAGAAAAATGTTGTTTCACTCAACAACATTGCCG
CCATCCTCATTGTGAAGTCCCGATGACAGAGCACGTACAGCGCTTTGTTCAAACCACCGGTTCCGTTCAA
TTAGTGATACGAAAACTGAATCAAGATCCTCCACGACCATGTATCACTTTTAATGCTACTACCAACACCA
CAAATACAGAAGTCACAGATGGTCCTGAGCCGAACAAATCACGACCGGATAGCCGAATTCAGATGTGGCT
AGCCTGTCCATACTGTCGTTCGAATTCGCCAACCGTTTATCTGTCTGCCGATACGTGGCACTATTCGTTC
GTCAAATTTCTTGACTCATTAATCAATACGCCGGCCAATCAGGGTCGTTGTGCTCTGCACGCTCCGGTTG
TATCGGTCGCCGAACCAGCGTCGGGGAACAACAAGACGGATAACATGACATCTGAGTCAACCACAGTCAA
AGCTGTTCAACAAATCGAGCCCACATTGCAATTGACCTGTACACATTCGGCCTATAAGACTATGCAGCAT
TGTTTCGCATTTGAACGCAAACTTGCCATGTTCAAATTCCAGCCGGTGATCGTGTATGAGGTGGTTATGC
CTCCAAATGAAATTCGTATTTACCATCCTTCCGCCACGGTCTCTTCGGCTCCTGAATCCACTACAAAAGC
CCAACAAAGTCTGTCTTTTTCGGCCTCGGATCCCGTGGTCGGGGGCAAAGCGAACGAAATACCGACTGAT
GAAACAACCAGAGGGGACAGTACTGTACCGCAGCGGATGAACAACAAATCCACCACAGTCGCGTTGCCTT
CTTCCTCGTTTCTTTATTCCGAGGCAATGGATGTGTTGGAAAAATACTATCACGTTTATGCCGCTGTGAA
GTCGCATCTGATCACATTACAACAAGACAATGTCAATTCGGATCTGTTTCCCACTTTGAAGACACTTGTG
TACTTGCTTGAGACCGACTCACGTAAAGCGTATATGGATGTGCGTGCAGAATTATTACACTATCTGTTCC
ATCCGGATGGTAAAATGCGTATCGCATCAACATTGGTCCCTTTCACGTCCGCCGAAAAACAGATGACCAG
CGTTCGCTCGGTCTCTTCATTCACTCAACTGGCCACAGATCTGCCAAAGAATAAACAATCAGCCACGGAA
GAACTTGACTCTTCGGATACGATTCCACTGTTCTCTTTGACCGCGGGCGTTGTGCAATCACCCTTAGTAG
CGAGCAGATTTGATACGGCCACATTGTTTCAGTCTCCCATATTGCGTGTGAGAGATCCTGCAAACACAAA
CTCTACTGCTACCGGATGGAATGTAGGATTAGCAGAAGATTGGTGCGGCCTCGTTGGTGGTCTGGATACA
GTCGATCGGTCAACCATGGCTCAGACCTTAATCAACGAGTTAAAACGATGGATATATGGATTTGTCACAG
ATTGGAATTTGCGATGCACTGAATTCGAGTCATTGGTAAAACGCGCAGAGAAATCCGCTAAGGAGGTGCG
AAAAAAAGTTCCTTCAGGTGGAGCTGGTGGCCTAATCAGCCCGCATCCACCATCAAGATCGCGCAAATCA
TCTACATTGGACATGGGACTGTTAGCTAATGACGGGCCTGCCGGTTCGAACCCTACCTTATTAGTAGCTG
ATGTACCATCTGTGGACCAAGCCAATTCTGTTAGGTCCACCCGATCATTGATTATCCCATCTGAAACTGG
CTTACAATCAAACGGTACATTCAACAAGAGTGCAGCTGCTCCTCGTCTGCCCAATCTATTGGCGAGTGAT
ACGGATACTTCTCTGCCTACTTGCCCGCTTGCTGATACACTCAGAAGGCGTGCAGACTTTGCCGACAGCG
ATACGCAAATTGCAAGCACGTCTGTCCTCAATTCAGATATCTGTAGTGAATTCGCCGCTCGTAATGTGGC
TGCTATTGTGGTTTCGTCCGTGAATGATTCTTCATCGCGTCGTCAAAGTAGGAACGACTTGGTTGAGAAG
CGACAACGTCTATCCGTTCTTGATCCTCTACATCTGAAAGCTGTCTATCAAAATTCGGAGTCCGAAAATG
GTTCGGGTGTTCCCTCACCACAAAGCGTTCGGAAATTCTTATTGGTTCCTGAGACCTCCGTGCAGACGGT
GACATCAGGCTCTTCTATCTCTGCCTCATCCGGAATGCGTCGACTTATTCACACTTTACTGCCGTCAAGC
GCTGAACCTAAGCCGTTTGATGAACCGTTTCCTCCACATGAACATCCACAACTCAGTTTGGCAGATGATA
TCAACCAAACAGTTTTTAGACGTTCACAAAACGCCTCGTTTTTGGTCCAACAAGCTGAGGCTAGCGGATC
TTCTGCTCGATCACCTGAGTATTTACAAAACCTGGTTCAGCACCTGCGTTTCAGCGTTCCCGATGTGCTT
GTGAACGATCGGGAATTAACCTCTATCATTGCTTACGCTTTATCTACCTATGAATACGAACGACACTTGG
TCGACTTGCATGCGGTCGGAACCACGCGGTCGTCTATGAACGTATCCGTGCAAATCGGTCAATGCGCACT
GCTCGAATCAGGTTGCAAACGAAAAGAATCTTCTGGACATCCGTCACCTGTATCAAGCGTAGCGACAATG
CGCAACAATATACAAAGTTCAGTAATTTCGGATAAAGATGCGGTTCTGCCGAACTCTGCTCGAAGTTCCG
TGATATCCAGTCGTTCCACAGAACACCCATTGACGAACTCTGTCAGTAAGAAGAGTTTCACGTCGTCTAC
TACCAGCACTACTCATGCGAATCACATGAGAAAGTCATCGGAAAATAATAATCTGTCCGCCGCACCATCA
CAAAATCCCCCGGTTTCAGGTCAATTGATCAACGGTATTGGTGTGCCTACGGCATCTGGATCTGAACGCA
ACGGACCTAGCAGCAGTCGTCATATAAAAATCCAATTTTCCGACTCAGCTACACAGTTCTTCTGTTGCGT
GTATTACGCCTCGGAATTCTTCCGATTGCGTCAGCTACTCCTACCCCAAGGAGACGTGGGTTTTATTCGA
TCGTTGTCAAGGTGCTACCAATGGGATGCTCGTGGTGGAAAGTCAGGGTCTCTGTTCATGAAAACCAGCG
ATGAACGCTTTATTGTGAAGGAATTATCGTCTATTGAAATGAAGACGTTCCACGAGATCTCAAAACAATA
TTTCGATTATCTCATTGGAGCCGCCTTGGAACAGCGCCTCTGTGTTCTGTCCCGCATATTGGGTGTGTTT
CATGTCGGTTTCAAGAATTCCATATCTGGTGAAGCTCATCGGTTTGATGTCCTGGTTATGGAGAATCTTT
TTCACGATCGACCAAAACTTCGCTTTATCTACGATTTGAAAGGATCCCTTCGAAAACGTCTGGCCGATGA
GGAGAGCAATGTTCGTTATCCAAACGAAACCGGTGATATCGGTGGAAATGTGCTCGGTGTGGGTGACAGC
TCAAGTGGTTTTGGTTCGAAAACAGACATATTCGAGGTACGAACTCACGATCAACAGCGACCCGACCCTA
CGGTAGCCGAATCCGGTCACGCATCTGGGACTGATGGACAACCACGGGCACAGAAGCACGTGCCCGTGCT
GTTGGATCAAAATTTACTGAACGCTTCCGTGGATAGTCCCTTGTATTTACGAGTCCACTCAAAG
>MSTRG.10375.3 
CCTTGTGGTGTGCGCATACGCTTTGAAAAACCACTACTCCAGCACACTGCATAATGAAATCGGACGAGCC
GAAATATGTCACTTTCGGCGTACCGGATTTCGAAGAAACCCGAGAAAAAAAAAGTTTTTTCGGAAAAGTC
CTATCGAAATTCAAAGTTGAAAGTAACCCCGAAGGCAGAAGTCCATTCGTATCAGAACAAAACGAAGAGT
CTTTAAAAGAGGGATTTCTCACAGAACAGCTTGACGAGGATAGATGTAGTTGTCAACATTCTCCTGCTAC
AGACGATCGTTTACAATGCAGTCAGCCGTTGGTGTCAAGAAATTCAACTTCGGAGACAGGTGCCTCCTCA
CTCGTCGGGAGACTATCCTTCCCCTTTCGCGATGATTTGGGTGAAGTTAAATGCCAAGAATTACCTTCAG
ATCGTCGTTATTGGATGCTTGATCAAAGCTGTCCTCAGTGTTTTGAATGTGGTTGTCGGTTTACTGCCTT
AAGAAGAAAACATCATTGTCGTGTTTGCGGGCGAATATTTTGTCATCAATGCAGCAACCAGTTCCTGGAA
GGACAACTCATTGGACTATGTGGACCCCAAAGAGCATGCAATTATTGTGCCCTCACATTGCGAGCTCAAG
TGGAGTTGGCGAAAGCGTCGAGAAGCATAAAAAAACCAGTCACATATTCGGCTTACCAAGAGAAACAAGA
TTCTGTCAGTCTCAGTGCGAATTCTACGGAAGGGAATTCTGGAAACCGCTCTATGCAGCAAGTAGAACGT
AGCAGTAAAGGATCTTCTGACATCTGGAGTCGGATCAGCCAGACTGCGACTAAATCCGGTGTTGTTGGGG
CGAAGCAACTACTGTCAGCCGTTAATTTGGGGAGCACCACCAAACAAACGGTCGAACCAAGTAAATCTTT
TACTGGCACAGCTGAACCATCTTCTGATGTATTTCCAAGATTCAGCGCTACAAAATCACCTGTGTTACAC
CGAAAACGTTTTACTCCCCCTGGTCAACCTTCCAGTTTGCGTGCTTCGTGGAGTATAAAAACCTCTCCAC
TTAATGCAAACTTGACGGGAAAGCAATTACCTACATTTCCACCGGGTTTACTGAGGTTGGATTTGGATTC
GGATTTCCTCGACCGTTCTTCTATGTGCACAATGGACAAACAATGCGGTGCAGTCGAGCATGCTTGTACA
GATTTGGATGATGAACAGATTGTTGCACTATGGGAGCGCACTGTTGAGTGTTATGTAAATGCCGCCCTCG
AAAATGAGGTACTGATTGACATTGAGAATCAAATAGGCACCGGTTCTATGGCACTATCCAATATTCATCT
AAATACAAAGGAACTGCAGTTGGTTGTTGTTAAACACAATGAACGAAAAATATGTTGTGCTTCCGGTTTA
AGCCTCGTTTACTGGCTTGTATCCAATGTTGATGAGATGGATCATTGCAGGTGGAGAGCAAGGTCTGCCT
GTCAGCGTTTTATGGATCTTTCGTTGTTACTGGATCTAAATCAGCCGAAAAGAATGACTTTTCGCGATGA
TTTCACTCCGTACGAACTTAGACCTGTACGATCACCGGTTACTCTATCACCGTGCAATTTGGAGCGTCGT
GTTTCATGGCCAGCCACTACCGTCCCTACTTCTCGCGTGATGGTCACAAGTAATTTTGATGAACCGGATT
GGCTACGTGAGATTGAAGATTTTTCATCTCGAGTTCCCAGTGAACTTTCTTCCGGTCGTCATCGCAGCCC
TGTAACAAATGATGAGGAGATTGCCAATAGACACATATCGAGCACCCGAAGTCCAGATCGTTGTACGAAA
AAGCCGAGTCATACATTTGAATTGGGTGAAGATGTCCGTCCACCATTGGATTCCAGTTGTAGTTCACCAG
TAACGTGTCACCACTCAACAAGTAACCCACCGGTGAATTCCGAAAGCGTCTCTGTTGTTCGTGTTCGTCG
GGCTATTCCAGTTGCTGAAGAGATACCCAAATTTGCATCCAAGTATTCGGAACTCACTGAGTCCATGAGG
CTGGCTTATGACGAACATATTTGGGGCCTTGTGAAGCAAGATGCACGTGATAATAATATCAGTGATCGAT
GGACAACATCGATTTTCTCATTGGCTCGAAGTGTTTGCCAGACCGTTTCTTTTGACTTGCGTTCATCAGG
AATACGAATTCCAACCACTTCGGAGACTGAGAAGGAAACATCGGAACTTTCGGACCCGCCGAATCAGACA
GCAAAGCGAAATCGAACAGTCTATTCTCCGATGGATATTCGACACTATGTACATGTGAAAAAGCTGTTAG
ATGATTCAGATGCAGAATGTGAGATCTTTCCTGGTACAATATTGACCAAGCGGCCCACACACCGGTTCAT
GCCCACGGTGTTGCACTATCCTCGAATTTTACTTCTTTCTTGTTCCATCGATTACCAGCGCACGCTGACC
AAAATGACTTGGCTTGATTCACAGATTATGCAGGAAGAGGAGTACTTGTCCAATTGTGTGAGCAAACTGT
TGTGTCTACGACCTAAAGTCATATTCGTTGGCGGAGGTGTTAGTCATGCGGCTCAAATGTTCCTACTCAA
AGCAGGCGTTACCTTGTTTTCCAATGTCAAGCAGTCCGTCCTTAAACGGATCGCACGCATTACGGGAGCG
GAAATTTTGGAATCAGTGGACCGTCTGGTGAGCGATGGGTTCAGCAAAGGAAACTCACAACGACCGGTTA
CTCAGCTAGGTATATGTCAACAATTTCAAGTCAAACAGGTTGCGTTGCCAGATGGAACTGTCAAATTTCT
GACTCTGATCAAAAGGTCTATTCAAGACTCATCTTCCATGAACTCAGTTCCCGCTGATTCTCGTGCTCTG
CTTGCTCGGAACAACACAATGGAGTTGACGGTTGTGCTGCACGGACCAGACCTGTCTGAGTTGAAACGGG
TCAAACGTTGTTTGCTCTACGCTATCTATCTGTGTTATAATACCAAACTGGAATTGAGTTTTGCGTACAA
TAGTTTTATCTTTTGGCCTTCTGACAAATGTTTGTCACGCGCAATTTCGGATAACAAATCCAGTTCTAGG
GATTTGGCACCTGTGCACAGTGCCTTTCCCGCAGTCACCACCGGTGATGACGTGTCATGGCTTTCGTCTA
CAAAGTCAGCGTCTAGGGCAAACGTCGCCAACACTGAATCAGTCACTCTGGCGGATTTACTGACCAATCG
TTTGTACAGTTCGTCTCCTGCGGTTCACGTTTGTTTGCCTTTCTTGGCTTCTCCAGAGGGTCGAAATGTT
CCGCTGGCTGCGTACTACACATACGTGATTGAATGGCCATTTGGCCGTAAACTGAACGATCTGTTGAAAC
GCAAACTTAAGGTGATGCGGGCCGAAATGTACGCTCTAAATCAGGAACGAAAGTCTCGCTTGAACTCTAT
TCTCATGGAACAGAAAACATACACTGGCCAGTTGTGTGATCATCCATTTGTCACATGTCATCTGGGCGTG
AGTGAGAGCGTGCCCACAGACCGCGGTGGAAACTTACAAATCAGACGATCTTCCACTGCGTTGCGTTATC
TCATCAGCGGAACTGATCAGCTGCTACCTTTAGCTTTGTCCAAGGAGGACGAAGAATGTTACGTAGATTT
TAAGGCACGAGCTTTTGCCGTGACTGCCGAGGGATCAGACGAACGTCTACAATCTATGTCCCGACTTTGG
GCTGGAAAAGGGAATCTTTTTTCCGGGATTTGGAATCAGTTTCTGGATTCGTTCGAAAATCCAGCTCAAC
AGAGGTCTAATGTAGCCGCTCCGCCATCTAACTTAGCGAACGGATTGCAGCAAGTTCGGCGCTTGGAACG
CAGTATTCTGGATCCAAGATCTCATCAGTTCTTCAGCTTCTTGACAACGATGTACACATCTAAGTCTTTC
ATGTGGCCGGAATCATGTGTGCCACCTTGGATTGCTACGGTGGAGTTCTACGGGCTTCAAGATCTTCCGT
TGGGCTTGTTCTTAGAAAAATGTTGTTTCACTCAACAACATTGCCGCCATCCTCATTGTGAAGTCCCGAT
GACAGAGCACGTACAGCGCTTTGTTCAAACCACCGGTTCCGTTCAATTAGTGATACGAAAACTGAATCAA
GATCCTCCACGACCATGTATCACTTTTAATGCTACTACCAACACCACAAATACAGAAGTCACAGATGGTC
CTGAGCCGAACAAATCACGACCGGATAGCCGAATTCAGATGTGGCTAGCCTGTCCATACTGTCGTTCGAA
TTCGCCAACCGTTTATCTGTCTGCCGATACGTGGCACTATTCGTTCGTCAAATTTCTTGACTCATTAATC
AATACGCCGGCCAATCAGGGTCGTTGTGCTCTGCACGCTCCGGTTGTATCGGTCGCCGAACCAGCGTCGG
GGAACAACAAGACGGATAACATGACATCTGAGTCAACCACAGTCAAAGCTGTTCAACAAATCGAGCCCAC
ATTGCAATTGACCTGTACACATTCGGCCTATAAGACTATGCAGCATTGTTTCGCATTTGAACGCAAACTT
GCCATGTTCAAATTCCAGCCGGTGATCGTGTATGAGGTGGTTATGCCTCCAAATGAAATTCGTATTTACC
ATCCTTCCGCCACGGTCTCTTCGGCTCCTGAATCCACTACAAAAGCCCAACAAAGTCTGTCTTTTTCGGC
CTCGGATCCCGTGGTCGGGGGCAAAGCGAACGAAATACCGACTGATGAAACAACCAGAGGGGACAGTACT
GTACCGCAGCGGATGAACAACAAATCCACCACAGTCGCGTTGCCTTCTTCCTCGTTTCTTTATTCCGAGG
CAATGGATGTGTTGGAAAAATACTATCACGTTTATGCCGCTGTGAAGTCGCATCTGATCACATTACAACA
AGACAATGTCAATTCGGATCTGTTTCCCACTTTGAAGACACTTGTGTACTTGCTTGAGACCGACTCACGT
AAAGCGTATATGGATGTGCGTGCAGAATTATTACACTATCTGTTCCATCCGGATGGTAAAATGCGTATCG
CATCAACATTGGTCCCTTTCACGTCCGCCGAAAAACAGATGACCAGCGTTCGCTCGGTCTCTTCATTCAC
TCAACTGGCCACAGATCTGCCAAAGAATAAACAATCAGCCACGGAAGAACTTGACTCTTCGGATACGATT
CCACTGTTCTCTTTGACCGCGGGCGTTGTGCAATCACCCTTAGTAGCGAGCAGATTTGATACGGCCACAT
TGTTTCAGTCTCCCATATTGCGTGTGAGAGATCCTGCAAACACAAACTCTACTGCTACCGGATGGAATGT
AGGATTAGCAGAAGATTGGTGCGGCCTCGTTGGTGGTCTGGATACAGTCGATCGGTCAACCATGGCTCAG
ACCTTAATCAACGAGTTAAAACGATGGATATATGGATTTGTCACAGATTGGAATTTGCGATGCACTGAAT
TCGAGTCATTGGTAAAACGCGCAGAGAAATCCGCTAAGGAGGTGCGAAAAAAAGTTCCTTCAGGTGGAGC
TGGTGGCCTAATCAGCCCGCATCCACCATCAAGATCGCGCAAATCATCTACATTGGACATGGGACTGTTA
GCTAATGACGGGCCTGCCGGTTCGAACCCTACCTTATTAGTAGCTGATGTACCATCTGTGGACCAAGCCA
ATTCTGTTAGGTCCACCCGATCATTGATTATCCCATCTGAAACTGGCTTACAATCAAACGGTACATTCAA
[truncated: 55,340,513 more chars]
