# Supplementary material for: Transcriptomic analysis supports a role for the nervous system in regulating growth and development of Fasciola hepatica juveniles
Source: PLoS Negl Trop Dis. 2022 Nov 7;16(11):e0010854. doi: 10.1371/journal.pntd.0010854 (PMC9639813; doi:10.1371/journal.pntd.0010854)
Supplement: S1 Table — (XLSX) [file pntd.0010854.s005.xlsx]

## Sheet: S1 Table
S1 Table. Transcriptome assembly and annotation statistics. (A) Alignment and read statistics assessed using Samtools (v. 1.4); (B) Protein coding transcripts with non-zero read counts counted using R version 3.6.2 and DESeq2 (v.1.26.0) package; (C) Annotation statistics generated from transcripts with at least one annotated hit in one database of the core annotation pipeline (non-redundant (nr) …
(A) Alignment	21 day ivt 1	21 day ivt 2	21 day ivt 3	21 day ivv 1	21 day ivv 2	21 day ivv 3
Raw reads	309676078	310213998	300985486	343910836	317910824	294106658
Mapped reads	254,077,962 (82%)	254,293,442 (82%)	247,809,001 (82%)	268,349,439 (78%)	254,896,451 (80%)	229,940,093 (78%)
Paired mapped reads	248,794,224 (80%)	248,811,318 (80%)	242,794,188 (81%)	261,135,364 (76%)	249,097,564 (78%)	224,399,396 (76%)
Average read length	100bp	108bp	105bp	95bp	101bp	102bp
Maximum read length	150bp	150bp	150bp	150bp	150bp	150bp
Average read quality	39.2	39.1	39.3	38.7	39.2	39.1
(B) Transcript Assembly	Number
Raw transcripts assembled	45088
Non protein coding transcripts	7098
Genes (aligned transcripts minus isoforms)	19343
(C) Annotation	All genes	Differentially expressed genes
NCBI non-redundant proteins	11,181 (58%)	1536 (58%)
Uniprot	6403 (33%)	1107 (42%)
Interproscan	9135 (47%)	797 (30%)
PFAM	4782 (25%)	1732 (65%)
Genes annotated by at least 1 database	12,300 (64%)	1923 (72%)
