# Supplementary material for: Transcriptomic analysis supports a role for the nervous system in regulating growth and development of Fasciola hepatica juveniles
Source: PLoS Negl Trop Dis. 2022 Nov 7;16(11):e0010854. doi: 10.1371/journal.pntd.0010854 (PMC9639813; doi:10.1371/journal.pntd.0010854)
Supplement: S2 Table — (XLSX) [file pntd.0010854.s006.xlsx]

## Sheet: S2_Table
S2 Table. Annotations for all 19,343 genes from BLAST analysis. NR = non redundant protein database NCBI
Gene ID	BLASTx NR (p=<0.01)	Uniprot BLASTp (p=<0.01)	PFAM (p=<0.01)	Interproscan
augustus_masked-scaffold10x_1_pilon-processed-gene-0.1	Protein kinase C kinase 2	No hit	No hit	No hit
augustus_masked-scaffold10x_1_pilon-processed-gene-0.13	CLK4-associating serine/arginine rich protein	CLK4-associating serine/arginine rich protein	Alternative splicing regulator	Suppressor of white apricot
augustus_masked-scaffold10x_1006_pilon-processed-gene-0.61	FERM central domain	Fermitin family homolog 1	FERM central domain	Kindlin/fermitin
augustus_masked-scaffold10x_1013_pilon-processed-gene-0.139	Ubiquitin modifier-activating enzyme 6	Ubiquitin-like modifier-activating enzyme 1	ThiF family	Ubiquitin-activating enzyme E1, SCCH domain
augustus_masked-scaffold10x_102_pilon-processed-gene-0.16	Prefoldin subunit 3	Prefoldin subunit 3	Prefoldin subunit	Prefoldin subunit 3
augustus_masked-scaffold10x_1021_pilon-processed-gene-0.14	large proline-rich protein BAG6	Large proline-rich protein BAG6	Ubiquitin family	Ubiquitin domain
augustus_masked-scaffold10x_1068_pilon-processed-gene-0.63	Nuclear hormone receptor E75	Ecdysone-induced protein 78C	Zinc finger, C4 type (two domains)	Zinc finger, nuclear hormone receptor-type
augustus_masked-scaffold10x_1074_pilon-processed-gene-0.124	Sperm flagellar protein 1	Sperm flagellar protein 1	CH-like domain in sperm protein	CH domain superfamily
augustus_masked-scaffold10x_1084_pilon-processed-gene-0.111	Constitutive heat shock protein 70	Heat shock cognate 70 kDa protein	Hsp70 protein	Heat shock protein 70 family
augustus_masked-scaffold10x_1084_pilon-processed-gene-0.123	histone H3	Histone H3.3	Core histone H2A/H2B/H3/H4	Histone H3/CENP-A
augustus_masked-scaffold10x_1115_pilon-processed-gene-0.3	Chloride intracellular channel protein 4	Chloride intracellular channel exc-4	Glutathione S-transferase, C-terminal domain	Glutathione S-transferase, C-terminal domain superfamily
augustus_masked-scaffold10x_1125_pilon-processed-gene-0.104	Serine/threonine-protein phosphatase 6 regulatory subunit 2	Serine/threonine-protein phosphatase 6 regulatory subunit 3	No hit	SIT4 phosphatase-associated protein family
augustus_masked-scaffold10x_113_pilon-processed-gene-0.221	DNA helicase MCM8	Probable DNA helicase MCM8	MCM P-loop domain	Mini-chromosome maintenance protein
augustus_masked-scaffold10x_113_pilon-processed-gene-0.222	DNA polymerase delta catalytic subunit	DNA polymerase delta catalytic subunit	DNA polymerase family B, exonuclease domain	Ribonuclease H superfamily
augustus_masked-scaffold10x_1160_pilon-processed-gene-0.17	Cytohesin guanine nucleotide-exchange protein	Brefeldin A-inhibited guanine nucleotide-exchange protein 1	Sec7 domain	Sec7 domain
augustus_masked-scaffold10x_1160_pilon-processed-gene-0.19	Telomerase Cajal body protein 1	Iron-sulfur cluster insertion protein ErpA	Iron-sulphur cluster biosynthesis	HesB-like domain superfamily
augustus_masked-scaffold10x_1175_pilon-processed-gene-0.36	Apoptotic chromatin condensation inducer in the nucleus	No hit	No hit	RNA-binding domain superfamily
augustus_masked-scaffold10x_1181_pilon-processed-gene-0.44	hypothetical protein D915_007957	No hit	No hit	No hit
augustus_masked-scaffold10x_119_pilon-processed-gene-0.77	Calbindin	Calbindin-32	EF hand	EF-hand domain pair
augustus_masked-scaffold10x_120_pilon-processed-gene-0.31	Dedicator of cytokinesis protein 10, partial	Dedicator of cytokinesis protein 10	C2 domain in Dock180 and Zizimin proteins	Dedicator of cytokinesis
augustus_masked-scaffold10x_1236_pilon-processed-gene-0.0	ATP dependent RNA helicase DDX5	ATP-dependent RNA helicase dbp2	DEAD/DEAH box helicase	P-loop containing nucleoside triphosphate hydrolase
augustus_masked-scaffold10x_124_pilon-processed-gene-0.27	Transcriptional activator protein Pur-alpha	Transcriptional activator protein Pur-alpha	PurA ssDNA and RNA-binding protein	Purine-rich element binding protein family
augustus_masked-scaffold10x_1257_pilon-processed-gene-0.0	Cullin-2	Cullin-1	Cullin family	Cullin, N-terminal
augustus_masked-scaffold10x_1257_pilon-processed-gene-0.1	F-box and WD-40 domain protein 7	F-box/WD repeat-containing protein 7	Lanthionine synthetase C-like protein	LanC-like protein, eukaryotic
augustus_masked-scaffold10x_1272_pilon-processed-gene-0.85	Calcineurin-binding protein cabin-1	Calcineurin-binding protein cabin-1	Tetratricopeptide repeat	Histone transcription regulator 3/CABIN1
augustus_masked-scaffold10x_13_pilon-processed-gene-0.101	G/T mismatch-specific thymine DNA glycosylase	G/T mismatch-specific thymine DNA glycosylase	Uracil DNA glycosylase superfamily	G/U mismatch-specific DNA glycosylase
augustus_masked-scaffold10x_13_pilon-processed-gene-1.55	Sentrin-specific protease 7	Sentrin-specific protease 7	Ulp1 protease family, C-terminal catalytic domain	Papain-like cysteine peptidase superfamily
augustus_masked-scaffold10x_13_pilon-processed-gene-2.85	Calmodulin	No hit	EF hand	EF-hand domain pair
augustus_masked-scaffold10x_1302_pilon-processed-gene-0.32	Muscle myosin heavy chain	Myosin-16	Myosin head (motor domain)	Myosin head, motor domain
augustus_masked-scaffold10x_1309_pilon-processed-gene-0.7	DIS3 exonuclease 2	Inactive exonuclease DIS3L2	RNB domain	Ribonuclease II/R
augustus_masked-scaffold10x_1318_pilon-processed-gene-0.40	Histone H2A	Histone H2A	C-terminus of histone H2A	Histone H2A
augustus_masked-scaffold10x_1339_pilon-processed-gene-0.1	netrin receptor DCC	No hit	Fibronectin type III domain	Fibronectin type III superfamily
augustus_masked-scaffold10x_136_pilon-processed-gene-0.21	Trans-2-enoyl-CoA reductase mitochondrial	Enoyl-[acyl-carrier-protein] reductase, mitochondrial	Zinc-binding dehydrogenase	NAD(P)-binding domain superfamily
augustus_masked-scaffold10x_1420_pilon-processed-gene-0.60	Tyrosine-protein kinase	Tyrosine-protein kinase Fyn	Protein tyrosine kinase	Tyrosine-protein kinase, catalytic domain
augustus_masked-scaffold10x_1427_pilon-processed-gene-0.12	Synaptotagmin-like protein 4	Synaptotagmin-like protein 5	C2 domain	C2 domain superfamily
augustus_masked-scaffold10x_1435_pilon-processed-gene-0.24	Transcription initiation factor TFIIA large subunit	No hit	No hit	No hit
augustus_masked-scaffold10x_1435_pilon-processed-gene-0.25	LMBR1 domain containing protein 2	G-protein coupled receptor-associated protein LMBRD2	LMBR1-like membrane protein	LMBR1-like membrane protein
augustus_masked-scaffold10x_1437_pilon-processed-gene-0.51	Retrovirus Pol polyprotein from transposon	Pro-Pol polyprotein	Integrase core domain	Ribonuclease H superfamily
augustus_masked-scaffold10x_1446_pilon-processed-gene-0.53	Ankyrin repeat domain-containing protein 13A	Ankyrin repeat domain-containing protein 13C-A	GPCR-chaperone	Ankyrin repeat domain-containing protein 13
augustus_masked-scaffold10x_145_pilon-processed-gene-2.121	E3 ubiquitin-protein ligase listerin	E3 ubiquitin-protein ligase listerin	No hit	E3 ubiquitin-protein ligase listerin
augustus_masked-scaffold10x_1459_pilon-processed-gene-0.44	E3 ubiquitin-protein ligase UBR4	Protein purity of essence	E3 ubiquitin-protein ligase UBR4	E3 ubiquitin ligase, UBR4
augustus_masked-scaffold10x_1459_pilon-processed-gene-0.48	Succinate-CoA ligase subunit beta	Succinate--CoA ligase [ADP-forming] subunit beta, hydrogenosomal	ATP-grasp domain	Succinate--CoA synthetase, beta subunit
augustus_masked-scaffold10x_149_pilon-processed-gene-0.60	Spliceosome-associated-protein 114	Pre-mRNA-splicing factor PRP21	Pre-mRNA splicing factor PRP21 like protein	Splicing factor 3A subunit 1
augustus_masked-scaffold10x_149_pilon-processed-gene-0.64	DNA replication factor c subunit	Replication factor C subunit 2	DNA polymerase III, delta subunit	P-loop containing nucleoside triphosphate hydrolase
augustus_masked-scaffold10x_1549_pilon-processed-gene-0.0	Fructose-bisphosphate aldolase B	Fructose-bisphosphate aldolase C-B	Fructose-bisphosphate aldolase class-I	Fructose-bisphosphate aldolase, class-I
augustus_masked-scaffold10x_1549_pilon-processed-gene-0.10	protein, SNF2 family, partial	ISWI chromatin-remodeling complex ATPase CHR17	SNF2 family N-terminal domain	ISWI family, metazoa
augustus_masked-scaffold10x_1549_pilon-processed-gene-0.2	Membrane proteinTapt1 CMV receptor	Protein TAPT1 homolog	Eukaryotic membrane protein family	Tapt1 family
augustus_masked-scaffold10x_157_pilon-processed-gene-0.14	DNA excision repair protein ERCC-2	General transcription and DNA repair factor IIH helicase subunit XPD	DEAD_2	RAD3/XPD family
augustus_masked-scaffold10x_1573_pilon-processed-gene-0.34	Small conductance calcium-activated potassium channel protein 2	Small conductance calcium-activated potassium channel protein	Calcium-activated SK potassium channel	Potassium channel, calcium-activated, SK
augustus_masked-scaffold10x_1597_pilon-processed-gene-0.61	Fatty-acid amide hydrolase 1	Fatty-acid amide hydrolase 1	Amidase	Amidase signature (AS) superfamily
augustus_masked-scaffold10x_1637_pilon-processed-gene-0.28	Tropomyosin-2 isoform 4	No hit	No hit	No hit
augustus_masked-scaffold10x_1651_pilon-processed-gene-0.31	Flotillin	Flotillin-1	SPFH domain / Band 7 family	Flotillin family
augustus_masked-scaffold10x_166_pilon-processed-gene-0.13	Eukaryotic translation initiation factor 4H	Cold-inducible RNA-binding protein	RNA recognition motif. (a.k.a. RRM, RBD, or RNP domain)	RNA-binding domain superfamily
augustus_masked-scaffold10x_166_pilon-processed-gene-0.4	bromodomain adjacent to zinc finger domain protein 2B	Bromodomain adjacent to zinc finger domain protein 1A	Bromodomain	Bromodomain-like superfamily
augustus_masked-scaffold10x_172_pilon-processed-gene-0.83	girdin	No hit	Basic region leucine zipper	Girdin
augustus_masked-scaffold10x_173_pilon-processed-gene-0.59	Transcription and mRNA export factor ENY2	No hit	No hit	No hit
augustus_masked-scaffold10x_173_pilon-processed-gene-0.60	Transcriptional repressor p66-beta	No hit	THAP domain	Transcriptional repressor p66
augustus_masked-scaffold10x_1781_pilon-processed-gene-0.18	Dual specificity mitogen-activated protein kinase kinase hemipterous	Dual specificity mitogen-activated protein kinase kinase 2 (Fragment)	Protein kinase domain	Protein kinase-like domain superfamily
augustus_masked-scaffold10x_1784_pilon-processed-gene-0.37	tuftelin-interacting protein 11	Tuftelin-interacting protein 11	GC-rich sequence DNA-binding factor-like protein	Septin and tuftelin interacting protein
augustus_masked-scaffold10x_179_pilon-processed-gene-0.17	Carboxypeptidase D	Carboxypeptidase D	Zinc carboxypeptidase	Peptidase M14B, caboxypeptidase D
augustus_masked-scaffold10x_1859_pilon-processed-gene-0.55	Histone deacetylase	Histone H1	linker histone H1 and H5 family	Linker histone H1/H5, domain H15
augustus_masked-scaffold10x_1860_pilon-processed-gene-0.24	NIMA (never in mitosis gene a)-related kinase 6, partial	No hit	Peroxisomal membrane anchor protein (Pex14p) conserved region	No hit
augustus_masked-scaffold10x_1866_pilon-processed-gene-0.25	Protein unc-80	Protein unc-80	Cation channel complex component UNC80	Cation channel complex component UNC80, N-terminal
augustus_masked-scaffold10x_19_pilon-processed-gene-0.133	Nucleolar protein 10	Nucleolar protein 10	7 transmembrane receptor (rhodopsin family)	Nucleolar protein 10/Enp2
augustus_masked-scaffold10x_19_pilon-processed-gene-0.138	choline O-acetyltransferase	Carnitine O-acetyltransferase	Choline/Carnitine o-acyltransferase	Acyltransferase ChoActase/COT/CPT
augustus_masked-scaffold10x_199_pilon-processed-gene-0.94	Sodium/hydrogen exchanger	Na(+)/H(+) exchanger beta	Sodium/hydrogen exchanger family	Cation/H+ exchanger, CPA1 family
augustus_masked-scaffold10x_199_pilon-processed-gene-0.95	Sodium/hydrogen exchanger	No hit	No hit	Cation/H+ exchanger, CPA1 family
augustus_masked-scaffold10x_199_pilon-processed-gene-0.99	Sodium/hydrogen exchanger	No hit	No hit	No hit
augustus_masked-scaffold10x_1995_pilon-processed-gene-0.23	hypothetical protein D915_010348	No hit	No hit	No hit
augustus_masked-scaffold10x_200_pilon-processed-gene-0.0	hypothetical protein FGIG_05672	No hit	No hit	GRB/APBB1IP
augustus_masked-scaffold10x_2005_pilon-processed-gene-0.69	Cullin-3	Cullin-3	Cullin family	Cullin, N-terminal
augustus_masked-scaffold10x_202_pilon-processed-gene-0.0	hypothetical protein D915_002228	No hit	No hit	No hit
augustus_masked-scaffold10x_203_pilon-processed-gene-0.220	Cytoplasmic protein NCK1	Tyrosine-protein kinase BTK	SH3 domain	SH3-like domain superfamily
augustus_masked-scaffold10x_204_pilon-processed-gene-0.8	hypothetical protein D915_001792	No hit	No hit	No hit
augustus_masked-scaffold10x_2047_pilon-processed-gene-0.9	Retrovirus Pol polyprotein from transposon	Pol polyprotein	Integrase core domain	Ribonuclease H superfamily
augustus_masked-scaffold10x_205_pilon-processed-gene-0.0	Cysteine protease	Fruit bromelain	Papain family cysteine protease	Papain-like cysteine endopeptidase
augustus_masked-scaffold10x_206_pilon-processed-gene-0.10	Pre mRNA splicing factor SYF1	Pre-mRNA-splicing factor syf1	Tetratricopeptide repeat	Tetratricopeptide-like helical domain superfamily
augustus_masked-scaffold10x_2113_pilon-processed-gene-0.3	Sodium:myo inositol cotransporter	Sodium/glucose cotransporter 1	Sodium:solute symporter family	Sodium/solute symporter
augustus_masked-scaffold10x_213_pilon-processed-gene-0.4	Cyclin F box	No hit	No hit	No hit
augustus_masked-scaffold10x_2199_pilon-processed-gene-0.9	Casein kinase I isoform gamma-3	Casein kinase I isoform gamma-1	No hit	Protein kinase-like domain superfamily
augustus_masked-scaffold10x_2220_pilon-processed-gene-0.0	Phosphatidylinositol transfer protein beta	Phosphatidylinositol transfer protein alpha isoform	Phosphatidylinositol transfer protein	START-like domain superfamily
augustus_masked-scaffold10x_2220_pilon-processed-gene-0.1	beta-adrenergic-receptor kinase	Beta-adrenergic receptor kinase 1	Protein kinase domain	Protein kinase-like domain superfamily
augustus_masked-scaffold10x_2264_pilon-processed-gene-0.1	Histone H2B	Histone H2B	Core histone H2A/H2B/H3/H4	Histone H2B
augustus_masked-scaffold10x_2264_pilon-processed-gene-0.2	Histone H2B	Histone H2B	Core histone H2A/H2B/H3/H4	Histone H2B
augustus_masked-scaffold10x_2285_pilon-processed-gene-0.6	Chaperonin-containing T-complex protein 1 eta subunit	T-complex protein 1 subunit eta	TCP-1/cpn60 chaperonin family	T-complex protein 1, eta subunit
augustus_masked-scaffold10x_230_pilon-processed-gene-0.15	hypothetical protein D915_001210	No hit	No hit	No hit
augustus_masked-scaffold10x_24_pilon-processed-gene-0.78	Methyltransferase protein 11A	N-terminal Xaa-Pro-Lys N-methyltransferase 1-B	AdoMet dependent proline di-methyltransferase	Alpha-N-methyltransferase NTM1
augustus_masked-scaffold10x_242_pilon-processed-gene-0.40	Arginine methyltransferase 1	Protein arginine N-methyltransferase 1	Methyltransferase domain	S-adenosyl-L-methionine-dependent methyltransferase
augustus_masked-scaffold10x_259_pilon-processed-gene-0.141	Dynein assembly factor 5	Dynein assembly factor 5, axonemal	non-SMC mitotic condensation complex subunit 1	Armadillo-type fold
augustus_masked-scaffold10x_26_pilon-processed-gene-0.45	FERM central domain protein	Fermitin family homolog 1	N-terminal or F0 domain of Talin-head FERM	Sla2 family
augustus_masked-scaffold10x_263_pilon-processed-gene-0.122	Sodium-coupled monocarboxylate transporter 2	Sodium/iodide cotransporter	Sodium:solute symporter family	Sodium/glucose symporter superfamily
augustus_masked-scaffold10x_263_pilon-processed-gene-0.127	Nucleolar protein 56	No hit	Integrase core domain	Ribonuclease H superfamily
augustus_masked-scaffold10x_263_pilon-processed-gene-0.129	Peptidyl-tRNA hydrolase II	Putative peptidyl-tRNA hydrolase PTRHD1	Peptidyl-tRNA hydrolase PTH2	Putative peptidyl-tRNA hydrolase PTRHD1
augustus_masked-scaffold10x_265_pilon-processed-gene-0.5	Mitogen-activated protein kinase kinase kinase 9	Mitogen-activated protein kinase kinase kinase 10	Protein tyrosine kinase	Protein kinase-like domain superfamily
augustus_masked-scaffold10x_267_pilon-processed-gene-0.68	Heat shock 70 kDa protein cognate	Heat shock cognate 70 kDa protein	Hsp70 protein	Heat shock protein 70 family
augustus_masked-scaffold10x_269_pilon-processed-gene-0.18	Cytoplasmic actin	Actin	Actin	Actin family
augustus_masked-scaffold10x_269_pilon-processed-gene-0.22	Cardiac muscle alpha actin	Actin, non-muscle 6.2	Actin	Actin family
augustus_masked-scaffold10x_270_pilon-processed-gene-0.29	Armadillo repeat-containing protein 4	Armadillo repeat-containing protein 4	Armadillo/beta-catenin-like repeat	Armadillo-type fold
augustus_masked-scaffold10x_2722_pilon-processed-gene-0.1	Histone deacetylase	Histone H1	linker histone H1 and H5 family	Linker histone H1/H5, domain H15
augustus_masked-scaffold10x_2755_pilon-processed-gene-0.0	TATA box-binding protein 1	TATA box-binding protein-like protein 1	Transcription factor TFIID (or TATA-binding protein, TBP)	TATA-box binding protein
augustus_masked-scaffold10x_2767_pilon-processed-gene-0.10	cell wall Awa1p	No hit	No hit	No hit
augustus_masked-scaffold10x_277_pilon-processed-gene-0.28	Thyroid hormone receptor beta	Thyroid hormone receptor alpha (Fragment)	Zinc finger, C4 type (two domains)	Zinc finger, nuclear hormone receptor-type
augustus_masked-scaffold10x_281_pilon-processed-gene-0.54	LIM domain kinase 1	LIM domain kinase 1	Protein kinase domain	Protein kinase-like domain superfamily
augustus_masked-scaffold10x_296_pilon-processed-gene-0.20	Subfamily S1A unassigned peptidase (S01 family)	Acrosin	Trypsin	Serine proteases, trypsin domain
augustus_masked-scaffold10x_303_pilon-processed-gene-0.95	Histone-lysine N-methyltransferase SETD1B	Histone-lysine N-methyltransferase SETD1B-A	SET domain	Nucleotide-binding alpha-beta plait domain superfamily
augustus_masked-scaffold10x_313_pilon-processed-gene-0.108	Ribosomal-protein-alanine acetyltransferase	Glutathione-independent glyoxalase DJR-1.1	DJ-1/PfpI family	Protein/nucleic acid deglycase DJ-1
augustus_masked-scaffold10x_313_pilon-processed-gene-0.112	Phosducin protein (Phlp)	No hit	No hit	No hit
augustus_masked-scaffold10x_314_pilon-processed-gene-0.34	Phosphoribosyl pyrophosphate synthetase-associated protein 2	Phosphoribosyl pyrophosphate synthase-associated protein 1	Phosphoribosyl synthetase-associated domain	Ribose-phosphate pyrophosphokinase
augustus_masked-scaffold10x_330_pilon-processed-gene-0.50	6-phosphofructokinase	ATP-dependent 6-phosphofructokinase	Phosphofructokinase	ATP-dependent 6-phosphofructokinase, eukaryotic-type
augustus_masked-scaffold10x_331_pilon-processed-gene-0.47	Mitochondrial import receptor subunit TOM40	Mitochondrial import receptor subunit TOM40 homolog 1	Eukaryotic porin	Tom40
augustus_masked-scaffold10x_338_pilon-processed-gene-0.11	OTU domain-containing protein 5-A, partial	Protein wings apart-like	Wings apart-like protein regulation of heterochromatin	Wings apart-like protein
augustus_masked-scaffold10x_340_pilon-processed-gene-0.54	Tyrosine 3-monooxygenase/tryptophan 5-monooxygenase activation protein theta polypeptide a	14-3-3-like protein (Fragment)	37694 protein	14-3-3 domain superfamily
augustus_masked-scaffold10x_345_pilon-processed-gene-0.23	General transcription factor II-I repeat domain-containing protein 2	No hit	Mitotic checkpoint regulator, MAD2B-interacting	Proline-rich protein PRCC
augustus_masked-scaffold10x_345_pilon-processed-gene-1.13	39S ribosomal protein L4 mitochondrial	50S ribosomal protein L4	Ribosomal protein L4/L1 family	50S ribosomal protein uL4
augustus_masked-scaffold10x_349_pilon-processed-gene-0.70	giant larvae protein 2, partial	Lethal(2) giant larvae protein	LLGL2	Lethal giant larvae homologue 2
augustus_masked-scaffold10x_355_pilon-processed-gene-0.44	Elongation factor 1-alpha C	Elongation factor 1-alpha	Elongation factor Tu GTP binding domain	Translation elongation factor EF1A, eukaryotic/archaeal
augustus_masked-scaffold10x_364_pilon-processed-gene-0.25	Actin alpha anomalous	Actin, muscle	Actin	Actin family
augustus_masked-scaffold10x_370_pilon-processed-gene-0.86	Mitogen-activated protein kinase kinase kinase 15	No hit	No hit	No hit
augustus_masked-scaffold10x_377_pilon-processed-gene-0.181	histone H3, putative	Histone H3.2	Core histone H2A/H2B/H3/H4	Histone H3/CENP-A
augustus_masked-scaffold10x_377_pilon-processed-gene-0.182	histone H2A	Histone H2A	C-terminus of histone H2A	Histone H2A
augustus_masked-scaffold10x_377_pilon-processed-gene-0.185	Neural Wiskott-Aldrich syndrome protein	Neural Wiskott-Aldrich syndrome protein	WH1 domain	WASP family, EVH1 domain
augustus_masked-scaffold10x_377_pilon-processed-gene-0.192	U4/U6.U5 tri-snRNP-associated protein 1	U4/U6.U5 tri-snRNP-associated protein 1	SART-1 family	SNU66/SART1 family
augustus_masked-scaffold10x_387_pilon-processed-gene-0.17	Translation initiation factor 4F helicase subunit	ATP-dependent RNA helicase eIF4A	DEAD/DEAH box helicase	P-loop containing nucleoside triphosphate hydrolase
augustus_masked-scaffold10x_387_pilon-processed-gene-0.18	putative sap-97	Partitioning defective 3 homolog B	N-terminal of Par3 and HAL proteins	Par3/HAL, N-terminal
augustus_masked-scaffold10x_390_pilon-processed-gene-0.33	putative anion exchange protein	Anion exchange protein 2	HCO3- transporter family	Bicarbonate transporter, eukaryotic
augustus_masked-scaffold10x_391_pilon-processed-gene-0.45	major vault protein isoform X1	Major vault protein	Major Vault Protein repeat domain	Major vault protein
augustus_masked-scaffold10x_410_pilon-processed-gene-0.56	FH1/FH2 domain-containing protein 3	No hit	No hit	No hit
augustus_masked-scaffold10x_418_pilon-processed-gene-0.9	putative reticulocalbin calumenin dna supercoiling factor	Calumenin	EF hand	EF-hand domain pair
augustus_masked-scaffold10x_421_pilon-processed-gene-0.36	ATP-dependent RNA helicase abstrakt	ATP-dependent RNA helicase DBP1	Helicase conserved C-terminal domain	P-loop containing nucleoside triphosphate hydrolase
augustus_masked-scaffold10x_431_pilon-processed-gene-0.60	Doublecortin, partial	Serine/threonine-protein kinase DCLK1	Doublecortin	Catalase core domain superfamily
augustus_masked-scaffold10x_431_pilon-processed-gene-0.61	Kinesin protein	Kinesin-like protein KIF13A	Kinesin motor domain	Kinesin-like protein
augustus_masked-scaffold10x_432_pilon-processed-gene-0.156	putative cytochrome C oxidase assembly protein cox11	Protein FAM92A	FAM92 protein	FAM92 protein
augustus_masked-scaffold10x_432_pilon-processed-gene-0.157	39S ribosomal protein L23	Probable 39S ribosomal protein L23, mitochondrial	Ribosomal protein L23	Nucleotide-binding alpha-beta plait domain superfamily
augustus_masked-scaffold10x_436_pilon-processed-gene-0.80	Poly(U)-binding-splicing factor PUF60	Poly(U)-binding-splicing factor PUF60-B	RNA recognition motif. (a.k.a. RRM, RBD, or RNP domain)	PUF60, RNA recognition motif 1
augustus_masked-scaffold10x_436_pilon-processed-gene-0.81	Pre-mRNA-splicing factor SLU7	Pre-mRNA-splicing factor SLU7	Pre-mRNA splicing Prp18-interacting factor	Pre-mRNA-splicing factor SLU7
augustus_masked-scaffold10x_440_pilon-processed-gene-0.27	Enkurin domain-containing protein 1, partial	Enkurin domain-containing protein 1	Calmodulin-binding	Enkurin domain-containing protein 1
augustus_masked-scaffold10x_457_pilon-processed-gene-0.38	Serine/threonine kinase	No hit	Protein kinase domain	Protein kinase-like domain superfamily
augustus_masked-scaffold10x_469_pilon-processed-gene-0.37	Serine rich repeat protein	BAH and coiled-coil domain-containing protein 1	No hit	Protein winged eye
augustus_masked-scaffold10x_471_pilon-processed-gene-0.3	Histone-lysine N-methyltransferase MLL3	Histone-lysine N-methyltransferase 2A	F/Y rich C-terminus	SET domain
augustus_masked-scaffold10x_474_pilon-processed-gene-0.52	Tubulin alpha chain	Tubulin alpha chain	Tubulin C-terminal domain	Tubulin
augustus_masked-scaffold10x_477_pilon-processed-gene-0.55	Actin protein 43892 complex subunit 5	Actin-related protein 43892 complex subunit 5-A	ARP2/3 complex 16 kDa subunit (p16-Arc)	Actin-related protein 2/3 complex subunit 5 superfamily
augustus_masked-scaffold10x_477_pilon-processed-gene-0.56	putative RNA-binding protein Raly	Heterogeneous nuclear ribonucleoprotein C-like 1	RNA recognition motif. (a.k.a. RRM, RBD, or RNP domain)	Nucleotide-binding alpha-beta plait domain superfamily
augustus_masked-scaffold10x_481_pilon-processed-gene-0.40	cAMP-dependent protein kinase type II-alpha regulatory subunit	cAMP-dependent protein kinase type II-alpha regulatory subunit	Cyclic nucleotide-binding domain	cAMP-dependent protein kinase regulatory subunit
augustus_masked-scaffold10x_483_pilon-processed-gene-0.1	rhotekin	Rhotekin	Cell division protein anillin	Rhotekin
augustus_masked-scaffold10x_487_pilon-processed-gene-0.51	hypothetical protein D915_005396	No hit	Tup N-terminal	No hit
augustus_masked-scaffold10x_494_pilon-processed-gene-0.26	IQ and ubiquitin domain-containing protein	IQ and ubiquitin-like domain-containing protein	No hit	IQ and ubiquitin-like domain-containing protein
augustus_masked-scaffold10x_494_pilon-processed-gene-0.30	Antigen KI-67	No hit	No hit	No hit
augustus_masked-scaffold10x_508_pilon-processed-gene-0.13	BRCA1 C-Terminal domain, partial	PAX-interacting protein 1	twin BRCT domain	BRCT domain superfamily
augustus_masked-scaffold10x_508_pilon-processed-gene-0.15	Exosome complex component CSL4	Exosome complex component CSL4	Exosome component EXOSC1/CSL4	Exosome complex component Csl4
augustus_masked-scaffold10x_52_pilon-processed-gene-0.1	hypothetical protein D915_003080	Tetratricopeptide repeat protein 37	Tetratricopeptide repeat	Ski3/TTC37
augustus_masked-scaffold10x_520_pilon-processed-gene-0.106	PREDICTED: RNA-directed DNA polymerase from mobile element jockey-like	No hit	No hit	No hit
augustus_masked-scaffold10x_546_pilon-processed-gene-0.151	alzheimer's disease beta-amyloid related	No hit	E2 domain of amyloid precursor protein	E2 domain superfamily
augustus_masked-scaffold10x_56_pilon-processed-gene-0.12	Tektin-2 isoform B	Tektin-1	Tektin family	Tektin
augustus_masked-scaffold10x_56_pilon-processed-gene-0.9	Growth arrest and DNA damage-inducible proteins-interacting protein 1	No hit	Growth arrest and DNA-damage-inducible proteins-interacting protein 1	Growth arrest/ DNA-damage-inducible protein-interacting protein 1
augustus_masked-scaffold10x_561_pilon-processed-gene-0.39	Cytoplasmic dynein intermediate chain	Cytoplasmic dynein 1 intermediate chain 1	WD domain, G-beta repeat	WD40-repeat-containing domain superfamily
augustus_masked-scaffold10x_57_pilon-processed-gene-0.4	Microtubule-associated protein RP/EB family member	Microtubule-associated protein RP/EB family member 1	Calponin homology (CH) domain	Microtubule-associated protein RP/EB
augustus_masked-scaffold10x_58_pilon-processed-gene-0.1	Alpha subunit of casein kinase II	Casein kinase II subunit alpha	Protein kinase domain	Protein kinase-like domain superfamily
augustus_masked-scaffold10x_589_pilon-processed-gene-0.14	Serine/threonine-protein phosphatase	Serine/threonine-protein phosphatase 2B catalytic subunit	Calcineurin-like phosphoesterase	Metallo-dependent phosphatase-like
augustus_masked-scaffold10x_589_pilon-processed-gene-0.6	KN motif and ankyrin repeat domain-containing protein	No hit	Ankyrin repeats (many copies)	Ankyrin repeat-containing domain superfamily
augustus_masked-scaffold10x_598_pilon-processed-gene-1.200	putative glutamate receptor	No hit	Ligated ion channel L-glutamate- and glycine-binding site	Ionotropic glutamate receptor, L-glutamate and glycine-binding domain
augustus_masked-scaffold10x_598_pilon-processed-gene-1.201	Tubulin beta chain	Tubulin beta chain	Tubulin/FtsZ family, GTPase domain	Tubulin
augustus_masked-scaffold10x_602_pilon-processed-gene-0.103	filamin	Filamin-A	Filamin/ABP280 repeat	CH domain superfamily
augustus_masked-scaffold10x_602_pilon-processed-gene-0.106	RWD domain-containing protein 1	RWD domain-containing protein 1	DRG Family Regulatory Proteins, Tma46	GIR2-like
augustus_masked-scaffold10x_602_pilon-processed-gene-0.108	Integrator complex subunit 1, partial	Integrator complex subunit 1 homolog	No hit	Integrator complex subunit 1
augustus_masked-scaffold10x_609_pilon-processed-gene-0.38	Zinc finger CCHC domain-containing protein 2	Zinc finger CCHC domain-containing protein 2	Zinc knuckle	Zinc finger CCHC domain-containing protein 14
augustus_masked-scaffold10x_61_pilon-processed-gene-0.125	Solute carrier family 13 (Sodium-dependent dicarboxylate transporter) member 38413	No hit	No hit	No hit
augustus_masked-scaffold10x_61_pilon-processed-gene-0.126	Oxysterol-binding protein	Oxysterol-binding protein-related protein 10	Oxysterol-binding protein	Oxysterol-binding protein
augustus_masked-scaffold10x_61_pilon-processed-gene-0.129	Short transient receptor potential channel 6	No hit	Fibronectin type III domain	Fibronectin type III superfamily
augustus_masked-scaffold10x_61_pilon-processed-gene-0.130	Short transient receptor potential channel 6	Short transient receptor potential channel 3	Transient receptor ion channel II	Transient receptor potential channel, canonical
augustus_masked-scaffold10x_62_pilon-processed-gene-0.25	ELKS/Rab6-interacting/CAST family member 1	ERC protein 2	RIM-binding protein of the cytomatrix active zone	Active zone protein ELKS
augustus_masked-scaffold10x_632_pilon-processed-gene-0.37	Serine/threonine kinase	Serine/threonine-protein kinase Tao	Protein kinase domain	Protein kinase domain
augustus_masked-scaffold10x_64_pilon-processed-gene-0.32	Kinesin-associated protein 3	Kinesin-associated protein 3	Kinesin-associated protein (KAP)	Kinesin-associated protein 3
augustus_masked-scaffold10x_644_pilon-processed-gene-0.21	U1 small nuclear ribonucleoprotein 70kDa	U1 small nuclear ribonucleoprotein 70 kDa	U1 small nuclear ribonucleoprotein of 70kDa MW N terminal	U1 small nuclear ribonucleoprotein of 70kDa N-terminal
augustus_masked-scaffold10x_677_pilon-processed-gene-0.79	Septin-5	Septin-1	Septin	Septin 4
augustus_masked-scaffold10x_7_pilon-processed-gene-1.50	RNA polymerase II-associated factor 1, partial	RNA polymerase II-associated factor 1 homolog	Paf1	RNA polymerase II associated factor Paf1
augustus_masked-scaffold10x_7_pilon-processed-gene-1.51	putative ribosome biogenesis protein tsr1 (20S rRNA accumulation protein 1)	Pre-rRNA-processing protein TSR1 homolog	40S ribosome biogenesis protein Tsr1 and BMS1 C-terminal	Ribosome biogenesis protein Bms1/Tsr1
augustus_masked-scaffold10x_7_pilon-processed-gene-1.54	Transcription factor 25	Ribosome quality control complex subunit 1	Transcriptional repressor TCF25	TCF25/Rqc1
augustus_masked-scaffold10x_703_pilon-processed-gene-0.16	Dorsal switch protein 1	High mobility group protein DSP1	HMG (high mobility group) box	High mobility group box domain superfamily
augustus_masked-scaffold10x_71_pilon-processed-gene-0.134	immunoglobulin I-set domain protein, partial	Contactin-5	Immunoglobulin domain	Immunoglobulin-like fold
augustus_masked-scaffold10x_71_pilon-processed-gene-0.137	Ubiquitin protein ligase	Ubiquitin-conjugating enzyme E2 1	Ubiquitin-conjugating enzyme	Ubiquitin-conjugating enzyme E2
augustus_masked-scaffold10x_712_pilon-processed-gene-0.52	Centrosomal protein of 290 kDa	Centrosomal protein of 290 kDa	Coiled-coil region of centrosome protein CE290	Centrosomal protein of 290kDa
augustus_masked-scaffold10x_715_pilon-processed-gene-0.9	Retrovirus Pol polyprotein from transposon 17.6	Signal recognition particle 54 kDa protein 1	SRP54-type protein, GTPase domain	Signal recognition particle, SRP54 subunit
augustus_masked-scaffold10x_735_pilon-processed-gene-0.25	Rassf1	No hit	Ras association (RalGDS/AF-6) domain	C-terminal RASSF family
augustus_masked-scaffold10x_737_pilon-processed-gene-0.19	Serine/threonine kinase	Probable serine/threonine-protein kinase dyrk2	Protein kinase domain	Protein kinase-like domain superfamily
augustus_masked-scaffold10x_742_pilon-processed-gene-0.96	Coiled-coil domain-containing protein	Coiled-coil domain-containing protein 162	No hit	Coiled-coil domain-containing protein 162
augustus_masked-scaffold10x_749_pilon-processed-gene-0.43	MAGUK p55 subfamily member 7	MAGUK p55 subfamily member 3	Guanylate kinase	Guanylate kinase/L-type calcium channel beta subunit
augustus_masked-scaffold10x_781_pilon-processed-gene-0.79	Na+/K+ transporting ATPase subunit alpha K01539 sodium/potassium-transporting ATPase subunit alpha	Sodium/potassium-transporting ATPase subunit alpha-A	E1-E2 ATPase	HAD superfamily
augustus_masked-scaffold10x_784_pilon-processed-gene-0.33	Chaperonin containing T-complex polypeptide subunit zeta	T-complex protein 1 subunit zeta-2	TCP-1/cpn60 chaperonin family	T-complex protein 1, zeta subunit
augustus_masked-scaffold10x_785_pilon-processed-gene-0.0	Kinesin family member c3	Kinesin-like protein KIN-14F	Kinesin motor domain	Kinesin motor domain superfamily
augustus_masked-scaffold10x_794_pilon-processed-gene-0.102	Guanine nucleotide-binding protein alpha-15 subunit	Guanine nucleotide-binding protein alpha-3 subunit	G-protein alpha subunit	Guanine nucleotide binding protein (G-protein), alpha subunit
augustus_masked-scaffold10x_794_pilon-processed-gene-0.99	E3 ubiquitin-protein ligase TRIM56	No hit	B-box zinc finger	B-box-type zinc finger
augustus_masked-scaffold10x_80_pilon-processed-gene-0.151	DNA repair protein RAD51 like protein 1	DNA repair protein RAD51 homolog A	Rad51	DNA recombination/repair protein Rad51
augustus_masked-scaffold10x_802_pilon-processed-gene-0.53	LIM domain-binding protein isoform 2	LIM domain-binding protein 1	LIM-domain binding protein	LIM domain-binding protein 2
augustus_masked-scaffold10x_81_pilon-processed-gene-0.139	Coiled-coil domain-containing protein 37	Cilia- and flagella-associated protein 100	No hit	Domain of unknown function DUF4200
augustus_masked-scaffold10x_815_pilon-processed-gene-1.46	M7GpppN-mRNA hydrolase	mRNA-decapping enzyme 2	Dcp2, box A domain	mRNA decapping protein 2, Box A domain superfamily
augustus_masked-scaffold10x_815_pilon-processed-gene-1.64	hypothetical protein FGIG_03043	No hit	FlgN protein	No hit
augustus_masked-scaffold10x_839_pilon-processed-gene-0.13	cleavage stimulation factor subunit 3	Cleavage stimulation factor subunit 3	Suppressor of forked protein (Suf)	Tetratricopeptide-like helical domain superfamily
augustus_masked-scaffold10x_894_pilon-processed-gene-0.93	Suppressor of hairy wing	Pogo transposable element with ZNF domain	Zinc-finger of C2H2 type	Zinc finger C2H2 superfamily
augustus_masked-scaffold10x_894_pilon-processed-gene-0.95	solute carrier family 3 (neutral and basic amino acid transporter), member 1	Alpha-glucosidase	Solute carrier family 3 member 2 N-terminus	4F2 cell-surface antigen heavy chain
augustus_masked-scaffold10x_896_pilon-processed-gene-0.25	hypothetical protein D915_000082	No hit	Putative death-receptor fusion protein (DUF2428)	Domain of unknown function DUF2428, death-receptor-like
augustus_masked-scaffold10x_902_pilon-processed-gene-0.70	hypothetical protein D915_000290	No hit	No hit	No hit
augustus_masked-scaffold10x_903_pilon-processed-gene-0.1	Retrovirus Pol polyprotein from type-2 retrotransposable element R2DM	Retrovirus-related Pol polyprotein from type-1 retrotransposable element R2 (Fragment)	Reverse transcriptase (RNA-dependent DNA polymerase)	Reverse transcriptase domain
augustus_masked-scaffold10x_908_pilon-processed-gene-1.187	Dystrophin	Cortexillin-1	Calponin homology (CH) domain	CH domain superfamily
augustus_masked-scaffold10x_917_pilon-processed-gene-0.27	POU domain protein	domain protein CF1A	Pou domain - N-terminal to homeobox domain	POU-specific domain
augustus_masked-scaffold10x_93_pilon-processed-gene-0.25	cement precursor protein 3B variant 1, putative	No hit	No hit	No hit
augustus_masked-scaffold10x_93_pilon-processed-gene-0.26	hypothetical protein D915_001048	No hit	No hit	No hit
augustus_masked-scaffold10x_947_pilon-processed-gene-0.6	Ribosome biogenesis protein MAK21	Ribosome biogenesis protein NOC1	CBF/Mak21 family	CEBPZ/Mak21-like
augustus_masked-scaffold10x_95_pilon-processed-gene-0.14	Speckle-type POZ protein	No hit	BTB/POZ domain	BTB/POZ domain
augustus_masked-scaffold10x_958_pilon-processed-gene-0.19	Coatomer subunit beta'	Coatomer subunit beta'-2	Coatomer WD associated region	Coatomer beta' subunit (COPB2)
augustus_masked-scaffold10x_988_pilon-processed-gene-0.24	Nocturnin	Glucose-repressible alcohol dehydrogenase transcriptional effector	Endonuclease/Exonuclease/phosphatase family	Endonuclease/exonuclease/phosphatase superfamily
augustus_masked-scaffold10x_99_pilon-processed-gene-0.196	Heat shock protein heat shock protein 90 alpha	Heat shock protein HSP 90-alpha 1	Hsp90 protein	Heat shock protein Hsp90 family
augustus_masked-scaffold10x_99_pilon-processed-gene-0.197	Lysine-specific demethylase 3B	Probable JmjC domain-containing histone demethylation protein 2C	No hit	No hit
augustus_masked-scaffold10x_99_pilon-processed-gene-0.207	Heat shock protein heat shock protein 90 alpha	Heat shock protein HSP 90-alpha 1	Hsp90 protein	Heat shock protein Hsp90 family
maker-scaffold10x_1_pilon-augustus-gene-0.125	nicotinate phosphoribosyltransferase	Nicotinate phosphoribosyltransferase 1	Nicotinate phosphoribosyltransferase (NAPRTase) N-terminal domain	Nicotinate phosphoribosyltransferase family
maker-scaffold10x_1_pilon-augustus-gene-0.126	Elongation factor 1 delta	Elongation factor 1-beta	EF-1 guanine nucleotide exchange domain	Translation elongation factor EF1B/ribosomal protein S6
maker-scaffold10x_1_pilon-augustus-gene-0.130	Leishmanolysin peptidase	Leishmanolysin	Leishmanolysin	Peptidase M8, leishmanolysin
maker-scaffold10x_1_pilon-augustus-gene-0.132	Reductase	No hit	NADPH-dependent FMN reductase	Flavoprotein-like superfamily
maker-scaffold10x_1_pilon-augustus-gene-0.133	Self-incompatibility associated ribonuclease	No hit	Ribonuclease T2 family	Ribonuclease T2-like
maker-scaffold10x_1_pilon-augustus-gene-0.134	Low affinity cationic amino acid transporter	No hit	Ly6/PLAUR domain-containing protein 6, Lypd6	No hit
maker-scaffold10x_1_pilon-augustus-gene-0.136	Calpain-2 catalytic subunit	Calpain-1 catalytic subunit	Calpain family cysteine protease	Peptidase C2, calpain, catalytic domain
maker-scaffold10x_1_pilon-augustus-gene-0.142	cathepsin B	Cathepsin B	Papain family cysteine protease	Papain-like cysteine peptidase superfamily
maker-scaffold10x_1_pilon-augustus-gene-0.144	sphingosine phosphate lyase	No hit	No hit	Zinc finger, CCCH-type
maker-scaffold10x_1_pilon-pred_gff_StringTie-gene-0.86	Cathepsin B endopeptidase	Cathepsin B	Papain family cysteine protease	Papain-like cysteine peptidase superfamily
maker-scaffold10x_1_pilon-snap-gene-0.148	Protein yippee	Protein yippee-like 1	Yippee zinc-binding/DNA-binding /Mis18, centromere assembly	Yippee family
maker-scaffold10x_1_pilon-snap-gene-0.149	B-cell lymphoma/leukemia 11B	B-cell lymphoma/leukemia 11A	Zinc finger, C2H2 type	Zinc finger C2H2 superfamily
maker-scaffold10x_1_pilon-snap-gene-0.150	Activated CDC42 kinase 1	No hit	No hit	No hit
maker-scaffold10x_1_pilon-snap-gene-0.151	Cathepsin B1	Cathepsin B	Papain family cysteine protease	Papain-like cysteine peptidase superfamily
maker-scaffold10x_1_pilon-snap-gene-0.152	LINE-1 retrotransposable element ORF2 protein	No hit	Ribonuclease T2 family	Ribonuclease T2-like superfamily
maker-scaffold10x_1_pilon-snap-gene-0.154	Transcription initiation factor TFIIA large subunit	Transcription initiation factor IIA subunit 1	Transcription factor IIA, alpha/beta subunit	Transcription factor IIA, alpha/beta subunit
maker-scaffold10x_1_pilon-snap-gene-0.157	ABC transporter, ATP-binding protein, partial	Phospholipid-transporting ATPase ABCA1	ABC transporter	ABC transporter A
maker-scaffold10x_1_pilon-snap-gene-0.160	Activated cdc42 kinase 1	Activated CDC42 kinase 1	Protein tyrosine kinase	Tyrosine-protein kinase, catalytic domain
maker-scaffold10x_1_pilon-snap-gene-0.161	Collagen type IV alpha 2	Collagen alpha-2(IV) chain	Collagen triple helix repeat (20 copies)	Collagen IV, non-collagenous domain superfamily
maker-scaffold10x_1_pilon-snap-gene-0.163	Cathepsin B	Cathepsin B	Papain family cysteine protease	Papain-like cysteine peptidase superfamily
maker-scaffold10x_1_pilon-snap-gene-0.165	Propionyl-CoA carboxylase alpha chain	Methylcrotonoyl-CoA carboxylase subunit alpha, mitochondrial	Carbamoyl-phosphate synthase L chain, ATP binding domain	Carbamoyl-phosphate synthetase large subunit-like, ATP-binding domain
maker-scaffold10x_10_pilon-snap-gene-0.0	Small GTP-binding protein Rab1	Ras-related protein ORAB-1	Ras family	P-loop containing nucleoside triphosphate hydrolase
maker-scaffold10x_10_pilon-snap-gene-0.1	Glutathione gamma-glutamylcysteinyltransferase 1	Glutathione gamma-glutamylcysteinyltransferase	Phytochelatin synthase	Phytochelatin synthase
maker-scaffold10x_100_pilon-snap-gene-0.0	Protein TASOR	Protein TASOR	No hit	Protein of unknown function DUF3715
maker-scaffold10x_100_pilon-snap-gene-0.1	glutamate receptor delta-1 subunit	No hit	Ligated ion channel L-glutamate- and glycine-binding site	Ionotropic glutamate receptor, L-glutamate and glycine-binding domain
maker-scaffold10x_100_pilon-snap-gene-0.2	putative ring finger protein	No hit	No hit	EGF-like domain
maker-scaffold10x_100_pilon-snap-gene-0.3	Six1/2	Homeobox protein SIX1	Transcriptional regulator, SIX1, N-terminal SD domain	Homeobox protein SIX1, N-terminal SD domain
maker-scaffold10x_100_pilon-snap-gene-0.4	GTP-binding protein 1	GTP-binding protein AGP-1	Elongation factor Tu GTP binding domain	GTP-binding protein 1
maker-scaffold10x_100_pilon-snap-gene-0.5	putative Dual specificity mitogen-activated protein kinase kinase, partial	Dual specificity mitogen-activated protein kinase kinase 2 (Fragment)	Protein kinase domain	Protein kinase-like domain superfamily
maker-scaffold10x_100_pilon-snap-gene-0.6	hypothetical protein D915_001790	No hit	F-box-like	Ubiquitin-like domain superfamily
maker-scaffold10x_1000_pilon-augustus-gene-0.6	hypothetical protein D915_009750	No hit	No hit	No hit
maker-scaffold10x_1000_pilon-augustus-gene-0.7	hypothetical protein D915_003830	No hit	No hit	No hit
maker-scaffold10x_1000_pilon-snap-gene-0.2	Rna rnp complex-1-interacting phosphatase	RNA/RNP complex-1-interacting phosphatase	Dual specificity phosphatase, catalytic domain	Protein-tyrosine phosphatase-like
maker-scaffold10x_1001_pilon-snap-gene-0.3	Family M13 unassigned peptidase (M13 family), partial	Endothelin-converting enzyme homolog	Peptidase family M13	Peptidase M13
maker-scaffold10x_1005_pilon-snap-gene-0.0	Spectrin beta chain brain 1	No hit	Spectrin repeat	Spectrin/alpha-actinin
maker-scaffold10x_1006_pilon-augustus-gene-0.3	Ribosomal protein S6 kinase	Ribosomal protein S6 kinase alpha-1	Protein kinase domain	Ribosomal protein S6 kinase II
maker-scaffold10x_1006_pilon-augustus-gene-0.6	chromodomain-helicase-DNA-binding protein 3	Chromodomain-helicase-DNA-binding protein 3 homolog	SNF2 family N-terminal domain	SNF2-like, N-terminal domain superfamily
maker-scaffold10x_1006_pilon-augustus-gene-0.7	nucleolin	Deoxynucleotidyltransferase terminal-interacting protein 2	Fcf2 pre-rRNA processing	Fcf2/DNTTIP2
maker-scaffold10x_1006_pilon-augustus-gene-0.9	putative teneurin and n-acetylglucosamine-1-phosphodiester alpha-n-acetylglucosaminidase	Teneurin-2	EGF-like domain	Galactose-binding-like domain superfamily
maker-scaffold10x_1006_pilon-snap-gene-0.67	26S proteasome non-ATPase regulatory subunit	26S proteasome non-ATPase regulatory subunit 12 homolog A	PCI domain	26S Proteasome non-ATPase regulatory subunit 12
maker-scaffold10x_1006_pilon-snap-gene-0.68	GAS2 protein 3	Dystonin	Growth-Arrest-Specific Protein 2 Domain	GAR domain superfamily
maker-scaffold10x_1006_pilon-snap-gene-0.69	Tachykinin peptides receptor 99D	Substance-P receptor	7 transmembrane receptor (rhodopsin family)	G protein-coupled receptor, rhodopsin-like
maker-scaffold10x_1006_pilon-snap-gene-0.70	Methyltransferase protein 2 A like	No hit	No hit	No hit
maker-scaffold10x_1006_pilon-snap-gene-0.71	hypothetical protein FGIG_00250	No hit	EF-hand domain pair	EF-hand domain pair
maker-scaffold10x_1006_pilon-snap-gene-0.76	16 kDa calcium-binding protein	No hit	No hit	No hit
maker-scaffold10x_1006_pilon-snap-gene-0.77	Sestrin	Sestrin homolog	PA26 p53-induced protein (sestrin)	Sestrin
maker-scaffold10x_1007_pilon-augustus-gene-0.78	Ubiquitin modifier-activating enzyme 5	Ubiquitin-like modifier-activating enzyme 5	ThiF family	Ubiquitin-activating enzyme
maker-scaffold10x_1007_pilon-augustus-gene-0.79	V-type proton ATPase subunit G	V-type proton ATPase subunit G 3	Vacuolar (H+)-ATPase G subunit	Vacuolar (H+)-ATPase G subunit
maker-scaffold10x_1007_pilon-augustus-gene-0.81	putative cytoplasmic polyadenylation element binding protein (Cpeb)	Cytoplasmic polyadenylation element-binding protein 3	Cytoplasmic polyadenylation element-binding protein ZZ domain	Cytoplasmic polyadenylation element-binding protein
maker-scaffold10x_1007_pilon-augustus-gene-0.83	Tumor protein p63-regulated gene 1 protein	Tumor protein p63-regulated gene 1 protein	Inositol phosphatase	Tumor protein p63-regulated gene 1-like
maker-scaffold10x_1007_pilon-augustus-gene-0.84	Sodium:potassium dependent atpase beta subunit	Protein ATP1B4	Sodium / potassium ATPase beta chain	Sodium/potassium-transporting ATPase subunit beta superfamily
maker-scaffold10x_1007_pilon-augustus-gene-0.86	Ubiquitin modifier-activating enzyme 5	LINE-1 retrotransposable element ORF2 protein	Reverse transcriptase (RNA-dependent DNA polymerase)	Ubiquitin-activating enzyme
maker-scaffold10x_1007_pilon-augustus-gene-0.89	hypothetical protein D915_004211, partial	No hit	No hit	No hit
maker-scaffold10x_1007_pilon-augustus-gene-0.92	AP-3 complex subunit mu-1	AP-1 complex subunit mu	Adaptor complexes medium subunit family	Clathrin adaptor, mu subunit
maker-scaffold10x_1007_pilon-pred_gff_StringTie-gene-0.30	LINE-1 retrotransposable element ORF2 protein	Retrovirus-related Pol polyprotein from transposon gypsy	Reverse transcriptase (RNA-dependent DNA polymerase)	Endonuclease/exonuclease/phosphatase superfamily
maker-scaffold10x_1007_pilon-snap-gene-0.0	IQ domain-containing protein G	No hit	No hit	No hit
maker-scaffold10x_1007_pilon-snap-gene-0.1	Decapentaplegic	Bone morphogenetic protein 2 (Fragment)	Transforming growth factor beta like domain	Transforming growth factor-beta, C-terminal
maker-scaffold10x_1007_pilon-snap-gene-0.12	Atlastin GTPase 1	Atlastin-1	Guanylate-binding protein, N-terminal domain	Guanylate-binding protein, N-terminal
maker-scaffold10x_1007_pilon-snap-gene-0.14	PREDICTED: dynein light chain 1, axonemal	Dynein light chain 1, axonemal	Leucine Rich repeats (2 copies)	Leucine-rich repeat domain superfamily
maker-scaffold10x_1007_pilon-snap-gene-0.16	Long-chain fatty acid transport protein	Long-chain fatty acid transport protein 1	AMP-binding enzyme	AMP-dependent synthetase-like superfamily
maker-scaffold10x_1007_pilon-snap-gene-0.17	hypothetical protein D915_003436	No hit	No hit	No hit
maker-scaffold10x_1007_pilon-snap-gene-0.18	No hit	No hit	No hit	No hit
maker-scaffold10x_1007_pilon-snap-gene-0.6	Vacuolar protein sorting-associated protein 52	Vacuolar protein sorting-associated protein 52 A	Vps52 / Sac2 family	Vps52
maker-scaffold10x_1007_pilon-snap-gene-0.9	Alpha-mannosidase	Lysosomal alpha-mannosidase	Glycosyl hydrolases family 38 N-terminal domain	Glycoside hydrolase 38, N-terminal domain superfamily
maker-scaffold10x_1008_pilon-snap-gene-0.3	Spectrin beta chain brain 1	No hit	No hit	PH-like domain superfamily
maker-scaffold10x_101_pilon-pred_gff_StringTie-gene-0.9	protein disulfide-isomerase, partial	No hit	Aspartyl protease	No hit
maker-scaffold10x_101_pilon-snap-gene-0.4	hypothetical protein FGIG_09595	No hit	No hit	No hit
maker-scaffold10x_101_pilon-snap-gene-0.5	RNA-binding motif protein X-linked	Zinc finger CCCH domain-containing protein 25	RNA recognition motif. (a.k.a. RRM, RBD, or RNP domain)	RNA-binding domain superfamily
maker-scaffold10x_1010_pilon-augustus-gene-0.18	Transmembrane protein	E3 ubiquitin-protein ligase TM129	Putative transmembrane protein precursor	E3 ubiquitin-protein ligase TM129
maker-scaffold10x_1010_pilon-augustus-gene-0.20	alpha-1 2-Mannosidase	Endoplasmic reticulum mannosyl-oligosaccharide 1,2-alpha-mannosidase	Glycosyl hydrolase family 47	Six-hairpin glycosidase-like superfamily
maker-scaffold10x_1010_pilon-augustus-gene-0.25	Ubiquitin thioesterase OTU1	HSPB1-associated protein 1	Cupin-like domain	Ubiquitin thioesterase OTU1
maker-scaffold10x_1010_pilon-pred_gff_StringTie-gene-0.79	LINE-1 retrotransposable element ORF2 protein	ADP-ribosylation factor 1	ADP-ribosylation factor family	Small GTPase superfamily, ARF/SAR type
maker-scaffold10x_1010_pilon-snap-gene-0.100	hypothetical protein D915_001103	No hit	No hit	GDNF receptor alpha
maker-scaffold10x_1010_pilon-snap-gene-0.101	hypothetical protein D915_001104	No hit	No hit	No hit
maker-scaffold10x_1010_pilon-snap-gene-0.102	hypothetical protein CLF_100922	Integrin alpha-3	Integrin alpha	Integrin alpha, N-terminal
maker-scaffold10x_1010_pilon-snap-gene-0.104	Beta-galactosidase	Beta-galactosidase	Glycosyl hydrolases family 35	Glycoside hydrolase, family 35
maker-scaffold10x_1010_pilon-snap-gene-0.105	DNA mismatch repair protein MLH3	DNA mismatch repair protein Mlh3	MutL C terminal dimerisation domain	DNA mismatch repair protein Mlh3
maker-scaffold10x_1010_pilon-snap-gene-0.106	Exosome component 10	Exosome component 10	3'-5' exonuclease	Ribonuclease H-like superfamily
maker-scaffold10x_1010_pilon-snap-gene-0.107	hypothetical protein FGIG_10409	No hit	No hit	No hit
maker-scaffold10x_1010_pilon-snap-gene-0.108	ABC domain containing protein kinase	Atypical kinase coq-8, mitochondrial	ABC1 family	UbiB domain, ADCK3-like
maker-scaffold10x_1010_pilon-snap-gene-0.110	Protein HIRA	Protein HIR1	WD domain, G-beta repeat	WD repeat HIR1
maker-scaffold10x_1010_pilon-snap-gene-0.91	Glycogenin-1	Glycogenin-2	Glycosyl transferase family 8	Nucleotide-diphospho-sugar transferases
maker-scaffold10x_1010_pilon-snap-gene-0.92	putative GTP-binding protein 6, partial	Putative GTP-binding protein 6	50S ribosome-binding GTPase	GTPase HflX
maker-scaffold10x_1010_pilon-snap-gene-0.93	Importin 7	Importin-alpha re-exporter	Importin-beta N-terminal domain	Armadillo-like helical
maker-scaffold10x_1010_pilon-snap-gene-0.94	Zinc finger protein	No hit	Zinc finger, C2H2 type	Zinc finger C2H2 superfamily
maker-scaffold10x_1010_pilon-snap-gene-0.99	kinase D-interacting substrate of 220 kDa	No hit	No hit	No hit
maker-scaffold10x_1013_pilon-augustus-gene-0.100	hypothetical protein D915_001290	No hit	Ankyrin repeats (3 copies)	Ankyrin repeat-containing domain superfamily
maker-scaffold10x_1013_pilon-augustus-gene-0.82	No hit	No hit	No hit	No hit
maker-scaffold10x_1013_pilon-augustus-gene-0.86	Retinoid X receptor	Retinoic acid receptor RXR-alpha	Zinc finger, C4 type (two domains)	Zinc finger, nuclear hormone receptor-type
maker-scaffold10x_1013_pilon-augustus-gene-0.96	putative phospholipid-transporting ATPase IF	39S ribosomal protein L39, mitochondrial	TGS domain	Beta-grasp domain superfamily
maker-scaffold10x_1013_pilon-augustus-gene-0.98	Solute carrier family 25 member, partial	Mitochondrial carrier protein Rim2	Mitochondrial carrier protein	Mitochondrial carrier domain superfamily
maker-scaffold10x_1013_pilon-snap-gene-0.111	Transcription initiation factor TFIID subunit 6	Transcription initiation factor TFIID subunit 6	TAF6 C-terminal HEAT repeat domain	Transcription initiation factor TFIID subunit 6
maker-scaffold10x_1013_pilon-snap-gene-0.112	Cyclic nucleotide gated cation channel	Cyclic nucleotide-gated channel rod photoreceptor subunit alpha	Ion transport protein	Cyclic nucleotide-binding-like
maker-scaffold10x_1013_pilon-snap-gene-0.113	Dual specificity mitogen-activated protein kinase kinase mek-2	Dual specificity mitogen-activated protein kinase kinase 1	Protein kinase domain	Protein kinase-like domain superfamily
maker-scaffold10x_1013_pilon-snap-gene-0.115	SET translocation (myeloid leukemia-associated) B	NAP1-related protein 1	Nucleosome assembly protein (NAP)	Nucleosome assembly protein (NAP)
maker-scaffold10x_1013_pilon-snap-gene-0.116	Transcription initiation factor TFIIF subunit beta	General transcription factor IIF subunit 2	TFIIF, beta subunit HTH domain	Transcription initiation factor IIF, beta subunit
maker-scaffold10x_1013_pilon-snap-gene-0.117	Importin subunit alpha	Importin subunit alpha-1	Armadillo/beta-catenin-like repeat	Importin subunit alpha
maker-scaffold10x_1013_pilon-snap-gene-0.118	hypothetical protein D915_001802	No hit	No hit	No hit
maker-scaffold10x_1013_pilon-snap-gene-0.119	RNA polymerase II subunit A C-terminal domain phosphatase	RNA polymerase II C-terminal domain phosphatase-like 5	NLI interacting factor-like phosphatase	CTD phosphatase Fcp1
maker-scaffold10x_1013_pilon-snap-gene-0.121	E3 ubiquitin-protein ligase pellino	Protein pellino	Pellino	Pellino family
maker-scaffold10x_1013_pilon-snap-gene-0.123	agrin	Agrin	Kazal-type serine protease inhibitor domain	Kazal domain
maker-scaffold10x_1013_pilon-snap-gene-0.125	hypothetical protein D915_001288	No hit	No hit	Protein of unknown function DUF229
maker-scaffold10x_1013_pilon-snap-gene-0.127	hypothetical protein D915_001291	FYVE, RhoGEF and PH domain-containing protein 3	RhoGEF domain	Dbl homology (DH) domain superfamily
maker-scaffold10x_1013_pilon-snap-gene-0.128	Electron transfer flavo protein subunit beta	Electron transfer flavoprotein subunit beta	Electron transfer flavoprotein domain	Electron transfer flavoprotein, beta subunit
maker-scaffold10x_1013_pilon-snap-gene-0.129	Endonuclease V	Endonuclease V	Endonuclease V	Endonuclease V
maker-scaffold10x_1013_pilon-snap-gene-0.130	Potassium channel tetramerization domain containing 13	BTB/POZ domain-containing adapter for CUL3-mediated RhoA degradation protein 2	BTB/POZ domain	SKP1/BTB/POZ domain superfamily
maker-scaffold10x_1013_pilon-snap-gene-0.131	Phd finger protein 10	Zinc finger protein neuro-d4	Thioredoxin-like	Zinc finger protein DPF3
maker-scaffold10x_1013_pilon-snap-gene-0.133	putative calmodulin	Calmodulin	EF hand	Calmodulin
maker-scaffold10x_1013_pilon-snap-gene-0.134	ER membrane protein complex subunit	ER membrane protein complex subunit 7	No hit	ER membrane protein complex subunit 7
maker-scaffold10x_1013_pilon-snap-gene-0.135	Retrovirus Pol polyprotein from transposon 17.6	No hit	gag-polyprotein putative aspartyl protease	Aspartic peptidase domain superfamily
maker-scaffold10x_1014_pilon-augustus-gene-0.42	Phosphatase and actin regulator	No hit	No hit	No hit
maker-scaffold10x_1014_pilon-pred_gff_StringTie-gene-0.112	hypothetical protein FGIG_12041	No hit	No hit	No hit
maker-scaffold10x_1014_pilon-snap-gene-0.18	hypothetical protein FGIG_08666	No hit	No hit	No hit
maker-scaffold10x_1014_pilon-snap-gene-0.19	Serine/threonine-protein phosphatase 6 regulatory subunit 3	Serine/threonine-protein phosphatase 6 regulatory subunit 3-A	SIT4 phosphatase-associated protein	SIT4 phosphatase-associated protein family
maker-scaffold10x_1014_pilon-snap-gene-0.20	Centrosomal protein	No hit	WW domain	WW domain superfamily
maker-scaffold10x_1014_pilon-snap-gene-0.21	Peptidase inhibitor 16	No hit	Cysteine-rich secretory protein family	CAP superfamily
maker-scaffold10x_1014_pilon-snap-gene-0.22	Sorting nexin-14	Sorting nexin-14	PX domain	PX domain superfamily
maker-scaffold10x_1014_pilon-snap-gene-0.23	hypothetical protein FGIG_07383	No hit	No hit	No hit
maker-scaffold10x_1014_pilon-snap-gene-0.24	No hit	No hit	No hit	No hit
maker-scaffold10x_1014_pilon-snap-gene-0.25	Venom allergen (VAL) 27 protein	No hit	No hit	No hit
maker-scaffold10x_1014_pilon-snap-gene-0.26	hypothetical protein D915_007719	No hit	Reverse transcriptase (RNA-dependent DNA polymerase)	No hit
maker-scaffold10x_1014_pilon-snap-gene-0.28	ADP-ribosylation factor-binding protein GGA3	ADP-ribosylation factor-binding protein GGA1	VHS domain	ENTH/VHS
maker-scaffold10x_1014_pilon-snap-gene-0.29	basic helix-loop-helix transcription factor, hes-related protein	Enhancer of split mdelta protein	Helix-loop-helix DNA-binding domain	Helix-loop-helix DNA-binding domain superfamily
maker-scaffold10x_1014_pilon-snap-gene-0.30	hypothetical protein D915_006638	No hit	No hit	No hit
maker-scaffold10x_1014_pilon-snap-gene-0.31	Pleckstrin y type	No hit	PTB domain (IRS-1 type)	PH-like domain superfamily
maker-scaffold10x_1014_pilon-snap-gene-0.32	Venom allergen (VAL) 27 protein	No hit	Cysteine-rich secretory protein family	CAP superfamily
maker-scaffold10x_1014_pilon-snap-gene-0.33	hypothetical protein FGIG_07383	No hit	No hit	No hit
maker-scaffold10x_1017_pilon-augustus-gene-0.44	Deoxyhypusine synthase	Deoxyhypusine synthase	Deoxyhypusine synthase	Deoxyhypusine synthase
maker-scaffold10x_1017_pilon-augustus-gene-0.48	hypothetical protein D915_004060	No hit	No hit	No hit
maker-scaffold10x_1017_pilon-pred_gff_StringTie-gene-0.81	unnamed protein product	Craniofacial development protein 2	Reverse transcriptase (RNA-dependent DNA polymerase)	Translation elongation factor IF5A-like
maker-scaffold10x_1017_pilon-snap-gene-0.10	hypothetical protein D915_004061	No hit	Cadherin domain	Cadherin-like superfamily
maker-scaffold10x_1017_pilon-snap-gene-0.11	Purple acid phosphatase	Acid phosphatase type 7	Purple acid Phosphatase, N-terminal domain	Purple acid phosphatase, metallophosphatase domain
maker-scaffold10x_1017_pilon-snap-gene-0.13	Ski oncogene	Transforming protein Ski	SKI/SNO/DAC family	Transcription regulator SKI/SnoN
maker-scaffold10x_1017_pilon-snap-gene-0.14	Fibroblast growth factor receptor 1	No hit	Immunoglobulin domain	Immunoglobulin-like domain superfamily
maker-scaffold10x_1017_pilon-snap-gene-0.15	hypothetical protein D915_000110	No hit	No hit	No hit
maker-scaffold10x_1017_pilon-snap-gene-0.17	Cleavage and polyadenylation specificity factor subunit 6	No hit	No hit	No hit
maker-scaffold10x_1017_pilon-snap-gene-0.18	Protein transport protein	Protein transport protein Sec23A	Sec23/Sec24 trunk domain	Protein transport protein Sec23
maker-scaffold10x_1017_pilon-snap-gene-0.19	Proteasome activator complex subunit 3	Proteasome activator complex subunit 1	Proteasome activator pa28 beta subunit	Proteasome activator PA28
maker-scaffold10x_1017_pilon-snap-gene-0.20	MORN repeat-containing protein 5	Eukaryotic translation initiation factor 5A	Eukaryotic elongation factor 5A hypusine, DNA-binding OB fold	Translation elongation factor IF5A-like
maker-scaffold10x_1017_pilon-snap-gene-0.21	Acyl-CoA dehydrogenase family member 9 mitochondrial	Isobutyryl-CoA dehydrogenase, mitochondrial	Acyl-CoA dehydrogenase, C-terminal domain	Acyl-CoA dehydrogenase/oxidase, N-terminal and middle domain superfamily
maker-scaffold10x_1017_pilon-snap-gene-0.22	Acyl-CoA dehydrogenase family member 9 mitochondrial	NADH dehydrogenase [ubiquinone] 1 alpha subcomplex assembly factor 3	No hit	NADH dehydrogenase [ubiquinone] 1 alpha subcomplex assembly factor 3
maker-scaffold10x_1017_pilon-snap-gene-0.8	No hit	No hit	No hit	No hit
maker-scaffold10x_1017_pilon-snap-gene-0.9	High-affinity cationic amino acid transporter 1	High affinity cationic amino acid transporter 1	Amino acid permease	Amino acid/polyamine transporter I
maker-scaffold10x_1019_pilon-augustus-gene-0.42	hypothetical protein FGIG_10529	No hit	Jumping translocation breakpoint protein (JTB)	Jumping translocation breakpoint
maker-scaffold10x_1019_pilon-snap-gene-0.44	hypothetical protein D915_003691	No hit	No hit	Synaptonemal complex protein 1/2
maker-scaffold10x_1019_pilon-snap-gene-0.45	Transmembrane protein 56	TLC domain-containing protein 4	TLC domain	TRAM/LAG1/CLN8 homology domain
maker-scaffold10x_1019_pilon-snap-gene-0.46	hypothetical protein D915_009823	No hit	No hit	No hit
maker-scaffold10x_1019_pilon-snap-gene-0.47	39S ribosomal protein L30 mitochondrial	Retrovirus-related Pol polyprotein from transposon 297	RNase H-like domain found in reverse transcriptase	Reverse transcriptase/retrotransposon-derived protein, RNase H-like domain
maker-scaffold10x_1019_pilon-snap-gene-0.48	Phosphatidylcholine-sterol acyltransferase (Lecithin-cholesterol acyltransferase)/ Phospholipase A	Phosphatidylcholine-sterol acyltransferase (Fragment)	Lecithin:cholesterol acyltransferase	Lecithin:cholesterol/phospholipid:diacylglycerol acyltransferase
maker-scaffold10x_1019_pilon-snap-gene-0.49	hypothetical protein FGIG_03930, partial	No hit	No hit	No hit
maker-scaffold10x_1019_pilon-snap-gene-0.50	Autophagy protein 7	Ubiquitin-like modifier-activating enzyme atg7	Ubiquitin-like modifier-activating enzyme ATG7 N-terminus	Ubiquitin-like modifier-activating enzyme Atg7
maker-scaffold10x_1019_pilon-snap-gene-0.52	hypothetical protein D915_007826, partial	No hit	No hit	No hit
maker-scaffold10x_1019_pilon-snap-gene-0.53	Neuropeptide FF receptor 1	C-X-C chemokine receptor type 5	7 transmembrane receptor (rhodopsin family)	G protein-coupled receptor, rhodopsin-like
maker-scaffold10x_1019_pilon-snap-gene-0.54	Phosphatidylcholine-sterol acyltransferase (Lecithin-cholesterol acyltransferase)/ Phospholipase A	Phosphatidylcholine-sterol acyltransferase (Fragment)	Lecithin:cholesterol acyltransferase	Lecithin:cholesterol/phospholipid:diacylglycerol acyltransferase
maker-scaffold10x_102_pilon-augustus-gene-0.100	Eukaryotic peptide chain release factor subunit	Eukaryotic peptide chain release factor subunit 1	eRF1 domain 2	Peptide chain release factor eRF1/aRF1
maker-scaffold10x_102_pilon-augustus-gene-0.110	GTPase-activating protein and VPS9 domain-containing protein 1	GTPase-activating protein and VPS9 domain-containing protein 1	Vacuolar sorting protein 9 (VPS9) domain	VPS9 domain superfamily
maker-scaffold10x_102_pilon-augustus-gene-0.120	Vesicle transport protein USE1	Ribosomal protein S6 kinase delta-1	Membrane fusion protein Use1	Vesicle transport protein, Use1
maker-scaffold10x_102_pilon-augustus-gene-0.76	No hit	No hit	No hit	No hit
maker-scaffold10x_102_pilon-augustus-gene-0.82	Reticulocalbin 1 EF-hand calcium binding domain	Calumenin	EF hand	EF-hand domain pair
maker-scaffold10x_102_pilon-augustus-gene-0.93	COP9 signalosome complex subunit 5	COP9 signalosome complex subunit 5	Est1 DNA/RNA binding domain	COP9 signalosome complex subunit 5
maker-scaffold10x_102_pilon-augustus-gene-0.94	Adenylate cyclase type IX	Adenylate cyclase type 1	Adenylate and Guanylate cyclase catalytic domain	Nucleotide cyclase
maker-scaffold10x_102_pilon-augustus-gene-0.98	hypothetical protein D915_001335	No hit	No hit	No hit
maker-scaffold10x_102_pilon-pred_gff_StringTie-gene-0.241	No hit	No hit	No hit	No hit
maker-scaffold10x_102_pilon-snap-gene-0.22	hypothetical protein D915_001337	No hit	Ubiquitin-like domain	No hit
maker-scaffold10x_102_pilon-snap-gene-0.23	seipin	No hit	Putative adipose-regulatory protein (Seipin)	Seipin family
maker-scaffold10x_102_pilon-snap-gene-0.24	PTC7 protein phosphatase a	No hit	No hit	No hit
maker-scaffold10x_102_pilon-snap-gene-0.25	Syntaxin	Syntaxin	Syntaxin	Syntaxin-2
maker-scaffold10x_102_pilon-snap-gene-0.26	hypothetical protein D915_005952	No hit	No hit	No hit
maker-scaffold10x_102_pilon-snap-gene-0.27	Enhancer of polycomb protein	Enhancer of polycomb homolog 1	Enhancer of polycomb-like	Enhancer of polycomb protein
maker-scaffold10x_102_pilon-snap-gene-0.28	alpha-1 2-Mannosidase	ER degradation-enhancing alpha-mannosidase-like protein 1	Glycosyl hydrolase family 47	Six-hairpin glycosidase-like superfamily
maker-scaffold10x_102_pilon-snap-gene-0.34	Electron transfer flavoprotein-ubiquinone oxidoreductase	Electron transfer flavoprotein-ubiquinone oxidoreductase, mitochondrial	Electron transfer flavoprotein-ubiquinone oxidoreductase, 4Fe-4S	Electron transfer flavoprotein-ubiquinone oxidoreductase
maker-scaffold10x_102_pilon-snap-gene-0.35	intron-binding protein aquarius	RNA helicase aquarius	Intron-binding protein aquarius N-terminus	CWF11 family
maker-scaffold10x_102_pilon-snap-gene-0.37	cullin 1	Cullin-1	Cullin family	Cullin, N-terminal
maker-scaffold10x_102_pilon-snap-gene-0.38	Crooked neck pre-mRNA-splicing factor 1	Pre-mRNA-splicing factor clf1	HAT (Half-A-TPR) repeat	Tetratricopeptide-like helical domain superfamily
maker-scaffold10x_102_pilon-snap-gene-0.39	transducin-like enhancer protein 4	No hit	FHA domain	Forkhead-associated (FHA) domain
maker-scaffold10x_102_pilon-snap-gene-0.40	Small subunit ribosomal protein S27Ae	Ubiquitin-40S ribosomal protein S27a-1	Ribosomal protein S27a	S27a-like superfamily
maker-scaffold10x_102_pilon-snap-gene-0.43	acyl-CoA:glycerol-3-phosphate acyltransferase	Complement C1s subcomponent	CUB domain	Spermadhesin, CUB domain superfamily
maker-scaffold10x_102_pilon-snap-gene-0.44	Delta protein	No hit	Delta serrate ligand	Delta/Serrate/lag-2 (DSL) protein
maker-scaffold10x_102_pilon-snap-gene-0.47	DNA polymerase epsilon subunit 4	No hit	Histone-like transcription factor (CBF/NF-Y) and archaeal histone	Histone-fold
maker-scaffold10x_102_pilon-snap-gene-0.48	PTC7 protein phosphatase a	Protein phosphatase PTC7 homolog	Stage II sporulation protein E (SpoIIE)	Protein phosphatase 2C
maker-scaffold10x_102_pilon-snap-gene-0.49	EF-hand calcium-binding domain-containing protein 5	No hit	GAF domain	GAF-like domain superfamily
maker-scaffold10x_102_pilon-snap-gene-0.50	No hit	No hit	No hit	No hit
maker-scaffold10x_102_pilon-snap-gene-0.51	putative cellular myosin heavy chain	No hit	No hit	No hit
maker-scaffold10x_102_pilon-snap-gene-0.53	leucine Rich repeat-containing domain protein	No hit	No hit	Leucine-rich repeat domain superfamily
maker-scaffold10x_102_pilon-snap-gene-0.54	Leucine-rich repeat-containing protein	No hit	Leucine Rich repeat	Leucine-rich repeat domain superfamily
maker-scaffold10x_102_pilon-snap-gene-0.55	Leucine-rich repeat-containing protein	No hit	Leucine Rich repeat	Leucine-rich repeat domain superfamily
maker-scaffold10x_102_pilon-snap-gene-0.56	Prospero homeobox protein 1	Homeobox protein prospero	Homeo-prospero domain	Prospero homeodomain family
maker-scaffold10x_102_pilon-snap-gene-0.57	putative adaptor protein numb	Protein numb	NUMB domain	PH-like domain superfamily
maker-scaffold10x_102_pilon-snap-gene-0.58	p21-activated kinase 1	Serine/threonine-protein kinase PAK 1	Protein kinase domain	Protein kinase domain
maker-scaffold10x_102_pilon-snap-gene-0.59	Reticulocalbin 1 EF-hand calcium binding domain	Calumenin	EF hand	EF-hand domain pair
maker-scaffold10x_102_pilon-snap-gene-0.60	Transcription elongation factor S-II	Transcription elongation factor A protein 1	Transcription factor S-II (TFIIS), central domain	Transcription elongation factor, IIS-type
maker-scaffold10x_102_pilon-snap-gene-0.62	GDP-L-fucose transporter	GDP-fucose transporter	Triose-phosphate Transporter family	GDP-fucose transporter
maker-scaffold10x_102_pilon-snap-gene-0.63	Intraflagellar transport protein 80	Intraflagellar transport protein 80 homolog	WD domain, G-beta repeat	WD40-repeat-containing domain superfamily
maker-scaffold10x_102_pilon-snap-gene-0.64	Apoptotic enhancer 1 protein	Apoptosis-stimulating of p53 protein 1	Ankyrin repeats (3 copies)	Ankyrin repeat-containing domain superfamily
maker-scaffold10x_102_pilon-snap-gene-0.66	Transcription initiation factor TFIID subunit 3	COMPASS component SPP1	PHD-finger	Zinc finger, RING/FYVE/PHD-type
maker-scaffold10x_102_pilon-snap-gene-0.68	SUMO-activating enzyme subunit 1	SUMO-activating enzyme subunit 1B-1	ThiF family	Ubiquitin-activating enzyme
maker-scaffold10x_102_pilon-snap-gene-0.69	No hit	No hit	No hit	No hit
maker-scaffold10x_102_pilon-snap-gene-0.70	Pre-B-cell colony-enhancing factor	Nicotinamide phosphoribosyltransferase	Nicotinate phosphoribosyltransferase (NAPRTase) family	Nicotinamide phosphoribosyl transferase
maker-scaffold10x_102_pilon-snap-gene-0.72	Signal recognition particle receptor B subunit 159	Signal recognition particle receptor subunit beta	Signal recognition particle receptor beta subunit	Signal recognition particle receptor, beta subunit
maker-scaffold10x_102_pilon-snap-gene-0.73	Meiotic recombination protein SPO11	Meiotic recombination protein rec12	Type IIB DNA topoisomerase	Spo11/DNA topoisomerase VI subunit A
maker-scaffold10x_102_pilon-snap-gene-0.74	HDAC4	Histone deacetylase 4	Histone deacetylase domain	Histone deacetylase domain superfamily
maker-scaffold10x_102_pilon-snap-gene-0.75	Transmembrane emp24 domain trafficking protein 2	Transmembrane emp24 domain-containing protein	emp24/gp25L/p24 family/GOLD	GOLD domain
maker-scaffold10x_1021_pilon-snap-gene-0.10	hypothetical protein D915_003817	Large proline-rich protein BAG6	No hit	No hit
maker-scaffold10x_1021_pilon-snap-gene-0.12	hypothetical protein FGIG_03284	No hit	No hit	No hit
maker-scaffold10x_1024_pilon-pred_gff_StringTie-gene-0.2	retrovirus-related Pol polyprotein from transposon opus	Retrovirus-related Pol polyprotein from transposon 297	RNase H-like domain found in reverse transcriptase	Ribonuclease H superfamily
maker-scaffold10x_1026_pilon-pred_gff_StringTie-gene-0.1	Atp synthase lipid-binding mitochondrial	ATP synthase lipid-binding protein, mitochondrial	ATP synthase subunit C	ATP synthase, F0 complex, subunit C
maker-scaffold10x_1026_pilon-snap-gene-0.0	FYVE RhoGEF and PH domain-containing protein 2	1-phosphatidylinositol-3-phosphate 5-kinase FAB1A	FYVE zinc finger	Zinc finger, RING/FYVE/PHD-type
maker-scaffold10x_1029_pilon-snap-gene-0.1	Alkylated DNA repair protein AlkB	Alkylated DNA repair protein alkB homolog 8	Reverse transcriptase (RNA-dependent DNA polymerase)	Alkylated DNA repair protein alkB homologue 8
maker-scaffold10x_103_pilon-augustus-gene-0.72	Tyrosine-protein kinase receptor	Insulin-like growth factor 1 receptor (Fragment)	Protein tyrosine kinase	Tyrosine-protein kinase, catalytic domain
maker-scaffold10x_103_pilon-augustus-gene-0.81	hypothetical protein D915_004015	No hit	MIT domain of nuclear receptor-binding factor 2	No hit
maker-scaffold10x_103_pilon-pred_gff_StringTie-gene-0.5	Thioredoxin protein 4A	Spliceosomal protein DIB1	Mitosis protein DIM1	Dim1 family
maker-scaffold10x_103_pilon-snap-gene-0.100	Sodium:myo inositol cotransporter	Sodium/glucose cotransporter 1	Sodium:solute symporter family	Sodium/glucose symporter superfamily
maker-scaffold10x_103_pilon-snap-gene-0.102	Ubiquitin-associated protein 2	U11/U12 small nuclear ribonucleoprotein 35 kDa protein	UBA-like domain	UBA-like superfamily
maker-scaffold10x_103_pilon-snap-gene-0.103	unconventional myosin-XVIIIb-like	No hit	No hit	No hit
maker-scaffold10x_103_pilon-snap-gene-0.104	Dihydropyrimidinase	Dihydropyrimidinase-related protein 2	Amidohydrolase family	Hydantoinase/dihydropyrimidinase
maker-scaffold10x_103_pilon-snap-gene-0.105	Protein cramped	No hit	No hit	No hit
maker-scaffold10x_103_pilon-snap-gene-0.106	CDK5 regulatory subunit-associated protein 3 (CDK5 activator-binding protein C53)	CDK5 regulatory subunit-associated protein 3	CDK5 regulatory subunit-associated protein 3	CDK5 regulatory subunit-associated protein 3
maker-scaffold10x_103_pilon-snap-gene-0.108	putative dna cross-link repair protein pso2/snm1	DNA cross-link repair 1 protein	Beta-lactamase superfamily domain	Ribonuclease Z/Hydroxyacylglutathione hydrolase-like
maker-scaffold10x_103_pilon-snap-gene-0.109	reverse transcriptase family protein	No hit	No hit	No hit
maker-scaffold10x_103_pilon-snap-gene-0.110	Lysine-specific demethylase 5A, partial	Lysine-specific demethylase 5B-B	JmjC domain, hydroxylase	JmjC domain
maker-scaffold10x_103_pilon-snap-gene-0.111	Lysine-specific demethylase 5A, partial	No hit	PHD-finger	Zinc finger, RING/FYVE/PHD-type
maker-scaffold10x_103_pilon-snap-gene-0.113	Cyclic nucleotide-gated cation channel alpha-3	Protein SHQ1 homolog	SHQ1 protein	Protein Shq1
maker-scaffold10x_103_pilon-snap-gene-0.114	Cyclic nucleotide-gated channel cone photoreceptor subunit alpha	Cyclic nucleotide-gated channel cone photoreceptor subunit alpha	Ion transport protein	Cyclic nucleotide-binding-like
maker-scaffold10x_103_pilon-snap-gene-0.115	Tyrosinase	Hemocyanin type 2 unit a	Common central domain of tyrosinase	Uncharacterised domain, di-copper centre
maker-scaffold10x_103_pilon-snap-gene-0.116	DNA-directed RNA polymerase I subunit rpa1	DNA-directed RNA polymerase I subunit 1	RNA polymerase Rpb1, domain 5	DNA-directed RNA pol I, largest subunit
maker-scaffold10x_103_pilon-snap-gene-0.117	similar to WD repeat domain 19-related	WD repeat-containing protein dyf-2	WD domain, G-beta repeat	WD repeat-containing protein 19/dyf-2
maker-scaffold10x_103_pilon-snap-gene-0.118	Protein cramped	No hit	Myb-like DNA-binding domain	Homeobox-like domain superfamily
maker-scaffold10x_103_pilon-snap-gene-0.119	putative dna cross-link repair protein pso2/snm1	DNA cross-link repair 1 protein	DNA repair metallo-beta-lactamase	DNA repair metallo-beta-lactamase
maker-scaffold10x_103_pilon-snap-gene-0.95	hypothetical protein FBUS_05314	No hit	No hit	No hit
maker-scaffold10x_103_pilon-snap-gene-0.96	Calcium-binding mitochondrial carrier protein SCaMC-1	Calcium-binding mitochondrial carrier protein SCaMC-1-A	Mitochondrial carrier protein	Mitochondrial carrier domain superfamily
maker-scaffold10x_103_pilon-snap-gene-0.97	Replication protein A DNA-binding subunit	Replication protein A 70 kDa DNA-binding subunit	Replication factor-A C terminal domain	Replication factor A protein 1
maker-scaffold10x_103_pilon-snap-gene-0.99	Tetraspanin	No hit	Tetraspanin family	Tetraspanin/Peripherin
maker-scaffold10x_1030_pilon-augustus-gene-0.12	hypothetical protein D915_007800	No hit	No hit	No hit
maker-scaffold10x_1030_pilon-snap-gene-0.0	Retrovirus Pol polyprotein from transposon, partial	No hit	No hit	Ribonuclease H superfamily
maker-scaffold10x_1030_pilon-snap-gene-0.2	Steroidogenic acute regulatory protein mitochondrial	No hit	Cholesterol-capturing domain	START-like domain superfamily
maker-scaffold10x_1035_pilon-augustus-gene-0.15	putative nuclear lim interactor-interacting factor (Nli-interacting factor) (Nli-if)	Carboxy-terminal domain RNA polymerase II polypeptide A small phosphatase 1	NLI interacting factor-like phosphatase	HAD superfamily
maker-scaffold10x_1035_pilon-snap-gene-0.10	hypothetical protein FGIG_05291	No hit	No hit	No hit
maker-scaffold10x_1035_pilon-snap-gene-0.12	AF10	Protein AF-10	PHD-finger	Zinc finger, RING/FYVE/PHD-type
maker-scaffold10x_1035_pilon-snap-gene-0.13	Proteasome subunit beta type	Proteasome subunit beta type-3	Proteasome subunit	Proteasome beta 3 subunit
maker-scaffold10x_1035_pilon-snap-gene-0.8	Bromodomain-containing protein 9, partial	Bromodomain-containing protein 9	Bromodomain	Bromodomain-like superfamily
maker-scaffold10x_1035_pilon-snap-gene-0.9	Selenocysteine insertion sequence-binding protein isoform 1	No hit	No hit	No hit
maker-scaffold10x_1036_pilon-snap-gene-0.0	No hit	No hit	No hit	No hit
maker-scaffold10x_1038_pilon-snap-gene-0.3	hypothetical protein FBUS_00265	No hit	Glycosyl hydrolase family 66	No hit
maker-scaffold10x_1040_pilon-augustus-gene-0.36	putative multiple pdz domain protein	Disks large 1 tumor suppressor protein	PDZ domain	PDZ superfamily
maker-scaffold10x_1040_pilon-snap-gene-0.41	Thyroid receptor-interacting protein 11, partial	Thyroid receptor-interacting protein 11	RNase H-like domain found in reverse transcriptase	Reverse transcriptase, RNase H-like domain
maker-scaffold10x_1040_pilon-snap-gene-0.42	Williams-beuren syndrome critical region protein	Vacuolar protein sorting-associated protein 37A	Modifier of rudimentary (Mod(r)) protein	Vacuolar protein sorting-associated protein 37
maker-scaffold10x_1040_pilon-snap-gene-0.43	SURP and G-patch domain-containing protein 1	Beclin-1	Apg6 BARA domain	Atg6/Beclin
maker-scaffold10x_1040_pilon-snap-gene-0.45	HEAT repeat-containing protein	HEAT repeat-containing protein 5A	HEAT repeat	Laa1/Sip1/HEATR5
maker-scaffold10x_1040_pilon-snap-gene-0.46	Mediator of RNA polymerase II transcription subunit 4	Mediator of RNA polymerase II transcription subunit 4	Vitamin-D-receptor interacting Mediator subunit 4	Mediator complex, subunit Med4
maker-scaffold10x_1040_pilon-snap-gene-0.49	Calmodulin-binding transcription activator	Calmodulin-binding transcription activator 1	IQ calmodulin-binding motif	Calmodulin-binding transcription activator 1
maker-scaffold10x_1040_pilon-snap-gene-0.50	RNA binding protein Nova 1, partial	Protein BTR1	KH domain	K Homology domain, type 1 superfamily
maker-scaffold10x_1041_pilon-pred_gff_StringTie-gene-0.23	transposon Ty3-G gap-Pol polyprotein	No hit	No hit	No hit
maker-scaffold10x_1041_pilon-snap-gene-0.10	Regulator of microtubule dynamics protein 1	No hit	No hit	Tetratricopeptide-like helical domain superfamily
maker-scaffold10x_1041_pilon-snap-gene-0.11	Ribonuclease HII	Ribonuclease H2 subunit A	Ribonuclease HII	Ribonuclease HII/HIII
maker-scaffold10x_1041_pilon-snap-gene-0.12	Ras and EF-hand domain-containing protein	Ras-related protein Rab-26	Ras family	P-loop containing nucleoside triphosphate hydrolase
maker-scaffold10x_1041_pilon-snap-gene-0.13	Regulator of microtubule dynamics protein 1	Regulator of microtubule dynamics protein 1	Tetratricopeptide repeat	Tetratricopeptide-like helical domain superfamily
maker-scaffold10x_1041_pilon-snap-gene-0.14	Acyl-coenzyme A thioesterase 8	No hit	Thioesterase-like superfamily	Acyl-CoA thioesterase, double hotdog domain
maker-scaffold10x_1041_pilon-snap-gene-0.6	NACHT and WD repeat domain-containing protein	NACHT domain- and WD repeat-containing protein 1	AAA ATPase domain	P-loop containing nucleoside triphosphate hydrolase
maker-scaffold10x_1041_pilon-snap-gene-0.7	Early growth response protein	No hit	Zinc-finger double domain	Zinc finger C2H2 superfamily
maker-scaffold10x_1041_pilon-snap-gene-0.8	retrovirus-related Pol polyprotein from transposon opus	U6 snRNA phosphodiesterase	No hit	U6 snRNA phosphodiesterase Usb1
maker-scaffold10x_1041_pilon-snap-gene-0.9	pol polyprotein	No hit	No hit	No hit
maker-scaffold10x_1043_pilon-augustus-gene-0.21	hypothetical protein D915_008757	No hit	Arginine and glutamate-rich 1	Arginine and glutamate-rich protein 1
maker-scaffold10x_1043_pilon-snap-gene-0.15	ribosome biogenesis protein NSA2	Ribosome biogenesis protein NSA2	Ribosomal protein S8e	Ribosomal biogenesis NSA2 family
maker-scaffold10x_1043_pilon-snap-gene-0.16	hypothetical protein D915_001206	No hit	No hit	Cilia- and flagella-associated protein 77
maker-scaffold10x_1043_pilon-snap-gene-0.18	glutathione transferase sigma class	Glutathione S-transferase	Glutathione S-transferase, C-terminal domain	Glutathione S-transferase, C-terminal domain superfamily
maker-scaffold10x_1043_pilon-snap-gene-0.19	Nesprin-1	Calmin	Calponin homology (CH) domain	CH domain superfamily
maker-scaffold10x_1045_pilon-pred_gff_StringTie-gene-0.37	MFS transporter, OCT family, solute carrier family 22 (organic cation transporter), member 43955	Solute carrier family 22 member 1	Sugar (and other) transporter	MFS transporter superfamily
maker-scaffold10x_1045_pilon-pred_gff_StringTie-gene-0.39	putative e3 ubiquitin-protein ligase Bre1 (EC 6.3.2.-) (dBre1)	Ribosomal protein S6 kinase 2 alpha	Protein kinase domain	Protein kinase-like domain superfamily
maker-scaffold10x_1045_pilon-snap-gene-0.10	hypothetical protein D915_004785	No hit	No hit	No hit
maker-scaffold10x_1045_pilon-snap-gene-0.11	Imidazolonepropionase	Probable imidazolonepropionase	Amidohydrolase family	Imidazolonepropionase
maker-scaffold10x_1045_pilon-snap-gene-0.12	Inositol-1 4 5-trisphosphate 5-phosphatase	No hit	Endonuclease/Exonuclease/phosphatase family	Type I inositol 1,4,5-trisphosphate 5-phosphatase
maker-scaffold10x_1045_pilon-snap-gene-0.13	Large neutral amino acids transporter small	b(0,+)-type amino acid transporter 1	Amino acid permease	Amino acid/polyamine transporter I
maker-scaffold10x_1045_pilon-snap-gene-0.5	hypothetical protein D915_004786	No hit	No hit	No hit
maker-scaffold10x_1045_pilon-snap-gene-0.6	No hit	No hit	No hit	No hit
maker-scaffold10x_1045_pilon-snap-gene-0.7	Protein regulator of cytokinesis 1	Protein regulator of cytokinesis 1	Microtubule associated protein (MAP65/ASE1 family)	Microtubule-associated protein, MAP65/Ase1/PRC1
maker-scaffold10x_1045_pilon-snap-gene-0.8	DNA topoisomerase III	No hit	KIAA1430 homologue	Cilia- and flagella-associated protein 97
maker-scaffold10x_1045_pilon-snap-gene-0.9	Cystine/glutamate transporter	Large neutral amino acids transporter small subunit 2	Amino acid permease	Amino acid/polyamine transporter I
maker-scaffold10x_1048_pilon-augustus-gene-0.4	zinc finger protein	Zinc finger protein 330	NOA36 protein	Zinc finger protein NOA36
maker-scaffold10x_105_pilon-snap-gene-0.3	F box only protein 32	F-box only protein 25	F-box-like	F-box only protein 25/32
maker-scaffold10x_105_pilon-snap-gene-0.4	fructose-bisphosphate aldolase C	Fructose-bisphosphate aldolase C	Fructose-bisphosphate aldolase class-I	Fructose-bisphosphate aldolase, class-I
maker-scaffold10x_105_pilon-snap-gene-0.5	Serine/threonine kinase	Death-associated protein kinase dapk-1	Protein kinase domain	Protein kinase domain
maker-scaffold10x_1050_pilon-augustus-gene-0.71	Lipoma hmgic fusion partner protein	No hit	No hit	No hit
maker-scaffold10x_1050_pilon-augustus-gene-0.79	hypothetical protein FBUS_01735	No hit	No hit	No hit
maker-scaffold10x_1050_pilon-pred_gff_StringTie-gene-0.58	RNA-directed DNA polymerase from mobile element jockey	No hit	No hit	No hit
maker-scaffold10x_1050_pilon-snap-gene-0.1	hypothetical protein D915_000618	No hit	FYVE zinc finger	No hit
maker-scaffold10x_1050_pilon-snap-gene-0.11	putative transient receptor potential channel	Transient receptor potential protein	Ion transport protein	Transient receptor potential channel, canonical
maker-scaffold10x_1050_pilon-snap-gene-0.12	putative nanos RNA binding domain	Nanos homolog 1	Nanos RNA binding domain	Nanos/Xcat2
maker-scaffold10x_1050_pilon-snap-gene-0.13	Zinc finger E-box-binding homeobox 1	No hit	Zinc finger, C2H2 type	Zinc finger C2H2 superfamily
maker-scaffold10x_1050_pilon-snap-gene-0.16	Inositol 1 4 5-trisphosphate receptor	Inositol 1,4,5-trisphosphate receptor type 1	RIH domain	Inositol 1,4,5-trisphosphate receptor
maker-scaffold10x_1050_pilon-snap-gene-0.17	Choline transporter-like protein isoform 1	No hit	Plasma-membrane choline transporter	Choline transporter-like
maker-scaffold10x_1050_pilon-snap-gene-0.3	protein serine/threonine kinase	No hit	Sema domain	No hit
maker-scaffold10x_1050_pilon-snap-gene-0.4	hypothetical protein D915_007526, partial	No hit	SH3 domain	No hit
maker-scaffold10x_1050_pilon-snap-gene-0.5	putative nanos RNA binding domain	Nanos homolog 1	Nanos RNA binding domain	Nanos/Xcat2
maker-scaffold10x_1050_pilon-snap-gene-0.6	Inositol 1 4 5-trisphosphate receptor	Inositol 1,4,5-trisphosphate receptor	Ion transport protein	Ion transport domain
maker-scaffold10x_1050_pilon-snap-gene-0.8	hypothetical protein D915_000341	No hit	Otopetrin	No hit
maker-scaffold10x_1050_pilon-snap-gene-0.9	putative deoxyribonuclease TATDN3 isoform 2	No hit	TatD related DNase	Metal-dependent hydrolase
maker-scaffold10x_1052_pilon-snap-gene-0.10	High affinity cAMP-specific and IBMX-insensitive 3' 5'-cyclic phosphodiesterase 8B	cAMP-specific 3',5'-cyclic phosphodiesterase 4A	3'5'-cyclic nucleotide phosphodiesterase	3'5'-cyclic nucleotide phosphodiesterase, catalytic domain superfamily
maker-scaffold10x_1052_pilon-snap-gene-0.11	Nuclear hormone receptor HR96	Nuclear hormone receptor family member daf-12	Zinc finger, C4 type (two domains)	Zinc finger, NHR/GATA-type
maker-scaffold10x_1053_pilon-snap-gene-0.1	Mitogen-activated protein kinase kinase 1 interacting protein 1	No hit	Mitogen-activated protein kinase kinase 1 interacting	Ragulator complex protein LAMTOR3
maker-scaffold10x_1055_pilon-augustus-gene-0.16	reverse transcriptase	No hit	Reverse transcriptase (RNA-dependent DNA polymerase)	Reverse transcriptase domain
maker-scaffold10x_1055_pilon-snap-gene-0.0	CTD small phosphatase protein	Probable C-terminal domain small phosphatase	NLI interacting factor-like phosphatase	HAD superfamily
maker-scaffold10x_1055_pilon-snap-gene-0.1	UDP-N-acetylglucosamine--dolichyl-phosphate N-acetylglucosaminephosphotransferase	UDP-N-acetylglucosamine--dolichyl-phosphate N-acetylglucosaminephosphotransferase	Glycosyl transferase family 4	UDP-GlcNAc-dolichyl-phosphate GlcNAc phosphotransferase
maker-scaffold10x_1055_pilon-snap-gene-0.2	hypothetical protein D915_007343	No hit	No hit	C-type lectin fold
maker-scaffold10x_1056_pilon-pred_gff_StringTie-gene-0.13	protein disulfide-isomerase, partial	No hit	No hit	No hit
maker-scaffold10x_1056_pilon-snap-gene-0.24	Forkhead box protein O	Forkhead box protein O	Forkhead domain	Winged helix-like DNA-binding domain superfamily
maker-scaffold10x_1056_pilon-snap-gene-0.25	Mitochondrial Rho GTPase	Mitochondrial Rho GTPase	EF hand associated	Mitochondrial Rho GTPase
maker-scaffold10x_1056_pilon-snap-gene-0.26	Zinc finger protein	No hit	Zinc finger, C2H2 type	Zinc finger C2H2 superfamily
maker-scaffold10x_1058_pilon-augustus-gene-0.66	Pericentrin	A-kinase anchor protein 9	Pericentrin-AKAP-450 domain of centrosomal targeting protein	A-kinase anchor protein 9/Pericentrin
maker-scaffold10x_1058_pilon-augustus-gene-0.67	Polypeptide N-acetylgalactosaminyltransferase	Polypeptide N-acetylgalactosaminyltransferase 1	Glycosyl transferase family 2	Nucleotide-diphospho-sugar transferases
maker-scaffold10x_1058_pilon-pred_gff_StringTie-gene-0.41	polyprotein	LINE-1 retrotransposable element ORF2 protein	Reverse transcriptase (RNA-dependent DNA polymerase)	Reverse transcriptase domain
maker-scaffold10x_1058_pilon-snap-gene-0.10	Polypeptide N-acetylgalactosaminyltransferase	Polypeptide N-acetylgalactosaminyltransferase 5	No hit	Nucleotide-diphospho-sugar transferases
maker-scaffold10x_1058_pilon-snap-gene-0.11	40S ribosomal protein SA	40S ribosomal protein SA	Ribosomal protein S2	Ribosomal protein S2, eukaryotic/archaeal
maker-scaffold10x_1058_pilon-snap-gene-0.12	Centrosomal protein of 120 kDa	Centrosomal protein of 120 kDa	Cep120 protein	Centrosomal protein of 120kDa-like
maker-scaffold10x_1058_pilon-snap-gene-0.13	Eukaryotic ribosomal protein L18	60S ribosomal protein L18	Ribosomal protein 60S L18 and 50S L18e	Ribosomal protein L18e/L15P
maker-scaffold10x_1058_pilon-snap-gene-0.14	hypothetical protein D915_010345	No hit	XPG N-terminal domain	Asteroid
maker-scaffold10x_1058_pilon-snap-gene-0.17	Polypeptide N-acetylgalactosaminyltransferase	Polypeptide N-acetylgalactosaminyltransferase 1	Glycosyl transferase family 2	Nucleotide-diphospho-sugar transferases
maker-scaffold10x_1058_pilon-snap-gene-0.18	Pericentrin	No hit	Surfeit locus protein 6	No hit
maker-scaffold10x_1058_pilon-snap-gene-0.8	Polypeptide N-acetylgalactosaminyltransferase	Polypeptide N-acetylgalactosaminyltransferase 1	Glycosyl transferase family 2	Nucleotide-diphospho-sugar transferases
maker-scaffold10x_1058_pilon-snap-gene-0.9	putative tRNA N6-adenosine threonylcarbamoyltransferase mitochondrial	Probable tRNA N6-adenosine threonylcarbamoyltransferase, mitochondrial	Glycoprotease family	Gcp-like domain
maker-scaffold10x_1061_pilon-augustus-gene-0.0	protein phosphatase 1 regulatory subunit 12B isoform X3	Protein phosphatase 1 regulatory subunit 12B	Ankyrin repeats (many copies)	Ankyrin repeat-containing domain superfamily
maker-scaffold10x_1061_pilon-augustus-gene-0.13	Junctophilin-2	No hit	MORN repeat	Junctophilin
maker-scaffold10x_1061_pilon-pred_gff_StringTie-gene-0.40	LINE-1 reverse transcriptase, partial	No hit	No hit	No hit
maker-scaffold10x_1061_pilon-snap-gene-0.100	Pyridoxine kinase	Pyridoxal kinase	Phosphomethylpyrimidine kinase	Pyridoxine kinase
maker-scaffold10x_1061_pilon-snap-gene-0.101	Cytohesin-2	Cytohesin-1	Sec7 domain	Sec7 domain
maker-scaffold10x_1061_pilon-snap-gene-0.103	Exportin-2	No hit	No hit	No hit
maker-scaffold10x_1061_pilon-snap-gene-0.104	hypothetical protein D915_002701	No hit	No hit	No hit
maker-scaffold10x_1061_pilon-snap-gene-0.106	Cathepsin B cysteine proteinase 3	Protein FRA10AC1	Folate-sensitive fragile site protein Fra10Ac1	Folate-sensitive fragile site protein Fra10Ac1
maker-scaffold10x_1061_pilon-snap-gene-0.107	putative ATP-dependent RNA helicase DDX47	Probable ATP-dependent RNA helicase DDX47	DEAD/DEAH box helicase	P-loop containing nucleoside triphosphate hydrolase
maker-scaffold10x_1061_pilon-snap-gene-0.108	exportin-2	Exportin-2	Cse1	Armadillo-like helical
maker-scaffold10x_1061_pilon-snap-gene-0.95	Protein phosphatase 1 regulatory subunit 12B	Protein phosphatase 1 regulatory subunit 12A	cGMP-dependent protein kinase interacting domain	cGMP-dependent protein kinase, interacting domain
maker-scaffold10x_1061_pilon-snap-gene-0.96	hypothetical protein D915_002702	No hit	No hit	No hit
maker-scaffold10x_1061_pilon-snap-gene-0.97	Regulatory-associated protein of mTOR	Double-stranded RNA-binding protein 3	Raptor N-terminal CASPase like domain	Regulatory associated protein of TOR
maker-scaffold10x_1061_pilon-snap-gene-0.98	hypothetical protein D915_002920	Uncharacterized protein C2orf81 homolog	No hit	Protein of unknown function DUF4639
maker-scaffold10x_1061_pilon-snap-gene-0.99	hypothetical protein D915_002919	No hit	No hit	No hit
maker-scaffold10x_1062_pilon-snap-gene-0.1	Small nuclear ribonucleoprotein Sm	No hit	No hit	No hit
maker-scaffold10x_1068_pilon-augustus-gene-0.118	hypothetical protein D915_007233	No hit	No hit	No hit
maker-scaffold10x_1068_pilon-augustus-gene-0.127	Zinc transporter 5	Metal tolerance protein 8	Cation efflux family	Cation efflux protein
maker-scaffold10x_1068_pilon-pred_gff_StringTie-gene-0.74	No hit	No hit	No hit	No hit
maker-scaffold10x_1068_pilon-snap-gene-0.32	Zinc finger C2HC domain-containing protein 1B	Zinc finger C2HC domain-containing protein 1A	zinc-finger of a C2HC-type	Zinc finger C2HC domain-containing protein
maker-scaffold10x_1068_pilon-snap-gene-0.33	CRE-DAPK-1 protein	Myosin light chain kinase, smooth muscle	Protein kinase domain	Protein kinase-like domain superfamily
maker-scaffold10x_1068_pilon-snap-gene-0.34	Leucine-rich repeat-containing protein 49	No hit	Leucine Rich repeats (2 copies)	Leucine-rich repeat domain superfamily
maker-scaffold10x_1068_pilon-snap-gene-0.35	Glycoprotein-N-acetylgalactosamine 3-beta-galactosyltransferase 1	Glycoprotein-N-acetylgalactosamine 3-beta-galactosyltransferase 1	Fringe-like	Fringe-like
maker-scaffold10x_1068_pilon-snap-gene-0.36	Tubulin beta-4B chain	Tubulin beta chain	Tubulin C-terminal domain	Tubulin
maker-scaffold10x_1068_pilon-snap-gene-0.37	Endoplasmic reticulum-Golgi intermediate compartment protein	Endoplasmic reticulum-Golgi intermediate compartment protein 3	Endoplasmic reticulum vesicle transporter	Endoplasmic reticulum vesicle transporter, C-terminal
maker-scaffold10x_1068_pilon-snap-gene-0.39	PIH1 domain-containing protein 2	No hit	PIH1 CS-like domain	PIH1D1/2/3, CS-like domain
maker-scaffold10x_1068_pilon-snap-gene-0.40	Hypoxia up-regulated protein 1	Heat shock protein SSA3	Hsp70 protein	Heat shock protein 70 family
maker-scaffold10x_1068_pilon-snap-gene-0.41	BICD2	Protein bicaudal D homolog	Microtubule-associated protein Bicaudal-D	Bicaudal-D protein
maker-scaffold10x_1068_pilon-snap-gene-0.43	Histone-lysine N-methyltransferase 2A	Histone-lysine N-methyltransferase 2A	SET domain	SET domain
maker-scaffold10x_1068_pilon-snap-gene-0.44	beta-tubulin	Tubulin beta chain	Tubulin/FtsZ family, GTPase domain	Tubulin
maker-scaffold10x_1068_pilon-snap-gene-0.45	hypothetical protein D915_003964	Cilia- and flagella-associated protein 299	No hit	Protein of unknown function DUF4464
maker-scaffold10x_1068_pilon-snap-gene-0.46	Heterogeneous nuclear ribonucleoprotein L	No hit	Tetraspanin family	Tetraspanin
maker-scaffold10x_1071_pilon-snap-gene-0.0	hypothetical protein D915_007826, partial	No hit	No hit	No hit
maker-scaffold10x_1072_pilon-augustus-gene-0.11	SJCHGC01777 protein	domain protein CF1A	Pou domain - N-terminal to homeobox domain	POU-specific domain
maker-scaffold10x_1072_pilon-augustus-gene-0.12	hypothetical protein FGIG_04069	No hit	No hit	No hit
maker-scaffold10x_1072_pilon-pred_gff_StringTie-gene-0.1	SJCHGC04023 protein, partial	No hit	Endonuclease-reverse transcriptase	Endonuclease/exonuclease/phosphatase superfamily
maker-scaffold10x_1072_pilon-snap-gene-0.16	hypothetical protein D915_008216, partial	No hit	No hit	No hit
maker-scaffold10x_1072_pilon-snap-gene-0.18	ataxia telangiectasia mutated (atm)-related protein	Serine/threonine-protein kinase mTOR	FAT domain	Serine/threonine-protein kinase TOR
maker-scaffold10x_1073_pilon-pred_gff_StringTie-gene-0.26	No hit	No hit	No hit	No hit
maker-scaffold10x_1073_pilon-snap-gene-0.0	Platelet-activating factor acetylhydrolase IB subunit gamma	Platelet-activating factor acetylhydrolase IB subunit beta	GDSL-like Lipase/Acylhydrolase family	SGNH hydrolase superfamily
maker-scaffold10x_1073_pilon-snap-gene-0.1	Mitochondrial import receptor subunit TOM20 B	Mitochondrial import receptor subunit TOM20 homolog B	MAS20 protein import receptor	Protein import receptor MAS20
maker-scaffold10x_1074_pilon-augustus-gene-0.67	Feline leukemia virus subgroup C receptor	Solute carrier family 49 member A3	Major Facilitator Superfamily	MFS transporter superfamily
maker-scaffold10x_1074_pilon-augustus-gene-0.70	Transportin-1	Importin subunit beta-2	HEAT repeat	Importin beta family
maker-scaffold10x_1074_pilon-snap-gene-0.101	Protein SMG9	Protein SMG9	No hit	Protein SMG9
maker-scaffold10x_1074_pilon-snap-gene-0.102	mRNA export protein rae1	mRNA export factor rae-1	WD domain, G-beta repeat	mRNA export factor Gle2/RAE1
maker-scaffold10x_1074_pilon-snap-gene-0.103	Zinc finger homeobox protein 3	LIM/homeobox protein Lhx3	Homeodomain	Homeobox domain
maker-scaffold10x_1074_pilon-snap-gene-0.104	immunoglobulin domain protein, partial	Mast/stem cell growth factor receptor Kit	Immunoglobulin domain	Fibronectin type III superfamily
maker-scaffold10x_1074_pilon-snap-gene-0.105	No hit	No hit	No hit	No hit
maker-scaffold10x_1074_pilon-snap-gene-0.107	Tubulin beta chain	Tubulin beta chain	Tubulin/FtsZ family, GTPase domain	Tubulin
maker-scaffold10x_1074_pilon-snap-gene-0.109	Vesicle transport through interaction with t-SNAREs 1A	Vesicle transport v-SNARE protein vti1	Snare region anchored in the vesicle membrane C-terminus	Vesicle transport v-SNARE, N-terminal domain superfamily
maker-scaffold10x_1074_pilon-snap-gene-0.110	Manganese-dependent ADP-ribose/CDP-alcohol diphosphatase	No hit	No hit	No hit
maker-scaffold10x_1074_pilon-snap-gene-0.111	Heat shock transcription factor	Heat shock factor protein	HSF-type DNA-binding	Heat shock factor (HSF)-type, DNA-binding
maker-scaffold10x_1074_pilon-snap-gene-0.112	E3 ubiquitin-protein ligase mib1	E3 ubiquitin-protein ligase hecd-1	Mib_herc2	Ankyrin repeat-containing domain superfamily
maker-scaffold10x_1074_pilon-snap-gene-0.113	Ribosomal protein rpl13a	60S ribosomal protein L13a	Ribosomal protein L13	Ribosomal protein L13
maker-scaffold10x_1074_pilon-snap-gene-0.114	TIM21 protein mitochondrial	Mitochondrial import inner membrane translocase subunit tim21	TIM21	Mitochondrial import inner membrane translocase subunit Tim21
maker-scaffold10x_1074_pilon-snap-gene-0.115	Peptidyl-prolyl cis-trans isomerase	Peptidyl-prolyl cis-trans isomerase D	Cyclophilin type peptidyl-prolyl cis-trans isomerase/CLD	Cyclophilin-like domain superfamily
maker-scaffold10x_1074_pilon-snap-gene-0.116	Cleavage and polyadenylation specificity factor subunit	Cleavage and polyadenylation specificity factor subunit 4	Zinc knuckle	Zinc finger, CCHC-type superfamily
maker-scaffold10x_1074_pilon-snap-gene-0.117	Lethal(3)malignant brain tumor 3	Lethal(3)malignant brain tumor-like protein 1	mbt repeat	Mbt repeat
maker-scaffold10x_1075_pilon-augustus-gene-0.39	IQ and AAA domain-containing protein 1	Dynein regulatory complex protein 11	ATPase family associated with various cellular activities (AAA)	P-loop containing nucleoside triphosphate hydrolase
maker-scaffold10x_1075_pilon-augustus-gene-0.40	Endoplasmin	Endoplasmin	Hsp90 protein	Heat shock protein Hsp90 family
maker-scaffold10x_1075_pilon-pred_gff_StringTie-gene-0.53	putative g-protein coupled receptor	No hit	7 transmembrane receptor (rhodopsin family)	G protein-coupled receptor, rhodopsin-like
maker-scaffold10x_1075_pilon-snap-gene-0.10	Prefoldin subunit 2	Probable prefoldin subunit 2	Prefoldin subunit	Prefoldin subunit 2
maker-scaffold10x_1075_pilon-snap-gene-0.11	Pollen-specific protein SF3	LIM domain-containing protein E	LIM domain	Zinc finger, LIM-type
maker-scaffold10x_1075_pilon-snap-gene-0.12	NADH dehydrogenase	No hit	ESSS subunit of NADH:ubiquinone oxidoreductase (complex I)	NADH:ubiquinone oxidoreductase, ESSS subunit
maker-scaffold10x_1075_pilon-snap-gene-0.13	RhoGAP	No hit	RhoGAP domain	Rho GTPase activation protein
maker-scaffold10x_1075_pilon-snap-gene-0.15	putative unkempt protein	No hit	No hit	No hit
maker-scaffold10x_1075_pilon-snap-gene-0.16	Arginine:serine rich splicing factor	RNA-binding protein 1	RNA recognition motif. (a.k.a. RRM, RBD, or RNP domain)	RNA-binding domain superfamily
maker-scaffold10x_1075_pilon-snap-gene-0.18	RIIa domain-containing protein 1	No hit	No hit	No hit
maker-scaffold10x_1075_pilon-snap-gene-0.19	ATPase family protein, partial	Dynein heavy chain, cytoplasmic	Hydrolytic ATP binding site of dynein motor region	Dynein heavy chain, hydrolytic ATP-binding dynein motor region
maker-scaffold10x_1075_pilon-snap-gene-0.20	Myotubularin-related protein 9, partial	Myotubularin-related protein 9-like	Myotubularin-like phosphatase domain	Myotubularin family
maker-scaffold10x_1080_pilon-augustus-gene-0.2	Dicer protein 4	Endoribonuclease Dicer homolog 1	Ribonuclease III domain	Ribonuclease III, endonuclease domain superfamily
maker-scaffold10x_1080_pilon-snap-gene-0.12	Endoribonuclease Dicer 4	Endoribonuclease Dicer homolog 2a	Ribonuclease III domain	Ribonuclease III, endonuclease domain superfamily
maker-scaffold10x_1081_pilon-augustus-gene-0.5	Deoxyribonuclease-2-alpha	Cell death-related nuclease 6	Deoxyribonuclease II	Deoxyribonuclease II
maker-scaffold10x_1083_pilon-snap-gene-0.14	Transmembrane protein 68	Electron transfer flavoprotein subunit alpha, mitochondrial	Electron transfer flavoprotein domain	Electron transfer flavoprotein, alpha subunit, N-terminal
maker-scaffold10x_1084_pilon-augustus-gene-0.59	putative short chain acyl-coa dehydrogen	Acyl-CoA dehydrogenase	Acyl-CoA dehydrogenase, C-terminal domain	Acyl-CoA dehydrogenase/oxidase, N-terminal and middle domain superfamily
maker-scaffold10x_1084_pilon-augustus-gene-0.64	furry protein-like, partial	Protein furry	Cell morphogenesis N-terminal	Protein furry/Tao3/Mor2
maker-scaffold10x_1084_pilon-augustus-gene-0.69	hypothetical protein D915_002824	No hit	S-phase genomic integrity recombination mediator, N-terminal	Protein MMS22-like
maker-scaffold10x_1084_pilon-augustus-gene-0.71	Calbindin	Calbindin-32	EF hand	EF-hand domain pair
maker-scaffold10x_1084_pilon-augustus-gene-0.79	Nuclear receptor subfamily 1 group I member 3	Nuclear hormone receptor family member daf-12	Zinc finger, C4 type (two domains)	Zinc finger, nuclear hormone receptor-type
maker-scaffold10x_1084_pilon-augustus-gene-0.86	hypothetical protein D915_002822	No hit	Tetraspanin family	Tetraspanin/Peripherin
maker-scaffold10x_1084_pilon-pred_gff_StringTie-gene-0.31	Cysteine-rich PDZ-binding protein	Cysteine-rich PDZ-binding protein	Microtubule-associated protein CRIPT	PDZ-binding protein, CRIPT
maker-scaffold10x_1084_pilon-snap-gene-0.128	Citrate lyase subunit beta protein mitochondrial	Citramalyl-CoA lyase, mitochondrial	HpcH/HpaI aldolase/citrate lyase family	Pyruvate kinase-like domain superfamily
maker-scaffold10x_1084_pilon-snap-gene-0.131	Histone H2A	No hit	No hit	Integrator complex subunit 8
maker-scaffold10x_1084_pilon-snap-gene-0.132	protein, SNF2 family	ATP-dependent helicase fft2	SNF2 family N-terminal domain	SNF2-like, N-terminal domain superfamily
maker-scaffold10x_1084_pilon-snap-gene-0.133	Prestin	Sulfate anion transporter 1	Sulfate permease family	SLC26A/SulP transporter
maker-scaffold10x_1084_pilon-snap-gene-0.135	Polycomb protein EED	Polycomb protein EED	WD domain, G-beta repeat	Polycomb protein EED
maker-scaffold10x_1084_pilon-snap-gene-0.138	mediator of RNA polymerase II transcription subunit 14	Mediator of RNA polymerase II transcription subunit 14	Mediator complex subunit MED14	Mediator complex, subunit Med14
maker-scaffold10x_1084_pilon-snap-gene-0.140	hypothetical protein D915_000985	Cell adhesion molecule 1	Immunoglobulin domain	Fibronectin type III superfamily
maker-scaffold10x_1084_pilon-snap-gene-0.141	Protein furry	No hit	No hit	No hit
maker-scaffold10x_1084_pilon-snap-gene-0.142	Deoxyhypusine hydroxylase	Deoxyhypusine hydroxylase	HEAT repeats	Armadillo-type fold
maker-scaffold10x_1084_pilon-snap-gene-0.143	Potassium voltage gated channel subfamily H	Potassium voltage-gated channel subfamily H member 2	Ion transport protein	Potassium voltage-gated channel subfamily H member 6
maker-scaffold10x_1084_pilon-snap-gene-0.145	Choline dehydrogenase mitochondrial	Cyclase atC	GMC oxidoreductase	Glucose-methanol-choline oxidoreductase
maker-scaffold10x_1084_pilon-snap-gene-0.146	Protein YIPF, partial	Protein YIP5	Yip1 domain	Protein Yip5/YIPF1/YIPF2
maker-scaffold10x_1084_pilon-snap-gene-0.147	Cytochrome c heme lyase	Cytochrome c-type heme lyase	Cytochrome c/c1 heme lyase	Cytochrome c/c1 haem-lyase
maker-scaffold10x_1084_pilon-snap-gene-0.148	NADH dehydrogenase ubiquinone iron sulfur	NADH dehydrogenase [ubiquinone] iron-sulfur protein 3, mitochondrial	Respiratory-chain NADH dehydrogenase, 30 Kd subunit	NADH:ubiquinone oxidoreductase, 30kDa subunit superfamily
maker-scaffold10x_1084_pilon-snap-gene-0.149	Tubulin/FtsZ family, GTPase domain protein, partial	Tubulin gamma chain	Tubulin/FtsZ family, GTPase domain	Tubulin
maker-scaffold10x_1084_pilon-snap-gene-0.150	Thioredoxin domain-containing protein 9	Thioredoxin domain-containing protein PLP3A	Thioredoxin	Thioredoxin-like superfamily
maker-scaffold10x_1084_pilon-snap-gene-0.152	hypothetical protein D915_002823	No hit	Tetraspanin family	Tetraspanin/Peripherin
maker-scaffold10x_1086_pilon-augustus-gene-0.53	Zinc finger SWIM domain-containing protein	Zinc finger SWIM domain-containing protein 4	No hit	No hit
maker-scaffold10x_1086_pilon-augustus-gene-0.59	O-acyltransferase	Probable sterol O-acyltransferase 2	MBOAT, membrane-bound O-acyltransferase family	Diacylglycerol O-acyltransferase 1
maker-scaffold10x_1086_pilon-pred_gff_StringTie-gene-0.30	Glycine receptor subunit beta	Glycine receptor subunit alpha-1	Neurotransmitter-gated ion-channel ligand binding domain	Neurotransmitter-gated ion-channel
maker-scaffold10x_1086_pilon-snap-gene-0.100	putative Guanosine-diphosphatase	Ectonucleoside triphosphate diphosphohydrolase 4	GDA1/CD39 (nucleoside phosphatase) family	Nucleoside phosphatase GDA1/CD39
maker-scaffold10x_1086_pilon-snap-gene-0.87	Protein timeless	Protein timeless homolog	Timeless protein	Timeless protein
maker-scaffold10x_1086_pilon-snap-gene-0.89	ankyrin repeat domain-containing SOWAHB-like isoform X4	No hit	Ankyrin repeats (3 copies)	Ankyrin repeat-containing domain superfamily
maker-scaffold10x_1086_pilon-snap-gene-0.90	Androglobin	No hit	IQ calmodulin-binding motif	IQ motif, EF-hand binding site
maker-scaffold10x_1086_pilon-snap-gene-0.92	Outer dense fiber of sperm tails protein 3	Outer dense fiber protein 3	Sperm-tail PG-rich repeat	Sperm-tail PG-rich repeat
maker-scaffold10x_1086_pilon-snap-gene-0.93	Nucleolar GTP-binding protein 1	Nucleolar GTP-binding protein 1	NOG1 N-terminal helical domain	Nucleolar GTP-binding protein 1
maker-scaffold10x_1086_pilon-snap-gene-0.95	DNA-directed RNA polymerase II subunit RPB2	DNA-directed RNA polymerase II subunit 2	RNA polymerase Rpb2, domain 6	DNA-directed RNA polymerase, subunit 2
maker-scaffold10x_1086_pilon-snap-gene-0.97	Cullin 5	Cullin-1	Cullin family	Cullin, N-terminal
maker-scaffold10x_1086_pilon-snap-gene-0.98	Proteasomal ATPase-associated factor 1	Nuclear distribution protein PAC1	NOGCT (NUC087) domain	WD40-repeat-containing domain superfamily
maker-scaffold10x_1086_pilon-snap-gene-0.99	ATP synthase subunit delta mitochondrial	ATP synthase subunit delta, mitochondrial	ATP synthase, Delta/Epsilon chain, beta-sandwich domain	ATP synthase, F1 complex, delta/epsilon subunit
maker-scaffold10x_1087_pilon-augustus-gene-0.17	Protein kinase C kinase 2	Serine/threonine-protein kinase N	Protein kinase domain	Protein kinase-like domain superfamily
maker-scaffold10x_1087_pilon-snap-gene-0.63	Zinc finger C2H2	No hit	No hit	Zinc finger C2H2-type
maker-scaffold10x_1087_pilon-snap-gene-0.64	YY1-associated factor 2	RING1 and YY1-binding protein	Yaf2/RYBP C-terminal binding motif	RING1 and YY1-binding protein/YY1-associated factor 2
maker-scaffold10x_1087_pilon-snap-gene-0.66	Protein kinase C kinase 2	Serine/threonine-protein kinase N1	Protein kinase domain	Protein kinase-like domain superfamily
maker-scaffold10x_1087_pilon-snap-gene-0.67	1-acyl-sn-glycerol-3-phosphate acyltransferase	Putative 1-acyl-sn-glycerol-3-phosphate acyltransferase acl-2	Acyltransferase	Phospholipid/glycerol acyltransferase
maker-scaffold10x_1087_pilon-snap-gene-0.68	Delta(3 5)-Delta(2 4)-dienoyl-CoA isomerase mitochondrial	No hit	No hit	No hit
maker-scaffold10x_1087_pilon-snap-gene-0.69	Coiled-coil domain-containing protein	Coiled-coil domain-containing protein 103	Dynein attachment factor N-terminus	Coiled-coil domain-containing protein 103
maker-scaffold10x_1087_pilon-snap-gene-0.70	Synergin gamma	No hit	No hit	Synergin gamma
maker-scaffold10x_1087_pilon-snap-gene-0.71	DNA helicase	DNA replication licensing factor MCM2	MCM P-loop domain	DNA replication licensing factor Mcm2
maker-scaffold10x_1087_pilon-snap-gene-0.74	putative transient receptor potential cation channel	Transient receptor potential cation channel subfamily M member-like 2	SLOG in TRPM	Ankyrin repeat-containing domain superfamily
maker-scaffold10x_1087_pilon-snap-gene-0.75	Adaptor protein pacsin	Antigen EG13	Variant SH3 domain	AH/BAR domain superfamily
maker-scaffold10x_1087_pilon-snap-gene-0.76	Delta(3 5)-Delta(2 4)-dienoyl-CoA isomerase mitochondrial	Delta(3,5)-Delta(2,4)-dienoyl-CoA isomerase, peroxisomal	Enoyl-CoA hydratase/isomerase	ClpP/crotonase-like domain superfamily
maker-scaffold10x_1089_pilon-augustus-gene-0.0	Nucleic acid-binding OB-fold domain-containing protein	No hit	CST, Suppressor of cdc thirteen homolog, complex subunit STN1	No hit
maker-scaffold10x_1089_pilon-augustus-gene-0.10	Ceramide kinase, partial	Ceramide kinase	Diacylglycerol kinase catalytic domain	NAD kinase/diacylglycerol kinase-like domain superfamily
maker-scaffold10x_1089_pilon-augustus-gene-0.11	Dihydrolipoyllysine-residue succinyltransferase component of 2-oxoglutarate dehydrogenase	Dihydrolipoyllysine-residue succinyltransferase component of 2-oxoglutarate dehydrogenase complex, mitochondrial	2-oxoacid dehydrogenases acyltransferase (catalytic domain)	Dihydrolipoamide succinyltransferase
maker-scaffold10x_1089_pilon-augustus-gene-0.2	amoebapore-like protein	No hit	Saposin-like type B, region 1	Saposin-like
maker-scaffold10x_1089_pilon-augustus-gene-0.3	hypothetical protein D915_007403	No hit	No hit	No hit
maker-scaffold10x_1089_pilon-augustus-gene-0.8	secreted saposin-like protein SAP-3	No hit	No hit	No hit
maker-scaffold10x_1089_pilon-augustus-gene-0.9	amoebapore homolog	No hit	No hit	No hit
maker-scaffold10x_1089_pilon-snap-gene-0.63	No hit	No hit	No hit	No hit
maker-scaffold10x_1089_pilon-snap-gene-0.64	acyl-CoA:glycerol-3-phosphate acyltransferase	No hit	No hit	No hit
maker-scaffold10x_1089_pilon-snap-gene-0.66	DNA replication licensing factor MCM3	DNA replication licensing factor MCM3	MCM P-loop domain	Mini-chromosome maintenance protein
maker-scaffold10x_1089_pilon-snap-gene-0.67	hypothetical protein D915_004861	No hit	Drought induced 19 protein (Di19), zinc-binding	Protein of unknown function DUF3504
maker-scaffold10x_1089_pilon-snap-gene-0.68	hypothetical protein D915_007028	No hit	No hit	No hit
maker-scaffold10x_109_pilon-augustus-gene-0.10	Wntless Wnt ligand secretion mediator	Protein wntless homolog	Wnt-binding factor required for Wnt secretion	Protein wntless
maker-scaffold10x_109_pilon-augustus-gene-0.8	Cilia- and flagella-associated protein 57	Cilia- and flagella-associated protein 57	WD domain, G-beta repeat	WD40/YVTN repeat-like-containing domain superfamily
maker-scaffold10x_109_pilon-snap-gene-0.1	Formin protein 1	Formin-like protein 1	Diaphanous FH3 Domain	Armadillo-type fold
maker-scaffold10x_109_pilon-snap-gene-0.3	RAB18 member Ras oncogene family	Ras-related protein Rab-18	Ras family	P-loop containing nucleoside triphosphate hydrolase
maker-scaffold10x_109_pilon-snap-gene-0.4	Homeobox protein aristaless 4	ALX homeobox protein 1	Homeodomain	Homeobox domain
maker-scaffold10x_1092_pilon-augustus-gene-0.11	Synaptogyrin	No hit	No hit	No hit
maker-scaffold10x_1092_pilon-augustus-gene-0.9	Endonuclease/exonuclease/phosphatase family domain-containing protein 1	No hit	MULE transposase domain	Endonuclease/exonuclease/phosphatase superfamily
maker-scaffold10x_1092_pilon-snap-gene-0.1	SJCHGC04593 protein	No hit	No hit	No hit
maker-scaffold10x_1092_pilon-snap-gene-0.2	Endonuclease/exonuclease/phosphatase family domain-containing protein 1	No hit	No hit	No hit
maker-scaffold10x_1092_pilon-snap-gene-0.3	Forkhead box protein L1	Fork head domain-containing protein crocodile	Forkhead domain	Forkhead box protein S1
maker-scaffold10x_1092_pilon-snap-gene-0.4	Dynein beta chain ciliary	Dynein heavy chain 10, axonemal	Microtubule-binding stalk of dynein motor	Dynein heavy chain, coiled coil stalk
maker-scaffold10x_1093_pilon-augustus-gene-0.3	Endophilin-B1	No hit	No hit	No hit
maker-scaffold10x_1096_pilon-snap-gene-0.57	CHY zinc finger protein	No hit	Zinc finger C-x8-C-x5-C-x3-H type (and similar)	E3 ligase, CCCH-type zinc finger
maker-scaffold10x_1096_pilon-snap-gene-0.58	hypothetical protein D915_006111	No hit	No hit	No hit
maker-scaffold10x_1096_pilon-snap-gene-0.59	round spermatid basic protein 1-like protein	Lysine-specific demethylase 9	No hit	RSBN1/Dpy-21
maker-scaffold10x_1096_pilon-snap-gene-0.60	hypothetical protein D915_001972	No hit	No hit	No hit
maker-scaffold10x_1096_pilon-snap-gene-0.61	Cysteine protease	Cysteine protease ATG4B	Peptidase family C54	Peptidase C54
maker-scaffold10x_1096_pilon-snap-gene-0.62	F-box/LRR-repeat protein 7	Putative F-box/LRR-repeat protein 21	F-box-like	F-box only protein 33
maker-scaffold10x_1096_pilon-snap-gene-0.63	Sulfhydryl oxidase	No hit	Flavin adenine dinucleotide (FAD)-dependent sulfhydryl oxidase	Sulfhydryl oxidase
maker-scaffold10x_1096_pilon-snap-gene-0.64	Dual specificity mitogen-activated protein kinase kinase 7	Dual specificity mitogen-activated protein kinase kinase hemipterous	Protein kinase domain	Protein kinase-like domain superfamily
maker-scaffold10x_1096_pilon-snap-gene-0.65	Cellular tumor antigen p53	No hit	P53 DNA-binding domain	p53/RUNT-type transcription factor, DNA-binding domain superfamily
maker-scaffold10x_1096_pilon-snap-gene-0.66	Tensin	No hit	Phosphotyrosine interaction domain (PTB/PID)	PH-like domain superfamily
maker-scaffold10x_1096_pilon-snap-gene-0.67	50S ribosomal protein L20	No hit	Ribosomal protein L20	Ribosomal protein L20
maker-scaffold10x_1096_pilon-snap-gene-0.68	exportin-1	Exportin-1	CRM1 C terminal	Armadillo-like helical
maker-scaffold10x_11_pilon-pred_gff_StringTie-gene-0.1	LINE-1 retrotransposable element ORF2 protein	Protein-S-isoprenylcysteine O-methyltransferase	Isoprenylcysteine carboxyl methyltransferase (ICMT) family	Isoprenylcysteine carboxyl methyltransferase
maker-scaffold10x_11_pilon-snap-gene-0.17	PPIase	Peptidyl-prolyl cis-trans isomerase CYP18-1	Cyclophilin type peptidyl-prolyl cis-trans isomerase/CLD	Cyclophilin-like domain superfamily
maker-scaffold10x_11_pilon-snap-gene-0.18	GPN-loop GTPase	GPN-loop GTPase 2	Conserved hypothetical ATP binding protein	GPN-loop GTPase
maker-scaffold10x_11_pilon-snap-gene-0.19	Stabilizer of axonemal microtubules 2	Stabilizer of axonemal microtubules 1	No hit	Stabilizer of axonemal microtubules 1/2
maker-scaffold10x_11_pilon-snap-gene-0.20	Ras association domain-containing protein 8	Ras association domain-containing protein 7	Ras association (RalGDS/AF-6) domain	N-terminal RASSF family
maker-scaffold10x_11_pilon-snap-gene-0.22	Receptor protein serine/threonine kinase	Activin receptor type-2A	cwf18 pre-mRNA splicing factor	Ser/Thr protein kinase, TGFB receptor
maker-scaffold10x_1102_pilon-snap-gene-0.28	Spectrin beta chain brain 1	Spectrin beta chain, non-erythrocytic 1	Spectrin repeat	Spectrin/alpha-actinin
maker-scaffold10x_1102_pilon-snap-gene-0.29	spectrin beta, partial	Alpha-actinin-4	Calponin homology (CH) domain	CH domain superfamily
maker-scaffold10x_1102_pilon-snap-gene-0.30	Spectrin beta chain, partial	No hit	Spectrin repeat	Spectrin/alpha-actinin
maker-scaffold10x_1102_pilon-snap-gene-0.31	Spectrin beta chain brain 1	No hit	C protein from hendra and measles viruses	No hit
maker-scaffold10x_1102_pilon-snap-gene-0.32	Spectrin beta chain, partial	No hit	Spectrin repeat	Spectrin repeat
maker-scaffold10x_1102_pilon-snap-gene-0.33	Plectin	Alpha-actinin-1	Calponin homology (CH) domain	CH domain superfamily
maker-scaffold10x_1102_pilon-snap-gene-0.34	Spectrin beta chain brain 1	No hit	Spectrin repeat	Spectrin/alpha-actinin
maker-scaffold10x_1104_pilon-augustus-gene-0.0	Digestive organ expansion factor	Digestive organ expansion factor homolog	Utp25, U3 small nucleolar RNA-associated SSU processome protein 25	Digestive organ expansion factor, predicted
maker-scaffold10x_1104_pilon-augustus-gene-0.6	Cation efflux protein: zinc transporter	Cobalt uptake protein COT1	Cation efflux family	Cation efflux protein
maker-scaffold10x_1104_pilon-snap-gene-0.59	hypothetical protein D915_009891	No hit	UPF0767 family	No hit
maker-scaffold10x_1104_pilon-snap-gene-0.61	RUN domain-containing protein	RUN domain-containing protein 1	RUN domain	RUN domain
maker-scaffold10x_1104_pilon-snap-gene-0.62	Nuclear pore complex protein Nup85	No hit	Nup85 Nucleoporin	Nucleoporin Nup85-like
maker-scaffold10x_1104_pilon-snap-gene-0.63	hypothetical protein D915_000908	No hit	No hit	No hit
maker-scaffold10x_1106_pilon-augustus-gene-0.30	hypothetical protein D915_007231	No hit	No hit	No hit
maker-scaffold10x_1106_pilon-snap-gene-0.0	Tetratricopeptide repeat protein	No hit	Tetratricopeptide repeat	Tetratricopeptide-like helical domain superfamily
maker-scaffold10x_1106_pilon-snap-gene-0.1	Small subunit ribosomal protein S11e	40S ribosomal protein S11	Ribosomal protein S17	Ribosomal protein S17/S11
maker-scaffold10x_1106_pilon-snap-gene-0.2	Alpha-(1 6)-fucosyltransferase	Alpha-(1,6)-fucosyltransferase	No hit	No hit
maker-scaffold10x_1106_pilon-snap-gene-0.3	hypothetical protein FGIG_03930, partial	L-asparaginase	Sulphur oxidation protein SoxZ	L-asparaginase, N-terminal domain superfamily
maker-scaffold10x_1106_pilon-snap-gene-0.4	Chromobox protein 1 (Heterochromatin protein 1 beta)	Chromobox protein homolog 1	Chromo shadow domain	Chromo shadow domain
maker-scaffold10x_1106_pilon-snap-gene-0.5	Guanine nucleotide binding protein alpha O	Guanine nucleotide-binding protein G(i) subunit alpha	G-protein alpha subunit	Guanine nucleotide binding protein (G-protein), alpha subunit
maker-scaffold10x_1106_pilon-snap-gene-0.6	cassette chromosome recombinase b	No hit	Vacuolar sorting 38 and autophagy-related subunit 14	No hit
maker-scaffold10x_1106_pilon-snap-gene-0.7	Alpha-(1 6)-fucosyltransferase	Alpha-(1,6)-fucosyltransferase	GDP-fucose protein O-fucosyltransferase	Protein pitchfork
maker-scaffold10x_1106_pilon-snap-gene-0.8	hypothetical protein FGIG_01320	No hit	No hit	No hit
maker-scaffold10x_1107_pilon-snap-gene-0.5	DnaJ subfamily C member 7	DnaJ homolog subfamily C member 3	Tetratricopeptide repeat	Tetratricopeptide-like helical domain superfamily
maker-scaffold10x_111_pilon-augustus-gene-0.15	Neurexin-1	No hit	Laminin G domain	Concanavalin A-like lectin/glucanase domain superfamily
maker-scaffold10x_111_pilon-augustus-gene-0.2	Diuretic hormone receptor	Calcitonin receptor	Hormone receptor domain	GPCR family 2, extracellular hormone receptor domain superfamily
maker-scaffold10x_111_pilon-augustus-gene-0.4	putative selenoprotein T	No hit	No hit	No hit
maker-scaffold10x_111_pilon-augustus-gene-0.6	Neuronal acetylcholine receptor subunit alpha-7	Acetylcholine receptor subunit alpha-type acr-16	Neurotransmitter-gated ion-channel ligand binding domain	Neurotransmitter-gated ion-channel
maker-scaffold10x_111_pilon-augustus-gene-0.7	Cell adhesion molecule	Cell adhesion molecule-related/down-regulated by oncogenes	Fibronectin type III domain	Fibronectin type III superfamily
maker-scaffold10x_111_pilon-snap-gene-0.70	protein C7orf25 protein	No hit	No hit	Domain of unknown function DUF1308
maker-scaffold10x_111_pilon-snap-gene-0.71	Nicotinic acetylcholine receptor alpha subunit	Acetylcholine receptor subunit alpha-type acr-16	Neurotransmitter-gated ion-channel ligand binding domain	Neurotransmitter-gated ion-channel
maker-scaffold10x_111_pilon-snap-gene-0.73	nucleolar and spindle-associated 1 isoform 2	No hit	Interleukin 11	No hit
maker-scaffold10x_111_pilon-snap-gene-0.74	hypothetical protein D915_004153	No hit	Serpentine type 7TM GPCR chemoreceptor Srt	No hit
maker-scaffold10x_111_pilon-snap-gene-0.76	SH3 domain-binding glutamic acid-rich protein	No hit	SH3-binding, glutamic acid-rich protein	SH3-binding, glutamic acid-rich protein
maker-scaffold10x_111_pilon-snap-gene-0.77	hypothetical protein FBUS_02995	No hit	7 transmembrane receptor (rhodopsin family)	G protein-coupled receptor, rhodopsin-like
maker-scaffold10x_111_pilon-snap-gene-0.80	EF-hand domain-containing family member B	EF-hand domain-containing family member B	No hit	EF-hand domain-containing protein EFHC1/EFHC2/EFHB
maker-scaffold10x_111_pilon-snap-gene-0.81	hypothetical protein D915_004151	No hit	No hit	No hit
maker-scaffold10x_111_pilon-snap-gene-0.82	Centrosomal protein of 78 kDa isoform 1	Centrosomal protein of 78 kDa	Leucine Rich repeat	Leucine-rich repeat domain superfamily
maker-scaffold10x_111_pilon-snap-gene-0.83	Transient receptor potential cation channel subfamily A member 1	Transient receptor potential channel pyrexia	Ankyrin repeats (3 copies)	Ankyrin repeat-containing domain superfamily
maker-scaffold10x_111_pilon-snap-gene-0.84	Serine hydroxymethyltransferase	Serine hydroxymethyltransferase, cytosolic	Serine hydroxymethyltransferase	Serine hydroxymethyltransferase
maker-scaffold10x_111_pilon-snap-gene-0.85	G-protein coupled receptor	No hit	7 transmembrane receptor (rhodopsin family)	G protein-coupled receptor, rhodopsin-like
maker-scaffold10x_111_pilon-snap-gene-0.86	Voltage-dependent anion-selective channel protein 2	No hit	Eukaryotic porin	Porin domain superfamily
maker-scaffold10x_111_pilon-snap-gene-0.88	RILP protein	RILP-like protein 1	JNK_SAPK-associated protein-1	JNK/Rab-associated protein-1, N-terminal
maker-scaffold10x_1111_pilon-snap-gene-0.8	U3 small nucleolar ribonucleoprotein IMP3	U3 small nucleolar ribonucleoprotein protein IMP3	S4 domain	Ribosomal protein S4/S9
maker-scaffold10x_1111_pilon-snap-gene-0.9	Transcriptional regulator BolA	No hit	No hit	No hit
maker-scaffold10x_1112_pilon-augustus-gene-0.4	CLAP1	CLIP-associating protein 1-A	CLASP N terminal	Armadillo-like helical
maker-scaffold10x_1112_pilon-augustus-gene-0.5	Retinaldehyde binding protein	No hit	CRAL/TRIO domain	CRAL-TRIO lipid binding domain superfamily
maker-scaffold10x_1115_pilon-augustus-gene-0.69	Guanylate kinase	Guanylate kinase 1	Guanylate kinase	Guanylate kinase/L-type calcium channel beta subunit
maker-scaffold10x_1115_pilon-augustus-gene-0.70	Fanconi-associated nuclease 1	Fanconi-associated nuclease 1 homolog	VRR-NUC domain	Fanconi-associated nuclease 1-like
maker-scaffold10x_1115_pilon-augustus-gene-0.74	Acetyl-CoA acetyltransferase	Acetyl-CoA acetyltransferase	Thiolase, N-terminal domain	Thiolase
maker-scaffold10x_1115_pilon-snap-gene-0.10	Secreted frizzled protein 1	Secreted frizzled-related protein 1	Fz domain	Frizzled/secreted frizzled-related protein
maker-scaffold10x_1115_pilon-snap-gene-0.11	GAS2 protein 1	GAS2-like protein 2A	Growth-Arrest-Specific Protein 2 Domain	GAR domain
maker-scaffold10x_1115_pilon-snap-gene-0.14	U3 small nucleolar ribonucleoprotein MPP10	U3 small nucleolar ribonucleoprotein protein MPP10	Mpp10 protein	U3 small nucleolar ribonucleoprotein complex, subunit Mpp10
maker-scaffold10x_1115_pilon-snap-gene-0.15	DNA topoisomerase I	DNA topoisomerase 1	Eukaryotic DNA topoisomerase I, catalytic core	DNA topoisomerase I, eukaryotic-type
maker-scaffold10x_1115_pilon-snap-gene-0.16	Poly(rC)-binding protein 2	Poly(rC)-binding protein 1	KH domain	K Homology domain, type 1 superfamily
maker-scaffold10x_1115_pilon-snap-gene-0.17	fused	Serine/threonine-protein kinase fused	Protein kinase domain	Protein kinase domain
maker-scaffold10x_1115_pilon-snap-gene-0.18	unnamed protein product	No hit	No hit	No hit
maker-scaffold10x_1115_pilon-snap-gene-0.19	Eukaryotic translation initiation factor 3 subunit J	No hit	Translation initiation factor eIF3 subunit	Eukaryotic translation initiation factor 3 subunit J
maker-scaffold10x_1115_pilon-snap-gene-0.20	Caspase-3	Caspase-3	Caspase domain	Peptidase C14A, caspase catalytic domain
maker-scaffold10x_1115_pilon-snap-gene-0.4	Interferon inducible double stranded	No hit	Double-stranded RNA binding motif	Double-stranded RNA-binding domain
maker-scaffold10x_1115_pilon-snap-gene-0.5	putative cytosolic iron-sulfur protein assembly protein 1	Probable cytosolic Fe-S cluster assembly factor SJAG_02895	WD domain, G-beta repeat	WD40/YVTN repeat-like-containing domain superfamily
maker-scaffold10x_1115_pilon-snap-gene-0.6	hypothetical protein D915_001379	No hit	No hit	Protein of unknown function DUF3827
maker-scaffold10x_1115_pilon-snap-gene-0.9	Neurobeachin protein 2	BEACH domain-containing protein C2	Beige/BEACH domain	BEACH domain
maker-scaffold10x_1119_pilon-augustus-gene-0.18	Ubiquitin-conjugating enzyme E2 J1	Ubiquitin-conjugating enzyme E2 J1	No hit	Ubiquitin-conjugating enzyme/RWD-like
maker-scaffold10x_1119_pilon-snap-gene-0.35	DEAD-box ATP-dependent RNA helicase 13	ATP-dependent RNA helicase ddx24	DEAD/DEAH box helicase	P-loop containing nucleoside triphosphate hydrolase
maker-scaffold10x_1119_pilon-snap-gene-0.37	PH-interacting protein	No hit	WD domain, G-beta repeat	WD40-repeat-containing domain superfamily
maker-scaffold10x_1119_pilon-snap-gene-0.38	Vacuolar protein sorting-associated protein 35	Vacuolar protein sorting-associated protein 35A	Vacuolar protein sorting-associated protein 35	Vacuolar protein sorting-associated protein 35
maker-scaffold10x_1119_pilon-snap-gene-0.39	Bromodomain and WD repeat-containing protein 3, partial	Bromodomain and WD repeat-containing protein 1	Bromodomain	Bromodomain-like superfamily
maker-scaffold10x_1119_pilon-snap-gene-0.40	PH-interacting protein	Ribosome biogenesis protein BOP1 homolog	WD domain, G-beta repeat	WD40-repeat-containing domain superfamily
maker-scaffold10x_1124_pilon-augustus-gene-0.32	uncharacterized protein DEA37_0005311	No hit	No hit	No hit
maker-scaffold10x_1124_pilon-snap-gene-0.45	hypothetical protein FGIG_00704	No hit	No hit	No hit
maker-scaffold10x_1124_pilon-snap-gene-0.46	Zinc finger protein	No hit	C2H2-type zinc finger	Zinc finger C2H2 superfamily
maker-scaffold10x_1124_pilon-snap-gene-0.47	Xenotropic and polytropic retrovirus receptor 1	Xenotropic and polytropic retrovirus receptor 1 homolog	EXS family	EXS, C-terminal
maker-scaffold10x_1124_pilon-snap-gene-0.48	hypothetical protein D915_001487	No hit	No hit	No hit
maker-scaffold10x_1124_pilon-snap-gene-0.49	kelch-like protein 2	No hit	PrmC N-terminal domain	Peptidase M13
maker-scaffold10x_1125_pilon-augustus-gene-0.100	E3 ubiquitin-protein ligase MYLIP-A	E3 ubiquitin-protein ligase MYLIP-B	Zinc finger, C3HC4 type (RING finger)	MYLIP, FERM domain C-lobe
maker-scaffold10x_1125_pilon-augustus-gene-0.88	Peptidyl-prolyl cis-trans isomerase SDCCAG10	Peptidyl-prolyl cis-trans isomerase CYP57	Cyclophilin type peptidyl-prolyl cis-trans isomerase/CLD	Cyclophilin-like domain superfamily
maker-scaffold10x_1125_pilon-augustus-gene-0.95	Ferritin	Ferritin, chloroplastic	Ferritin-like domain	Ferritin-like
maker-scaffold10x_1125_pilon-snap-gene-0.110	Ran-binding protein 3	No hit	RanBP1 domain	PH-like domain superfamily
maker-scaffold10x_1125_pilon-snap-gene-0.111	Molybdopterin synthase catalytic subunit	Molybdopterin synthase catalytic subunit	MoaE protein	Molybdopterin biosynthesis MoaE
maker-scaffold10x_1125_pilon-snap-gene-0.113	sox transcription factor	Protein SOX-15	HMG (high mobility group) box	High mobility group box domain superfamily
maker-scaffold10x_1125_pilon-snap-gene-0.115	116 kDa U5 small nuclear ribonucleoprotein component	110 kDa U5 small nuclear ribonucleoprotein component CLO	Elongation factor Tu GTP binding domain	P-loop containing nucleoside triphosphate hydrolase
maker-scaffold10x_1125_pilon-snap-gene-0.116	hypothetical protein D915_004765	No hit	Galactose binding lectin domain	D-galactoside/L-rhamnose binding SUEL lectin domain
maker-scaffold10x_1125_pilon-snap-gene-0.117	Chromodomain Y protein	Testis-specific chromodomain protein Y 1	Enoyl-CoA hydratase/isomerase	ClpP/crotonase-like domain superfamily
maker-scaffold10x_1125_pilon-snap-gene-0.118	Porphobilinogen deaminase	Porphobilinogen deaminase	Porphobilinogen deaminase, dipyromethane cofactor binding domain	Porphobilinogen deaminase
maker-scaffold10x_1125_pilon-snap-gene-0.119	Glycosyltransferase 25 family member	Glycosyltransferase 25 family member	Glycosyltransferase family 25 (LPS biosynthesis protein)	Glycosyl transferase, family 25
maker-scaffold10x_1125_pilon-snap-gene-0.120	Lipopolysaccharide induced TNF alpha factor	No hit	LITAF-like zinc ribbon domain	LITAF domain containing protein
maker-scaffold10x_1125_pilon-snap-gene-0.121	Uroporphyrinogen decarboxylase	Uroporphyrinogen decarboxylase	Uroporphyrinogen decarboxylase (URO-D)	Uroporphyrinogen decarboxylase HemE
maker-scaffold10x_1125_pilon-snap-gene-0.122	Serine/threonine-protein phosphatase 6 regulatory subunit 2	Serine/threonine-protein phosphatase 6 regulatory subunit 2	SIT4 phosphatase-associated protein	SIT4 phosphatase-associated protein family
maker-scaffold10x_1125_pilon-snap-gene-0.123	116 kDa U5 small nuclear ribonucleoprotein component, partial	No hit	Reverse transcriptase (RNA-dependent DNA polymerase)	Reverse transcriptase domain
maker-scaffold10x_1125_pilon-snap-gene-0.124	Axonemal outer arm dynein intermediate chain 1	Dynein intermediate chain 2, axonemal	WD domain, G-beta repeat	WD40-repeat-containing domain superfamily
maker-scaffold10x_113_pilon-augustus-gene-0.24	Acyl-coenzyme A oxidase	Putative acyl-coenzyme A oxidase 3.2, peroxisomal	Acyl-CoA dehydrogenase, middle domain	Acyl-CoA dehydrogenase/oxidase, N-terminal and middle domain superfamily
maker-scaffold10x_113_pilon-augustus-gene-0.27	Maternal protein pumilio	mRNA-binding protein puf3	Pumilio-family RNA binding repeat	Pumilio, RNA binding domain
maker-scaffold10x_113_pilon-augustus-gene-0.43	Transmembrane protein 63B	Calcium permeable stress-gated cation channel 1	Calcium-dependent channel, 7TM region, putative phosphate	Calcium-dependent channel, 7TM region, putative phosphate
maker-scaffold10x_113_pilon-augustus-gene-0.45	Serpin B	Leukocyte elastase inhibitor	Serpin (serine protease inhibitor)	Serpin superfamily, domain 1
maker-scaffold10x_113_pilon-pred_gff_StringTie-gene-0.102	FAS-associated factor 2-B	Alpha-1-antiproteinase S	Reverse transcriptase (RNA-dependent DNA polymerase)	Retropepsin Saci-like domain
maker-scaffold10x_113_pilon-pred_gff_StringTie-gene-0.150	Ubiquitin-conjugating enzyme	Ubiquitin-conjugating enzyme E2 1	Ubiquitin-conjugating enzyme	Ubiquitin-conjugating enzyme/RWD-like
maker-scaffold10x_113_pilon-snap-gene-0.183	Ubiquitin carboxyl terminal hydrolase 47	Ubiquitin carboxyl-terminal hydrolase 12	Ubiquitin carboxyl-terminal hydrolase	Papain-like cysteine peptidase superfamily
maker-scaffold10x_113_pilon-snap-gene-0.184	putative ubiquitin-protein ligase BRE1	Basal body-orientation factor 1	No hit	Basal body-orientation factor 1
maker-scaffold10x_113_pilon-snap-gene-0.188	Integrator complex subunit 7	Integrator complex subunit 7	No hit	Integrator complex subunit 7
maker-scaffold10x_113_pilon-snap-gene-0.189	hypothetical protein D915_007624	No hit	No hit	Dbl homology (DH) domain superfamily
maker-scaffold10x_113_pilon-snap-gene-0.190	n1221-like protein	Striatin-interacting protein 1	N1221-like protein	Far11/STRP
maker-scaffold10x_113_pilon-snap-gene-0.191	Patched domain-containing protein 3	Disks large homolog 2	PDZ domain	PDZ superfamily
maker-scaffold10x_113_pilon-snap-gene-0.192	NEK5	Serine/threonine-protein kinase Nek1	Protein kinase domain	Protein kinase-like domain superfamily
maker-scaffold10x_113_pilon-snap-gene-0.193	Protein unc-119 like protein A	Protein unc-119 homolog A	GMP-PDE, delta subunit	GMP phosphodiesterase, delta subunit superfamily
maker-scaffold10x_113_pilon-snap-gene-0.194	Gastrula zinc finger protein xFG20 1	No hit	Zinc-fingers and homeoboxes C2H2 finger domain	Zinc finger C2H2 superfamily
maker-scaffold10x_113_pilon-snap-gene-0.195	Branched-chain-amino-acid aminotransferase	Branched-chain-amino-acid aminotransferase, mitochondrial	Amino-transferase class IV	Branched-chain aminotransferase
maker-scaffold10x_113_pilon-snap-gene-0.196	Acyl-coenzyme A oxidase	Acyl-coenzyme A oxidase-like protein	Acyl-CoA oxidase	Acyl-CoA dehydrogenase-like, C-terminal
maker-scaffold10x_113_pilon-snap-gene-0.197	Mitochondrial ribosomal protein S24	No hit	Mitochondrial ribosome subunit S24	28S ribosomal protein S24, mitochondrial
maker-scaffold10x_113_pilon-snap-gene-0.198	hypothetical protein D915_006265	No hit	EF-hand domain pair	EF-hand domain pair
maker-scaffold10x_113_pilon-snap-gene-0.199	hypothetical protein D915_006267	No hit	No hit	No hit
maker-scaffold10x_113_pilon-snap-gene-0.200	cAMP-dependent protein kinase type II-alpha regulatory subunit	cAMP-dependent protein kinase type II-alpha regulatory subunit	Cyclic nucleotide-binding domain	cAMP-dependent protein kinase regulatory subunit
maker-scaffold10x_113_pilon-snap-gene-0.203	Maternal protein pumilio	Maternal protein pumilio	Pumilio-family RNA binding repeat	Armadillo-like helical
maker-scaffold10x_113_pilon-snap-gene-0.204	Mitochondrial carnitine/acylcarnitine carrier protein	Congested-like trachea protein	Mitochondrial carrier protein	Mitochondrial carrier domain superfamily
maker-scaffold10x_113_pilon-snap-gene-0.205	Striatin-interacting protein 2	No hit	No hit	No hit
maker-scaffold10x_113_pilon-snap-gene-0.206	Patched domain-containing protein 3	No hit	No hit	No hit
maker-scaffold10x_113_pilon-snap-gene-0.207	Lipoyltransferase 1 mitochondrial	Lipoyltransferase 1, mitochondrial	Biotin/lipoate A/B protein ligase family	Lipoyltransferase/lipoate-protein ligase
maker-scaffold10x_113_pilon-snap-gene-0.210	Chaperonin-containing T-complex protein 1 eta subunit	T-complex protein 1 subunit eta	TCP-1/cpn60 chaperonin family	T-complex protein 1, eta subunit
maker-scaffold10x_113_pilon-snap-gene-0.211	Nanos 1	No hit	Nanos RNA binding domain	Nanos/Xcat2
maker-scaffold10x_113_pilon-snap-gene-0.212	Protein phosphatase methylesterase 1	Complex I intermediate-associated protein 30, mitochondrial	Complex I intermediate-associated protein 30 (CIA30)	Protein phosphatase methylesterase, eukaryotic
maker-scaffold10x_113_pilon-snap-gene-0.213	Sodium/potassium/calcium exchanger 6 mitochondrial	Cation/calcium exchanger 3	Sodium/calcium exchanger protein	Sodium/calcium exchanger membrane region
maker-scaffold10x_1131_pilon-snap-gene-0.0	hypothetical protein FGIG_11636	No hit	No hit	No hit
maker-scaffold10x_1137_pilon-augustus-gene-0.70	Leishmanolysin	No hit	No hit	No hit
maker-scaffold10x_1137_pilon-augustus-gene-0.75	Nucleolysin TIAR	Peptidyl-prolyl cis-trans isomerase E	RNA recognition motif. (a.k.a. RRM, RBD, or RNP domain)	RNA-binding domain superfamily
maker-scaffold10x_1137_pilon-pred_gff_StringTie-gene-0.44	Bcl-2 protein 1	No hit	Apoptosis regulator proteins, Bcl-2 family	Blc2-like superfamily
maker-scaffold10x_1137_pilon-snap-gene-0.100	Origin recognition complex subunit 2	Origin of replication complex subunit 2	Origin recognition complex subunit 2	Origin recognition complex, subunit 2
maker-scaffold10x_1137_pilon-snap-gene-0.101	Double C2 domain-containing protein beta	Protein kinase C alpha type	C2 domain	Rabphilin-1
maker-scaffold10x_1137_pilon-snap-gene-0.102	Armadillo repeat protein deleted in velo-cardio-facial syndrome protein	Armadillo repeat protein deleted in velo-cardio-facial syndrome	Armadillo/beta-catenin-like repeat	Juxtamembrane domain-associated catenin
maker-scaffold10x_1137_pilon-snap-gene-0.103	Lysophosphatidic acid phosphatase type 6	No hit	Histidine phosphatase superfamily (branch 2)	Histidine phosphatase superfamily
maker-scaffold10x_1137_pilon-snap-gene-0.104	SJCHGC04855 protein	No hit	No hit	No hit
maker-scaffold10x_1137_pilon-snap-gene-0.105	Cat eye syndrome critical region protein 5	Haloacid dehalogenase-like hydrolase domain-containing 5	Haloacid dehalogenase-like hydrolase	Cat eye syndrome critical region protein 5
maker-scaffold10x_1137_pilon-snap-gene-0.106	hypothetical protein D915_004202	No hit	No hit	No hit
maker-scaffold10x_1137_pilon-snap-gene-0.107	Elongation of very long chain fatty acids protein 4	Elongation of very long chain fatty acids protein 2	GNS1/SUR4 family	ELO family
maker-scaffold10x_1137_pilon-snap-gene-0.108	Protein Tyrosine Phosphatase Receptor Type R	Tyrosine-protein phosphatase non-receptor type 5	Protein-tyrosine phosphatase	Protein-tyrosine phosphatase, KIM-containing
maker-scaffold10x_1137_pilon-snap-gene-0.89	Armadillo repeat-containing protein 6	Armadillo repeat-containing protein 6 homolog	No hit	Armadillo repeat-containing protein 6
maker-scaffold10x_1137_pilon-snap-gene-0.90	putative glucose transporter	Sugar transporter ERD6-like 15	Sugar (and other) transporter	MFS transporter superfamily
maker-scaffold10x_1137_pilon-snap-gene-0.91	5-hydroxytryptamine receptor	No hit	7 transmembrane receptor (rhodopsin family)	5-Hydroxytryptamine 2C receptor
maker-scaffold10x_1137_pilon-snap-gene-0.92	hypothetical protein D915_009183	No hit	No hit	No hit
maker-scaffold10x_1137_pilon-snap-gene-0.94	Methylcrotonoyl-CoA carboxylase subunit alpha mitochondrial, partial	Biotin carboxylase	Carbamoyl-phosphate synthase L chain, ATP binding domain	Carbamoyl-phosphate synthetase large subunit-like, ATP-binding domain
maker-scaffold10x_1137_pilon-snap-gene-0.95	cathepsin B	Cathepsin B	Papain family cysteine protease	Papain-like cysteine peptidase superfamily
maker-scaffold10x_1137_pilon-snap-gene-0.96	putative tho2 protein	THO complex subunit 2	Transcription factor/nuclear export subunit protein 2	THO complex subunit 2
maker-scaffold10x_1137_pilon-snap-gene-0.97	Protein LAP2	No hit	Leucine rich repeat	Leucine-rich repeat domain superfamily
maker-scaffold10x_1137_pilon-snap-gene-0.99	Extended synaptotagmin-2-B	Extended synaptotagmin-2-A	C2 domain	Extended synaptotagmin, C2A domain
maker-scaffold10x_1138_pilon-snap-gene-0.0	Transmembrane protein 11 mitochondrial	No hit	Mitochondrial morphogenesis regulator	Transmembrane protein 11
maker-scaffold10x_114_pilon-augustus-gene-0.74	Zinc finger C2H2	No hit	Reverse transcriptase (RNA-dependent DNA polymerase)	Zinc finger C2H2-type
maker-scaffold10x_114_pilon-augustus-gene-0.75	Post-GPI attachment to proteins factor 2	No hit	No hit	No hit
maker-scaffold10x_114_pilon-augustus-gene-0.82	NADPH-ferrihemoprotein reductase	NADPH--cytochrome P450 reductase	FAD binding domain	NADPH-cytochrome p450 reductase, FAD-binding, alpha-helical domain superfamily
maker-scaffold10x_114_pilon-augustus-gene-0.83	CWF19 protein 2	CWF19-like protein 2	Protein similar to CwfJ C-terminus 2	Cwf19-like protein
maker-scaffold10x_114_pilon-snap-gene-0.100	ATP-dependent RNA helicase DBP9	ATP-dependent RNA helicase dbp9	DEAD/DEAH box helicase	P-loop containing nucleoside triphosphate hydrolase
maker-scaffold10x_114_pilon-snap-gene-0.101	Calpain family cysteine protease	Calpain-1 catalytic subunit	Calpain family cysteine protease	Peptidase C2, calpain, catalytic domain
maker-scaffold10x_114_pilon-snap-gene-0.102	Erlin-2	Rho GTPase-activating protein 35	Ras family	P-loop containing nucleoside triphosphate hydrolase
maker-scaffold10x_114_pilon-snap-gene-0.90	Acyl-CoA:glycerol-3-phosphate acyltransferase	Leukocyte elastase inhibitor	Serpin (serine protease inhibitor)	Serpin superfamily
maker-scaffold10x_114_pilon-snap-gene-0.91	WD repeat-containing protein 27	No hit	WD domain, G-beta repeat	WD repeat-containing protein 27
maker-scaffold10x_114_pilon-snap-gene-0.92	NAD-dependent deacetylase sirtuin 4	No hit	Fez1	No hit
maker-scaffold10x_114_pilon-snap-gene-0.93	Leishmanolysin peptidase	Leishmanolysin homolog	Leishmanolysin	Peptidase M8, leishmanolysin
maker-scaffold10x_114_pilon-snap-gene-0.95	Erlin-2	No hit	No hit	No hit
maker-scaffold10x_114_pilon-snap-gene-0.97	putative fgf receptor activating protein	Post-GPI attachment to proteins factor 2	Frag1/DRAM/Sfk1 family	Post-GPI attachment to proteins factor 2
maker-scaffold10x_114_pilon-snap-gene-0.98	PCI domain-containing protein 2	Enhanced ethylene response protein 5	PCI domain	Proteasome component (PCI) domain
maker-scaffold10x_114_pilon-snap-gene-0.99	Vesicular glutamate transporter	Probable anion transporter 5	Major Facilitator Superfamily	MFS transporter superfamily
maker-scaffold10x_1143_pilon-augustus-gene-0.30	Serine/threonine-protein kinase SIK2	Serine/threonine-protein kinase MARK1	Protein kinase domain	Protein kinase-like domain superfamily
maker-scaffold10x_1143_pilon-augustus-gene-0.36	RNA polymerase-associated protein LEO1	No hit	No hit	No hit
maker-scaffold10x_1143_pilon-pred_gff_StringTie-gene-0.49	hypothetical protein FGIG_04994	No hit	No hit	No hit
maker-scaffold10x_1143_pilon-snap-gene-0.0	Cell division protein kinase	Cyclin-dependent kinase 11A	Protein kinase domain	Protein kinase-like domain superfamily
maker-scaffold10x_1143_pilon-snap-gene-0.2	Protein CNPPD1 isoform 5	Protein CNPPD1	Cyclin	Cyclin PHO80-like
maker-scaffold10x_1143_pilon-snap-gene-0.3	RNA polymerase-associated protein LEO1, partial	Another transcription unit protein	Leo1-like protein	Leo1-like protein
maker-scaffold10x_1143_pilon-snap-gene-0.4	Mitochondrial folate transporter/carrier	Mitochondrial FAD carrier protein FLX1	Mitochondrial carrier protein	Mitochondrial carrier domain superfamily
maker-scaffold10x_1143_pilon-snap-gene-0.5	hypothetical protein FBUS_08762	No hit	No hit	No hit
maker-scaffold10x_1143_pilon-snap-gene-0.7	hypothetical protein D915_004374	No hit	No hit	No hit
maker-scaffold10x_1143_pilon-snap-gene-0.8	putative Zinc finger protein	No hit	Zinc-finger double domain	Zinc finger C2H2 superfamily
maker-scaffold10x_1144_pilon-pred_gff_StringTie-gene-0.3	TPA: endonuclease-reverse transcriptase	Probable RNA-directed DNA polymerase from transposon BS	Reverse transcriptase (RNA-dependent DNA polymerase)	Reverse transcriptase domain
maker-scaffold10x_1145_pilon-snap-gene-0.0	PQ-loop repeat-containing protein 1	Solute carrier family 66 member 2	PQ loop repeat	PQ-loop repeat
maker-scaffold10x_1145_pilon-snap-gene-0.1	Voltage-gated potassium channel	Potassium voltage-gated channel protein Shab	Ion transport protein	Voltage-gated potassium channel
maker-scaffold10x_1145_pilon-snap-gene-0.2	hypothetical protein D915_009488	No hit	No hit	No hit
maker-scaffold10x_1145_pilon-snap-gene-0.3	Metallophosphoesterase 1	Metallophosphoesterase 1	Calcineurin-like phosphoesterase	PGAP5/Cdc1/Ted1
maker-scaffold10x_1146_pilon-snap-gene-0.0	NICE-3 protein	No hit	NICE-3 protein	NICE-3 predicted
maker-scaffold10x_1146_pilon-snap-gene-0.1	NICE-3 protein	No hit	No hit	No hit
maker-scaffold10x_1148_pilon-snap-gene-0.9	Arf-GAP with dual PH domain-containing protein 1	ADP-ribosylation factor GTPase-activating protein AGD10	Putative GTPase activating protein for Arf	ADAP, PH domain 2
maker-scaffold10x_1149_pilon-augustus-gene-0.49	Solute carrier family 10 member 6	Probable sodium/metabolite cotransporter BASS2, chloroplastic	Sodium Bile acid symporter family	Bile acid:sodium symporter
maker-scaffold10x_1149_pilon-augustus-gene-0.56	Leucine rich repeat containing protein LRR	No hit	Myb/SANT-like DNA-binding domain	Nuclear apoptosis-inducing factor 1
maker-scaffold10x_1149_pilon-augustus-gene-0.68	No hit	No hit	No hit	No hit
maker-scaffold10x_1149_pilon-augustus-gene-0.69	Marvel-containing potential lipid raft-associated protein	No hit	No hit	No hit
maker-scaffold10x_1149_pilon-pred_gff_StringTie-gene-0.104	Zinc finger CDGSH domain-containing protein 1	No hit	Iron-containing outer mitochondrial membrane protein N-terminus	Iron sulphur domain-containing, mitoNEET, N-terminal
maker-scaffold10x_1149_pilon-snap-gene-0.0	U3 small nucleolar RNA-associated protein 11	No hit	Utp11 protein	Small-subunit processome, Utp11
maker-scaffold10x_1149_pilon-snap-gene-0.10	hypothetical protein D915_000408	No hit	No hit	No hit
maker-scaffold10x_1149_pilon-snap-gene-0.11	FAD-linked sulfhydryl oxidase ALR	FAD-linked sulfhydryl oxidase ALR	Erv1 / Alr family	Sulfhydryl oxidase ALR/ERV
maker-scaffold10x_1149_pilon-snap-gene-0.12	Zinc finger protein	No hit	No hit	No hit
maker-scaffold10x_1149_pilon-snap-gene-0.13	Tyrosine-protein kinase	Tyrosine-protein kinase Fyn	Protein tyrosine kinase	Tyrosine-protein kinase, catalytic domain
maker-scaffold10x_1149_pilon-snap-gene-0.14	Leucine rich repeat containing protein LRR	No hit	Myb/SANT-like DNA-binding domain	Myb/SANT-like DNA-binding domain
maker-scaffold10x_1149_pilon-snap-gene-0.15	Kinase	No hit	Inositol polyphosphate kinase	Inositol polyphosphate kinase
maker-scaffold10x_1149_pilon-snap-gene-0.16	NADH dehydrogenase	NADH dehydrogenase [ubiquinone] 1 beta subcomplex subunit 10	NADH-ubiquinone oxidoreductase subunit 10	NADH-ubiquinone oxidoreductase, subunit 10
maker-scaffold10x_1149_pilon-snap-gene-0.17	Mitogen-activated protein kinase kinase kinase 4	Mitogen-activated protein kinase kinase kinase 3	Protein kinase domain	Protein kinase-like domain superfamily
maker-scaffold10x_1149_pilon-snap-gene-0.18	ATPase H+ transporting lysosomal V0 subunit B	116 kDa U5 small nuclear ribonucleoprotein component	ATP synthase subunit C	F/V-ATP synthase subunit C superfamily
maker-scaffold10x_1149_pilon-snap-gene-0.19	Egg protein	No hit	No hit	No hit
maker-scaffold10x_1149_pilon-snap-gene-0.2	Galectin-3-binding protein A	No hit	Zona pellucida-like domain	Zona pellucida domain
maker-scaffold10x_1149_pilon-snap-gene-0.20	SCY1 protein 2	Probable inactive serine/threonine-protein kinase scy2	Protein kinase domain	Armadillo-type fold
maker-scaffold10x_1149_pilon-snap-gene-0.21	hypothetical protein D915_000331	No hit	No hit	No hit
maker-scaffold10x_1149_pilon-snap-gene-0.22	Protein transport protein isoform 1	Protein transport protein Sec24A	Sec23/Sec24 trunk domain	ADF-H/Gelsolin-like domain superfamily
maker-scaffold10x_1149_pilon-snap-gene-0.23	Peter pan	Peter Pan-like protein	Brix domain	Brix domain
maker-scaffold10x_1149_pilon-snap-gene-0.24	Suppressor of SWI4 1	No hit	Zinc finger, C3HC4 type (RING finger)	Zinc finger, RING/FYVE/PHD-type
maker-scaffold10x_1149_pilon-snap-gene-0.3	Alpha-mannosidase	Lysosomal alpha-mannosidase	Glycosyl hydrolases family 38 N-terminal domain	Glycoside hydrolase/deacetylase, beta/alpha-barrel
maker-scaffold10x_1149_pilon-snap-gene-0.4	laminin alpha 1/2, partial	Laminin-like protein epi-1	Laminin EGF domain	Laminin, N-terminal domain superfamily
maker-scaffold10x_1149_pilon-snap-gene-0.6	Leucine-rich repeat-containing protein 40	Leucine-rich repeat-containing protein 40	Leucine rich repeat	Reverse transcriptase domain
maker-scaffold10x_1149_pilon-snap-gene-0.7	Phosphatidylinositol N-acetylglucosaminyltransferase subunit Q	No hit	N-acetylglucosaminyl transferase component (Gpi1)	N-acetylglucosaminyl transferase component
maker-scaffold10x_1149_pilon-snap-gene-0.8	2 4-dienoyl-CoA reductase mitochondrial	Probable 2,4-dienoyl-CoA reductase decr-1.2	Enoyl-(Acyl carrier protein) reductase	NAD(P)-binding domain superfamily
maker-scaffold10x_1149_pilon-snap-gene-0.9	Meckelin	Meckelin	Meckelin (Transmembrane protein 67)	Meckelin
maker-scaffold10x_1154_pilon-snap-gene-0.0	cilia- and flagella-associated 77	No hit	No hit	Cilia- and flagella-associated protein 77
maker-scaffold10x_116_pilon-augustus-gene-0.4	Single-stranded DNA-binding protein 3	No hit	No hit	No hit
maker-scaffold10x_116_pilon-augustus-gene-0.8	Serine/threonine-protein kinase PAK 3	Serine/threonine-protein kinase PAK 1	Protein kinase domain	Protein kinase-like domain superfamily
maker-scaffold10x_116_pilon-snap-gene-0.15	alpha crystallin-containing small heat shock protein variant NtermFhHSP35a, partial	Major egg antigen	Hsp20/alpha crystallin family	HSP20-like chaperone
maker-scaffold10x_116_pilon-snap-gene-0.16	TBC1 domain-containing protein	Ecotropic viral integration site 5 ortholog	Rab-GTPase-TBC domain	Ecotropic viral integration site 5 protein
maker-scaffold10x_116_pilon-snap-gene-0.19	hypothetical protein D915_002988	No hit	No hit	Coiled-coil domain-containing protein 175
maker-scaffold10x_1160_pilon-augustus-gene-0.39	Conserved oligomeric Golgi complex subunit 3	LINE-1 retrotransposable element ORF2 protein	Reverse transcriptase (RNA-dependent DNA polymerase)	Reverse transcriptase domain
maker-scaffold10x_1160_pilon-augustus-gene-0.41	putative hismacro and sec14 domain-containing-containing protein	ADP-ribose glycohydrolase MACROD1	Macro domain	Macro domain
maker-scaffold10x_1160_pilon-snap-gene-0.20	Tubulin gamma chain	Tubulin gamma-1 chain	Tubulin C-terminal domain	Gamma tubulin
maker-scaffold10x_1160_pilon-snap-gene-0.21	actinin alpha	Alpha-actinin, sarcomeric	Calponin homology (CH) domain	CH domain superfamily
maker-scaffold10x_1160_pilon-snap-gene-0.24	Telomerase Cajal body protein 1	Telomerase Cajal body protein 1	WD domain, G-beta repeat	WD40/YVTN repeat-like-containing domain superfamily
maker-scaffold10x_1161_pilon-snap-gene-0.2	hypothetical protein D915_009625	No hit	No hit	No hit
maker-scaffold10x_1163_pilon-snap-gene-0.13	ADP-ribosylation factor protein 2-binding protein	ADP-ribosylation factor-like protein 2-binding protein	The ARF-like 2 binding protein BART	ADP-ribosylation factor-like protein 2-binding protein
maker-scaffold10x_1163_pilon-snap-gene-0.14	hypothetical protein D915_008407	No hit	No hit	No hit
maker-scaffold10x_1165_pilon-augustus-gene-0.1	Ras protein Rab-10	Ras-related protein Rab-10	Ras family	P-loop containing nucleoside triphosphate hydrolase
maker-scaffold10x_1165_pilon-snap-gene-0.17	WD repeat-containing protein	WD repeat-containing protein 7	WD domain, G-beta repeat	Quinoprotein alcohol dehydrogenase-like superfamily
maker-scaffold10x_1165_pilon-snap-gene-0.19	hypothetical protein D915_000958	No hit	No hit	No hit
maker-scaffold10x_1165_pilon-snap-gene-0.20	hypothetical protein D915_000959	No hit	No hit	No hit
maker-scaffold10x_1175_pilon-augustus-gene-0.5	hypothetical protein D915_006658	No hit	No hit	No hit
maker-scaffold10x_1175_pilon-augustus-gene-0.6	Flagellar radial spoke protein 3	Radial spoke head protein 3 homolog A	Radial spoke protein 3	Radial spoke 3
maker-scaffold10x_1175_pilon-snap-gene-0.20	Ribonuclease Z chloroplastic	No hit	Beta-lactamase superfamily domain	Ribonuclease Z/Hydroxyacylglutathione hydrolase-like
maker-scaffold10x_1175_pilon-snap-gene-0.23	hypothetical protein D915_007494	No hit	No hit	No hit
maker-scaffold10x_1175_pilon-snap-gene-0.24	protoheme IX farnesyltransferase, partial	Protoheme IX farnesyltransferase, mitochondrial	UbiA prenyltransferase family	Protohaem IX farnesyltransferase
maker-scaffold10x_1175_pilon-snap-gene-0.25	DNA polymerase	DNA polymerase delta catalytic subunit	DNA polymerase family B	DNA polymerase zeta catalytic subunit
maker-scaffold10x_1175_pilon-snap-gene-0.27	hypothetical protein D915_007492	No hit	No hit	No hit
maker-scaffold10x_1176_pilon-augustus-gene-0.6	putative amino acid transporter	Putative sodium-coupled neutral amino acid transporter 10	Transmembrane amino acid transporter protein	Amino acid transporter, transmembrane domain
maker-scaffold10x_1176_pilon-augustus-gene-0.7	Nuclear receptor subfamily 2 group E member 1	No hit	No hit	No hit
maker-scaffold10x_1176_pilon-snap-gene-0.16	Phosducin protein 3	Phosducin-like protein 2	Phosducin	Thioredoxin-like superfamily
maker-scaffold10x_1176_pilon-snap-gene-0.17	Nuclear receptor subfamily 2 group E member 1	No hit	No hit	No hit
maker-scaffold10x_1176_pilon-snap-gene-0.19	putative sodium-coupled neutral amino acid transporter 10	No hit	Transmembrane amino acid transporter protein	Amino acid transporter, transmembrane domain
maker-scaffold10x_1178_pilon-augustus-gene-0.59	putative deferrochelatase/peroxidase YfeX	No hit	Dyp-type peroxidase family	Dimeric alpha-beta barrel
maker-scaffold10x_1178_pilon-augustus-gene-0.61	UPF0193 protein EVG1 isoform 1	UPF0193 protein EVG1	No hit	Uncharacterised protein family UPF0193
maker-scaffold10x_1178_pilon-augustus-gene-0.64	hypothetical protein FGIG_00258, partial	No hit	No hit	No hit
maker-scaffold10x_1178_pilon-augustus-gene-0.66	Lipoma HMGIC fusion partner	No hit	Lipoma HMGIC fusion partner-like protein	Lipoma HMGIC fusion partner-like protein
maker-scaffold10x_1178_pilon-pred_gff_StringTie-gene-0.16	No hit	No hit	No hit	No hit
maker-scaffold10x_1178_pilon-snap-gene-0.32	TPA: endonuclease-reverse transcriptase	LINE-1 retrotransposable element ORF2 protein	Reverse transcriptase (RNA-dependent DNA polymerase)	Reverse transcriptase domain
maker-scaffold10x_1178_pilon-snap-gene-0.34	Heterogeneous nuclear ribonucleoprotein A/B	Heterogeneous nuclear ribonucleoprotein D-like-A	RNA recognition motif. (a.k.a. RRM, RBD, or RNP domain)	BOULE/DAZ family
maker-scaffold10x_1178_pilon-snap-gene-0.36	hypothetical protein D915_000473	No hit	No hit	No hit
maker-scaffold10x_1178_pilon-snap-gene-0.38	No hit	No hit	No hit	No hit
maker-scaffold10x_1178_pilon-snap-gene-0.40	Globin X	No hit	Globin	Globin/Protoglobin
maker-scaffold10x_1178_pilon-snap-gene-0.41	immunoglobulin domain protein	No hit	Immunoglobulin I-set domain	Immunoglobulin-like fold
maker-scaffold10x_1178_pilon-snap-gene-0.42	DTW domain-containing protein 2, partial	DTW domain-containing protein 2	DTW domain	DTW domain-containing protein 2
maker-scaffold10x_1178_pilon-snap-gene-0.43	SWI/SNF complex subunit SMARCC2	Chromatin structure-remodeling complex protein RSC8	SWIRM domain	SWI/SNF complex subunit SMARCC2
maker-scaffold10x_1178_pilon-snap-gene-0.44	Swi snf complex subunit smarcc2	SWI/SNF complex subunit SMARCC1	SWIRM-associated domain at the N-terminal	SMARCC, N-terminal
maker-scaffold10x_1178_pilon-snap-gene-0.45	Bestrophin	Bestrophin homolog 1	Bestrophin, RFP-TM, chloride channel	Bestrophin
maker-scaffold10x_1179_pilon-snap-gene-0.12	hypothetical protein FGIG_01165	No hit	Zinc ribbon domain	No hit
maker-scaffold10x_118_pilon-augustus-gene-0.13	Mitochondrial arginine transporter BAC2	Solute carrier family 25 member 48	Mitochondrial carrier protein	Mitochondrial carrier domain superfamily
maker-scaffold10x_118_pilon-snap-gene-0.26	abscission/NoCut checkpoint regulator	No hit	No hit	No hit
maker-scaffold10x_118_pilon-snap-gene-0.27	Chromodomain-helicase-DNA-binding protein 1	Chromodomain-helicase-DNA-binding protein 1	SNF2 family N-terminal domain	SNF2-like, N-terminal domain superfamily
maker-scaffold10x_118_pilon-snap-gene-0.28	Thymidylate kinase 251L	Thymidylate kinase	Thymidylate kinase	Thymidylate kinase-like domain
maker-scaffold10x_118_pilon-snap-gene-0.29	Cytosolic purine 5' nucleotidase	Cytosolic purine 5'-nucleotidase	5' nucleotidase family	Purine 5'-nucleotidase
maker-scaffold10x_118_pilon-snap-gene-0.30	Protein-glutamate O-methyltransferase	Damage-control phosphatase ARMT1	No hit	Protein-glutamate O-methyltransferase
maker-scaffold10x_118_pilon-snap-gene-0.31	Serine/threonine-protein phosphatase	Serine/threonine-protein phosphatase PP1	Calcineurin-like phosphoesterase	Metallo-dependent phosphatase-like
maker-scaffold10x_118_pilon-snap-gene-0.32	kinase domain protein, partial	Serine/threonine-protein kinase spk-1	Protein kinase domain	Protein kinase-like domain superfamily
maker-scaffold10x_118_pilon-snap-gene-0.33	LINE-1 retrotransposable element ORF2 protein	Secreted RxLR effector protein 78	Reverse transcriptase (RNA-dependent DNA polymerase)	Reverse transcriptase domain
maker-scaffold10x_1181_pilon-augustus-gene-0.52	WD domain, G-beta repeat protein, partial	No hit	WD domain, G-beta repeat	WD40/YVTN repeat-like-containing domain superfamily
maker-scaffold10x_1181_pilon-pred_gff_StringTie-gene-0.22	POU domain class 4 transcription factor 3	Brain-specific homeobox/POU domain protein 3	Pou domain - N-terminal to homeobox domain	POU domain, class 4, transcription factor 1
maker-scaffold10x_1181_pilon-pred_gff_StringTie-gene-0.25	Zinc finger protein	No hit	Zinc-finger double domain	Zinc finger C2H2 superfamily
maker-scaffold10x_1181_pilon-snap-gene-0.0	Hydrocephalus-inducing protein	No hit	No hit	Immunoglobulin-like fold
maker-scaffold10x_1181_pilon-snap-gene-0.1	Hydrocephalus-inducing protein	Hydrocephalus-inducing protein homolog	Abnormal spindle-like microcephaly-assoc'd, ASPM-SPD-2-Hydin	Hydrocephalus-inducing-like
maker-scaffold10x_1181_pilon-snap-gene-0.2	Synapsin-1	Synapsin	Synapsin, ATP binding domain	ATP-grasp fold, subdomain 1
maker-scaffold10x_1181_pilon-snap-gene-0.3	hypothetical protein FGIG_01320	No hit	RNase H-like domain found in reverse transcriptase	Reverse transcriptase/retrotransposon-derived protein, RNase H-like domain
maker-scaffold10x_1181_pilon-snap-gene-0.4	Importin-9, partial	No hit	No hit	Armadillo-type fold
maker-scaffold10x_1181_pilon-snap-gene-0.5	putative voltage-gated shaker k+ channel subunit beta/kcnab	Aldo-keto reductase family 1 member A1	Aldo/keto reductase family	NADP-dependent oxidoreductase domain superfamily
maker-scaffold10x_1181_pilon-snap-gene-0.6	Cilia- and flagella-associated protein 43, partial	Cilia- and flagella-associated protein 43	No hit	Cilia- and flagella-associated protein 43
maker-scaffold10x_1181_pilon-snap-gene-0.7	hypothetical protein FGIG_03930, partial	No hit	Sulphur oxidation protein SoxZ	No hit
maker-scaffold10x_1181_pilon-snap-gene-0.8	Importin-9	Mitoguardin	Mitoguardin	Mitoguardin
maker-scaffold10x_1184_pilon-augustus-gene-0.45	hypothetical protein D915_010934, partial	No hit	No hit	No hit
maker-scaffold10x_1184_pilon-augustus-gene-0.48	hypothetical protein D915_010934, partial	No hit	No hit	No hit
maker-scaffold10x_1184_pilon-snap-gene-0.30	hypothetical protein D915_008527	Regulator of microtubule dynamics protein 1	Tetratricopeptide repeat	Tetratricopeptide-like helical domain superfamily
maker-scaffold10x_1184_pilon-snap-gene-0.31	LINE-1 retrotransposable element ORF2 protein	Glutathione S-transferase class-mu 26 kDa isozyme 51	Glutathione S-transferase, C-terminal domain	Glutathione S-transferase, C-terminal domain superfamily
maker-scaffold10x_1184_pilon-snap-gene-0.32	hypothetical protein D915_008693	No hit	Tetratricopeptide repeat	Tetratricopeptide-like helical domain superfamily
maker-scaffold10x_1184_pilon-snap-gene-0.33	GTP binding protein alpha subunit Gq	Guanine nucleotide-binding protein subunit alpha-11	G-protein alpha subunit	Guanine nucleotide binding protein (G-protein), alpha subunit
maker-scaffold10x_1184_pilon-snap-gene-0.34	Cathepsin L	Cathepsin L	Papain family cysteine protease	Papain-like cysteine endopeptidase
maker-scaffold10x_1184_pilon-snap-gene-0.35	chromodomain-helicase-DNA-binding protein 7	Chromodomain-helicase-DNA-binding protein 6	SNF2 family N-terminal domain	SNF2-like, N-terminal domain superfamily
maker-scaffold10x_1186_pilon-augustus-gene-0.2	pro-Pol polyprotein, partial	No hit	No hit	No hit
maker-scaffold10x_1186_pilon-snap-gene-0.8	Alpha 1 3-glucosidase	No hit	No hit	Protein kinase-like domain superfamily
maker-scaffold10x_1186_pilon-snap-gene-0.9	cilia- and flagella-associated protein 58	Coiled-coil domain-containing protein 146	No hit	No hit
maker-scaffold10x_1188_pilon-augustus-gene-0.8	No hit	No hit	No hit	No hit
maker-scaffold10x_1188_pilon-pred_gff_StringTie-gene-0.27	Alpha 1 3-glucosidase	No hit	No hit	No hit
maker-scaffold10x_1188_pilon-snap-gene-0.41	Proto-oncogene serine/threonine-protein kinase pim-1	Serine/threonine-protein kinase pim-1	Protein kinase domain	Protein kinase domain
maker-scaffold10x_1189_pilon-augustus-gene-0.144	Elongation of very long chain fatty acids protein 7	Elongation of very long chain fatty acids protein 1	GNS1/SUR4 family	ELO family
maker-scaffold10x_1189_pilon-augustus-gene-0.146	hypothetical protein D915_000279	No hit	Secretory pathway protein Sec39	Aspartic peptidase domain superfamily
maker-scaffold10x_1189_pilon-augustus-gene-0.150	E3 SUMO-protein ligase pli1	E4 SUMO-protein ligase PIAL1	MIZ/SP-RING zinc finger	Zinc finger, RING/FYVE/PHD-type
maker-scaffold10x_1189_pilon-augustus-gene-0.156	Otopetrin	Proton channel OtopLc	Otopetrin	Otopetrin
maker-scaffold10x_1189_pilon-augustus-gene-0.157	Protein boule	No hit	No hit	No hit
maker-scaffold10x_1189_pilon-augustus-gene-0.163	No hit	No hit	No hit	No hit
maker-scaffold10x_1189_pilon-augustus-gene-0.170	39S ribosomal protein L40 mitochondrial	39S ribosomal protein L40, mitochondrial	Mitochondrial ribosomal protein L28	Ribosomal protein L28/L40, mitochondrial
maker-scaffold10x_1189_pilon-snap-gene-0.102	D(3) dopamine receptor	D(2) dopamine receptor A	7 transmembrane receptor (rhodopsin family)	G protein-coupled receptor, rhodopsin-like
maker-scaffold10x_1189_pilon-snap-gene-0.103	Ribosomal protein S27, partial	No hit	No hit	No hit
maker-scaffold10x_1189_pilon-snap-gene-0.105	isocitrate dehydrogenase (NAD+)	Protein unc-13 homolog A	C2 domain	Protein Unc-13
maker-scaffold10x_1189_pilon-snap-gene-0.106	Isocitrate dehydrogenase	Isocitrate dehydrogenase [NAD] subunit alpha, mitochondrial	Isocitrate/isopropylmalate dehydrogenase	Isopropylmalate dehydrogenase-like domain
maker-scaffold10x_1189_pilon-snap-gene-0.107	Valine--tRNA ligase	39S ribosomal protein L40, mitochondrial	tRNA synthetases class I (I, L, M and V)	Valine-tRNA ligase
maker-scaffold10x_1189_pilon-snap-gene-0.108	hypothetical protein EAG_05435	No hit	No hit	No hit
maker-scaffold10x_1189_pilon-snap-gene-0.109	Innexin	Innexin eat-5	Innexin	Innexin
maker-scaffold10x_1189_pilon-snap-gene-0.110	Protein couch potato	Protein couch potato	No hit	No hit
maker-scaffold10x_1189_pilon-snap-gene-0.112	ANTP class homeobox transcription factor ANTP72	Homeobox protein BarH-like 1 (Fragment)	Homeodomain	Homeobox domain
maker-scaffold10x_1189_pilon-snap-gene-0.113	Rab effector MyRIP	No hit	Immunoglobulin domain	Rab-binding domain
maker-scaffold10x_1189_pilon-snap-gene-0.116	hypothetical protein FGIG_08639	No hit	No hit	No hit
maker-scaffold10x_1189_pilon-snap-gene-0.87	hypothetical protein FGIG_02174, partial	No hit	No hit	No hit
maker-scaffold10x_1189_pilon-snap-gene-0.89	hypothetical protein FGIG_03154	No hit	No hit	Transmembrane protein 177
maker-scaffold10x_1189_pilon-snap-gene-0.90	hypothetical protein D915_006990	No hit	KH domain	K Homology domain, type 1 superfamily
maker-scaffold10x_1189_pilon-snap-gene-0.91	Transposon Ty3-I gap-Pol polyprotein	No hit	No hit	Ribonuclease H superfamily
maker-scaffold10x_1189_pilon-snap-gene-0.92	hypothetical protein D915_000645	No hit	No hit	No hit
maker-scaffold10x_1189_pilon-snap-gene-0.95	hypothetical protein D915_000641	No hit	No hit	No hit
maker-scaffold10x_1189_pilon-snap-gene-0.96	hypothetical protein D915_000859	No hit	No hit	No hit
maker-scaffold10x_1189_pilon-snap-gene-0.97	hypothetical protein FGIG_03481	No hit	Tryptophan-associated transmembrane protein (Trp_oprn_chp)	No hit
maker-scaffold10x_1189_pilon-snap-gene-0.98	hypothetical protein D915_000860	No hit	Tetraspanin family	No hit
maker-scaffold10x_119_pilon-augustus-gene-0.87	MutS protein 5	MutS protein homolog 5	MutS domain V	DNA mismatch repair protein MutS, core domain superfamily
maker-scaffold10x_119_pilon-augustus-gene-0.88	Tubulin polyglutamylase TTLL5	Probable tubulin polyglutamylase TTLL2	Tubulin-tyrosine ligase family	Tubulin-tyrosine ligase/Tubulin polyglutamylase
maker-scaffold10x_119_pilon-augustus-gene-0.89	Charged multivesicular body protein 1	ESCRT-related protein CHMP1A	No hit	No hit
maker-scaffold10x_119_pilon-pred_gff_StringTie-gene-0.45	LINE-1 retrotransposable element ORF2 protein	No hit	Reverse transcriptase (RNA-dependent DNA polymerase)	Reverse transcriptase domain
maker-scaffold10x_119_pilon-snap-gene-0.0	Leptin receptor overlapping transcript	Leptin receptor overlapping transcript-like 1	Vacuolar protein sorting 55	Vps55/LEPROT
maker-scaffold10x_119_pilon-snap-gene-0.1	Neural-cadherin	No hit	Laminin G domain	Concanavalin A-like lectin/glucanase domain superfamily
maker-scaffold10x_119_pilon-snap-gene-0.10	Lysine-specific demethylase 4C	Probable lysine-specific demethylase 4A	JmjC domain, hydroxylase	JmjC domain
maker-scaffold10x_119_pilon-snap-gene-0.11	Stromal membrane-associated protein 1	Stromal membrane-associated protein 1	Putative GTPase activating protein for Arf	ArfGAP domain superfamily
maker-scaffold10x_119_pilon-snap-gene-0.12	Cell division protein kinase 9-B	Cyclin-dependent kinase 13	Protein kinase domain	Protein kinase-like domain superfamily
maker-scaffold10x_119_pilon-snap-gene-0.13	Dual specificity protein kinase CLK2	Dual specificity protein kinase CLK1	Protein kinase domain	Protein kinase-like domain superfamily
maker-scaffold10x_119_pilon-snap-gene-0.2	hypothetical protein D915_000488	No hit	No hit	No hit
maker-scaffold10x_119_pilon-snap-gene-0.3	Ribonucleoside-diphosphate reductase small subunit	Ribonucleoside-diphosphate reductase subunit M2	Ribonucleotide reductase, small chain	Ribonucleotide reductase small subunit family
maker-scaffold10x_119_pilon-snap-gene-0.4	hypothetical protein D915_004597	No hit	No hit	No hit
maker-scaffold10x_119_pilon-snap-gene-0.5	Dihydrolipoamide acetyltransferase component of pyruvate dehydrogenase complex	Lipoamide acyltransferase component of branched-chain alpha-keto acid dehydrogenase complex, mitochondrial	2-oxoacid dehydrogenases acyltransferase (catalytic domain)	Chloramphenicol acetyltransferase-like domain superfamily
maker-scaffold10x_119_pilon-snap-gene-0.6	GRIP domain protein, partial	GRIP and coiled-coil domain-containing protein 2	GRIP domain	GRIP domain
maker-scaffold10x_1190_pilon-augustus-gene-0.53	RNA helicase	ATP-dependent RNA helicase DBP4	DEAD/DEAH box helicase	P-loop containing nucleoside triphosphate hydrolase
maker-scaffold10x_1190_pilon-augustus-gene-0.54	RNA helicase	No hit	No hit	No hit
maker-scaffold10x_1190_pilon-augustus-gene-0.56	Syndecan binding protein (Syntenin) 2	Protein lap4	PDZ domain	Syntenin-1
maker-scaffold10x_1190_pilon-snap-gene-0.31	Marvel-containing potential lipid raft-associated protein	No hit	Membrane-associating domain	Marvel domain
maker-scaffold10x_1190_pilon-snap-gene-0.32	ATP-binding cassette sub-family G member 2	Transmembrane protein 39A-A	Putative transmembrane protein	Uncharacterised protein family TMEM39
maker-scaffold10x_1190_pilon-snap-gene-0.33	hypothetical protein D915_001448	No hit	No hit	No hit
maker-scaffold10x_1190_pilon-snap-gene-0.34	hypothetical protein D915_007512	No hit	No hit	No hit
maker-scaffold10x_1190_pilon-snap-gene-0.36	Amyloid beta protein binding protein 1	NEDD8-activating enzyme E1 regulatory subunit AXL	ThiF family	Ubiquitin-activating enzyme
maker-scaffold10x_1190_pilon-snap-gene-0.38	Serine/threonine-protein phosphatase	Serine/threonine-protein phosphatase 2B catalytic subunit 2	Calcineurin-like phosphoesterase	PP2B, metallophosphatase domain
maker-scaffold10x_1190_pilon-snap-gene-0.39	putative translation elongation factor G	No hit	No hit	No hit
maker-scaffold10x_1190_pilon-snap-gene-0.40	RNA helicase	ATP-dependent RNA helicase DBP4	Helicase conserved C-terminal domain	P-loop containing nucleoside triphosphate hydrolase
maker-scaffold10x_1191_pilon-augustus-gene-0.8	Adenine phosphoribosyl transferase	Adenine phosphoribosyltransferase	Phosphoribosyl transferase domain	Phosphoribosyltransferase-like
maker-scaffold10x_1191_pilon-snap-gene-0.0	Cytochrome b561/ferric reductase transmembrane domain-containing protein	No hit	Eukaryotic cytochrome b561	Cytochrome b561/ferric reductase transmembrane
maker-scaffold10x_1193_pilon-augustus-gene-0.0	DNA polymerase epsilon subunit 1	No hit	No hit	Nucleotide-diphospho-sugar transferases
maker-scaffold10x_1193_pilon-pred_gff_StringTie-gene-0.9	Myophilin	Calponin-1	Calponin family repeat	CH domain superfamily
maker-scaffold10x_1193_pilon-snap-gene-0.4	DnaJ protein like protein 1	DnaJ homolog subfamily B member 1	DnaJ C terminal domain	Chaperone DnaJ, C-terminal
maker-scaffold10x_1194_pilon-augustus-gene-0.0	adaptin region	AP-2 complex subunit alpha	Adaptin N terminal region	Adaptor protein complex AP-2, alpha subunit
maker-scaffold10x_1194_pilon-augustus-gene-0.15	hypothetical protein FGIG_03247, partial	No hit	No hit	No hit
maker-scaffold10x_1194_pilon-augustus-gene-0.9	Exocyst complex component 1	Exocyst complex component 1	Exocyst complex component Sec3	Exocyst complex component Sec3, C-terminal
maker-scaffold10x_1194_pilon-snap-gene-0.33	nuclear pore complex protein Nup98-Nup96	Nuclear pore complex protein NUP98A	Nuclear protein 96	Nucleoporin peptidase S59-like
maker-scaffold10x_1194_pilon-snap-gene-0.34	putative Map-kinase activating death domain protein	MAP kinase-activating death domain protein	DENN (AEX-3) domain	MAP kinase-activating death domain protein
maker-scaffold10x_1194_pilon-snap-gene-0.35	cathepsin L protein	Cathepsin K	Papain family cysteine protease	Papain-like cysteine peptidase superfamily
maker-scaffold10x_1194_pilon-snap-gene-0.37	Bloom syndrome protein	Bloom syndrome protein homolog	RQC domain	DNA helicase, ATP-dependent, RecQ type
maker-scaffold10x_1194_pilon-snap-gene-0.38	E3 ubiquitin-protein ligase 38412	E3 ubiquitin-protein ligase 38412	RING-variant domain	Zinc finger, RING/FYVE/PHD-type
maker-scaffold10x_1194_pilon-snap-gene-0.39	hypothetical protein D915_006788	No hit	No hit	No hit
maker-scaffold10x_1194_pilon-snap-gene-0.40	GTP-binding protein 2	No hit	No hit	GTP-binding protein 1
maker-scaffold10x_1194_pilon-snap-gene-0.43	Receptor protein serine/threonine kinase	Activin receptor type-2A	Protein kinase domain	Ser/Thr protein kinase, TGFB receptor
maker-scaffold10x_1194_pilon-snap-gene-0.44	Synembryn-A	Synembryn	Guanine nucleotide exchange factor synembryn	Guanine nucleotide exchange factor, Ric8
maker-scaffold10x_1194_pilon-snap-gene-0.45	CI protein	Transcriptional activator cubitus interruptus	Zinc-finger double domain	Zinc finger C2H2 superfamily
maker-scaffold10x_1194_pilon-snap-gene-0.46	PHD-finger, partial	Bromodomain adjacent to zinc finger domain protein 1A	ATP-utilising chromatin assembly and remodelling N-terminal	Bromodomain-like superfamily
maker-scaffold10x_1194_pilon-snap-gene-0.47	Lipoyl synthase mitochondrial	Lipoyl synthase, mitochondrial	N-terminal domain of lipoyl synthase of Radical_SAM family	Lipoyl synthase
maker-scaffold10x_1194_pilon-snap-gene-0.48	Protein mab-21 2	Acidic repeat-containing protein	Mab-21 protein	Protein 21-like 2
maker-scaffold10x_1194_pilon-snap-gene-0.49	Dorsal switch protein 1	High mobility group protein B1	HMG-box domain	High mobility group box domain superfamily
maker-scaffold10x_1194_pilon-snap-gene-0.51	Vesicle transport protein GOT1B	Vesicle transport protein GOT1	Got1/Sft2-like family	Vesicle transport protein, Got1/SFT2-like
maker-scaffold10x_1194_pilon-snap-gene-0.52	secreted cathepsin L 1	Cathepsin L	Papain family cysteine protease	Papain-like cysteine endopeptidase
maker-scaffold10x_1196_pilon-augustus-gene-0.0	hypothetical protein D915_010804	No hit	No hit	No hit
maker-scaffold10x_1198_pilon-augustus-gene-0.3	No hit	No hit	No hit	No hit
maker-scaffold10x_1198_pilon-augustus-gene-0.7	YTH domain-containing family protein	YTH domain-containing protein ECT2	YT521-B-like domain	YTH domain
maker-scaffold10x_1198_pilon-snap-gene-0.53	Ras C3 botulinum toxin substrate 1	Ras-related C3 botulinum toxin substrate 1	Ras family	P-loop containing nucleoside triphosphate hydrolase
maker-scaffold10x_1198_pilon-snap-gene-0.54	Dual specificity tyrosine-phosphorylation-regulated kinase 2, partial	Dual specificity tyrosine-phosphorylation-regulated kinase 2	Protein kinase domain	Protein kinase domain
maker-scaffold10x_1198_pilon-snap-gene-0.55	Palmitoyltransferase	No hit	DHHC palmitoyltransferase	Palmitoyltransferase, DHHC domain
maker-scaffold10x_1198_pilon-snap-gene-0.56	putative Ankyrin repeat-containing	No hit	HEAT repeat	Armadillo-type fold
maker-scaffold10x_1198_pilon-snap-gene-0.57	transmembrane emp24 domain-containing protein 7	Transmembrane emp24 domain-containing protein	emp24/gp25L/p24 family/GOLD	TMP21-related
maker-scaffold10x_1198_pilon-snap-gene-0.58	putative ankyrin repeat-containing	Ankyrin repeat and death domain-containing protein 1B	Ankyrin repeats (3 copies)	Ankyrin repeat and death domain-containing protein 1A
maker-scaffold10x_1198_pilon-snap-gene-0.59	Glycogen synthase kinase-3 alpha	Glycogen synthase kinase-3 alpha	Protein kinase domain	Glycogen synthase kinase 3, catalytic domain
maker-scaffold10x_1198_pilon-snap-gene-0.60	Sentrin-specific protease 1	Sentrin-specific protease 1	Ulp1 protease family, C-terminal catalytic domain	Papain-like cysteine peptidase superfamily
maker-scaffold10x_1199_pilon-snap-gene-0.0	hypothetical protein D915_010766	No hit	Plectin repeat	Plakin repeat superfamily
maker-scaffold10x_120_pilon-augustus-gene-0.94	Protein sister of odd and bowel	No hit	Zinc finger, C2H2 type	Zinc finger C2H2 superfamily
maker-scaffold10x_120_pilon-augustus-gene-0.97	Integrin beta	Integrin beta-1	Integrin beta chain VWA domain	Integrin beta subunit
maker-scaffold10x_120_pilon-snap-gene-0.16	MAP/microtubule affinity-regulating kinase 3	No hit	Mitochondrial 28S ribosomal protein S34	Mitochondrial 28S ribosomal protein S34
maker-scaffold10x_120_pilon-snap-gene-0.17	hypothetical protein D915_008968	No hit	No hit	No hit
maker-scaffold10x_120_pilon-snap-gene-0.18	TMEM101 protein family	No hit	TMEM101 protein family	TMEM101 protein
maker-scaffold10x_120_pilon-snap-gene-0.19	BTB/POZ domain-containing protein KCTD3	BTB/POZ domain-containing protein KCTD3	No hit	WD40-repeat-containing domain superfamily
maker-scaffold10x_120_pilon-snap-gene-0.20	BTB/POZ domain-containing protein KCTD3	BTB/POZ domain-containing protein KCTD3	No hit	WD40-repeat-containing domain superfamily
maker-scaffold10x_120_pilon-snap-gene-0.21	hypothetical protein D915_005242	No hit	SOCS box	No hit
maker-scaffold10x_120_pilon-snap-gene-0.22	Cytosolic malate dehydrogenase	Malate dehydrogenase, cytoplasmic	lactate/malate dehydrogenase, NAD binding domain	Malate dehydrogenase, NAD-dependent, cytosolic
maker-scaffold10x_120_pilon-snap-gene-0.23	Endoplasmic reticulum-Golgi intermediate compartment protein 2	Endoplasmic reticulum-Golgi intermediate compartment protein 2	Endoplasmic reticulum vesicle transporter	Endoplasmic reticulum vesicle transporter, C-terminal
maker-scaffold10x_120_pilon-snap-gene-0.25	M-phase inducer phosphatase 3	M-phase inducer phosphatase 1-A	Rhodanese-like domain	Rhodanese-like domain superfamily
maker-scaffold10x_120_pilon-snap-gene-0.26	BTB/POZ domain-containing protein KCTD3	SH3KBP1-binding protein 1	BTB/POZ domain	SKP1/BTB/POZ domain superfamily
maker-scaffold10x_120_pilon-snap-gene-0.28	PPPDE peptidase domain-containing protein 1	Desumoylating isopeptidase 1 homolog	PPPDE putative peptidase domain	PPPDE putative peptidase domain
maker-scaffold10x_1201_pilon-snap-gene-0.0	Zinc finger MYM-type protein 3	Uncharacterized protein KIAA1958	No hit	Protein of unknown function DUF3504
maker-scaffold10x_1201_pilon-snap-gene-0.1	Cadmium metallothionein (MT-Cd) (Cd-MT)	No hit	Sleepless protein	Protein quiver
maker-scaffold10x_1203_pilon-snap-gene-0.9	Solute carrier family 2 facilitated glucose transporter member 3	Solute carrier family 2, facilitated glucose transporter member 4	Sugar (and other) transporter	Major facilitator, sugar transporter-like
maker-scaffold10x_1211_pilon-augustus-gene-0.52	hypothetical protein FGIG_04809	No hit	No hit	No hit
maker-scaffold10x_1211_pilon-augustus-gene-0.53	ATP binding cassette subfamily B MDR TAP	ATP-dependent translocase ABCB1	ABC transporter transmembrane region	Bile salt export pump
maker-scaffold10x_1211_pilon-snap-gene-0.0	putative ring finger protein 14 (Androgen receptor-associated protein 54) (Triad2 protein)	E3 ubiquitin-protein ligase RNF14	IBR domain, a half RING-finger domain	E3 ubiquitin ligase RBR family
maker-scaffold10x_1211_pilon-snap-gene-0.1	putative NAM7-nonsense-mediated mRNA decay protein	ATP-dependent helicase NAM7	AAA domain	P-loop containing nucleoside triphosphate hydrolase
maker-scaffold10x_1211_pilon-snap-gene-0.5	Microsomal triglyceride transfer protein large subunit	No hit	Lipoprotein amino terminal region	Microsomal triglyceride transfer protein large subunit
maker-scaffold10x_1211_pilon-snap-gene-0.6	Translocon-associated protein subunit delta	No hit	Translocon-associated protein, delta subunit precursor (TRAP-delta)	Translocon-associated
maker-scaffold10x_1211_pilon-snap-gene-0.7	Regulator of nonsense transcripts 1	ATP-dependent helicase NAM7	AAA domain	P-loop containing nucleoside triphosphate hydrolase
maker-scaffold10x_1213_pilon-augustus-gene-0.1	hypothetical protein D915_000818	No hit	Tetraspanin family	No hit
maker-scaffold10x_1213_pilon-augustus-gene-0.11	uncharacterized protein DEA37_0013997	No hit	No hit	No hit
maker-scaffold10x_1213_pilon-augustus-gene-0.8	hypothetical protein FGIG_05308	No hit	No hit	No hit
maker-scaffold10x_1213_pilon-augustus-gene-0.9	Fasciclin-1	No hit	Fasciclin domain	FAS1 domain superfamily
maker-scaffold10x_1213_pilon-snap-gene-0.58	hypothetical protein D915_007993	No hit	Tetraspanin family	No hit
maker-scaffold10x_1213_pilon-snap-gene-0.59	No hit	No hit	Tetraspanin family	Tetraspanin, EC2 domain superfamily
maker-scaffold10x_1213_pilon-snap-gene-0.60	putative cellular retinaldehyde-binding protein	No hit	PRELI-like family	Slowmo/Ups family
maker-scaffold10x_1213_pilon-snap-gene-0.61	hypothetical protein D915_002003	No hit	Death domain	Death domain
maker-scaffold10x_1213_pilon-snap-gene-0.62	Mitochondrial ribosomal protein L16	50S ribosomal protein L16, chloroplastic	Ribosomal protein L16p/L10e	Ribosomal protein L10e/L16 superfamily
maker-scaffold10x_1213_pilon-snap-gene-0.63	Translocon-associated protein subunit beta	Translocon-associated protein subunit beta	Translocon-associated protein beta (TRAPB)	No hit
maker-scaffold10x_1213_pilon-snap-gene-0.64	hypothetical protein D915_000819	No hit	Tetraspanin family	No hit
maker-scaffold10x_1213_pilon-snap-gene-0.65	hypothetical protein D915_000820	No hit	No hit	No hit
maker-scaffold10x_1213_pilon-snap-gene-0.66	Gamma-aminobutyric acid receptor subunit gamma-2	No hit	Neurotransmitter-gated ion-channel ligand binding domain	Neurotransmitter-gated ion-channel
maker-scaffold10x_1213_pilon-snap-gene-0.69	Cyclin-dependent kinase 14	Cyclin-dependent kinase 14	Protein kinase domain	Protein kinase domain
maker-scaffold10x_122_pilon-augustus-gene-0.33	Pleckstrin domain-containing family B member 2	No hit	PH domain	Pleckstrin homology domain-containing family B member 1/2
maker-scaffold10x_122_pilon-augustus-gene-0.34	BTB/POZ domain-containing protein 6-A	BTB/POZ domain-containing protein 1	BTB/POZ domain	SKP1/BTB/POZ domain superfamily
maker-scaffold10x_122_pilon-augustus-gene-0.36	Nuclear receptor 2DBD gamma	Ecdysone-inducible protein E75	Zinc finger, C4 type (two domains)	Zinc finger, nuclear hormone receptor-type
maker-scaffold10x_122_pilon-pred_gff_StringTie-gene-0.3	hypothetical protein D915_006245	No hit	No hit	No hit
maker-scaffold10x_1220_pilon-augustus-gene-0.9	DNA damage-binding protein 1	DNA damage-binding protein 1	Mono-functional DNA-alkylating methyl methanesulfonate N-term	DNA damage-binding protein 1
maker-scaffold10x_1222_pilon-augustus-gene-0.0	Venom allergen (VAL) 27 protein	Scoloptoxin SSD43	Cysteine-rich secretory protein family	CAP superfamily
maker-scaffold10x_123_pilon-augustus-gene-0.127	No hit	No hit	No hit	No hit
maker-scaffold10x_123_pilon-pred_gff_StringTie-gene-0.74	TPA: endonuclease-reverse transcriptase	Nuclear receptor 2C2-associated protein	Reverse transcriptase (RNA-dependent DNA polymerase)	Nuclear receptor 2C2-associated protein
maker-scaffold10x_123_pilon-snap-gene-0.58	Long-chain-fatty-acid--CoA ligase	Long-chain-fatty-acid--CoA ligase 1	AMP-binding enzyme	AMP-dependent synthetase/ligase
maker-scaffold10x_123_pilon-snap-gene-0.59	hypothetical protein D915_004900	No hit	No hit	No hit
maker-scaffold10x_123_pilon-snap-gene-0.60	Solute carrier family 39 (Zinc transporter) member 3	Small glutamine-rich tetratricopeptide repeat-containing protein 2	Tetratricopeptide repeat	Tetratricopeptide-like helical domain superfamily
maker-scaffold10x_123_pilon-snap-gene-0.61	RAD50-interacting protein 1	RINT1-like protein	RINT-1 / TIP-1 family	RINT-1/Tip20
maker-scaffold10x_123_pilon-snap-gene-0.62	SH3 and multiple ankyrin repeat domains protein	SH3 and multiple ankyrin repeat domains protein 1	Ankyrin repeats (3 copies)	Ankyrin repeat-containing domain superfamily
maker-scaffold10x_123_pilon-snap-gene-0.63	patched 1	Protein patched	Sterol-sensing domain of SREBP cleavage-activation	Protein patched/dispatched
maker-scaffold10x_123_pilon-snap-gene-0.64	Dynactin subunit 2-B	Dynactin subunit 2-A	Dynamitin	Dynamitin
maker-scaffold10x_123_pilon-snap-gene-0.65	Exocyst complex component 3	No hit	Exocyst complex component Sec6	Exocyst complex component EXOC3/Sec6
maker-scaffold10x_123_pilon-snap-gene-0.66	Exocyst complex component 3, partial	No hit	Repeating coiled region of VPS13	Exocyst complex component EXOC3/Sec6
maker-scaffold10x_123_pilon-snap-gene-0.67	Poly	Poly [ADP-ribose] polymerase 2	Poly(ADP-ribose) polymerase catalytic domain	Protein mono-ADP-ribosyltransferase PARP3
maker-scaffold10x_123_pilon-snap-gene-0.68	Coiled-coil domain-containing protein	Coiled-coil domain-containing protein 102A	No hit	No hit
maker-scaffold10x_123_pilon-snap-gene-0.69	hypothetical protein D915_009680	No hit	No hit	No hit
maker-scaffold10x_123_pilon-snap-gene-0.70	S-(Hydroxymethyl)glutathione dehydrogenase/class III alcohol dehydrogenase	Alcohol dehydrogenase class-3 chain H	Zinc-binding dehydrogenase	Alcohol dehydrogenase class III
maker-scaffold10x_123_pilon-snap-gene-0.72	Exocyst complex component 3, partial	No hit	Exocyst complex component Sec6	Exocyst complex component EXOC3/Sec6
maker-scaffold10x_123_pilon-snap-gene-0.73	Phosphoserine aminotransferase	Phosphoserine aminotransferase	Aminotransferase class-V	Phosphoserine aminotransferase
maker-scaffold10x_1231_pilon-augustus-gene-0.41	Metalloproteinase inhibitor 1	No hit	Tissue inhibitor of metalloproteinase	Tissue inhibitor of metalloproteinases-like, OB-fold
maker-scaffold10x_1231_pilon-snap-gene-0.0	Eukaryotic translation initiation factor 3 subunit A	Eukaryotic translation initiation factor 3 subunit A	PCI domain	Eukaryotic translation initiation factor 3 subunit A
maker-scaffold10x_1231_pilon-snap-gene-0.1	Villin-2	Actin-binding LIM protein 1	LIM domain	Villin headpiece domain superfamily
maker-scaffold10x_1231_pilon-snap-gene-0.3	Helicase ARIP4	Helicase ARIP4	SNF2 family N-terminal domain	SNF2-like, N-terminal domain superfamily
maker-scaffold10x_1231_pilon-snap-gene-0.4	Villin-2	No hit	No hit	No hit
maker-scaffold10x_1231_pilon-snap-gene-0.6	Helicase ARIP4	Helicase ARIP4	SNF2 family N-terminal domain	SNF2-like, N-terminal domain superfamily
maker-scaffold10x_1236_pilon-snap-gene-0.12	Pseudouridylate synthase 7	Dehydrogenase/reductase SDR family member 12	short chain dehydrogenase	Pseudouridine synthase, TruD
maker-scaffold10x_1236_pilon-snap-gene-0.14	hypothetical protein D915_003902	No hit	No hit	No hit
maker-scaffold10x_1237_pilon-augustus-gene-0.34	DNA polymerase delta small subunit	DNA polymerase delta small subunit	DNA polymerase delta subunit OB-fold domain	DNA polymerase delta/II small subunit family
maker-scaffold10x_1237_pilon-augustus-gene-0.35	Serine palmitoyl transferase LCB2 subunit	Long chain base biosynthesis protein 2a	Aminotransferase class I and II	Pyridoxal phosphate-dependent transferase
maker-scaffold10x_1237_pilon-snap-gene-0.3	26S proteasome non ATPase regulatory subunit	26S proteasome non-ATPase regulatory subunit 1 homolog A	26S proteasome regulatory subunit RPN2 C-terminal domain	26S Proteasome non-ATPase regulatory subunit 1
maker-scaffold10x_1237_pilon-snap-gene-0.6	Serine/threonine-protein kinase mig-15	Mitogen-activated protein kinase kinase kinase kinase 4	CNH domain	Citron homology (CNH) domain
maker-scaffold10x_1237_pilon-snap-gene-0.7	Phospholipid-transporting ATPase	Phospholipid-transporting ATPase 10	Phospholipid-translocating P-type ATPase C-terminal	P-type ATPase, subfamily IV
maker-scaffold10x_1238_pilon-augustus-gene-0.0	PHF8	No hit	Jumonji helical domain	Jumonji, helical domain
maker-scaffold10x_1238_pilon-snap-gene-0.15	Homeobox protein SIX3	Homeobox protein ceh-32	Transcriptional regulator, SIX1, N-terminal SD domain	Homeobox protein SIX1, N-terminal SD domain
maker-scaffold10x_1239_pilon-augustus-gene-0.26	Splicing factor U2AF 65 kDa subunit	No hit	CUB domain	CUB domain
maker-scaffold10x_1239_pilon-snap-gene-0.14	STIP1 and U box-containing protein 1	No hit	Ring finger domain	Zinc finger, RING/FYVE/PHD-type
maker-scaffold10x_1239_pilon-snap-gene-0.17	Replication protein A subunit	Replication protein A 32 kDa subunit	Replication protein A C terminal	Replication factor A protein-like
maker-scaffold10x_124_pilon-snap-gene-0.15	Ribosomal protein L26	60S ribosomal protein L26	Ribosomal proteins L26 eukaryotic, L24P archaeal	Ribosomal protein L26/L24, eukaryotic/archaeal
maker-scaffold10x_124_pilon-snap-gene-0.16	Roundabout 2	Contactin-1	Immunoglobulin domain	Immunoglobulin-like fold
maker-scaffold10x_124_pilon-snap-gene-0.17	chromatin licensing and DNA replication factor 1	DNA replication factor Cdt1	DNA replication factor CDT1 like	CDT1 Geminin-binding domain-like
maker-scaffold10x_1243_pilon-snap-gene-0.2	acyl-CoA:glycerol-3-phosphate acyltransferase	No hit	Reverse transcriptase (RNA-dependent DNA polymerase)	Reverse transcriptase domain
maker-scaffold10x_1243_pilon-snap-gene-0.3	Ribosomal protein L10A	60S ribosomal protein L10a-2	Ribosomal protein L1p/L10e family	Ribosomal protein L1, 3-layer alpha/beta-sandwich
maker-scaffold10x_1247_pilon-snap-gene-0.3	Protein CLEC16A, partial	Protein CLEC16A homolog	No hit	CLEC16A/TT9
maker-scaffold10x_1247_pilon-snap-gene-0.4	Protein CLEC16A	No hit	No hit	No hit
maker-scaffold10x_125_pilon-augustus-gene-0.72	No hit	No hit	No hit	No hit
maker-scaffold10x_125_pilon-augustus-gene-0.74	hypothetical protein D915_004582	No hit	Ligated ion channel L-glutamate- and glycine-binding site	Ionotropic glutamate receptor, L-glutamate and glycine-binding domain
maker-scaffold10x_125_pilon-augustus-gene-0.75	CCR4-NOT transcription complex subunit 1	CCR4-NOT transcription complex subunit 1	No hit	No hit
maker-scaffold10x_125_pilon-augustus-gene-0.76	Synaptic glycoprotein SC2	Very-long-chain enoyl-CoA reductase	3-oxo-5-alpha-steroid 4-dehydrogenase	3-oxo-5-alpha-steroid 4-dehydrogenase/very-long-chain enoyl-CoA reductase
maker-scaffold10x_125_pilon-augustus-gene-0.77	Enolase 4 isoform 1	Enolase 4	Enolase, C-terminal TIM barrel domain	Enolase
maker-scaffold10x_125_pilon-augustus-gene-0.80	Carnosine N-methyltransferase	Carnosine N-methyltransferase	N2227-like protein	N2227-like
maker-scaffold10x_125_pilon-snap-gene-0.19	CCR4-Not complex component, Not1, partial	CCR4-NOT transcription complex subunit 1	CCR4-Not complex component, Not1	CCR4-NOT transcription complex subunit 1
maker-scaffold10x_125_pilon-snap-gene-0.20	Neuronal acetylcholine receptor subunit alpha-7	No hit	Neurotransmitter-gated ion-channel ligand binding domain	Neurotransmitter-gated ion-channel
maker-scaffold10x_125_pilon-snap-gene-0.21	Forkhead box protein J1-A	Forkhead box protein H1	Forkhead domain	Winged helix-like DNA-binding domain superfamily
maker-scaffold10x_125_pilon-snap-gene-0.22	Dual specificity protein phosphatase 22	No hit	Dual specificity phosphatase, catalytic domain	Protein-tyrosine phosphatase-like
maker-scaffold10x_125_pilon-snap-gene-0.23	Ubiquitinyl hydrolase 1	Ubiquitin carboxyl-terminal hydrolase 13	Ubiquitin carboxyl-terminal hydrolase	Zinc finger, RING/FYVE/PHD-type
maker-scaffold10x_125_pilon-snap-gene-0.29	Ubiquitinyl hydrolase 1	Ubiquitin carboxyl-terminal hydrolase 13	UBA/TS-N domain	Papain-like cysteine peptidase superfamily
maker-scaffold10x_125_pilon-snap-gene-0.30	kindlin 2	Fermitin family homolog 1	FERM central domain	Kindlin/fermitin
maker-scaffold10x_1257_pilon-augustus-gene-0.9	heat shock protein 70-3	Heat shock protein homolog SSE2	Hsp70 protein	Heat shock protein 70 family
maker-scaffold10x_1257_pilon-snap-gene-0.61	CRE-AMPH-1 protein	Rho guanine nucleotide exchange factor 16	Variant SH3 domain	SH3-like domain superfamily
maker-scaffold10x_1257_pilon-snap-gene-0.63	39S ribosomal protein L22	39S ribosomal protein L22, mitochondrial	Ribosomal protein L22p/L17e	Ribosomal protein L22/L17 superfamily
maker-scaffold10x_1257_pilon-snap-gene-0.66	Cytosolic non-specific dipeptidase	Beta-Ala-His dipeptidase	Peptidase family M20/M25/M40	Peptidase M20
maker-scaffold10x_1257_pilon-snap-gene-0.67	hypothetical protein D915_008367	No hit	Cytochrome P450	Cytochrome P450 superfamily
maker-scaffold10x_1257_pilon-snap-gene-0.68	retrovirus-related Pol polyprotein from transposon opus	Succinate dehydrogenase assembly factor 2-A, mitochondrial	Flavinator of succinate dehydrogenase	Flavinator of succinate dehydrogenase superfamily
maker-scaffold10x_1257_pilon-snap-gene-0.69	Cleavage stimulation factor subunit	Cleavage stimulation factor subunit 2	Hinge domain of cleavage stimulation factor subunit 2	Cleavage stimulation factor subunit 2
maker-scaffold10x_1257_pilon-snap-gene-0.70	Histidyl tRNA-specific guanylyltransferase	Probable tRNA(His) guanylyltransferase	tRNAHis guanylyltransferase	tRNAHis guanylyltransferase Thg1 superfamily
maker-scaffold10x_1257_pilon-snap-gene-0.71	hypothetical protein D915_004365	No hit	Brain specific membrane anchored protein	Uncharacterised protein family, TMEM59
maker-scaffold10x_1257_pilon-snap-gene-0.72	hypothetical protein D915_000897	No hit	No hit	Metallo-dependent phosphatase-like
maker-scaffold10x_1257_pilon-snap-gene-0.73	Soc-2 suppressor of clear	Leucine-rich repeat protein SHOC-2	Leucine rich repeat	Leucine-rich repeat domain superfamily
maker-scaffold10x_1257_pilon-snap-gene-0.74	Mitochondrial inner membrane protease subunit 1	Mitochondrial inner membrane protease subunit 1	Peptidase S24-like	Mitochondrial inner membrane protease subunit 1
maker-scaffold10x_1257_pilon-snap-gene-0.75	kinesin family member 4/21/27	Kinesin-like protein KIF21A	Kinesin motor domain	Kinesin motor domain
maker-scaffold10x_1257_pilon-snap-gene-0.76	L-aminoadipate-semialdehyde dehydrogenase-phosphopantetheinyl transferase	No hit	4'-phosphopantetheinyl transferase superfamily	4'-phosphopantetheinyl transferase domain superfamily
maker-scaffold10x_1259_pilon-augustus-gene-0.3	Family M13 unassigned peptidase (M13 family)	No hit	No hit	No hit
maker-scaffold10x_126_pilon-augustus-gene-0.0	Serine/threonine-protein kinase OSR1	Germinal center kinase 3	Oxidative-stress-responsive kinase 1 C-terminal domain	Serine/threonine-protein kinase OSR1/WNK, CCT domain
maker-scaffold10x_126_pilon-pred_gff_StringTie-gene-0.42	LOW QUALITY PROTEIN: polyubiquitin-C-like	Polyubiquitin-B	Ubiquitin family	Ubiquitin
maker-scaffold10x_126_pilon-snap-gene-0.29	putative ATP-dependent RNA helicase	ATP-dependent RNA helicase DHX33	Helicase associated domain (HA2)	P-loop containing nucleoside triphosphate hydrolase
maker-scaffold10x_126_pilon-snap-gene-0.30	unnamed protein product	No hit	No hit	No hit
maker-scaffold10x_126_pilon-snap-gene-0.31	Tyrosine 3-monooxygenase/tryptophan 5-monooxygenase activation protein theta polypeptide	37694 protein homolog 1	37694 protein	14-3-3 domain
maker-scaffold10x_126_pilon-snap-gene-0.32	hypothetical protein D915_001164	No hit	No hit	No hit
maker-scaffold10x_126_pilon-snap-gene-0.33	Pre-mRNA-splicing factor ATP-dependent RNA helicase PRP16	Probable pre-mRNA-splicing factor ATP-dependent RNA helicase DEAH2	DEAD/DEAH box helicase	P-loop containing nucleoside triphosphate hydrolase
maker-scaffold10x_126_pilon-snap-gene-0.35	Tyrosine 3-monooxygenase/tryptophan 5-monooxygenase activation protein theta polypeptide	14-3-3-like protein 1	37694 protein	14-3-3 domain
maker-scaffold10x_126_pilon-snap-gene-0.36	hypothetical protein D915_008237	No hit	CUB domain	Spermadhesin, CUB domain superfamily
maker-scaffold10x_126_pilon-snap-gene-0.37	UPF0454 protein C12orf49	UPF0454 protein C12orf49 homolog	Baculovirus VP1054 protein	Uncharacterised protein family UPF0454
maker-scaffold10x_126_pilon-snap-gene-0.38	hypothetical protein D915_008882	No hit	No hit	No hit
maker-scaffold10x_1260_pilon-augustus-gene-0.0	voltage dependent L type calcium channel subunit	Voltage-dependent L-type calcium channel subunit alpha-1C	Ion transport protein	Ion transport domain
maker-scaffold10x_1260_pilon-augustus-gene-0.5	putative myosin heavy chain	No hit	Translin-associated factor X-interacting N-terminus	Translin-associated factor X-interacting protein 1, N-terminal
maker-scaffold10x_1260_pilon-snap-gene-0.35	GPI mannosyltransferase 2	GPI mannosyltransferase 2	Mannosyltransferase (PIG-V)	GPI mannosyltransferase 2
maker-scaffold10x_1260_pilon-snap-gene-0.37	Cathepsin d lysosomal aspartyl protease	Aspartic protease 4	Eukaryotic aspartyl protease	Aspartic peptidase domain superfamily
maker-scaffold10x_1260_pilon-snap-gene-0.38	Leucine rich repeat and WD repeat containing, partial	Leucine-rich repeat and WD repeat-containing protein 1	NAB conserved region 2 (NCD2)	WD40/YVTN repeat-like-containing domain superfamily
maker-scaffold10x_1260_pilon-snap-gene-0.39	hypothetical protein FGIG_01622	No hit	No hit	No hit
maker-scaffold10x_1260_pilon-snap-gene-0.40	calmodulin-related	BTB/POZ domain-containing protein At3g49900	BTB/POZ domain	SKP1/BTB/POZ domain superfamily
maker-scaffold10x_1260_pilon-snap-gene-0.42	S-adenosylmethionine synthase	S-adenosylmethionine synthase isoform type-1	S-adenosylmethionine synthetase, C-terminal domain	S-adenosylmethionine synthetase
maker-scaffold10x_1260_pilon-snap-gene-0.43	Glutamine-dependent NAD(+) synthetase	Glutamine-dependent NAD(+) synthetase	Regulator of chromosome condensation (RCC1) repeat	NAD(+) synthetase
maker-scaffold10x_1260_pilon-snap-gene-0.44	PHD finger protein rhino	Protein Jade-1	PHD-zinc-finger like domain	Zinc finger, RING/FYVE/PHD-type
maker-scaffold10x_1262_pilon-augustus-gene-0.34	Legumain	Legumain	Peptidase C13 family	Peptidase C13, legumain
maker-scaffold10x_1262_pilon-snap-gene-0.20	Legumain	Hemoglobinase	Peptidase C13 family	Peptidase C13, legumain
maker-scaffold10x_1262_pilon-snap-gene-0.21	Legumain	No hit	No hit	No hit
maker-scaffold10x_1262_pilon-snap-gene-0.23	Legumain like	Hemoglobinase	Peptidase C13 family	Peptidase C13, legumain
maker-scaffold10x_1262_pilon-snap-gene-0.25	Legumain like	Hemoglobinase	Herpesvirus UL25 family	No hit
maker-scaffold10x_1265_pilon-augustus-gene-0.23	Protein lin-54	Protein lin-54	Tesmin/TSO1-like CXC domain, cysteine-rich domain	Lin-54 family
maker-scaffold10x_1265_pilon-snap-gene-0.16	Fas-binding factor 1	No hit	No hit	Fas-binding factor 1
maker-scaffold10x_1265_pilon-snap-gene-0.17	Four and A half lim domain	Four and a half LIM domains protein 2	LIM domain	Four and a half LIM domains protein 2/3/5
maker-scaffold10x_127_pilon-augustus-gene-0.45	hypothetical protein D915_009085	No hit	No hit	No hit
maker-scaffold10x_127_pilon-augustus-gene-0.46	T-complex-associated testis-expressed protein 1	Dynein regulatory complex subunit 5	Leucine Rich repeat	Leucine-rich repeat domain superfamily
maker-scaffold10x_127_pilon-snap-gene-0.24	Transmembrane 9 superfamily member	Transmembrane 9 superfamily member 2	Endomembrane protein 70	Nonaspanin (TM9SF)
maker-scaffold10x_127_pilon-snap-gene-0.25	Enolase 1 chloroplastic	Enolase	Enolase, C-terminal TIM barrel domain	Enolase
maker-scaffold10x_127_pilon-snap-gene-0.26	putative transcript	No hit	PMP-22/EMP/MP20/Claudin family	No hit
maker-scaffold10x_127_pilon-snap-gene-0.27	Cancer nucleoside-triphosphatase	Cancer-related nucleoside-triphosphatase homolog	NTPase	Nucleoside-triphosphatase, THEP1 type
maker-scaffold10x_127_pilon-snap-gene-0.28	hypothetical protein D915_009157	No hit	No hit	No hit
maker-scaffold10x_127_pilon-snap-gene-0.29	hypothetical protein D915_010115	No hit	No hit	No hit
maker-scaffold10x_1272_pilon-augustus-gene-0.66	F-box only protein 40	F-box only protein 30	F-box	F-box only protein 30/40
maker-scaffold10x_1272_pilon-augustus-gene-0.76	Homeobox protein HMX3	Homeobox protein HMX1	Homeodomain	Homeobox domain
maker-scaffold10x_1272_pilon-augustus-gene-0.82	WD40 repeat containing protein, partial	No hit	No hit	No hit
maker-scaffold10x_1272_pilon-pred_gff_StringTie-gene-0.49	DNA-directed RNA polymerase I subunit RPA12	DNA-directed RNA polymerase I subunit RPA12	Transcription factor S-II (TFIIS)	Pol I subunit A12, C-terminal zinc ribbon
maker-scaffold10x_1272_pilon-snap-gene-0.1	Phosphatidylinositol 4-kinase type-ii	Phosphatidylinositol 4-kinase type 2-alpha	Phosphatidylinositol -3 and 4-kinase	Type II phosphatidylinositol 4-kinase Lsb6/PI4K2
maker-scaffold10x_1272_pilon-snap-gene-0.10	hypothetical protein D915_004584	No hit	No hit	No hit
maker-scaffold10x_1272_pilon-snap-gene-0.11	cell adhesion molecule 2	No hit	Immunoglobulin domain	Immunoglobulin-like fold
maker-scaffold10x_1272_pilon-snap-gene-0.12	Ras and EF-hand domain-containing protein	Ras-related protein Rab-13	Ras family	P-loop containing nucleoside triphosphate hydrolase
maker-scaffold10x_1272_pilon-snap-gene-0.2	A kinase anchor protein 84, partial	No hit	No hit	No hit
maker-scaffold10x_1272_pilon-snap-gene-0.3	Transcription factor GATA-4	No hit	No hit	Transcription factor GATA
maker-scaffold10x_1272_pilon-snap-gene-0.4	zinc finger, C3HC4 type, partial	BRCT domain-containing protein At4g02110	Zinc finger, C3HC4 type (RING finger)	BRCA1-associated
maker-scaffold10x_1272_pilon-snap-gene-0.5	Prefoldin beta subunit	Prefoldin subunit 6	Prefoldin subunit	Prefoldin
maker-scaffold10x_1272_pilon-snap-gene-0.7	complement component C8 beta	No hit	Thrombospondin type 1 domain	Thrombospondin type-1 (TSP1) repeat superfamily
maker-scaffold10x_1272_pilon-snap-gene-0.8	Lamin	Intermediate filament protein B	Intermediate filament protein	Intermediate filament, rod domain
maker-scaffold10x_1273_pilon-snap-gene-0.4	hypothetical protein D915_003916	No hit	No hit	No hit
maker-scaffold10x_1278_pilon-pred_gff_StringTie-gene-0.5	hypothetical protein D915_002536	No hit	No hit	No hit
maker-scaffold10x_1278_pilon-snap-gene-0.16	immunoglobulin I-set domain protein, partial	Cell adhesion molecule-related/down-regulated by oncogenes	Immunoglobulin I-set domain	Serine/threonine protein kinase, striated muscle-specific
maker-scaffold10x_1279_pilon-augustus-gene-0.118	Casein kinase I gamma	Casein kinase I isoform gamma-1	Protein kinase domain	Protein kinase-like domain superfamily
maker-scaffold10x_1279_pilon-augustus-gene-0.121	Cadherin tumor suppressor	No hit	Complement Clr-like EGF-like	No hit
maker-scaffold10x_1279_pilon-snap-gene-0.50	Tetraspanin-CD63 receptor	No hit	Tetraspanin family	Tetraspanin/Peripherin
maker-scaffold10x_1279_pilon-snap-gene-0.51	Tetraspanin-CD63 receptor, partial	No hit	Tetraspanin family	Tetraspanin/Peripherin
maker-scaffold10x_1279_pilon-snap-gene-0.52	M protein repeat protein, partial	Microtubule cross-linking factor 1	Growth-arrest specific micro-tubule binding	No hit
maker-scaffold10x_1279_pilon-snap-gene-0.53	hypothetical protein D915_006935	No hit	No hit	No hit
maker-scaffold10x_1279_pilon-snap-gene-0.54	Tyrosine-protein kinase CSK	Tyrosine-protein kinase Abl	Protein tyrosine kinase	Tyrosine-protein kinase, catalytic domain
maker-scaffold10x_1279_pilon-snap-gene-0.55	Acetyl cholinesterase	Acetylcholinesterase	Carboxylesterase family	Alpha/Beta hydrolase fold
maker-scaffold10x_1279_pilon-snap-gene-0.57	hypothetical protein D915_000793	No hit	No hit	No hit
maker-scaffold10x_1279_pilon-snap-gene-0.58	hypothetical protein D915_000797	No hit	Tetraspanin family	Tetraspanin/Peripherin
maker-scaffold10x_1279_pilon-snap-gene-0.59	Vacuolar sorting-associated 35	No hit	No hit	No hit
maker-scaffold10x_1279_pilon-snap-gene-0.60	Transmembrane protein 87A	Transmembrane protein 87A	Lung seven transmembrane receptor	Lung seven transmembrane receptor-like
maker-scaffold10x_1279_pilon-snap-gene-0.61	Eukaryotic translation initiation factor 3 subunit I	Eukaryotic translation initiation factor 3 subunit I	WD domain, G-beta repeat	WD40/YVTN repeat-like-containing domain superfamily
maker-scaffold10x_1279_pilon-snap-gene-0.63	LAG1 longevity assurance 1	ASC1-like protein 2	TLC domain	Sphingosine N-acyltransferase Lag1/Lac1-like
maker-scaffold10x_1279_pilon-snap-gene-0.65	hypothetical protein D915_000796	No hit	No hit	No hit
maker-scaffold10x_1280_pilon-snap-gene-0.10	Inositol monophosphatase	Inositol monophosphatase 3	Inositol monophosphatase family	Inositol monophosphatase
maker-scaffold10x_1280_pilon-snap-gene-0.11	Growth factor receptor-bound protein 2-A	GRB2-related adapter protein	SH3 domain	SH2 domain superfamily
maker-scaffold10x_1280_pilon-snap-gene-0.12	Gag-Pol polyprotein	No hit	RNase H-like domain found in reverse transcriptase	Reverse transcriptase/retrotransposon-derived protein, RNase H-like domain
maker-scaffold10x_1280_pilon-snap-gene-0.13	Transcription and mRNA export factor ENY2	Transcription and mRNA export factor ENY2	Transcription factor e(y)2	Transcription factor, enhancer of yellow 2
maker-scaffold10x_1280_pilon-snap-gene-0.14	hypothetical protein D915_001796	No hit	No hit	No hit
maker-scaffold10x_1280_pilon-snap-gene-0.5	Sodium-dependent phosphate transport protein 1	Probable anion transporter 3, chloroplastic	Major Facilitator Superfamily	MFS transporter superfamily
maker-scaffold10x_1280_pilon-snap-gene-0.6	SJCHGC03732 protein, partial	No hit	No hit	No hit
maker-scaffold10x_1280_pilon-snap-gene-0.7	Sodium/potassium-transporting ATPase subunit beta	Sodium/potassium-transporting ATPase subunit beta-1	Sodium / potassium ATPase beta chain	Sodium/potassium-transporting ATPase subunit beta
maker-scaffold10x_1280_pilon-snap-gene-0.8	Glutathione synthetase	Glutathione synthetase, chloroplastic	Eukaryotic glutathione synthase, ATP binding domain	Glutathione synthase, alpha-helical
maker-scaffold10x_1280_pilon-snap-gene-0.9	hypothetical protein D915_001796	No hit	No hit	No hit
maker-scaffold10x_1281_pilon-snap-gene-0.15	DEAD (Asp-Glu-Ala-Asp) box polypeptide 54	Conserved oligomeric Golgi complex subunit 5	DEAD/DEAH box helicase	DDX54/DBP10 family
maker-scaffold10x_1281_pilon-snap-gene-0.16	Helicase	Helicase domino	SNF2 family N-terminal domain	SNF2-like, N-terminal domain superfamily
maker-scaffold10x_1281_pilon-snap-gene-0.17	E1A-binding protein p400	Helicase domino	Helicase conserved C-terminal domain	P-loop containing nucleoside triphosphate hydrolase
maker-scaffold10x_1281_pilon-snap-gene-0.19	U3 small nucleolar RNA-associated protein 23	No hit	Fcf1	rRNA-processing protein Fcf1/Utp23
maker-scaffold10x_1282_pilon-snap-gene-0.2	putative mitochondrial ribosomal protein l12 strongylocentrotus purpuratus	50S ribosomal protein L7/L12	Ribosomal protein L7/L12 C-terminal domain	Ribosomal protein L7/L12
maker-scaffold10x_1296_pilon-pred_gff_StringTie-gene-0.42	polyprotein	No hit	Reverse transcriptase (RNA-dependent DNA polymerase)	Reverse transcriptase domain
maker-scaffold10x_1296_pilon-snap-gene-0.11	ATP-dependent (S)-NAD(P)H-hydrate dehydratase	ATP-dependent (S)-NAD(P)H-hydrate dehydratase	Carbohydrate kinase	ATP-dependent (S)-NAD(P)H-hydrate dehydratase
maker-scaffold10x_1296_pilon-snap-gene-0.12	No hit	No hit	No hit	No hit
maker-scaffold10x_1296_pilon-snap-gene-0.15	Peptidyl-prolyl cis-trans isomerase B	Peptidyl-prolyl cis-trans isomerase 5	Cyclophilin type peptidyl-prolyl cis-trans isomerase/CLD	Cyclophilin-like domain superfamily
maker-scaffold10x_1296_pilon-snap-gene-0.16	polyprotein	No hit	No hit	No hit
maker-scaffold10x_1296_pilon-snap-gene-0.17	Srebp protein, partial	No hit	No hit	No hit
maker-scaffold10x_1296_pilon-snap-gene-0.18	hypothetical protein CRM22_004619	Protein NDRG4-A	Ndr family	NDRG
maker-scaffold10x_1296_pilon-snap-gene-0.19	Glycyl tRNA synthetase	Glycine--tRNA ligase	tRNA synthetase class II core domain (G, H, P, S	Glycyl-tRNA synthetase/DNA polymerase subunit gamma-2
maker-scaffold10x_1299_pilon-augustus-gene-0.27	hypothetical protein D915_010996	No hit	No hit	No hit
maker-scaffold10x_1299_pilon-pred_gff_StringTie-gene-0.1	Mitochondrial L-2-hydroxyglutarate dehydrogenase	L-2-hydroxyglutarate dehydrogenase, mitochondrial	FAD dependent oxidoreductase	FAD/NAD(P)-binding domain superfamily
maker-scaffold10x_1299_pilon-snap-gene-0.17	ELMO domain-containing protein 2	ELMO domain-containing protein 2	ELMO/CED-12 family	ELMO domain
maker-scaffold10x_1299_pilon-snap-gene-0.18	28S ribosomal protein S25 mitochondrial	Probable 28S ribosomal protein S25, mitochondrial	Mitochondrial ribosomal protein L51 / S25 / CI-B8 domain	28S ribosomal protein S25, mitochondrial
maker-scaffold10x_1299_pilon-snap-gene-0.19	immunoglobulin domain protein, partial	Receptor-type tyrosine-protein phosphatase F	Immunoglobulin domain	Immunoglobulin-like fold
maker-scaffold10x_1299_pilon-snap-gene-0.20	protein FAM136A	No hit	No hit	Protein of unknown function DUF842, eukaryotic
maker-scaffold10x_13_pilon-augustus-gene-0.17	Fibroblast growth factor receptor 1, partial	No hit	Immunoglobulin domain	Immunoglobulin-like domain superfamily
maker-scaffold10x_13_pilon-augustus-gene-0.26	4-hydroxybenzoate polyprenyl transferase	4-hydroxybenzoate polyprenyltransferase, mitochondrial	UbiA prenyltransferase family	Prenyltransferase
maker-scaffold10x_13_pilon-augustus-gene-0.27	Magnesium transporter NIPA2	Probable magnesium transporter NIPA1	Magnesium transporter NIPA	Magnesium transporter NIPA
maker-scaffold10x_13_pilon-augustus-gene-0.30	Collagen alpha-3(VI) chain	No hit	No hit	No hit
maker-scaffold10x_13_pilon-augustus-gene-1.104	Solute carrier family 25 member	Solute carrier family 25 member 39	Mitochondrial carrier protein	Mitochondrial carrier domain superfamily
maker-scaffold10x_13_pilon-augustus-gene-1.92	Annexin	Annexin A11	Annexin	Annexin
maker-scaffold10x_13_pilon-augustus-gene-1.93	Potassium channel subfamily K 8	Potassium channel subfamily K member 3	Ion channel	Potassium channel domain
maker-scaffold10x_13_pilon-augustus-gene-2.149	DNA-binding death effector domain-containing protein	No hit	Reverse transcriptase (RNA-dependent DNA polymerase)	Reverse transcriptase domain
maker-scaffold10x_13_pilon-augustus-gene-2.152	tyrosine kinase	Ephrin type-A receptor 1	Protein tyrosine kinase	Tyrosine-protein kinase, catalytic domain
maker-scaffold10x_13_pilon-augustus-gene-2.154	tRNA aspartic acid methyltransferase 1	DNA (cytosine-5)-methyltransferase	C-5 cytosine-specific DNA methylase	S-adenosyl-L-methionine-dependent methyltransferase
maker-scaffold10x_13_pilon-augustus-gene-2.155	hypothetical protein D915_002948	No hit	No hit	No hit
maker-scaffold10x_13_pilon-augustus-gene-2.161	putative DNA repair protein rad51-like 3, r51h3	Rho guanine nucleotide exchange factor 3	RhoGEF domain	Dbl homology (DH) domain superfamily
maker-scaffold10x_13_pilon-augustus-gene-2.165	Transcriptional activator protein Pur-alpha	Transcriptional activator protein Pur-alpha	PurA ssDNA and RNA-binding protein	Purine-rich element binding protein family
maker-scaffold10x_13_pilon-augustus-gene-2.166	putative rab subfamily protein of small gtpase	Ras-related protein Rab-4A	Ras family	P-loop containing nucleoside triphosphate hydrolase
maker-scaffold10x_13_pilon-augustus-gene-2.167	Family S60 non peptidase ue (S60 family)	Inhibitor of carbonic anhydrase	Transferrin	Transferrin
maker-scaffold10x_13_pilon-pred_gff_StringTie-gene-2.12	ankyrin repeat protein	No hit	Ankyrin repeats (3 copies)	Ankyrin repeat-containing domain superfamily
maker-scaffold10x_13_pilon-snap-gene-0.64	NAD-dependent protein deacylase	NAD-dependent protein deacylase sirtuin-5, mitochondrial	Sir2 family	Sirtuin, class III
maker-scaffold10x_13_pilon-snap-gene-0.65	No hit	No hit	No hit	No hit
maker-scaffold10x_13_pilon-snap-gene-0.67	putative Core 1 udp-galactose:n-acetylgalactosamine-alpha-r beta 1 3-galactosyltransferase	No hit	No hit	No hit
maker-scaffold10x_13_pilon-snap-gene-0.69	N-alpha-acetyltransferase	N-terminal acetyltransferase complex ARD1 subunit homolog	Acetyltransferase (GNAT) family	Acyl-CoA N-acyltransferase
maker-scaffold10x_13_pilon-snap-gene-0.70	Homeobox protein araucan	Iroquois-class homeodomain protein IRX-3	Homeobox KN domain	Homeobox-like domain superfamily
maker-scaffold10x_13_pilon-snap-gene-0.71	putative dolichol-phosphate mannosyltransferase isoform 1	Dolichol-phosphate mannosyltransferase subunit 1	Glycosyl transferase family 2	DPM1-like
maker-scaffold10x_13_pilon-snap-gene-0.72	ubiquitin--protein ligase	Ubiquitin-conjugating enzyme E2 2	Ubiquitin-conjugating enzyme	Ubiquitin-conjugating enzyme/RWD-like
maker-scaffold10x_13_pilon-snap-gene-0.75	U3 small nucleolar rna associated protein 6	No hit	U3 small nucleolar RNA-associated protein 6	U3 small nucleolar RNA-associated protein 6
maker-scaffold10x_13_pilon-snap-gene-0.76	Dynactin subunit 1	CAP-Gly domain-containing linker protein 3	Dynein associated protein	Dynein associated protein
maker-scaffold10x_13_pilon-snap-gene-0.78	hypothetical protein D915_004346	No hit	TMEM154 protein family	No hit
maker-scaffold10x_13_pilon-snap-gene-0.80	ATP dependent zinc metalloprotease YME1	ATP-dependent zinc metalloprotease FtsH	Peptidase family M41	Peptidase, FtsH
maker-scaffold10x_13_pilon-snap-gene-0.81	mitochondria-eating protein	No hit	Mitochondria-eating protein	Mitochondria-eating protein
maker-scaffold10x_13_pilon-snap-gene-1.65	Small ubiquitin modifier	No hit	No hit	No hit
maker-scaffold10x_13_pilon-snap-gene-1.67	roundabout homolog 1	Contactin-4	Immunoglobulin domain	Immunoglobulin-like fold
maker-scaffold10x_13_pilon-snap-gene-1.69	Tousled kinase	MAP/microtubule affinity-regulating kinase 3	Protein kinase domain	Protein kinase-like domain superfamily
maker-scaffold10x_13_pilon-snap-gene-1.70	Orotidine 5'-phosphate decarboxylase	Uridine 5'-monophosphate synthase	Orotidine 5'-phosphate decarboxylase / HUMPS family	Aldolase-type TIM barrel
maker-scaffold10x_13_pilon-snap-gene-1.71	Rab-gap/tbc	TBC1 domain family member 24	TLD	TLDc domain
maker-scaffold10x_13_pilon-snap-gene-1.72	Rhomboid protein	Inactive rhomboid protein 1	Rhomboid family	Peptidase S54, rhomboid domain
maker-scaffold10x_13_pilon-snap-gene-1.73	Zinc finger protein	No hit	Zinc finger, C2H2 type	Zinc finger C2H2 superfamily
maker-scaffold10x_13_pilon-snap-gene-1.74	UDP-glucose ceramide glucosyltransferase	Ceramide glucosyltransferase	Glycosyl transferase family 21	Ceramide glucosyltransferase
maker-scaffold10x_13_pilon-snap-gene-1.75	protein C15orf26 protein	No hit	No hit	No hit
maker-scaffold10x_13_pilon-snap-gene-1.76	LAG1 longevity assurance 4	Ceramide synthase 2	TLC domain	Sphingosine N-acyltransferase Lag1/Lac1-like
maker-scaffold10x_13_pilon-snap-gene-1.77	tRNA 5-methylaminomethyl-2-thiouridylate methyltransferase	tRNA-specific 2-thiouridylase MnmA	tRNA methyl transferase	Rossmann-like alpha/beta/alpha sandwich fold
maker-scaffold10x_13_pilon-snap-gene-1.79	Mannosyl-oligosaccharide glucosidase	Mannosyl-oligosaccharide glucosidase	Glycosyl hydrolase family 63 C-terminal domain	Glycoside hydrolase family 63
maker-scaffold10x_13_pilon-snap-gene-1.80	Exocyst complex component 4	Exocyst complex component 4	Sec8 exocyst complex component specific domain	Exocyst complex component Sec8/EXOC4
maker-scaffold10x_13_pilon-snap-gene-1.81	ATP-dependent RNA helicase DDX51	ATP-dependent RNA helicase dbp6	Helicase conserved C-terminal domain	P-loop containing nucleoside triphosphate hydrolase
maker-scaffold10x_13_pilon-snap-gene-1.82	ATP-dependent RNA helicase DDX51	No hit	PIG-X / PBN1	Glycosylphosphatidylinositol-mannosyltransferase I, PIG-X/PBN1
maker-scaffold10x_13_pilon-snap-gene-2.116	tRNA 5-methylaminomethyl-2-thiouridylate methyltransferase	No hit	tRNA methyl transferase	Rossmann-like alpha/beta/alpha sandwich fold
maker-scaffold10x_13_pilon-snap-gene-2.117	Mannosyl-oligosaccharide glucosidase GCS1	Mannosyl-oligosaccharide glucosidase	Glycosyl hydrolase family 63 C-terminal domain	Glycoside hydrolase family 63
maker-scaffold10x_13_pilon-snap-gene-2.119	Mitochondrial ribosomal protein L47	54S ribosomal protein L4, mitochondrial	Mitochondrial 39-S ribosomal protein L47 (MRP-L47)	Ribosomal protein L47, mitochondrial
maker-scaffold10x_13_pilon-snap-gene-2.120	Speckle-type POZ protein	Protein roadkill	BTB/POZ domain	TRAF-like
maker-scaffold10x_13_pilon-snap-gene-2.123	phosphorylase B kinase alpha, kpb1, putative	Phosphorylase b kinase regulatory subunit alpha, skeletal muscle isoform	Glycosyl hydrolases family 15	Phosphorylase kinase alpha/beta subunit
maker-scaffold10x_13_pilon-snap-gene-2.124	Bud site selection protein 20	Zinc finger protein 593 homolog	Zinc-finger double-stranded RNA-binding	Zinc finger C2H2 superfamily
maker-scaffold10x_13_pilon-snap-gene-2.125	CLUMA_CG004748, isoform A	Tubulin alpha chain	Tubulin/FtsZ family, GTPase domain	Tubulin
maker-scaffold10x_13_pilon-snap-gene-2.128	Alpha-tubulin	Tubulin alpha-1A chain	Tubulin C-terminal domain	Tubulin
maker-scaffold10x_13_pilon-snap-gene-2.129	Tubulin alpha chain	Tubulin alpha-1A chain	Tubulin/FtsZ family, GTPase domain	Tubulin
maker-scaffold10x_13_pilon-snap-gene-2.130	hypothetical protein FGIG_02667	No hit	No hit	No hit
maker-scaffold10x_13_pilon-snap-gene-2.132	DNA repair protein RAD51 like protein 3	DNA repair protein RAD51 homolog 3	Rad51	DNA recombination and repair protein, RecA-like
maker-scaffold10x_13_pilon-snap-gene-2.133	3-hydroxyisobutyryl-CoA hydrolase mitochondrial	Probable 3-hydroxyisobutyryl-CoA hydrolase 3	Enoyl-CoA hydratase/isomerase	Enoyl-CoA hydratase/isomerase, HIBYL-CoA-H type
maker-scaffold10x_13_pilon-snap-gene-2.134	T-box transcription factor TBX1	T-box transcription factor mls-1	T-box	Transcription factor, T-box
maker-scaffold10x_13_pilon-snap-gene-2.140	Estrone sulfotransferase	Sulfotransferase 1A1	Sulfotransferase domain	P-loop containing nucleoside triphosphate hydrolase
maker-scaffold10x_13_pilon-snap-gene-2.142	hypothetical protein D915_005432	No hit	Folliculin-interacting protein C-terminus	Folliculin-interacting protein, C-terminal domain
maker-scaffold10x_13_pilon-snap-gene-2.144	Disintegrin and metalloproteinase domain-containing protein 15	Disintegrin and metalloproteinase domain-containing protein 11 (Fragment)	Disintegrin	Disintegrin domain
maker-scaffold10x_13_pilon-snap-gene-2.145	UPF0577 protein	No hit	No hit	EIG121-like
maker-scaffold10x_13_pilon-snap-gene-2.146	grb2-associated binder	Protein daughter of sevenless	PH domain	PH-like domain superfamily
maker-scaffold10x_13_pilon-snap-gene-2.147	Actin protein 8	Actin-related protein 8	Actin	Actin family
maker-scaffold10x_13_pilon-snap-gene-2.148	hypothetical protein D915_007345	No hit	No hit	Microtubule-associated protein 9
maker-scaffold10x_1302_pilon-pred_gff_StringTie-gene-0.0	MOB kinase activator 3A	MOB kinase activator-like 3	Mob1/phocein family	MOB kinase activator family
maker-scaffold10x_1302_pilon-snap-gene-0.17	Zinc finger protein	No hit	Zinc finger, C2H2 type	Zinc finger C2H2 superfamily
maker-scaffold10x_1302_pilon-snap-gene-0.19	putative myosin heavy chain	No hit	No hit	Synaptotagmin-15
maker-scaffold10x_1302_pilon-snap-gene-0.20	Zinc finger protein	No hit	Zinc-finger double domain	Zinc finger C2H2 superfamily
maker-scaffold10x_1302_pilon-snap-gene-0.21	Transmembrane protein	No hit	SRP-independent targeting protein 2/TMEM208	SRP-independent targeting protein 2/TMEM208
maker-scaffold10x_1304_pilon-augustus-gene-0.5	Protein FAM221A, partial	Protein FAM221A	Protein FAM221A/B	Protein FAM221A/B
maker-scaffold10x_1304_pilon-augustus-gene-0.6	Dual specificity tyrosine-phosphorylation-regulated kinase 1A	Dual specificity tyrosine-phosphorylation-regulated kinase 1A	Protein kinase domain	Dual specificity tyrosine-phosphorylation-regulated kinase 1A/B
maker-scaffold10x_1304_pilon-snap-gene-0.40	High voltage-activated calcium channel beta subunit CavB	Voltage-dependent L-type calcium channel subunit beta-1	Guanylate kinase	Voltage-dependent calcium channel, L-type, beta subunit
maker-scaffold10x_1304_pilon-snap-gene-0.41	monocarboxylate transporter 12	Monocarboxylate transporter 14	Major Facilitator Superfamily	MFS transporter superfamily
maker-scaffold10x_1304_pilon-snap-gene-0.42	hypothetical protein FGIG_11661	No hit	No hit	Armadillo-type fold
maker-scaffold10x_1304_pilon-snap-gene-0.44	Voltage-gated Ca2+ channel beta-subunit 2	Voltage-dependent L-type calcium channel subunit beta-1	No hit	SH3-like domain superfamily
maker-scaffold10x_1304_pilon-snap-gene-0.46	NADH dehydrogenase (ubiquinone) Fe-S protein 2	NADH dehydrogenase [ubiquinone] iron-sulfur protein 2, mitochondrial	Respiratory-chain NADH dehydrogenase, 49 Kd subunit	NADH-quinone oxidoreductase, subunit D superfamily
maker-scaffold10x_1306_pilon-pred_gff_StringTie-gene-0.8	TPA: endonuclease-reverse transcriptase	No hit	Reverse transcriptase (RNA-dependent DNA polymerase)	Reverse transcriptase domain
maker-scaffold10x_1306_pilon-snap-gene-0.14	putative tubulin polyglutamylase TTLL9	Probable tubulin polyglutamylase TTLL1	Tubulin-tyrosine ligase family	Probable tubulin polyglutamylase TTLL9
maker-scaffold10x_1306_pilon-snap-gene-0.15	hypothetical protein D915_007024	No hit	No hit	No hit
maker-scaffold10x_1306_pilon-snap-gene-0.16	Complement component 1 Q subcomponent-binding protein mitochondrial	No hit	Mitochondrial glycoprotein	Mitochondrial glycoprotein superfamily
maker-scaffold10x_1306_pilon-snap-gene-0.17	Small G protein signaling modulator 1	GTPase-activating protein gyp7	Rab-GTPase-TBC domain	Rab-GTPase-TBC domain
maker-scaffold10x_1306_pilon-snap-gene-0.18	exportin-7	Ran-binding protein 16	Importin-beta N-terminal domain	Exportin-7
maker-scaffold10x_1309_pilon-augustus-gene-0.16	Myb protein L	No hit	Myb-like DNA-binding domain	Homeobox-like domain superfamily
maker-scaffold10x_1309_pilon-augustus-gene-0.21	hypothetical protein D915_004451	No hit	No hit	No hit
maker-scaffold10x_1309_pilon-augustus-gene-0.33	Sulfide:quinone oxidoreductase mitochondrial	Sulfide:quinone oxidoreductase, mitochondrial	Pyridine nucleotide-disulphide oxidoreductase	Sulphide quinone-reductase
maker-scaffold10x_1309_pilon-pred_gff_StringTie-gene-0.157	G protein coupled receptor	No hit	7 transmembrane receptor (rhodopsin family)	G protein-coupled receptor, rhodopsin-like
maker-scaffold10x_1309_pilon-snap-gene-0.101	hypothetical protein D915_004208	No hit	No hit	No hit
maker-scaffold10x_1309_pilon-snap-gene-0.103	Arginase	Arginase, hepatic	Arginase family	Arginase
maker-scaffold10x_1309_pilon-snap-gene-0.104	pre-rRNA processing protein FTSJ3	AdoMet-dependent rRNA methyltransferase spb1	FtsJ-like methyltransferase	Ribosomal RNA methyltransferase FtsJ domain
maker-scaffold10x_1309_pilon-snap-gene-0.84	putative Guanine-nucleotide-exchange-factor	FYVE, RhoGEF and PH domain-containing protein 1	RhoGEF domain	Dbl homology (DH) domain
maker-scaffold10x_1309_pilon-snap-gene-0.85	Mitogen-activated protein kinase	Mitogen-activated protein kinase 11	Protein kinase domain	Protein kinase-like domain superfamily
maker-scaffold10x_1309_pilon-snap-gene-0.86	Peptide alpha-N-acetyltransferase	N-terminal acetyltransferase complex ARD1 subunit homolog	Acetyltransferase (GNAT) family	Acyl-CoA N-acyltransferase
maker-scaffold10x_1309_pilon-snap-gene-0.87	Pyroglutamyl-peptidase I	No hit	Pyroglutamyl peptidase	Peptidase C15, pyroglutamyl peptidase I-like superfamily
maker-scaffold10x_1309_pilon-snap-gene-0.88	GPI transamidase component PIG-T	GPI transamidase component PIG-T homolog	Gpi16 subunit, GPI transamidase component	GPI transamidase component PIG-T
maker-scaffold10x_1309_pilon-snap-gene-0.89	putative molluscan insulin-related peptide(s) receptor	Electron transfer flavoprotein beta subunit lysine methyltransferase	Lysine methyltransferase	Lysine methyltransferase
maker-scaffold10x_1309_pilon-snap-gene-0.91	hypothetical protein D915_007083	No hit	Reverse transcriptase (RNA-dependent DNA polymerase)	Reverse transcriptase domain
maker-scaffold10x_1309_pilon-snap-gene-0.92	Diphthamide biosynthesis protein 2	2-(3-amino-3-carboxypropyl)histidine synthase subunit 2	Putative diphthamide synthesis protein	Diphthamide synthesis DPH1/DPH2
maker-scaffold10x_1309_pilon-snap-gene-0.93	hypothetical protein MS3_08778	No hit	No hit	No hit
maker-scaffold10x_1309_pilon-snap-gene-0.95	Ancient ubiquitous protein 1	No hit	CUE domain	UBA-like superfamily
maker-scaffold10x_1309_pilon-snap-gene-0.96	Dolichyldiphosphatase	No hit	No hit	No hit
maker-scaffold10x_1309_pilon-snap-gene-0.97	Cyclic AMP dependent transcription factor ATF 6	No hit	bZIP transcription factor	No hit
maker-scaffold10x_1309_pilon-snap-gene-0.98	Coatomer protein complex subunit zeta 1	Probable coatomer subunit zeta	Clathrin adaptor complex small chain	Coatomer subunit zeta
maker-scaffold10x_1310_pilon-augustus-gene-0.11	hypothetical protein D915_005494	No hit	No hit	No hit
maker-scaffold10x_1310_pilon-snap-gene-0.1	HGH1 protein	No hit	No hit	Protein Hgh1
maker-scaffold10x_1310_pilon-snap-gene-0.2	hypothetical protein D915_005492	No hit	No hit	No hit
maker-scaffold10x_1312_pilon-snap-gene-0.2	No hit	No hit	No hit	No hit
maker-scaffold10x_1315_pilon-snap-gene-0.7	DnaJ subfamily A member 5	DnaJ homolog subfamily C member 21	DnaJ domain	Chaperone J-domain superfamily
maker-scaffold10x_1315_pilon-snap-gene-0.8	hypothetical protein D915_007764	No hit	RNase H-like domain found in reverse transcriptase	Reverse transcriptase, RNase H-like domain
maker-scaffold10x_1318_pilon-augustus-gene-0.15	Protein SCAI	Protein SCAI homolog	Protein SCAI	Protein SCAI
maker-scaffold10x_1318_pilon-augustus-gene-0.19	Cilia- and flagella-associated protein	Cilia- and flagella-associated protein 54	No hit	Cilia- and flagella-associated protein 54
maker-scaffold10x_1318_pilon-pred_gff_StringTie-gene-0.50	Farp1 protein	FERM, ARHGEF and pleckstrin domain-containing protein 1	RhoGEF domain	FARP1/FARP2/FRMD7, FERM domain C-lobe
maker-scaffold10x_1318_pilon-pred_gff_StringTie-gene-0.63	No hit	No hit	No hit	No hit
maker-scaffold10x_1318_pilon-snap-gene-0.0	Tetratricopeptide repeat protein 25	Tetratricopeptide repeat protein 25	Tetratricopeptide repeat	Tetratricopeptide repeat protein 25
maker-scaffold10x_1318_pilon-snap-gene-0.2	Iron-dependent fumarate hydratase	Fumarate hydratase 1, mitochondrial	Fumarate hydratase (Fumerase)	Iron-dependent fumarate hydratase
maker-scaffold10x_1318_pilon-snap-gene-0.3	OTU domain-containing protein 5-A	OTU domain-containing protein 5-A	OTU-like cysteine protease	OTU domain-containing protein 5
maker-scaffold10x_1318_pilon-snap-gene-0.4	RNA-binding protein 26	RNA-binding protein 26	Zinc finger C-x8-C-x5-C-x3-H type (and similar)	RNA-binding domain superfamily
maker-scaffold10x_1318_pilon-snap-gene-0.6	G protein coupled receptor	Cholecystokinin receptor type A	7 transmembrane receptor (rhodopsin family)	G protein-coupled receptor, rhodopsin-like
maker-scaffold10x_1318_pilon-snap-gene-0.7	hypothetical protein D915_006881	No hit	No hit	No hit
maker-scaffold10x_1319_pilon-snap-gene-0.1	Protein tyrosine phosphatase n9	Tyrosine-protein phosphatase Lar	Protein-tyrosine phosphatase	PTP type protein phosphatase
maker-scaffold10x_1319_pilon-snap-gene-0.2	Protein tyrosine phosphatase n9	No hit	No hit	No hit
maker-scaffold10x_1322_pilon-snap-gene-0.10	FMRFamide activated amiloride sensitive sodium	Degenerin-like protein asic-1	Amiloride-sensitive sodium channel	Epithelial sodium channel
maker-scaffold10x_1322_pilon-snap-gene-0.11	putative 18S rRNA (Guanine-N(7))-methyltransferase	Probable 18S rRNA (guanine-N(7))-methyltransferase	Methyltransferase involved in Williams-Beuren syndrome	18S rRNA (guanine(1575)-N(7))-methyltransferase Bud23-like
maker-scaffold10x_1322_pilon-snap-gene-0.12	hypothetical protein D915_002655	No hit	No hit	No hit
maker-scaffold10x_1322_pilon-snap-gene-0.9	hypothetical protein D915_002656	No hit	Mediator complex subunit 25 von Willebrand factor type A	Mediator complex, subunit Med25, von Willebrand factor type A
maker-scaffold10x_1323_pilon-augustus-gene-0.9	Anoctamin	Anoctamin-3	Calcium-activated chloride channel	Anoctamin
maker-scaffold10x_1323_pilon-snap-gene-0.5	ATP-dependent DNA helicase 2 subunit 2	ATP-dependent DNA helicase 2 subunit KU80	Ku70/Ku80 beta-barrel domain	Ku80
maker-scaffold10x_1326_pilon-augustus-gene-0.68	Syntenin-2	Na(+)/H(+) exchange regulatory cofactor NHE-RF3	PDZ domain	PDZ superfamily
maker-scaffold10x_1326_pilon-augustus-gene-0.74	putative Serine esterase	Protein FAM135A	Protein FAM135	Protein FAM135
maker-scaffold10x_1326_pilon-snap-gene-0.49	Clusterin-associated protein 1	Clusterin-associated protein 1 homolog	Clusterin-associated protein-1	Clusterin-associated protein-1
maker-scaffold10x_1326_pilon-snap-gene-0.50	sodium-coupled monocarboxylate transporter 1 isoform X1	No hit	Sodium:solute symporter family	Sodium/glucose symporter superfamily
maker-scaffold10x_1326_pilon-snap-gene-0.51	hypothetical protein D915_006862	No hit	No hit	No hit
maker-scaffold10x_1326_pilon-snap-gene-0.52	hypothetical protein D915_005879	No hit	No hit	No hit
maker-scaffold10x_1326_pilon-snap-gene-0.53	Calcyphosine	Calcyphosin-like protein	EF-hand domain pair	EF-hand domain pair
maker-scaffold10x_1326_pilon-snap-gene-0.55	Mitochondrial calcium uniporter	Calcium uniporter protein, mitochondrial	Mitochondrial calcium uniporter	MCU family
maker-scaffold10x_1326_pilon-snap-gene-0.57	hypothetical protein D915_004386	No hit	Amiloride-sensitive sodium channel	Epithelial sodium channel
maker-scaffold10x_1326_pilon-snap-gene-0.58	Ensconsin (Microtubule associated protein 7)	No hit	Ezrin/radixin/moesin family	No hit
maker-scaffold10x_1326_pilon-snap-gene-0.59	hypothetical protein D915_005879	Protein FAM135A	Putative serine esterase (DUF676)	Domain of unknown function DUF676, lipase-like
maker-scaffold10x_1326_pilon-snap-gene-0.61	Hydroxymethylglutaryl coenzyme A synthase	Hydroxymethylglutaryl-CoA synthase, cytoplasmic	Hydroxymethylglutaryl-coenzyme A synthase N terminal	Hydroxymethylglutaryl-CoA synthase, eukaryotic
maker-scaffold10x_1327_pilon-augustus-gene-0.23	Defective proboscis extension response (Dpr)	No hit	Immunoglobulin domain	Immunoglobulin-like fold
maker-scaffold10x_1327_pilon-snap-gene-0.17	Retinol dehydrogenase 12	Retinol dehydrogenase 11	short chain dehydrogenase	NAD(P)-binding domain superfamily
maker-scaffold10x_1327_pilon-snap-gene-0.18	Protein ATP1B4	Sodium/potassium-transporting ATPase subunit beta-1	Sodium / potassium ATPase beta chain	Sodium/potassium-transporting ATPase subunit beta superfamily
maker-scaffold10x_1327_pilon-snap-gene-0.19	putative protein kinase C, partial	No hit	Reverse transcriptase (RNA-dependent DNA polymerase)	Telomerase reverse transcriptase
maker-scaffold10x_1327_pilon-snap-gene-0.21	28S ribosomal protein S30 mitochondrial	No hit	Mitochondrial 28S ribosomal protein S30 (PDCD9)	Ribosomal protein S30, mitochondrial
maker-scaffold10x_1329_pilon-snap-gene-0.2	tRNA-nucleotidyltransferase	Multifunctional CCA protein	Poly A polymerase head domain	Poly A polymerase, head domain
maker-scaffold10x_1329_pilon-snap-gene-0.3	AdamTS protein 3	ADAMTS-like protein 4	Thrombospondin type 1 domain	Thrombospondin type-1 (TSP1) repeat superfamily
maker-scaffold10x_1331_pilon-snap-gene-0.10	RPB5 subunit of DNA-directed RNA polymerase	DNA-directed RNA polymerases I, II, and III subunit RPABC1	RNA polymerase Rpb5, C-terminal domain	DNA-directed RNA polymerase subunit Rpb5-like
maker-scaffold10x_1331_pilon-snap-gene-0.11	Developmentally-regulated GTP-binding protein 2	Developmentally-regulated G-protein 1	C-terminal region of MMR_HSR1 domain	P-loop containing nucleoside triphosphate hydrolase
maker-scaffold10x_1331_pilon-snap-gene-0.12	GRB2 adaptor protein a	Protein E(sev)2B	SH3 domain	SH2 domain superfamily
maker-scaffold10x_1331_pilon-snap-gene-0.13	putative malate dehydrogenase 1B	No hit	WD40 region of Ge1, enhancer of mRNA-decapping protein	Enhancer of mRNA-decapping protein 4, WD40 repeat region
maker-scaffold10x_1331_pilon-snap-gene-0.14	hypothetical protein D915_001423	No hit	No hit	No hit
maker-scaffold10x_1331_pilon-snap-gene-0.15	U2 small nuclear RNA auxiliary factor 1	Splicing factor U2AF 35 kDa subunit	Zinc finger C-x8-C-x5-C-x3-H type (and similar)	U2 auxiliary factor small subunit
maker-scaffold10x_1331_pilon-snap-gene-0.16	Zinc finger MYND domain-containing protein 15	Zinc finger MYND domain-containing protein 15	MYND finger	Zinc finger, MYND-type
maker-scaffold10x_1331_pilon-snap-gene-0.17	protein kinase A	cAMP-dependent protein kinase catalytic subunit 1	Protein kinase domain	cAMP-dependent protein kinase catalytic subunit alpha
maker-scaffold10x_1332_pilon-augustus-gene-0.15	PREDICTED: coiled-coil domain-containing protein 113-like	No hit	No hit	No hit
maker-scaffold10x_1332_pilon-augustus-gene-0.19	GTP:AMP phosphotransferase mitochondrial	No hit	No hit	No hit
maker-scaffold10x_1332_pilon-augustus-gene-0.23	WD repeat-containing protein 78	WD repeat-containing protein 78	No hit	WD40-repeat-containing domain superfamily
maker-scaffold10x_1332_pilon-pred_gff_StringTie-gene-0.67	Rad25:xp B DNA repair helicase	General transcription and DNA repair factor IIH helicase subunit XPB	Helicase conserved C-terminal domain	Small GTPase superfamily, Ras-type
maker-scaffold10x_1332_pilon-pred_gff_StringTie-gene-0.69	Protein boule	Heart- and neural crest derivatives-expressed protein 1	Helix-loop-helix DNA-binding domain	Helix-loop-helix DNA-binding domain superfamily
maker-scaffold10x_1332_pilon-snap-gene-0.35	putative cyclin protein	Protein asteroid	Evolutionarily conserved signalling intermediate in Toll pathway	ECSIT
maker-scaffold10x_1332_pilon-snap-gene-0.37	E3 ubiquitin-protein ligase 38777	E3 ubiquitin-protein ligase 38777	No hit	No hit
maker-scaffold10x_1332_pilon-snap-gene-0.40	Spermatogenesis-associated protein 6	No hit	Spermatogenesis-assoc protein 6	Spermatogenesis-associated protein 6, N-terminal
maker-scaffold10x_1332_pilon-snap-gene-0.41	DNA excision repair protein ERCC-3	General transcription and DNA repair factor IIH helicase subunit XPB	ERCC3/RAD25/XPB C-terminal helicase	Helicase XPB/Ssl2
maker-scaffold10x_1332_pilon-snap-gene-0.43	Double-strand-break repair protein rad21	Double-strand-break repair protein rad21 homolog A	N terminus of Rad21 / Rec8 like protein	Rad21/Rec8-like protein
maker-scaffold10x_1332_pilon-snap-gene-0.44	E3 ubiquitin-protein ligase 38777	ERAD-associated E3 ubiquitin-protein ligase doa10	RING-variant domain	Zinc finger, RING/FYVE/PHD-type
maker-scaffold10x_1332_pilon-snap-gene-0.45	hypothetical protein D915_009866	No hit	Small nuclear RNA activating complex subunit 2, SNAP190 Myb	Small nuclear RNA activating complex subunit 2-like
maker-scaffold10x_1332_pilon-snap-gene-0.46	Obscurin isoform 1	Probable myosin light chain kinase DDB_G0275057	Protein kinase domain	Protein kinase-like domain superfamily
maker-scaffold10x_1332_pilon-snap-gene-0.47	Striated muscle preferentially expressed protein kinase	No hit	RhoGEF domain	Dbl homology (DH) domain superfamily
maker-scaffold10x_1332_pilon-snap-gene-0.48	hypothetical protein D915_005253	No hit	Rad54 N terminal	No hit
maker-scaffold10x_1332_pilon-snap-gene-0.50	hypothetical protein FBUS_03224	No hit	No hit	No hit
maker-scaffold10x_1332_pilon-snap-gene-0.51	hypothetical protein D915_003254	No hit	No hit	No hit
maker-scaffold10x_1335_pilon-augustus-gene-0.50	WD repeat protein 53	Membrane magnesium transporter 1-A	Membrane magnesium transporter	WD repeat-containing protein 53
maker-scaffold10x_1335_pilon-augustus-gene-0.51	MAD, mothers against decapentaplegic interacting protein	Lateral signaling target protein 2 homolog	FYVE zinc finger	Domain of unknown function DUF3480
maker-scaffold10x_1335_pilon-augustus-gene-0.55	Synaptic vesicle 2 protein	Synaptic vesicle 2-related protein	Major Facilitator Superfamily	MFS transporter superfamily
maker-scaffold10x_1335_pilon-pred_gff_StringTie-gene-0.24	Lipopolysaccharide choline phosphotransferase protein	No hit	LicD family	LicD family
maker-scaffold10x_1335_pilon-snap-gene-0.59	putative histone-lysine N-methyltransferase CG1716	Histone-lysine N-methyltransferase ASHH2	SET domain	Histone-lysine N-methyltransferase SETD2
maker-scaffold10x_1335_pilon-snap-gene-0.60	unnamed protein product	No hit	No hit	No hit
maker-scaffold10x_1335_pilon-snap-gene-0.63	Protein TFG	Protein TFG	PB1 domain	Protein TFG
maker-scaffold10x_1335_pilon-snap-gene-0.65	DnaJ like protein subfamily B member 6	DnaJ homolog subfamily B member 6-A	DnaJ domain	Chaperone J-domain superfamily
maker-scaffold10x_1335_pilon-snap-gene-0.66	Polo kinase 1	Serine/threonine-protein kinase PLK1	Protein kinase domain	Protein kinase-like domain superfamily
maker-scaffold10x_1335_pilon-snap-gene-0.67	Tubulin beta chain	Tubulin beta chain	Tubulin/FtsZ family, GTPase domain	Tubulin
maker-scaffold10x_1335_pilon-snap-gene-0.68	Embryonic stem cell-specific 5-hydroxymethylcytosine-binding protein	Abasic site processing protein HMCES	SOS response associated peptidase (SRAP)	SOS response associated peptidase (SRAP)
maker-scaffold10x_1335_pilon-snap-gene-0.70	Tubulin beta chain	Tubulin beta chain	Tubulin/FtsZ family, GTPase domain	Tubulin
maker-scaffold10x_1335_pilon-snap-gene-0.71	Lipopolysaccharide choline phosphotransferase protein	No hit	LicD family	LicD family
maker-scaffold10x_1335_pilon-snap-gene-0.72	nucleolin	No hit	RNA recognition motif. (a.k.a. RRM, RBD, or RNP domain)	RNA-binding domain superfamily
maker-scaffold10x_1335_pilon-snap-gene-0.73	Cleavage and polyadenylation specificity factor subunit 3	No hit	Ankyrin repeats (many copies)	Ankyrin repeat-containing domain superfamily
maker-scaffold10x_1339_pilon-snap-gene-0.38	Palmitoyltransferase	Palmitoyltransferase PFA4	DHHC palmitoyltransferase	Palmitoyltransferase, DHHC domain
maker-scaffold10x_1339_pilon-snap-gene-0.39	Palmitoyltransferase	No hit	No hit	WD40-repeat-containing domain superfamily
maker-scaffold10x_1339_pilon-snap-gene-0.41	Cadherin-related tumor suppressor isoform 4	No hit	EGF-like domain	EGF-like domain
maker-scaffold10x_1339_pilon-snap-gene-0.43	Oxysterol-binding protein	Oxysterol-binding protein-related protein 1	Oxysterol-binding protein	Oxysterol-binding protein
maker-scaffold10x_1339_pilon-snap-gene-0.44	Arginine glutamic acid dipeptide RE repeat	Mesoderm induction early response protein 3	BAH domain	Mesoderm induction early response protein/metastasis-associated protein
maker-scaffold10x_134_pilon-snap-gene-0.5	Vasa DEAD-box RNA helicase	ATP-dependent RNA helicase ded1	DEAD/DEAH box helicase	P-loop containing nucleoside triphosphate hydrolase
maker-scaffold10x_134_pilon-snap-gene-0.6	Transcription initiation factor TFIID subunit 9	No hit	Transcription initiation factor IID, 31kD subunit	Transcription initiation factor TAFII31
maker-scaffold10x_134_pilon-snap-gene-0.7	WD repeat-containing protein 74	Ribosome biogenesis protein NSA1	WD domain, G-beta repeat	WDR74/Nsa1
maker-scaffold10x_134_pilon-snap-gene-0.8	Tyrosine-protein kinase RYK	Hepatocyte growth factor receptor	Protein tyrosine kinase	Serine-threonine/tyrosine-protein kinase, catalytic domain
maker-scaffold10x_1340_pilon-augustus-gene-0.23	Tetraspanin-1	No hit	Tetraspanin family	No hit
maker-scaffold10x_1340_pilon-snap-gene-0.16	IlvB (Bacterial acetolactate synthase)	Acetolactate synthase-like protein	Thiamine pyrophosphate enzyme, N-terminal TPP binding domain	Thiamin diphosphate-binding fold
maker-scaffold10x_1340_pilon-snap-gene-0.17	Cyclin-Y	Cyclin-Y	Cyclin, N-terminal domain	Cyclin, N-terminal
maker-scaffold10x_1340_pilon-snap-gene-0.19	Partner of Y14 and mago	Partner of Y14 and mago	Mago binding	Partner of Y14 and mago
maker-scaffold10x_1343_pilon-snap-gene-0.10	DNA repair protein complementing XP-G cell	DNA repair protein complementing XP-G cells	XPG N-terminal domain	PIN-like domain superfamily
maker-scaffold10x_1343_pilon-snap-gene-0.9	C-mannosyltransferase dpy-19	Probable C-mannosyltransferase DPY19L1	Q-cell neuroblast polarisation	Dpy-19/Dpy-19-like
maker-scaffold10x_1347_pilon-snap-gene-0.13	Calcium/calmodulin-dependent protein kinase kinase	Mitogen-activated protein kinase kinase kinase 3	Protein kinase domain	Protein kinase-like domain superfamily
maker-scaffold10x_1347_pilon-snap-gene-0.14	Dysferlin isoform 8	Dysferlin	C2 domain	Ferlin family
maker-scaffold10x_1347_pilon-snap-gene-0.15	Dysferlin	Dysferlin	C2 domain	Ferlin family
maker-scaffold10x_1347_pilon-snap-gene-0.16	activator of basal transcription 1	Pre-rRNA-processing protein ESF2	RNA recognition motif. (a.k.a. RRM, RBD, or RNP domain)	ABT1/Esf2
maker-scaffold10x_1347_pilon-snap-gene-0.17	LIM domain only protein 3	LIM domain only protein 3	LIM domain	Zinc finger, LIM-type
maker-scaffold10x_1347_pilon-snap-gene-0.18	hypothetical protein D915_004760	No hit	Plectin repeat	Plakin repeat superfamily
maker-scaffold10x_1347_pilon-snap-gene-0.19	hypothetical protein D915_010118	No hit	No hit	No hit
maker-scaffold10x_1347_pilon-snap-gene-0.20	Transcription factor NFAt subunit NF45	Interleukin enhancer-binding factor 2 homolog	DZF domain	DZF domain
maker-scaffold10x_1347_pilon-snap-gene-0.21	reverse transcriptase	No hit	No hit	No hit
maker-scaffold10x_1349_pilon-snap-gene-0.13	polyprotein	GTP-binding protein Di-Ras1	Ras family	NF-kappa-B inhibitor-interacting Ras-like protein
maker-scaffold10x_1349_pilon-snap-gene-0.14	hypothetical protein D915_007468	No hit	Anaphase-promoting complex subunit 4 WD40 domain	WD40-repeat-containing domain superfamily
maker-scaffold10x_1349_pilon-snap-gene-0.15	putative synaptic vesicle protein synaptogyrin involved in regulation of ca2+-dependent exocytosis	Synaptogyrin-1	Membrane-associating domain	Synaptogyrin
maker-scaffold10x_135_pilon-augustus-gene-0.44	Cytochrome P450	No hit	Cytochrome P450	Cytochrome P450 superfamily
maker-scaffold10x_135_pilon-snap-gene-0.34	Growth inhibition and differentiation	R3H and coiled-coil domain-containing protein 1	Nuclear cap-binding protein subunit 3	Coiled-coil domain-containing protein R3HC1/R3HCL
maker-scaffold10x_135_pilon-snap-gene-0.35	Irx	Homeobox protein HD-12	Homeobox KN domain	Homeobox KN domain
maker-scaffold10x_135_pilon-snap-gene-0.37	Tripartite motif containing protein 2	Tripartite motif-containing 13	Ring finger domain	Zinc finger, RING/FYVE/PHD-type
maker-scaffold10x_135_pilon-snap-gene-0.38	Ferritin-1 chloroplastic	Ferritin, chloroplastic	Ferritin-like domain	Ferritin-like
maker-scaffold10x_135_pilon-snap-gene-0.39	Subfamily M14A unassigned peptidase	Carboxypeptidase A1	Zinc carboxypeptidase	Peptidase M14, carboxypeptidase A
maker-scaffold10x_135_pilon-snap-gene-0.40	spindle assembly checkpoint component MAD1 (Mitotic arrest deficient 1) isoform 2, partial	No hit	No hit	No hit
maker-scaffold10x_135_pilon-snap-gene-0.41	G2/mitotic-specific cyclin-B3	G2/mitotic-specific cyclin-B	Cyclin, N-terminal domain	Cyclin
maker-scaffold10x_1358_pilon-augustus-gene-0.12	Pecanex protein	Protein pecanex	Pecanex protein (C-terminus)	Protein Pecanex
maker-scaffold10x_1358_pilon-augustus-gene-0.13	ATP-dependent RNA helicase dbp-5	ATP-dependent RNA helicase DDX19A	DEAD/DEAH box helicase	P-loop containing nucleoside triphosphate hydrolase
maker-scaffold10x_1358_pilon-pred_gff_StringTie-gene-0.22	Cytosolic 80S ribosomal protein L39 Cytosolic 60S large ribosomal protein L39	No hit	No hit	No hit
maker-scaffold10x_1358_pilon-snap-gene-0.0	NGFI-A-binding protein	NGFI-A-binding protein homolog	NAB conserved region 2 (NCD2)	NAB family
maker-scaffold10x_1358_pilon-snap-gene-0.1	NGFI-A-binding protein	No hit	L27_1	No hit
maker-scaffold10x_1358_pilon-snap-gene-0.2	Protein ariadne-2	E3 ubiquitin-protein ligase ARIH1	IBR domain, a half RING-finger domain	E3 ubiquitin ligase RBR family
maker-scaffold10x_1358_pilon-snap-gene-0.6	Amyloid beta A4 protein-binding family A member 2	Amyloid-beta A4 precursor protein-binding family A member 1	Phosphotyrosine interaction domain (PTB/PID)	PTB/PI domain
maker-scaffold10x_1358_pilon-snap-gene-0.7	hypothetical protein D915_000742	No hit	No hit	Armadillo-like helical
maker-scaffold10x_1359_pilon-snap-gene-0.5	Protein VAC14	Protein VAC14 homolog	Vacuolar protein 14 C-terminal Fig4p binding	Vacuole morphology and inheritance protein 14
maker-scaffold10x_1359_pilon-snap-gene-0.6	RING finger protein 32-like	No hit	Ring finger domain	Zinc finger, RING/FYVE/PHD-type
maker-scaffold10x_136_pilon-pred_gff_StringTie-gene-0.12	uncharacterized protein DEA37_0007530	Enoyl-[acyl-carrier-protein] reductase, mitochondrial	RNase H-like domain found in reverse transcriptase	Ribonuclease H superfamily
maker-scaffold10x_136_pilon-snap-gene-0.22	Bardet-Biedl syndrome 4 protein	Bardet-Biedl syndrome 4 protein homolog	Tetratricopeptide repeat	Tetratricopeptide-like helical domain superfamily
maker-scaffold10x_136_pilon-snap-gene-0.23	Activating molecule in BECN1-regulated autophagy protein 1	Activating molecule in BECN1-regulated autophagy protein 1	WD domain, G-beta repeat	WD40/YVTN repeat-like-containing domain superfamily
maker-scaffold10x_136_pilon-snap-gene-0.24	Serine/threonine-protein phosphatase 2A 55 kDa regulatory subunit B	Serine/threonine-protein phosphatase 2A 55 kDa regulatory subunit B alpha isoform	WD domain, G-beta repeat	Protein phosphatase 2A regulatory subunit PR55
maker-scaffold10x_136_pilon-snap-gene-0.25	Caltractin	Caltractin	EF-hand domain pair	Centrin 2
maker-scaffold10x_136_pilon-snap-gene-0.27	Very-long-chain (3R)-3-hydroxyacyl-CoA dehydratase 3	Ubiquitin-like-conjugating enzyme ATG10	Protein tyrosine phosphatase-like protein, PTPLA	Protein-tyrosine phosphatase-like, PTPLA
maker-scaffold10x_1361_pilon-pred_gff_StringTie-gene-0.1	TPA_exp: pol polyprotein	No hit	No hit	No hit
maker-scaffold10x_1362_pilon-snap-gene-0.13	ER membrane protein complex subunit 1	ER membrane protein complex subunit 1	ER membrane protein complex subunit 1, C-terminal	ER membrane protein complex subunit 1
maker-scaffold10x_1362_pilon-snap-gene-0.14	hypothetical protein D915_008823	No hit	Putative ephrin-receptor like	Tyrosine-protein kinase ephrin type A/B receptor-like
maker-scaffold10x_1364_pilon-augustus-gene-0.6	nuclear pore complex protein Nup153	Nuclear pore complex protein Nup153	Zn-finger in Ran binding protein and others	Nuclear pore complex protein
maker-scaffold10x_1364_pilon-snap-gene-0.10	Glycogen debranching enzyme	No hit	No hit	No hit
maker-scaffold10x_1364_pilon-snap-gene-0.12	Glycogen debranching enzyme	Glycogen debranching enzyme	Glycogen debranching enzyme, glucanotransferase domain	Glycogen debranching enzyme
maker-scaffold10x_1364_pilon-snap-gene-0.9	Polyadenylate-binding protein 2	Embryonic polyadenylate-binding protein 2-A	RNA recognition motif. (a.k.a. RRM, RBD, or RNP domain)	RNA-binding domain superfamily
maker-scaffold10x_1366_pilon-snap-gene-0.20	Charged multivesicular body protein 2a	Charged multivesicular body protein 2a	Snf7	Snf7 family
maker-scaffold10x_1366_pilon-snap-gene-0.21	37694 epsilon isoform	14-3-3-like protein	37694 protein	14-3-3 domain
maker-scaffold10x_1366_pilon-snap-gene-0.22	Armadillo repeat containing 9	LisH domain-containing protein ARMC9	No hit	LisH domain-containing protein ARMC9
maker-scaffold10x_1366_pilon-snap-gene-0.23	PHD finger and CXXC domain-containing protein	CXXC-type zinc finger protein 1	PHD-finger	Spp1/CFP1
maker-scaffold10x_1366_pilon-snap-gene-0.24	Protease-associated domain-containing protein 1	Protease-associated domain-containing protein 1	PA domain	PA domain
maker-scaffold10x_1366_pilon-snap-gene-0.25	Tryptophanyl-tRNA synthetase	Tryptophan--tRNA ligase, cytoplasmic	tRNA synthetases class I (W and Y)	Rossmann-like alpha/beta/alpha sandwich fold
maker-scaffold10x_1366_pilon-snap-gene-0.29	phosphopantothenate-cysteine ligase	Phosphopantothenate--cysteine ligase	DNA / pantothenate metabolism flavoprotein	CoaB-like superfamily
maker-scaffold10x_1366_pilon-snap-gene-0.30	IQ motif and SEC7 domain-containing protein 1	Brefeldin A-inhibited guanine nucleotide-exchange protein 2	Sec7 domain	Sec7 domain
maker-scaffold10x_1366_pilon-snap-gene-0.31	Demethylmenaquinone methyltransferase / 2-methoxy-6-polyprenyl-1 4-benzoquinol methylase	2-methoxy-6-polyprenyl-1,4-benzoquinol methylase, mitochondrial	ubiE/COQ5 methyltransferase family	UbiE/COQ5 methyltransferase
maker-scaffold10x_1366_pilon-snap-gene-0.32	BRCA1 protein	S-M checkpoint control protein rad4	twin BRCT domain	BRCT domain superfamily
maker-scaffold10x_1366_pilon-snap-gene-0.33	Voltage dependent calcium channel subunit	Voltage-dependent calcium channel subunit alpha-2/delta-1	VWA N-terminal	VWA N-terminal
maker-scaffold10x_1366_pilon-snap-gene-0.34	Ecdysteroid-regulated protein E74	Ecdysone-induced protein 74EF isoform A	Ets-domain	Ets domain
maker-scaffold10x_1366_pilon-snap-gene-0.36	GPI ethanolamine phosphate transferase 3	Methylglutaconyl-CoA hydratase, mitochondrial	Enoyl-CoA hydratase/isomerase	GPI ethanolamine phosphate transferase 3
maker-scaffold10x_1366_pilon-snap-gene-0.37	Protein MON2	Protein MON2 homolog	C-terminal region of Mon2 protein	Protein Mon2-like
maker-scaffold10x_1366_pilon-snap-gene-0.38	Protein RFT1	Protein RFT1 homolog	Rft protein	RFT1
maker-scaffold10x_1366_pilon-snap-gene-0.39	E3 SUMO-protein ligase RanBP2	Ran-specific GTPase-activating protein	RanBP1 domain	PH-like domain superfamily
maker-scaffold10x_1368_pilon-snap-gene-0.10	Ribosome biogenesis protein bop1	Ribosome biogenesis protein bop1	BOP1NT (NUC169) domain	WD repeat BOP1/Erb1
maker-scaffold10x_1368_pilon-snap-gene-0.11	Glycosyltransferase 14 family member	Beta-1,3-galactosyl-O-glycosyl-glycoprotein beta-1,6-N-acetylglucosaminyltransferase 4	Core-2/I-Branching enzyme	Glycosyl transferase, family 14
maker-scaffold10x_1368_pilon-snap-gene-0.12	Ubiquitin-conjugating enzyme E2	Ubiquitin-conjugating enzyme E2 G1	Ubiquitin-conjugating enzyme	Ubiquitin-conjugating enzyme/RWD-like
maker-scaffold10x_1368_pilon-snap-gene-0.9	WD40 repeat-containing protein SMU1	WD40 repeat-containing protein SMU1	WD domain, G-beta repeat	WD40/YVTN repeat-like-containing domain superfamily
maker-scaffold10x_137_pilon-augustus-gene-0.11	3',5'-cyclic-AMP and phosphodiesterase 11	Dual 3',5'-cyclic-AMP and -GMP phosphodiesterase 11	3'5'-cyclic nucleotide phosphodiesterase	3'5'-cyclic nucleotide phosphodiesterase, catalytic domain superfamily
maker-scaffold10x_137_pilon-augustus-gene-0.4	very low-density lipoprotein receptor	CD320 antigen	Low-density lipoprotein receptor domain class A	Six-bladed beta-propeller, TolB-like
maker-scaffold10x_137_pilon-pred_gff_StringTie-gene-0.62	Cysteine-rich intestinal protein 1	No hit	No hit	No hit
maker-scaffold10x_137_pilon-snap-gene-0.12	Glucosamine-6-phosphate isomerase	Glucosamine-6-phosphate isomerase	Glucosamine-6-phosphate isomerases/6-phosphogluconolactonase	Glucosamine-6-phosphate isomerase
maker-scaffold10x_137_pilon-snap-gene-0.14	Enoyl-CoA delta isomerase 2 mitochondrial	Carnitinyl-CoA dehydratase	Enoyl-CoA hydratase/isomerase	ClpP/crotonase-like domain superfamily
maker-scaffold10x_137_pilon-snap-gene-0.15	Acyl carrier protein	Acyl carrier protein	Phosphopantetheine attachment site	ACP-like superfamily
maker-scaffold10x_137_pilon-snap-gene-0.17	putative rna 3' terminal phosphate cyclase	Probable RNA 3'-terminal phosphate cyclase-like protein	RNA 3'-terminal phosphate cyclase	RNA 3'-terminal phosphate cyclase
maker-scaffold10x_137_pilon-snap-gene-0.18	hypothetical protein D915_004577	No hit	No hit	No hit
maker-scaffold10x_137_pilon-snap-gene-0.19	intraflagellar transport protein	Intraflagellar transport protein 172	Region in Clathrin and VPS	WD40-repeat-containing domain superfamily
maker-scaffold10x_137_pilon-snap-gene-0.20	putative RNA-binding protein Luc7-like 1	Putative RNA-binding protein Luc7-like 2	LUC7 N_terminus	Luc7-related
maker-scaffold10x_137_pilon-snap-gene-0.21	cohesin loading factor subunit SCC2	Nipped-B protein	Sister chromatid cohesion C-terminus	SCC2/Nipped-B family
maker-scaffold10x_137_pilon-snap-gene-0.22	putative run and tbc1 domain containing	Putative GTPase-activating protein AN11010	Rab-GTPase-TBC domain	Rab-GTPase-TBC domain
maker-scaffold10x_1373_pilon-augustus-gene-0.68	Centrosomal protein of 104 kDa	Centrosomal protein of 104 kDa	UvrB/uvrC motif	Armadillo-like helical
maker-scaffold10x_1373_pilon-augustus-gene-0.79	putative cytochrome oxid	Mitochondrial inner membrane protein oxa1-1	60Kd inner membrane protein	Membrane insertase YidC/ALB3/OXA1/COX18
maker-scaffold10x_1373_pilon-pred_gff_StringTie-gene-0.13	Acyl-CoA:glycerol-3-phosphate acyltransferase	No hit	No hit	No hit
maker-scaffold10x_1373_pilon-snap-gene-0.83	Polycomb protein SCMH1	Polycomb protein Scm	mbt repeat	Sterile alpha motif/pointed domain superfamily
maker-scaffold10x_1373_pilon-snap-gene-0.84	Tu translation elongation factor mitochondrial, partial	Elongation factor Tu	Elongation factor Tu GTP binding domain	Elongation factor Tu (EF-Tu), GTP-binding domain
maker-scaffold10x_1373_pilon-snap-gene-0.85	Calcium-dependent secretion activator	Calcium-dependent secretion activator	PH domain	Calcium-dependent secretion activator
maker-scaffold10x_1373_pilon-snap-gene-0.86	UBX domain-containing protein 6	Plant UBX domain-containing protein 2	PUB domain	PUB-like domain superfamily
maker-scaffold10x_1373_pilon-snap-gene-0.87	LINE-1 retrotransposable element ORF2 protein	No hit	Reverse transcriptase (RNA-dependent DNA polymerase)	Reverse transcriptase domain
maker-scaffold10x_1373_pilon-snap-gene-0.88	Target of rapamycin complex subunit lst8	No hit	WD domain, G-beta repeat	Target of rapamycin complex subunit LST8
maker-scaffold10x_1373_pilon-snap-gene-0.90	high voltage-activated calcium channel Cav2A	Voltage-dependent calcium channel type A subunit alpha-1	Ion transport protein	Ion transport domain
maker-scaffold10x_1373_pilon-snap-gene-0.91	Male-specific lethal 3 1	Male-specific lethal 3 homolog	MRG	Pentatricopeptide repeat domain-containing protein 3
maker-scaffold10x_1373_pilon-snap-gene-0.92	GTP-binding protein isoform 1	GTP-binding protein 128up	C-terminal region of MMR_HSR1 domain	P-loop containing nucleoside triphosphate hydrolase
maker-scaffold10x_1373_pilon-snap-gene-0.93	Glutamate receptor-interacting protein 1	Glutamate receptor-interacting protein 1	PDZ domain	PDZ superfamily
maker-scaffold10x_1373_pilon-snap-gene-0.94	hypothetical protein D915_000728	No hit	No hit	No hit
maker-scaffold10x_1373_pilon-snap-gene-0.96	polyprotein	DNA-directed RNA polymerases I, II, and III subunit RPABC2	RNA polymerase Rpb6	RNA polymerase subunit, RPB6/omega
maker-scaffold10x_1373_pilon-snap-gene-0.97	putative dead box ATP-dependent RNA helicase	ATP-dependent RNA helicase dbp2	DEAD/DEAH box helicase	P-loop containing nucleoside triphosphate hydrolase
maker-scaffold10x_1373_pilon-snap-gene-0.98	hypothetical protein D915_006511	No hit	Ligand-gated ion channel	Ionotropic glutamate receptor
maker-scaffold10x_1373_pilon-snap-gene-0.99	protein-tyrosine phosphatase	Cyclin-Q	Protein-tyrosine phosphatase	PTP type protein phosphatase
maker-scaffold10x_1374_pilon-augustus-gene-0.12	Mitochondrial thiamine pyrophosphate carrier	No hit	Mitochondrial carrier protein	Mitochondrial carrier domain superfamily
maker-scaffold10x_1374_pilon-snap-gene-0.4	RNA-binding protein NOB1	RNA-binding NOB1-like protein	PIN domain of ribonuclease	RNA-binding protein NOB1
maker-scaffold10x_1374_pilon-snap-gene-0.5	putative arginine--tRNA ligase	Arginine--tRNA ligase, cytoplasmic	DALR anticodon binding domain	Arginine-tRNA ligase
maker-scaffold10x_1374_pilon-snap-gene-0.6	Neuropilin and tolloid protein 2	Bone morphogenetic protein 1	CUB domain	CUB domain
maker-scaffold10x_1376_pilon-augustus-gene-0.5	Basement membrane specific heparan sulfate	Basement membrane proteoglycan	Immunoglobulin domain	Immunoglobulin-like domain superfamily
maker-scaffold10x_1376_pilon-snap-gene-0.7	and senescent cell antigen domain protein 1	LIM and senescent cell antigen-like-containing domain protein 1	LIM domain	LIM and senescent cell antigen-like-containing domain protein 1
maker-scaffold10x_1376_pilon-snap-gene-0.9	Nucleoside diphosphate-linked moiety X motif 8 mitochondrial	hydrolase 3	NUDIX domain	NUDIX hydrolase-like domain superfamily
maker-scaffold10x_1377_pilon-augustus-gene-0.14	hypothetical protein D915_005346	No hit	No hit	No hit
maker-scaffold10x_1377_pilon-pred_gff_StringTie-gene-0.17	LINE-1 retrotransposable element ORF2 protein	Serine/threonine-protein kinase receptor R3	No hit	Ser/Thr protein kinase, TGFB receptor
maker-scaffold10x_1377_pilon-pred_gff_StringTie-gene-0.18	Receptor protein serine/threonine kinase	Activin receptor type-1C	Protein kinase domain	Ser/Thr protein kinase, TGFB receptor
maker-scaffold10x_1377_pilon-snap-gene-0.5	LINE-1 retrotransposable element ORF2 protein	CDP-diacylglycerol--inositol 3-phosphatidyltransferase	CDP-alcohol phosphatidyltransferase	CDP-diacylglycerol-inositol 3-phosphatidyltransferase, eukaryote
maker-scaffold10x_1377_pilon-snap-gene-0.6	Beta-arrestin-1	Arrestin red cell isoform 1	No hit	Arrestin
maker-scaffold10x_1377_pilon-snap-gene-0.7	Protocadherin-11 Y-linked	Cadherin EGF LAG seven-pass G-type receptor 1	Cadherin domain	Cadherin-like superfamily
maker-scaffold10x_1382_pilon-augustus-gene-0.59	RNA-directed DNA polymerase from mobile element jockey	complex protein LAMTOR4	PHD-finger	Ragulator complex protein LAMTOR4
maker-scaffold10x_1382_pilon-augustus-gene-0.66	Nucleolar complex protein 2	Nucleolar complex protein 2 homolog	Noc2p family	Nucleolar complex protein 2
maker-scaffold10x_1382_pilon-snap-gene-0.50	L23A ribosomal protein natural variant	60S ribosomal protein L23a 1	Ribosomal protein L23	Nucleotide-binding alpha-beta plait domain superfamily
maker-scaffold10x_1382_pilon-snap-gene-0.51	hypothetical protein D915_007198	No hit	No hit	No hit
maker-scaffold10x_1382_pilon-snap-gene-0.52	cathepsin B4	Cathepsin B	Papain family cysteine protease	Papain-like cysteine peptidase superfamily
maker-scaffold10x_1382_pilon-snap-gene-0.53	hypothetical protein D915_002475	No hit	No hit	No hit
maker-scaffold10x_1382_pilon-snap-gene-0.54	MAPK/ERK kinase 43862	Dual specificity mitogen-activated protein kinase kinase 1	Protein kinase domain	Protein kinase-like domain superfamily
maker-scaffold10x_1382_pilon-snap-gene-0.55	LIM/homeobox protein Lhx2	Protein apterous	Homeodomain	Homeobox domain
maker-scaffold10x_1382_pilon-snap-gene-0.56	intraflagellar transport protein 20	Intraflagellar transport protein 20 homolog A	Intraflagellar transport complex B, subunit 20	Intraflagellar transport protein 20
maker-scaffold10x_1382_pilon-snap-gene-0.57	putative cathepsin b endopeptidase ixodes scapularis cathepsin b endopeptidase	Cathepsin B	Papain family cysteine protease	Papain-like cysteine peptidase superfamily
maker-scaffold10x_1386_pilon-snap-gene-0.3	Ankyrin repeat domain-containing protein 42	Ankyrin repeat domain-containing protein 42	Ankyrin repeats (3 copies)	Ankyrin repeat-containing domain superfamily
maker-scaffold10x_1386_pilon-snap-gene-0.4	Lysosomal alpha-glucosidase	Ankyrin repeat domain-containing protein 42	Trefoil (P-type) domain	P-type trefoil domain
maker-scaffold10x_1389_pilon-snap-gene-0.29	No hit	No hit	No hit	No hit
maker-scaffold10x_1389_pilon-snap-gene-0.30	hypothetical protein D915_005931	No hit	No hit	No hit
maker-scaffold10x_1389_pilon-snap-gene-0.31	Smooth isoform G	Heterogeneous nuclear ribonucleoprotein L-like	RNA recognition motif. (a.k.a. RRM, RBD, or RNP domain)	HnRNP-L/PTB
maker-scaffold10x_1389_pilon-snap-gene-0.32	Smooth isoform G	Heterogeneous nuclear ribonucleoprotein L-like	RNA recognition motif. (a.k.a. RRM, RBD, or RNP domain)	HnRNP-L/PTB
maker-scaffold10x_1389_pilon-snap-gene-0.33	double-stranded RNA-binding protein Staufen	No hit	Double-stranded RNA binding motif	Double-stranded RNA-binding domain
maker-scaffold10x_1389_pilon-snap-gene-0.35	hypothetical protein D915_007572	No hit	No hit	No hit
maker-scaffold10x_139_pilon-pred_gff_StringTie-gene-0.37	unnamed protein product	No hit	Phage head completion protein (GPL)	No hit
maker-scaffold10x_139_pilon-snap-gene-0.10	ER membrane protein complex subunit 1	ER membrane protein complex subunit 1	ER membrane protein complex subunit 1, C-terminal	ER membrane protein complex subunit 1
maker-scaffold10x_139_pilon-snap-gene-0.11	Leucine-rich repeat-containing protein 56	No hit	No hit	Leucine-rich repeat-containing protein 56
maker-scaffold10x_139_pilon-snap-gene-0.12	Abnormal long morphology protein 1 (Sp8),putative	No hit	Intermediate filament protein	Intermediate filament, rod domain, coil 1B
maker-scaffold10x_139_pilon-snap-gene-0.13	DNAj homolog subfamily C member	No hit	No hit	No hit
maker-scaffold10x_139_pilon-snap-gene-0.4	Golgi phosphoprotein 3 rotini	Golgi phosphoprotein 3-like	Golgi phosphoprotein 3 (GPP34)	Golgi phosphoprotein 3-like
maker-scaffold10x_139_pilon-snap-gene-0.5	Protein SERAC1	Cytochrome c oxidase copper chaperone	Replication factor A protein 3	Replication factor A protein 3
maker-scaffold10x_139_pilon-snap-gene-0.7	Leucine-rich repeat-containing protein 47, partial	Leucine-rich repeat-containing protein 47	Leucine rich repeat	Phenylalanyl-tRNA synthetase, B3/B4
maker-scaffold10x_139_pilon-snap-gene-0.8	GON-4 isoform X4 isoform 1	No hit	No hit	No hit
maker-scaffold10x_139_pilon-snap-gene-0.9	Ubiquitin carboxyl-terminal hydrolase	Ubiquitin carboxyl-terminal hydrolase 3	Ubiquitin carboxyl-terminal hydrolase, family 1	Peptidase C12, ubiquitin carboxyl-terminal hydrolase
maker-scaffold10x_1390_pilon-snap-gene-0.2	BRO1 domain and CAAX motif containing	BRO1 domain-containing protein BROX homolog	BRO1-like domain	BRO1 domain-containing protein BROX
maker-scaffold10x_1398_pilon-augustus-gene-0.17	hypothetical protein D915_005812	No hit	No hit	No hit
maker-scaffold10x_1398_pilon-snap-gene-0.0	No hit	No hit	No hit	No hit
maker-scaffold10x_1398_pilon-snap-gene-0.2	No hit	No hit	No hit	No hit
maker-scaffold10x_1399_pilon-snap-gene-0.14	Transmembrane emp24 domain-containing protein bai	Transmembrane emp24 domain-containing protein 10	emp24/gp25L/p24 family/GOLD	TMP21-related
maker-scaffold10x_1399_pilon-snap-gene-0.15	Malignant fibrous histiocytoma-amplified sequence 1	No hit	Leucine rich repeat	Leucine-rich repeat domain superfamily
maker-scaffold10x_1399_pilon-snap-gene-0.16	No hit	No hit	No hit	No hit
maker-scaffold10x_14_pilon-augustus-gene-0.12	hypothetical protein D915_003122	No hit	No hit	No hit
maker-scaffold10x_14_pilon-augustus-gene-0.16	tRNA guanosine-2'-O-methyltransferase TRM11	Retrovirus-related Pol polyprotein from transposon gypsy	Reverse transcriptase (RNA-dependent DNA polymerase)	S-adenosyl-L-methionine-dependent methyltransferase
maker-scaffold10x_14_pilon-augustus-gene-0.21	KRR1 small subunit processome component	KRR1 small subunit processome component homolog	Krr1 KH1 domain	Ribosomal RNA assembly KRR1
maker-scaffold10x_14_pilon-pred_gff_StringTie-gene-0.42	hypothetical protein FGIG_07561	No hit	No hit	No hit
maker-scaffold10x_14_pilon-pred_gff_StringTie-gene-0.66	nuclear GTP-binding protein	No hit	PLAC8 family	PLAC8 motif-containing protein
maker-scaffold10x_14_pilon-snap-gene-0.109	Bifunctional glutamate/proline--tRNA ligase	Putative proline--tRNA ligase C19C7.06	tRNA synthetases class I (E and Q), catalytic domain	Proline-tRNA ligase, class IIa, archaeal-type
maker-scaffold10x_14_pilon-snap-gene-0.110	putative f-spondin	Papilin	Spondin_N	Spondin, N-terminal domain superfamily
maker-scaffold10x_14_pilon-snap-gene-0.111	unnamed protein product	No hit	No hit	No hit
maker-scaffold10x_14_pilon-snap-gene-0.112	Sodium/hydrogen exchanger	Sodium/hydrogen exchanger 2	Sodium/hydrogen exchanger family	Cation/H+ exchanger, CPA1 family
maker-scaffold10x_14_pilon-snap-gene-0.113	O-phospho-L-seryl-tRNASec:L-selenocysteinyl-tRNA synthase	O-phosphoseryl-tRNA(Sec) selenium transferase	O-phosphoseryl-tRNA(Sec) selenium transferase, SepSecS	O-phosphoseryl-tRNA(Sec) selenium transferase
maker-scaffold10x_14_pilon-snap-gene-0.114	tRNA guanosine-2'-O-methyltransferase TRM11	No hit	No hit	No hit
maker-scaffold10x_14_pilon-snap-gene-0.115	Multiple inositol polyphosphate phosphatase	Multiple inositol polyphosphate phosphatase 1	Histidine phosphatase superfamily (branch 2)	Histidine phosphatase superfamily
maker-scaffold10x_14_pilon-snap-gene-0.117	Nucleolar GTP-binding protein 2	Nucleolar GTP-binding protein 2	NGP1NT (NUC091) domain	Nucleolar GTP-binding protein 2
maker-scaffold10x_14_pilon-snap-gene-0.120	Pre-mRNA-processing factor	Pre-mRNA-processing factor 17	WD domain, G-beta repeat	Pre-mRNA-processing factor 17
maker-scaffold10x_14_pilon-snap-gene-0.122	Serine/threonine-protein kinase NIM1	Serine/threonine-protein kinase MARK1	Protein kinase domain	Protein kinase-like domain superfamily
maker-scaffold10x_14_pilon-snap-gene-0.124	C2 domain-containing protein 3	No hit	No hit	No hit
maker-scaffold10x_14_pilon-snap-gene-0.125	Random slug protein 5	No hit	CRAL/TRIO domain	CRAL-TRIO lipid binding domain superfamily
maker-scaffold10x_14_pilon-snap-gene-0.126	Cytochrome c1	Cytochrome c1, heme protein, mitochondrial	Cytochrome C1 family	Cytochrome c1
maker-scaffold10x_14_pilon-snap-gene-0.127	Mitotic spindle assembly checkpoint protein MAD1	No hit	Mitotic checkpoint protein	Spindle assembly checkpoint component Mad1
maker-scaffold10x_14_pilon-snap-gene-0.129	ubiquitin carboxyl-terminal hydrolase 10	No hit	Ubiquitin carboxyl-terminal hydrolase	Papain-like cysteine peptidase superfamily
maker-scaffold10x_14_pilon-snap-gene-0.130	HORMA domain-containing protein 2	HORMA domain-containing protein 1	HORMA domain	HORMA domain superfamily
maker-scaffold10x_14_pilon-snap-gene-0.131	Amino acid transporter	Excitatory amino acid transporter 1	Sodium:dicarboxylate symporter family	Sodium:dicarboxylate symporter
maker-scaffold10x_14_pilon-snap-gene-0.132	F-box and WD-40 domain protein 10	CMT1A duplicated region transcript 1 protein	WD domain, G-beta repeat	WD40/YVTN repeat-like-containing domain superfamily
maker-scaffold10x_14_pilon-snap-gene-0.134	ATPase, F1/V1/A1 complex, alpha/beta subunit, nucleotide-binding,domain-containing protein	No hit	No hit	No hit
maker-scaffold10x_1404_pilon-augustus-gene-0.44	proteins 44113 protein	No hit	CTLH/CRA C-terminal to LisH motif domain	CTLH/CRA C-terminal to LisH motif domain
maker-scaffold10x_1404_pilon-augustus-gene-0.46	Transcription initiation factor TFIIH subunit 1	General transcription factor IIH subunit 1	TFIIH p62 subunit, N-terminal domain	TFIIH subunit Tfb1/GTF2H1
maker-scaffold10x_1404_pilon-augustus-gene-0.48	Phosphodiesterase 4C cAMP-specific b	Probable 3',5'-cyclic phosphodiesterase pde-4	3'5'-cyclic nucleotide phosphodiesterase	3'5'-cyclic nucleotide phosphodiesterase, catalytic domain superfamily
maker-scaffold10x_1404_pilon-snap-gene-0.11	TPA_exp: pol polyprotein, partial	Probable RNA-directed DNA polymerase from transposon BS	Reverse transcriptase (RNA-dependent DNA polymerase)	Reverse transcriptase domain
maker-scaffold10x_1404_pilon-snap-gene-0.13	Vacuolar-sorting protein SNF8	Vacuolar-sorting protein SNF8	EAP30/Vps36 family	ESCRT-2 complex, Snf8
maker-scaffold10x_1404_pilon-snap-gene-0.14	Arginine:serine rich splicing factor	RNA-binding protein 1	RNA recognition motif. (a.k.a. RRM, RBD, or RNP domain)	RNA-binding domain superfamily
maker-scaffold10x_1404_pilon-snap-gene-0.15	Tyrosine-protein kinase transmembrane receptor Ror	Muscle, skeletal receptor tyrosine protein kinase	Protein tyrosine kinase	Serine-threonine/tyrosine-protein kinase, catalytic domain
maker-scaffold10x_1404_pilon-snap-gene-0.16	coiled-coil and C2 domain-containing protein 1	Coiled-coil and C2 domain-containing protein 1B	No hit	Coiled-coil and C2 domain-containing protein 1
maker-scaffold10x_1404_pilon-snap-gene-0.17	PIH1 domain-containing protein 1	PIH1 domain-containing protein 1	PIH1 CS-like domain	PIH1D1/2/3, CS-like domain
maker-scaffold10x_1404_pilon-snap-gene-0.9	WD repeat-containing protein 18	No hit	No hit	Quinoprotein alcohol dehydrogenase-like superfamily
maker-scaffold10x_1410_pilon-augustus-gene-0.57	Tektin-4	Tektin-3	Tektin family	Tektin
maker-scaffold10x_1410_pilon-augustus-gene-0.65	U5 small nuclear ribonucleoprotein 40 kDa	Autophagy-related protein 43846	WD domain, G-beta repeat	WD40/YVTN repeat-like-containing domain superfamily
maker-scaffold10x_1410_pilon-augustus-gene-0.68	U5 small nuclear ribonucleo	No hit	No hit	No hit
maker-scaffold10x_1410_pilon-snap-gene-0.22	Protein-L-isoaspartate O-methyltransferase domain-containing protein 1	ATP-dependent RNA helicase DBP2	Protein-L-isoaspartate(D-aspartate) O-methyltransferase (PCMT)	Protein-L-isoaspartate(D-aspartate) O-methyltransferase
maker-scaffold10x_1410_pilon-snap-gene-0.23	putative transformation/transcription domain-associated protein	Probable transcription-associated protein 1	FAT domain	Transcription-associated protein 1
maker-scaffold10x_1410_pilon-snap-gene-0.24	Prominin-1-A	Prominin-1-A	Prominin	Prominin
maker-scaffold10x_1410_pilon-snap-gene-0.25	hypothetical protein D915_010904	No hit	No hit	No hit
maker-scaffold10x_1410_pilon-snap-gene-0.26	hypothetical protein D915_010057	No hit	No hit	No hit
maker-scaffold10x_1410_pilon-snap-gene-0.27	zinc finger, C2H2 type	Escargot/snail protein homolog (Fragment)	Zinc finger, C2H2 type	Zinc finger C2H2 superfamily
maker-scaffold10x_1410_pilon-snap-gene-0.28	5-azacytidine-induced protein 1, partial	Centrosomal protein of 131 kDa	No hit	Centrosomal protein of 131kDa
maker-scaffold10x_1410_pilon-snap-gene-0.29	putative ATP-dependent RNA helicase DDX52	Probable ATP-dependent RNA helicase DDX52	Helicase conserved C-terminal domain	P-loop containing nucleoside triphosphate hydrolase
maker-scaffold10x_1410_pilon-snap-gene-0.31	Tektin-4	Tektin-3	Tektin family	Tektin
maker-scaffold10x_1410_pilon-snap-gene-0.32	Glutamate receptor ionotropic kainate 2	Glutamate receptor ionotropic, kainate 1	Ligand-gated ion channel	Ionotropic glutamate receptor
maker-scaffold10x_1412_pilon-augustus-gene-0.15	Origin recognition complex subunit 1	Origin recognition complex subunit 1	AAA lid domain	Origin recognition complex, subunit 1
maker-scaffold10x_1412_pilon-snap-gene-0.6	Origin recognition complex subunit 1	No hit	No hit	No hit
maker-scaffold10x_1412_pilon-snap-gene-0.8	Folylpolyglutamate synthase mitochondrial	Folylpolyglutamate synthase, mitochondrial	No hit	Folylpolyglutamate synthase, eukaryota
maker-scaffold10x_1412_pilon-snap-gene-0.9	Folylpolyglutamate synthase mitochondrial	No hit	No hit	No hit
maker-scaffold10x_142_pilon-augustus-gene-0.22	Abhydrolase domain-containing protein 16A	Phosphatidylserine lipase ABHD16A	No hit	No hit
maker-scaffold10x_142_pilon-augustus-gene-0.28	hypothetical protein D915_004487	No hit	No hit	No hit
maker-scaffold10x_142_pilon-augustus-gene-0.31	Radial spoke head protein 4 A	No hit	Radial spokehead-like protein	Radial spokehead-like protein
maker-scaffold10x_142_pilon-augustus-gene-0.41	Deoxythymidylate kinase (Thymidylate kinase)	Thymidylate kinase	Thymidylate kinase	Thymidylate kinase
maker-scaffold10x_142_pilon-pred_gff_StringTie-gene-0.156	TPA_exp: pol polyprotein	Retrovirus-related Pol polyprotein from transposon 17.6	Reverse transcriptase (RNA-dependent DNA polymerase)	Ribonuclease H superfamily
maker-scaffold10x_142_pilon-pred_gff_StringTie-gene-0.167	Transposon Tf2-6 polyprotein	No hit	No hit	No hit
maker-scaffold10x_142_pilon-snap-gene-0.63	6-phosphogluconolactonase/Glucosamine-6-phosphat e isomerase/deaminase	6-phosphogluconolactonase	Glucosamine-6-phosphate isomerases/6-phosphogluconolactonase	6-phosphogluconolactonase, DevB-type
maker-scaffold10x_142_pilon-snap-gene-0.64	hypothetical protein D915_003279	No hit	Tight junction protein, Claudin-like	P53-induced protein
maker-scaffold10x_142_pilon-snap-gene-0.66	Ras-specific guanine nucleotide-releasing factor RalGPS1	Ras-specific guanine nucleotide-releasing factor RalGPS1	RasGEF domain	Ras-like guanine nucleotide exchange factor
maker-scaffold10x_142_pilon-snap-gene-0.67	hypothetical protein D915_007007	No hit	No hit	No hit
maker-scaffold10x_142_pilon-snap-gene-0.68	hypothetical protein D915_001484	No hit	No hit	No hit
maker-scaffold10x_142_pilon-snap-gene-0.69	Coenzyme Q6 monooxygenase	Ubiquinone biosynthesis monooxygenase COQ6, mitochondrial	FAD binding domain	Ubiquinone biosynthesis hydroxylase UbiH/COQ6
maker-scaffold10x_142_pilon-snap-gene-0.70	E3 ubiquitin-protein ligase UBR1	E3 ubiquitin-protein ligase ubr-1	Putative zinc finger in N-recognin (UBR box)	E3 ubiquitin-protein ligase UBR1-like
maker-scaffold10x_142_pilon-snap-gene-0.71	RalA-binding protein 1	RalA-binding protein 1-A	RhoGAP domain	RalA-binding protein 1
maker-scaffold10x_142_pilon-snap-gene-0.73	endopeptidase subunit C8, partial	Proteasome subunit alpha type-3 (Fragment)	Proteasome subunit	Proteasome subunit alpha 3
maker-scaffold10x_142_pilon-snap-gene-0.74	Lysocardiolipin acyltransferase 1	No hit	Acyltransferase C-terminus	No hit
maker-scaffold10x_142_pilon-snap-gene-0.79	hypothetical protein D915_003280	Protein PRRC2A	BAT2 N-terminus	BAT2, N-terminal
maker-scaffold10x_142_pilon-snap-gene-0.80	Prohormone-4	No hit	No hit	LDL receptor-like superfamily
maker-scaffold10x_142_pilon-snap-gene-0.81	hypothetical protein D915_009502	No hit	No hit	No hit
maker-scaffold10x_142_pilon-snap-gene-0.82	Small GTP-binding protein domain	Ras-related protein Rab-6	Ras family	Small GTPase
maker-scaffold10x_142_pilon-snap-gene-0.83	Fragile X mental retardation syndrome 1	Synaptic functional regulator FMR1	KH domain	Fragile X mental retardation syndrome-related protein
maker-scaffold10x_142_pilon-snap-gene-0.84	AP-2 complex subunit mu-A	AP-2 complex subunit mu	Adaptor complexes medium subunit family	Clathrin adaptor, mu subunit
maker-scaffold10x_1420_pilon-augustus-gene-0.75	Centrosomal protein of 19 kDa	No hit	CEP19-like protein	Centrosomal protein of 19kDa
maker-scaffold10x_1420_pilon-augustus-gene-0.79	hypothetical protein D915_007234	No hit	No hit	No hit
maker-scaffold10x_1420_pilon-snap-gene-0.41	Programmed cell death protein 6	Grancalcin	EF hand	EF-hand domain pair
maker-scaffold10x_1420_pilon-snap-gene-0.42	Programmed cell death protein 6	Grancalcin	EF-hand domain pair	EF-hand domain pair
maker-scaffold10x_1420_pilon-snap-gene-0.43	Casein kinase II subunit beta	Casein kinase II subunit beta	Casein kinase II regulatory subunit	Casein kinase II, regulatory subunit
maker-scaffold10x_1420_pilon-snap-gene-0.44	AAA family ATPase	ATPase family gene 2 protein	ATPase family associated with various cellular activities (AAA)	P-loop containing nucleoside triphosphate hydrolase
maker-scaffold10x_1420_pilon-snap-gene-0.45	26S proteasome non-ATPase regulatory subunit	26S proteasome non-ATPase regulatory subunit 8 homolog A	CSN8/PSMD8/EIF3K family	26S proteasome non-ATPase regulatory subunit Rpn12
maker-scaffold10x_1420_pilon-snap-gene-0.48	G0-opsin	Melanopsin-A	7 transmembrane receptor (rhodopsin family)	G protein-coupled receptor, rhodopsin-like
maker-scaffold10x_1420_pilon-snap-gene-0.49	putative ank repeat-containing	Ankyrin repeat and SOCS box protein 15	Ankyrin repeats (many copies)	Ankyrin repeat-containing domain superfamily
maker-scaffold10x_1420_pilon-snap-gene-0.50	Tau-tubulin kinase 1	Tau-tubulin kinase homolog Asator	Protein kinase domain	Protein kinase-like domain superfamily
maker-scaffold10x_1420_pilon-snap-gene-0.51	Fras1 extracellular matrix protein	No hit	Coagulation Factor Xa inhibitory site	No hit
maker-scaffold10x_1420_pilon-snap-gene-0.52	Neuroligin-4 X-linked protein	Neuroligin-1	Carboxylesterase family	Carboxylesterase, type B
maker-scaffold10x_1420_pilon-snap-gene-0.53	putative sorbin	Neutrophil cytosol factor 4	SH3 domain	SH3 domain
maker-scaffold10x_1420_pilon-snap-gene-0.54	Neuronal acetylcholine receptor subunit alpha-2	Neuronal acetylcholine receptor subunit alpha-2	Neurotransmitter-gated ion-channel ligand binding domain	Neurotransmitter-gated ion-channel
maker-scaffold10x_1420_pilon-snap-gene-0.55	dynamin 1	Dynamin-1	Dynamin central region	Dynamin superfamily
maker-scaffold10x_1420_pilon-snap-gene-0.56	Nephrocystin-4 isoform 2	Nephrocystin-4	No hit	Nephrocystin-4
maker-scaffold10x_1420_pilon-snap-gene-0.57	WD repeat-containing protein 44	Denticleless protein homolog A	WD domain, G-beta repeat	WD repeat-containing protein WDR44/Dgr2
maker-scaffold10x_1421_pilon-snap-gene-0.3	TGS1	Trimethylguanosine synthase	RNA cap guanine-N2 methyltransferase	RNA cap guanine-N2 methyltransferase
maker-scaffold10x_1421_pilon-snap-gene-0.5	Glycosyltransferase protein LARGE	No hit	No hit	No hit
maker-scaffold10x_1422_pilon-snap-gene-0.2	putative mitochondrial aspartate/glutamate carrier protein	No hit	No hit	No hit
maker-scaffold10x_1422_pilon-snap-gene-0.3	hypothetical protein D915_000303	No hit	No hit	Domain of unknown function DUF4476
maker-scaffold10x_1422_pilon-snap-gene-0.4	PDZ/DHR/GLGF domain protein, partial	No hit	PDZ domain	PDZ superfamily
maker-scaffold10x_1424_pilon-augustus-gene-0.42	UDP-glucose pyrophosphorylase	UTP--glucose-1-phosphate uridylyltransferase	UTP--glucose-1-phosphate uridylyltransferase	UTP--glucose-1-phosphate uridylyltransferase
maker-scaffold10x_1424_pilon-augustus-gene-0.45	Kinesin protein	Kinesin-like protein KIF26A	Kinesin motor domain	P-loop containing nucleoside triphosphate hydrolase
maker-scaffold10x_1424_pilon-pred_gff_StringTie-gene-0.21	peptidase, T1 family	No hit	No hit	No hit
maker-scaffold10x_1424_pilon-snap-gene-0.10	Notch	Protein kinase C-binding protein NELL1	EGF-like domain	Ankyrin repeat-containing domain superfamily
maker-scaffold10x_1424_pilon-snap-gene-0.12	Translation initiation factor 3 subunit H	Lysosomal amino acid transporter 1 homolog	PQ loop repeat	LSM domain superfamily
maker-scaffold10x_1424_pilon-snap-gene-0.13	TPA_exp: pol polyprotein	No hit	Nop53 (60S ribosomal biogenesis)	Ribonuclease H superfamily
maker-scaffold10x_1424_pilon-snap-gene-0.15	Barrier-to-autointegration factor B	Barrier-to-autointegration factor	Barrier to autointegration factor	Barrier- to-autointegration factor, BAF
maker-scaffold10x_1424_pilon-snap-gene-0.8	Protein sister of odd and bowel	Protein bowel	Zinc finger, C2H2 type	Zinc finger C2H2 superfamily
maker-scaffold10x_1425_pilon-augustus-gene-0.1	putative microtubule-associated protein	No hit	No hit	No hit
maker-scaffold10x_1425_pilon-snap-gene-0.15	Microtubule-associated protein futsch	Electromotor neuron-associated protein 1 (Fragment)	No hit	Microtubule associated protein 1
maker-scaffold10x_1425_pilon-snap-gene-0.16	putative Schistosoma spp protein	No hit	UPF0506	Uncharacterised domain UPF0506
maker-scaffold10x_1425_pilon-snap-gene-0.17	hypothetical protein D915_010317	No hit	No hit	No hit
maker-scaffold10x_1425_pilon-snap-gene-0.19	putative microtubule-associated protein	No hit	No hit	No hit
maker-scaffold10x_1425_pilon-snap-gene-0.20	hypothetical protein D915_010317	No hit	No hit	No hit
maker-scaffold10x_1425_pilon-snap-gene-0.21	FAS-associated factor 2	FAS-associated factor 2	UBX domain	UAS
maker-scaffold10x_1427_pilon-augustus-gene-0.45	UPF0764 protein C16orf89	No hit	MbeD/MobD like	Protein of unknown function DUF4735
maker-scaffold10x_1427_pilon-augustus-gene-0.46	Serine/threonine-protein kinase 19	No hit	No hit	No hit
maker-scaffold10x_1427_pilon-pred_gff_StringTie-gene-0.23	DnaJ subfamily B member	DnaJ homolog subfamily B member 6-A	DnaJ domain	DnaJ domain
maker-scaffold10x_1427_pilon-pred_gff_StringTie-gene-0.41	uncharacterized protein DEA37_0013917	No hit	No hit	No hit
maker-scaffold10x_1427_pilon-snap-gene-0.10	KN motif and ankyrin repeat domain-containing protein 2	KN motif and ankyrin repeat domain-containing protein 3	Ankyrin repeats (3 copies)	Ankyrin repeat-containing domain superfamily
maker-scaffold10x_1427_pilon-snap-gene-0.11	Serine/threonine-protein kinase 19	Serine/threonine-protein kinase 19	Osteopetrosis-associated transmembrane protein 1 precursor	Serine-threonine protein kinase 19
maker-scaffold10x_1427_pilon-snap-gene-0.5	Protein FAM183A	Protein FAM183A	FAM183A and FAM183B related	FAM183 family
maker-scaffold10x_1427_pilon-snap-gene-0.9	Phosphatase inhibitor	Protein phosphatase inhibitor 2	Protein phosphatase inhibitor 2 (IPP-2)	Protein phosphatase inhibitor 2 (IPP-2)
maker-scaffold10x_1428_pilon-augustus-gene-0.20	hypothetical protein D915_008404	No hit	Apoptosis regulator proteins, Bcl-2 family	Blc2-like superfamily
maker-scaffold10x_1428_pilon-snap-gene-0.5	putative vacuolar protein sorting 26 vps26	Protein mono-ADP-ribosyltransferase PARP4	Vault protein inter-alpha-trypsin domain	VIT domain
maker-scaffold10x_1428_pilon-snap-gene-0.6	Katanin p60 ATPase-containing subunit A 2	Katanin p60 ATPase-containing subunit A-like 2	ATPase family associated with various cellular activities (AAA)	P-loop containing nucleoside triphosphate hydrolase
maker-scaffold10x_1428_pilon-snap-gene-0.7	Maleylacetoacetate isomerase MaiA	Glutathione S-transferase zeta class	Glutathione S-transferase, C-terminal domain	Glutathione S-transferases, class Zeta , C-terminal
maker-scaffold10x_1428_pilon-snap-gene-0.9	Aldose reductase B	Aldo-keto reductase family 4 member C8	Aldo/keto reductase family	Aldo/keto reductase
maker-scaffold10x_143_pilon-augustus-gene-0.58	Anaphase-promoting complex subunit 2	Anaphase-promoting complex subunit 2	Mevalonate 5-diphosphate decarboxylase C-terminal domain	Cullin homology domain superfamily
maker-scaffold10x_143_pilon-augustus-gene-0.62	Chain A, Thioredoxin	Thioredoxin	Thioredoxin	Thioredoxin-like superfamily
maker-scaffold10x_143_pilon-snap-gene-0.10	S phase cyclin A-associated protein in the endoplasmic reticulum	S phase cyclin A-associated protein in the endoplasmic reticulum	S phase cyclin A-associated protein in the endoplasmic reticulum	S phase cyclin A-associated protein in the endoplasmic reticulum, N-terminal
maker-scaffold10x_143_pilon-snap-gene-0.11	SDE2 telomere maintenance	Replication stress response regulator SDE2	Telomere stability C-terminal	Sde2, N-terminal ubiquitin domain
maker-scaffold10x_143_pilon-snap-gene-0.12	protein NEF1	No hit	No hit	No hit
maker-scaffold10x_143_pilon-snap-gene-0.14	KRAB-A domain-containing protein	Putative enzymatic polyprotein	RNase H-like domain found in reverse transcriptase	Eukaryotic translation initiation factor 3 subunit K
maker-scaffold10x_143_pilon-snap-gene-0.15	Tfiif interacting ctd phosphat	CTD nuclear envelope phosphatase 1	NLI interacting factor-like phosphatase	Dullard phosphatase domain, eukaryotic
maker-scaffold10x_143_pilon-snap-gene-0.16	EH domain-binding protein 1	EH domain-binding protein 1-like protein 1	Bivalent Mical/EHBP Rab binding domain	EH domain-binding protein 1-like protein 1
maker-scaffold10x_143_pilon-snap-gene-0.4	Large subunit ribosomal protein L34e	60S ribosomal protein L34	Ribosomal protein L34e	Ribosomal protein L34Ae
maker-scaffold10x_143_pilon-snap-gene-0.5	obg-like ATPase 1	Obg-like ATPase 1	50S ribosome-binding GTPase	YchF, N-terminal
maker-scaffold10x_143_pilon-snap-gene-0.7	Ras-specific guanine nucleotide-releasing factor RalGPS2	Ras-specific guanine nucleotide-releasing factor RalGPS1	RasGEF domain	Ras guanine nucleotide exchange factor domain superfamily
maker-scaffold10x_143_pilon-snap-gene-0.8	Adenylate kinase 7	Adenylate kinase 7	Dpy-30 motif	Adenylate kinase 7
maker-scaffold10x_143_pilon-snap-gene-0.9	Isoleucine--trna cytoplasmic	Isoleucine--tRNA ligase	tRNA synthetases class I (I, L, M and V)	Isoleucine-tRNA ligase
maker-scaffold10x_1433_pilon-pred_gff_StringTie-gene-0.10	Protein disulfide-isomerase, partial	No hit	No hit	No hit
maker-scaffold10x_1433_pilon-snap-gene-0.0	uncharacterized protein LOC114527371	No hit	No hit	No hit
maker-scaffold10x_1435_pilon-augustus-gene-0.27	Mediator of RNA polymerase II transcription	Mediator of RNA polymerase II transcription subunit 10	Transcription factor subunit Med10 of Mediator complex	Mediator complex, subunit Med10
maker-scaffold10x_1435_pilon-snap-gene-0.21	Lipopolysaccharide induced TNF alpha factor	Lipopolysaccharide-induced tumor necrosis factor-alpha factor homolog	LITAF-like zinc ribbon domain	LITAF domain containing protein
maker-scaffold10x_1435_pilon-snap-gene-0.23	F-box/LRR-repeat protein 21	No hit	F-box-like	F-box-like domain superfamily
maker-scaffold10x_1437_pilon-snap-gene-0.41	ELAV like protein 38048	ELAV-like protein 2	RNA recognition motif. (a.k.a. RRM, RBD, or RNP domain)	Splicing factor ELAV/Hu
maker-scaffold10x_1437_pilon-snap-gene-0.42	Cardioacceleratory peptide receptor	[Arg8]-vasotocin receptor	7 transmembrane receptor (rhodopsin family)	G protein-coupled receptor, rhodopsin-like
maker-scaffold10x_1437_pilon-snap-gene-0.43	Microtubule interacting and transport domain containing 1	MIT domain-containing protein 1	Phospholipase D-like domain at C-terminus of MIT	MIT, C-terminal domain superfamily
maker-scaffold10x_1437_pilon-snap-gene-0.44	Proteasome subunit alpha type	Proteasome subunit alpha type-4	Proteasome subunit	Nucleophile aminohydrolases, N-terminal
maker-scaffold10x_1443_pilon-augustus-gene-0.0	Tetraspanin	Protein chibby homolog 1	Chibby family	Chibby family
maker-scaffold10x_1444_pilon-augustus-gene-0.5	Long-chain-fatty-acid--CoA ligase	Long-chain-fatty-acid--CoA ligase 1	AMP-binding enzyme	AMP-dependent synthetase/ligase
maker-scaffold10x_1444_pilon-pred_gff_StringTie-gene-0.24	Allatostatin-A receptor	Allatostatin-A receptor	7 transmembrane receptor (rhodopsin family)	G protein-coupled receptor, rhodopsin-like
maker-scaffold10x_1444_pilon-snap-gene-0.37	Long-chain acyl-CoA synthetase	Long-chain-fatty-acid--CoA ligase 1	AMP-binding enzyme	AMP-dependent synthetase/ligase
maker-scaffold10x_1444_pilon-snap-gene-0.40	Tubulin alpha chain	Tubulin alpha chain	Tubulin/FtsZ family, GTPase domain	Tubulin
maker-scaffold10x_1444_pilon-snap-gene-0.41	Long-chain acyl-CoA synthetase	No hit	No hit	No hit
maker-scaffold10x_1444_pilon-snap-gene-0.42	sodium-dependent proline transporter	Sodium- and chloride-dependent GABA transporter 1	Sodium:neurotransmitter symporter family	Sodium:neurotransmitter symporter
maker-scaffold10x_1444_pilon-snap-gene-0.43	Tyrosine-protein kinase	Tyrosine-protein kinase Fgr	Protein tyrosine kinase	Tyrosine-protein kinase, catalytic domain
maker-scaffold10x_1445_pilon-augustus-gene-0.4	V-type proton ATPase subunit d	V-type proton ATPase subunit d	ATP synthase (C/AC39) subunit	ATPase, V0 complex, subunit d
maker-scaffold10x_1445_pilon-pred_gff_StringTie-gene-0.40	Dual specificity tyrosine-phosphorylation-regulated kinase 1B	Dual specificity tyrosine-phosphorylation-regulated kinase 1A	Protein kinase domain	Dual specificity tyrosine-phosphorylation-regulated kinase 1A/B
maker-scaffold10x_1445_pilon-snap-gene-0.62	Mitochondrial hydroxyacyl-coenzyme a dehydrogenase	3-hydroxybutyryl-CoA dehydrogenase	3-hydroxyacyl-CoA dehydrogenase, C-terminal domain	6-phosphogluconate dehydrogenase, domain 2
maker-scaffold10x_1445_pilon-snap-gene-0.63	GEM-interacting protein	Rho GTPase-activating protein 10	RhoGAP domain	Rho GTPase activation protein
maker-scaffold10x_1445_pilon-snap-gene-0.64	Dual specificity testis-specific protein kinase	Cold-responsive protein kinase 1	Protein kinase domain	Protein kinase-like domain superfamily
maker-scaffold10x_1445_pilon-snap-gene-0.65	U4/U6.U5 tri-snRNP-associated protein 2	Pre-mRNA-splicing factor SAD1	Ubiquitin carboxyl-terminal hydrolase	USP39
maker-scaffold10x_1445_pilon-snap-gene-0.66	Dual specificity tyrosine-phosphorylation-regulated kinase 1B	No hit	No hit	No hit
maker-scaffold10x_1445_pilon-snap-gene-0.69	Calreticulin	Calreticulin	Calreticulin family	Calreticulin
maker-scaffold10x_1445_pilon-snap-gene-0.70	Cytoplasmic dynein intermediate chain	Cytoplasmic dynein 1 intermediate chain 1	RNA polymerase II transcription elongation factor	WD40-repeat-containing domain superfamily
maker-scaffold10x_1445_pilon-snap-gene-0.71	Forkhead box protein J1	Forkhead box protein J1	Forkhead domain	Fork head domain
maker-scaffold10x_1445_pilon-snap-gene-0.72	GCUNC-45	Sperm-associated antigen 1	Myosin-binding striated muscle assembly central	Armadillo-like helical
maker-scaffold10x_1446_pilon-augustus-gene-0.70	SJCHGC01845 protein	No hit	GTPase-activator protein for Ras-like GTPase	No hit
maker-scaffold10x_1446_pilon-pred_gff_StringTie-gene-0.3	Neuropeptide Y receptor invertebrate	Neuropeptide FF receptor 2	7 transmembrane receptor (rhodopsin family)	G protein-coupled receptor, rhodopsin-like
maker-scaffold10x_1446_pilon-snap-gene-0.31	Transmembrane gtpase mfn mitofusin 1 fzo	Transmembrane GTPase fzo	fzo-like conserved region	Mitofusin family
maker-scaffold10x_1446_pilon-snap-gene-0.32	PKC-activated phosphatase-1 inhibitor	No hit	PKC-activated protein phosphatase-1 inhibitor	CPI-17
maker-scaffold10x_1446_pilon-snap-gene-0.34	hypothetical protein D915_001450	No hit	No hit	No hit
maker-scaffold10x_1446_pilon-snap-gene-0.35	Oral-facial-digital syndrome 1	Oral-facial-digital syndrome 1 protein homolog	LisH	LIS1 homology motif
maker-scaffold10x_1446_pilon-snap-gene-0.36	FCH domain only protein 2	F-BAR domain only protein 1	Fes/CIP4, and EFC/F-BAR homology domain	AH/BAR domain superfamily
maker-scaffold10x_1446_pilon-snap-gene-0.37	Cyclin-dependent kinase 18	Cyclin-dependent kinase 16	Protein kinase domain	Protein kinase domain
maker-scaffold10x_1446_pilon-snap-gene-0.38	General transcription factor 3C polypeptide 1	General transcription factor 3C polypeptide 1	No hit	Tfc3, extended winged-helix domain
maker-scaffold10x_1446_pilon-snap-gene-0.39	Actin protein 10	Actin	Actin	Actin family
maker-scaffold10x_1448_pilon-snap-gene-0.8	hypothetical protein D915_002250	No hit	No hit	No hit
maker-scaffold10x_1449_pilon-augustus-gene-0.7	NET1-associated nuclear protein 1	No hit	No hit	WD40-repeat-containing domain superfamily
maker-scaffold10x_1449_pilon-snap-gene-0.6	Gq protein alpha subunit	Guanine nucleotide-binding protein subunit alpha-11	G-protein alpha subunit	Guanine nucleotide binding protein (G-protein), alpha subunit
maker-scaffold10x_145_pilon-augustus-gene-0.102	hypothetical protein D915_000604, partial	No hit	No hit	No hit
maker-scaffold10x_145_pilon-augustus-gene-0.103	Calcium-binding mitochondrial carrier protein SCaMC-1	Calcium-binding mitochondrial carrier protein SCaMC-1-A	Mitochondrial carrier protein	Mitochondrial carrier domain superfamily
maker-scaffold10x_145_pilon-augustus-gene-0.95	Lysine specific demethylase 5B	No hit	FHA domain	SMAD/FHA domain superfamily
maker-scaffold10x_145_pilon-augustus-gene-0.98	hypothetical protein D915_000606	No hit	No hit	No hit
maker-scaffold10x_145_pilon-augustus-gene-1.24	LINE-1 retrotransposable element ORF2 protein	Mediator of RNA polymerase II transcription subunit 22	Reverse transcriptase (RNA-dependent DNA polymerase)	Reverse transcriptase domain
maker-scaffold10x_145_pilon-augustus-gene-1.29	Ca(2+)/calmodulin-responsive adenylate cyclase	No hit	Adenylate and Guanylate cyclase catalytic domain	Nucleotide cyclase
maker-scaffold10x_145_pilon-augustus-gene-2.246	Ago1	Protein argonaute-1	Piwi domain	Ribonuclease H superfamily
maker-scaffold10x_145_pilon-augustus-gene-2.257	EF hand	EH domain-containing protein 1	Cytoskeletal-regulatory complex EF hand	EF-hand domain pair
maker-scaffold10x_145_pilon-augustus-gene-2.263	hypothetical protein D915_002110	No hit	No hit	No hit
maker-scaffold10x_145_pilon-augustus-gene-2.264	Tetratricopeptide repeat protein 26	Intraflagellar transport protein 56 homolog	Tetratricopeptide repeat	Tetratricopeptide repeat protein 26
maker-scaffold10x_145_pilon-augustus-gene-2.273	Calponin transgelin	Calponin-1	Calponin homology (CH) domain	CH domain superfamily
maker-scaffold10x_145_pilon-augustus-gene-2.277	hypothetical protein D915_006862	No hit	No hit	No hit
maker-scaffold10x_145_pilon-augustus-gene-2.278	putative mitogen-activated protein kinase kinase kinase 7	Mitogen-activated protein kinase kinase kinase 7	Protein kinase domain	Protein kinase-like domain superfamily
maker-scaffold10x_145_pilon-augustus-gene-2.279	hypothetical protein D915_001734	No hit	No hit	No hit
maker-scaffold10x_145_pilon-augustus-gene-2.280	hypothetical protein D915_001733	No hit	No hit	No hit
maker-scaffold10x_145_pilon-augustus-gene-2.282	AAR2 protein	Protein AAR2 homolog	AAR2 protein	A1 cistron-splicing factor, AAR2
maker-scaffold10x_145_pilon-augustus-gene-2.284	rapamycin-insensitive companion of mTOR	No hit	Rapamycin-insensitive companion of mTOR, N-term	Pianissimo family
maker-scaffold10x_145_pilon-augustus-gene-2.288	hypothetical protein FGIG_09228	No hit	No hit	No hit
maker-scaffold10x_145_pilon-augustus-gene-2.289	hypothetical protein D915_005555, partial	No hit	No hit	No hit
maker-scaffold10x_145_pilon-pred_gff_StringTie-gene-0.49	hypothetical protein D915_009985	No hit	No hit	No hit
maker-scaffold10x_145_pilon-pred_gff_StringTie-gene-2.13	Retrovirus Pol polyprotein from type-2 retrotransposable element R2DM	Retrovirus-related Pol polyprotein from type-1 retrotransposable element R2 (Fragment)	Reverse transcriptase (RNA-dependent DNA polymerase)	Reverse transcriptase domain
maker-scaffold10x_145_pilon-pred_gff_StringTie-gene-2.18	No hit	No hit	No hit	No hit
maker-scaffold10x_145_pilon-pred_gff_StringTie-gene-2.30	Pogo transposable element with KRAB, partial	No hit	No hit	No hit
maker-scaffold10x_145_pilon-snap-gene-0.10	Ferritin heavy chain	Ferritin, higher subunit	Ferritin-like domain	Ferritin
maker-scaffold10x_145_pilon-snap-gene-0.11	LINE-1 retrotransposable element ORF2 protein	Nuclear fragile X mental retardation-interacting protein 1	Reverse transcriptase (RNA-dependent DNA polymerase)	Reverse transcriptase domain
maker-scaffold10x_145_pilon-snap-gene-0.12	AAC-rich mRNA clone AAC4 protein	No hit	No hit	No hit
maker-scaffold10x_145_pilon-snap-gene-0.13	hypothetical protein D915_005071	No hit	Immunoglobulin domain	Immunoglobulin-like fold
maker-scaffold10x_145_pilon-snap-gene-0.14	Carbonic anhydrase	Beta carbonic anhydrase 1	Carbonic anhydrase	Carbonic anhydrase superfamily
maker-scaffold10x_145_pilon-snap-gene-0.18	Mechanosensory protein 2	Band 7 protein AAEL010189	SPFH domain / Band 7 family	Stomatin family
maker-scaffold10x_145_pilon-snap-gene-0.19	Acyl-CoA:glycerol-3-phosphate acyltransferase	No hit	No hit	No hit
maker-scaffold10x_145_pilon-snap-gene-0.20	Neuroendocrine convertase	Furin-like protease 1, isoforms 1/1-X/2	Subtilase family	Kexin/furin catalytic domain
maker-scaffold10x_145_pilon-snap-gene-0.21	hypothetical protein D915_007894	No hit	Immunoglobulin I-set domain	Immunoglobulin-like domain superfamily
maker-scaffold10x_145_pilon-snap-gene-0.22	hypothetical protein D915_005070	No hit	Immunoglobulin domain	Immunoglobulin-like fold
maker-scaffold10x_145_pilon-snap-gene-0.8	Nalp (Nacht leucine rich repeat and pyrin domain containing)	Tonsoku-like protein	Ankyrin repeats (3 copies)	Ankyrin repeat-containing domain superfamily
maker-scaffold10x_145_pilon-snap-gene-1.3	hypothetical protein D915_005210	Extended synaptotagmin-3	C2 domain	C2 domain superfamily
maker-scaffold10x_145_pilon-snap-gene-1.4	NADH:ubiquinone oxidoreductase complex assembly factor 5	Arginine-hydroxylase NDUFAF5, mitochondrial	Methyltransferase domain	S-adenosyl-L-methionine-dependent methyltransferase
maker-scaffold10x_145_pilon-snap-gene-1.6	hypothetical protein D915_005990	No hit	No hit	No hit
maker-scaffold10x_145_pilon-snap-gene-2.161	putative spindle pole body protein	IST1 homolog	Regulator of Vps4 activity in the MVB pathway	Vacuolar protein sorting-associated protein Ist1
maker-scaffold10x_145_pilon-snap-gene-2.162	DNA mismatch repair protein msh-2	DNA mismatch repair protein Msh2	MutS family domain IV	DNA mismatch repair protein Msh2
maker-scaffold10x_145_pilon-snap-gene-2.163	Cell polarity protein PAR6	MAGUK p55 subfamily member 5	PB1 domain	Partitioning defective protein 6
maker-scaffold10x_145_pilon-snap-gene-2.164	Holocarboxylase synthetase	Biotin--protein ligase	Biotin/lipoate A/B protein ligase family	Biotinyl protein ligase (BPL) and lipoyl protein ligase (LPL), catalytic domain
maker-scaffold10x_145_pilon-snap-gene-2.165	ciliary outer arm dynein beta heavy chain-related	Dynein heavy chain 10, axonemal	Dynein heavy chain, N-terminal region 1	Dynein heavy chain
maker-scaffold10x_145_pilon-snap-gene-2.167	PHD finger domain-containing protein 5A	Pre-mRNA-splicing factor ini1	PHF5-like protein	PHF5-like
maker-scaffold10x_145_pilon-snap-gene-2.168	Leukocyte receptor cluster member 1	CTD kinase subunit alpha	Protein kinase domain	Leukocyte receptor cluster member 1-like
maker-scaffold10x_145_pilon-snap-gene-2.169	NAD kinase 2 mitochondrial	NAD kinase 2, mitochondrial	ATP-NAD kinase	NAD kinase/diacylglycerol kinase-like domain superfamily
maker-scaffold10x_145_pilon-snap-gene-2.171	endonuclease-reverse transcriptase	No hit	Reverse transcriptase (RNA-dependent DNA polymerase)	No hit
maker-scaffold10x_145_pilon-snap-gene-2.172	Proto-oncogene tyrosine-protein kinase ROS, partial	Protein sevenless	Protein tyrosine kinase	Tyrosine-protein kinase, catalytic domain
maker-scaffold10x_145_pilon-snap-gene-2.174	Ribosome production factor	Ribosome production factor 1	Brix domain	Brix domain
maker-scaffold10x_145_pilon-snap-gene-2.175	Transposase	No hit	Leucine Rich repeat	Leucine-rich repeat domain superfamily
maker-scaffold10x_145_pilon-snap-gene-2.176	Calcium-transporting ATPase	Calcium-transporting ATPase type 2C member 1	E1-E2 ATPase	HAD superfamily
maker-scaffold10x_145_pilon-snap-gene-2.177	F-box only protein	No hit	F-box-like	F-box only protein 38
maker-scaffold10x_145_pilon-snap-gene-2.178	putative ephrin receptor	Ephrin type-B receptor 5	Ephrin receptor ligand binding domain	Immunoglobulin-like fold
maker-scaffold10x_145_pilon-snap-gene-2.181	Nuclear transport factor 2	No hit	Nuclear transport factor 2 (NTF2) domain	NTF2-like domain superfamily
maker-scaffold10x_145_pilon-snap-gene-2.182	Intraflagellar transport protein 74	Intraflagellar transport protein 74 homolog	No hit	Intraflagellar transport protein 74
maker-scaffold10x_145_pilon-snap-gene-2.183	Ca(2+)/calmodulin-responsive adenylate cyclase	No hit	No hit	No hit
maker-scaffold10x_145_pilon-snap-gene-2.185	phospholipid-translocating ATPase	Probable phospholipid-transporting ATPase 11	Phospholipid-translocating P-type ATPase C-terminal	P-type ATPase, subfamily IV
maker-scaffold10x_145_pilon-snap-gene-2.186	Alkylated DNA repair protein alkB 1	No hit	2OG-Fe(II) oxygenase superfamily	Alkylated DNA repair protein AlkB
maker-scaffold10x_145_pilon-snap-gene-2.188	Ditrans polycis-polyprenyl diphosphate synthase ((2E 6E)-farnesyl diphosphate specific)	Dehydrodolichyl diphosphate synthase 6	Putative undecaprenyl diphosphate synthase	Decaprenyl diphosphate synthase-like
maker-scaffold10x_145_pilon-snap-gene-2.190	DNA mismatch repair protein Msh2	DNA mismatch repair protein MSH2	MutS domain V	DNA mismatch repair protein Msh2
maker-scaffold10x_145_pilon-snap-gene-2.191	hypothetical protein D915_010556	No hit	No hit	No hit
maker-scaffold10x_145_pilon-snap-gene-2.193	Protein CASC3	Protein CASC3	CASC3/Barentsz eIF4AIII binding	Protein CASC3
maker-scaffold10x_145_pilon-snap-gene-2.196	E3 ubiquitin-protein ligase listerin	E3 ubiquitin-protein ligase listerin	No hit	E3 ubiquitin-protein ligase listerin
maker-scaffold10x_145_pilon-snap-gene-2.200	H/ACA ribonucleoprotein complex subunit	H/ACA ribonucleoprotein complex subunit GAR1	Gar1/Naf1 RNA binding region	H/ACA RNP complex subunit Gar1/Naf1, Cbf5-binding domain
maker-scaffold10x_145_pilon-snap-gene-2.201	Phenylalanine hydroxylase	Tyrosine 3-monooxygenase	Biopterin-dependent aromatic amino acid hydroxylase	Aromatic amino acid hydroxylase
maker-scaffold10x_145_pilon-snap-gene-2.203	Transcription elongation factor S-II	Transcription elongation factor A protein 1	Transcription factor S-II (TFIIS), central domain	Transcription elongation factor, IIS-type
maker-scaffold10x_145_pilon-snap-gene-2.204	hypothetical protein D915_001576	No hit	No hit	No hit
maker-scaffold10x_145_pilon-snap-gene-2.207	Beta-1-syntrophin (59 kDa dystrophin-associated protein A1 basic component 1)	Syntrophin-1	PH domain	Syntrophin
maker-scaffold10x_1450_pilon-augustus-gene-0.48	RhoGAP domain protein, partial	No hit	RhoGAP domain	Rho GTPase activation protein
maker-scaffold10x_1450_pilon-snap-gene-0.10	Short branched chain specific acyl-mitochondrial	Short-chain specific acyl-CoA dehydrogenase, mitochondrial	Acyl-CoA dehydrogenase, C-terminal domain	Acyl-CoA dehydrogenase/oxidase, N-terminal and middle domain superfamily
maker-scaffold10x_1450_pilon-snap-gene-0.11	putative tRNA (uracil-O(2)-)-methyltransferase	Probable tRNA (uracil-O(2)-)-methyltransferase	Predicted AdoMet-dependent methyltransferase	tRNA (uracil-O(2)-)-methyltransferase
maker-scaffold10x_1450_pilon-snap-gene-0.12	hypothetical protein D915_002000	No hit	Dynein light chain type 1	Dynein light chain superfamily
maker-scaffold10x_1450_pilon-snap-gene-0.13	Suppression of tumorigenicity	Suppressor of tumorigenicity 7 protein	ST7 protein	ST7
maker-scaffold10x_1450_pilon-snap-gene-0.14	TPA_exp: pol polyprotein	Protein FMC1 homolog	Complex1_LYR-like	Protein FMC1 homologue
maker-scaffold10x_1450_pilon-snap-gene-0.15	CAD protein isoform 1	CAD protein	Carbamoyl-phosphate synthase L chain, ATP binding domain	Carbamoyl-phosphate synthase, large subunit
maker-scaffold10x_1452_pilon-augustus-gene-0.11	Proteasome subunit beta type	Proteasome subunit beta type-10	Proteasome subunit	Proteasome subunit beta 7
maker-scaffold10x_1452_pilon-snap-gene-0.9	Nodal modulator 2	Nodal modulator 1	Carboxypeptidase regulatory-like domain	Carboxypeptidase-like, regulatory domain superfamily
maker-scaffold10x_1453_pilon-augustus-gene-0.57	LAG1 longevity assurance 1	ASC1-like protein	TLC domain	Sphingosine N-acyltransferase Lag1/Lac1-like
maker-scaffold10x_1453_pilon-augustus-gene-0.58	GDP-D-glucose phosphorylase 1	No hit	No hit	GDP-L-galactose/GDP-D-glucose phosphorylase
maker-scaffold10x_1453_pilon-augustus-gene-0.59	Peptidyl-prolyl cis-trans isomerase FKBP8	No hit	FKBP-type peptidyl-prolyl cis-trans isomerase	FKBP-type peptidyl-prolyl cis-trans isomerase domain
maker-scaffold10x_1453_pilon-snap-gene-0.12	Sh3-containing grb2 protein 1 (Endophilin II)	CD2-associated protein	BAR domain	Endophilin-A
maker-scaffold10x_1453_pilon-snap-gene-0.13	peroxidasin-like protein	No hit	Immunoglobulin domain	Immunoglobulin-like domain superfamily
maker-scaffold10x_1453_pilon-snap-gene-0.14	Arginine kinase	Arginine kinase Oct f 2	ATP:guanido phosphotransferase, C-terminal catalytic domain	ATP:guanido phosphotransferase
maker-scaffold10x_1453_pilon-snap-gene-0.15	Ubiquitin specific protease 41	Ubiquitin carboxyl-terminal hydrolase 15	Ubiquitin carboxyl-terminal hydrolase	Papain-like cysteine peptidase superfamily
maker-scaffold10x_1453_pilon-snap-gene-0.16	putative ATP-dependent RNA helicase YTHDC2	DExH-box ATP-dependent RNA helicase DExH1	No hit	ATP-dependent RNA helicase YTHDC2-related
maker-scaffold10x_1453_pilon-snap-gene-0.17	putative ATP-dependent RNA helicase YTHDC2	No hit	No hit	No hit
maker-scaffold10x_1453_pilon-snap-gene-0.18	putative ATP-dependent RNA helicase YTHDC2	DExH-box ATP-dependent RNA helicase DExH1	Helicase associated domain (HA2)	ATP-dependent RNA helicase YTHDC2-related
maker-scaffold10x_1453_pilon-snap-gene-0.19	Peptidyl-prolyl cis-trans isomerase FKBP8	Peptidyl-prolyl cis-trans isomerase FKBP4	Tetratricopeptide repeat	Tetratricopeptide-like helical domain superfamily
maker-scaffold10x_1453_pilon-snap-gene-0.21	Cholinesterase	Acetylcholinesterase 1	Carboxylesterase family	Carboxylesterase, type B
maker-scaffold10x_1458_pilon-augustus-gene-0.2	Plastin-1	Plastin-1	Calponin homology (CH) domain	Fimbrin/Plastin
maker-scaffold10x_1458_pilon-augustus-gene-0.7	T-complex protein 1 subunit delta	T-complex protein 1 subunit delta	TCP-1/cpn60 chaperonin family	T-complex protein 1, delta subunit
maker-scaffold10x_1458_pilon-snap-gene-0.31	PHD and RING finger domain-containing protein 1	PHD and RING finger domain-containing protein 1	No hit	No hit
maker-scaffold10x_1458_pilon-snap-gene-0.33	Basic leucine zipper bZIP transcription factor	No hit	bZIP transcription factor	AP-1 transcription factor
maker-scaffold10x_1458_pilon-snap-gene-0.35	putative trad-d4	DNA repair and recombination protein RadA	Rad51	P-loop containing nucleoside triphosphate hydrolase
maker-scaffold10x_1458_pilon-snap-gene-0.36	disks large associated 5	No hit	Guanylate-kinase-associated protein (GKAP) protein	SAPAP family
maker-scaffold10x_1458_pilon-snap-gene-0.38	Nonmuscle myosin essential light chain	Myosin-2 essential light chain	EF-hand domain	EF-hand domain pair
maker-scaffold10x_1459_pilon-augustus-gene-0.117	hypothetical protein FBUS_10392	No hit	No hit	No hit
maker-scaffold10x_1459_pilon-snap-gene-0.21	hypothetical protein FGIG_01139	No hit	No hit	No hit
maker-scaffold10x_1459_pilon-snap-gene-0.23	Polycomb protein SCMH1	Lethal(3)malignant brain tumor-like protein 1	mbt repeat	Mbt repeat
maker-scaffold10x_1459_pilon-snap-gene-0.25	dystrophin-like protein	No hit	No hit	No hit
maker-scaffold10x_1459_pilon-snap-gene-0.26	Sorting nexin	Sorting nexin-32	PX domain	Sorting nexin-5/6/32
maker-scaffold10x_1459_pilon-snap-gene-0.27	Tensin	No hit	Phosphotyrosine-binding domain	PH-like domain superfamily
maker-scaffold10x_1459_pilon-snap-gene-0.28	Threonine--tRNA ligase cytoplasmic	Threonine--tRNA ligase 1, cytoplasmic	tRNA synthetase class II core domain (G, H, P, S	Threonine-tRNA ligase, class IIa
maker-scaffold10x_1459_pilon-snap-gene-0.29	hypothetical protein D915_006109	No hit	No hit	No hit
maker-scaffold10x_1459_pilon-snap-gene-0.30	Protein lag-2, partial	No hit	Delta serrate ligand	Delta/Serrate/lag-2 (DSL) protein
maker-scaffold10x_1459_pilon-snap-gene-0.32	Gastrula zinc finger protein XlCGF7.1	28S ribosomal protein S10, mitochondrial	Ribosomal protein S10p/S20e	28S ribosomal protein S10, mitochondrial
maker-scaffold10x_1459_pilon-snap-gene-0.33	Delphilin	Regulator of G-protein signaling loco	PDZ domain	PDZ superfamily
maker-scaffold10x_1459_pilon-snap-gene-0.34	Heterogeneous nuclear ribonucleoprotein K	Heterogeneous nuclear ribonucleoprotein K	KH domain	K Homology domain, type 1 superfamily
maker-scaffold10x_1459_pilon-snap-gene-0.35	Stomatin-2	Band 7 protein AAEL010189	SPFH domain / Band 7 family	Stomatin family
maker-scaffold10x_1459_pilon-snap-gene-0.36	Spliceosome rna helicase bat1	Spliceosome RNA helicase DDX39B	DEAD/DEAH box helicase	P-loop containing nucleoside triphosphate hydrolase
maker-scaffold10x_1464_pilon-augustus-gene-0.13	Serine palmitoyltransferase long chain base	Long chain base biosynthesis protein 1b	Aminotransferase class I and II	Pyridoxal phosphate-dependent transferase domain 1
maker-scaffold10x_1464_pilon-snap-gene-0.30	E3 ubiquitin-protein ligase SHPRH	Helicase-like transcription factor CHR27	SNF2 family N-terminal domain	SNF2-related, N-terminal domain
maker-scaffold10x_1464_pilon-snap-gene-0.31	2-acylglycerol O-acyltransferase 1	Diacylglycerol O-acyltransferase 2	Diacylglycerol acyltransferase	Diacylglycerol acyltransferase
maker-scaffold10x_1464_pilon-snap-gene-0.32	B-box type zinc finger protein ncl-1	Brain tumor protein	NHL repeat	Six-bladed beta-propeller, TolB-like
maker-scaffold10x_1464_pilon-snap-gene-0.33	BEN domain isoform 2	No hit	BEN domain	BEN domain
maker-scaffold10x_1464_pilon-snap-gene-0.35	40S ribosomal protein S8	40S ribosomal protein S8	Ribosomal protein S8e	Ribosomal protein S8e
maker-scaffold10x_1465_pilon-snap-gene-0.1	Cleavage and polyadenylation specificity factor subunit 4	Putative cleavage and polyadenylation specificity factor subunit 4-like protein	Zinc finger domain	Zinc finger, CCCH-type
maker-scaffold10x_1469_pilon-snap-gene-0.3	Sesquipedalian-1	Cytohesin-2	PH domain	PH-like domain superfamily
maker-scaffold10x_147_pilon-augustus-gene-0.67	Ribonuclease kappa-A	No hit	No hit	No hit
maker-scaffold10x_147_pilon-augustus-gene-0.71	COP9 signalosome complex subunit 7b	COP9 signalosome complex subunit 7	PCI domain	Proteasome component (PCI) domain
maker-scaffold10x_147_pilon-augustus-gene-0.72	Carbonic anhydrase XIII	Putative carbonic anhydrase-like protein 1	Eukaryotic-type carbonic anhydrase	Carbonic anhydrase, alpha-class
maker-scaffold10x_147_pilon-augustus-gene-0.73	Nuclear receptor subfamily 2 group C member 2	Nuclear hormone receptor HR78	Zinc finger, C4 type (two domains)	Zinc finger, nuclear hormone receptor-type
maker-scaffold10x_147_pilon-augustus-gene-0.78	COP9 constitutive photomorphogenic subunit 2	COP9 signalosome complex subunit 2	PCI domain	COP9 signalosome complex subunit 2
maker-scaffold10x_147_pilon-pred_gff_StringTie-gene-0.63	reverse transcriptase	Dynactin subunit 5	RNase H-like domain found in reverse transcriptase	Trimeric LpxA-like superfamily
maker-scaffold10x_147_pilon-snap-gene-0.14	FEZ-like protein	Fasciculation and elongation protein zeta-1	FEZ-like protein	Fasciculation and elongation protein zeta, FEZ
maker-scaffold10x_147_pilon-snap-gene-0.15	NudC domain-containing protein 1	NudC domain-containing protein 1	No hit	NudC domain-containing protein 1
maker-scaffold10x_147_pilon-snap-gene-0.16	cathepsin L	Cathepsin L	Papain family cysteine protease	Papain-like cysteine peptidase superfamily
maker-scaffold10x_147_pilon-snap-gene-0.20	Endonuclease G mitochondrial	Nuclease EXOG, mitochondrial	DNA/RNA non-specific endonuclease	Non-specific endonuclease
maker-scaffold10x_147_pilon-snap-gene-0.23	Ferrochelatase mitochondrial	Ferrochelatase, mitochondrial	Ferrochelatase	Ferrochelatase
maker-scaffold10x_1473_pilon-augustus-gene-0.12	KIF1-binding protein	No hit	KIF-1 binding protein C terminal	KIF-1 binding protein
maker-scaffold10x_1473_pilon-augustus-gene-0.13	Selenocysteine lyase	Cysteine desulfurase IscS	Aminotransferase class-V	Pyridoxal phosphate-dependent transferase
maker-scaffold10x_1476_pilon-snap-gene-0.33	reverse transcriptase	No hit	Reverse transcriptase (RNA-dependent DNA polymerase)	Reverse transcriptase domain
maker-scaffold10x_1476_pilon-snap-gene-0.34	Phenylalanyl tRNA synthetase alpha chain B	No hit	17 kDa outer membrane surface antigen	No hit
maker-scaffold10x_1476_pilon-snap-gene-0.35	hypothetical protein D915_000771	No hit	No hit	No hit
maker-scaffold10x_1476_pilon-snap-gene-0.36	Coiled-coil and C2 domain-containing protein 2A, partial	Coiled-coil and C2 domain-containing protein 2A	CC2D2A N-terminal C2 domain	CC2D2A, N-terminal, C2 domain
maker-scaffold10x_1476_pilon-snap-gene-0.37	Metallo beta lactamase domain containing protein	Atrochrysone carboxyl ACP thioesterase	Metallo-beta-lactamase superfamily	Ribonuclease Z/Hydroxyacylglutathione hydrolase-like
maker-scaffold10x_1476_pilon-snap-gene-0.38	Phenylalanyl-tRNA synthetase alpha subunit	Phenylalanine--tRNA ligase alpha subunit, cytoplasmic	tRNA synthetases class II core domain (F)	Phenylalanyl-tRNA synthetase
maker-scaffold10x_1476_pilon-snap-gene-0.39	hypothetical protein D915_000772	No hit	No hit	No hit
maker-scaffold10x_1476_pilon-snap-gene-0.40	hypothetical protein D915_007772	No hit	No hit	No hit
maker-scaffold10x_1476_pilon-snap-gene-0.41	hypothetical protein D915_007773	No hit	Cyclin-dependent kinase inhibitor	No hit
maker-scaffold10x_1476_pilon-snap-gene-0.42	Elongator complex protein 3	Elongator complex protein 3	Radical_SAM C-terminal domain	Elongator complex protein 3-like
maker-scaffold10x_1477_pilon-snap-gene-0.10	Glycosyltransferase 14 family member	N-acetyllactosaminide beta-1,6-N-acetylglucosaminyl-transferase	Core-2/I-Branching enzyme	Glycosyl transferase, family 14
maker-scaffold10x_1477_pilon-snap-gene-0.12	Branching Xylosyltransferase	N-acetyllactosaminide beta-1,6-N-acetylglucosaminyl-transferase	Core-2/I-Branching enzyme	Glycosyl transferase, family 14
maker-scaffold10x_1477_pilon-snap-gene-0.9	TBC1 domain family member 13	GTPase-activating protein GYP7	Rab-GTPase-TBC domain	Rab-GTPase-TBC domain
maker-scaffold10x_1478_pilon-augustus-gene-0.1	protein C18orf19 protein B	No hit	No hit	Domain of unknown function DUF1279
maker-scaffold10x_1478_pilon-augustus-gene-0.5	hypothetical protein D915_008224	No hit	Ninjurin	No hit
maker-scaffold10x_1478_pilon-snap-gene-0.30	Cytochrome b5 reductase 4	Cytochrome b5	Cytochrome b5-like Heme/Steroid binding domain	Cytochrome b5-like heme/steroid binding domain superfamily
maker-scaffold10x_1478_pilon-snap-gene-0.32	Kinesin protein KIF2A	Kinesin-like protein Klp10A	No hit	No hit
maker-scaffold10x_1478_pilon-snap-gene-0.33	Kinesin protein KIF2A	Kinesin-like protein Klp10A	Kinesin motor domain	Kinesin-like protein
maker-scaffold10x_1478_pilon-snap-gene-0.34	Sel1 repeat-containing protein 1B	Cytochrome c oxidase assembly factor 7 homolog	Sel1 repeat	Beta-lactamase HcpB-like
maker-scaffold10x_1478_pilon-snap-gene-0.35	adrenodoxin mitochondrial	Adrenodoxin, mitochondrial	2Fe-2S iron-sulfur cluster binding domain	Beta-grasp domain superfamily
maker-scaffold10x_1478_pilon-snap-gene-0.36	Kinesin protein KIF2A	Kinesin-like protein Klp10A	Kinesin motor domain	Kinesin-like protein
maker-scaffold10x_1482_pilon-augustus-gene-0.22	Beta N acetylglucosaminyl L asparaginase	N(4)-(Beta-N-acetylglucosaminyl)-L-asparaginase	Asparaginase	Peptidase T2, asparaginase 2
maker-scaffold10x_1482_pilon-augustus-gene-0.23	hypothetical protein D915_004948	No hit	Helitron helicase-like domain at N-terminus	HORMA domain superfamily
maker-scaffold10x_1482_pilon-snap-gene-0.2	DEAD box ATP dependent RNA helicase	Probable ATP-dependent RNA helicase DDX23	DEAD/DEAH box helicase	P-loop containing nucleoside triphosphate hydrolase
maker-scaffold10x_149_pilon-augustus-gene-0.69	ATP dependent RNA helicase DHX35	Probable pre-mRNA-splicing factor ATP-dependent RNA helicase DEAH2	Helicase conserved C-terminal domain	P-loop containing nucleoside triphosphate hydrolase
maker-scaffold10x_149_pilon-augustus-gene-0.73	Cilia- and flagella-associated protein 74	Cilia- and flagella-associated protein 74	Abnormal spindle-like microcephaly-assoc'd, ASPM-SPD-2-Hydin	Immunoglobulin-like fold
maker-scaffold10x_149_pilon-augustus-gene-0.76	Transmembrane protein 35	Transmembrane protein 35A	7 transmembrane helices usually fused to an inactive transglutaminase	Transmembrane protein 35A
maker-scaffold10x_149_pilon-augustus-gene-0.77	Guanine nucleotide-binding protein subunit beta	Guanine nucleotide-binding protein subunit beta	WD domain, G-beta repeat	Guanine nucleotide-binding protein, beta subunit
maker-scaffold10x_149_pilon-augustus-gene-0.78	Glypican	Integrator complex subunit 6-A	Protein N-terminal asparagine amidohydrolase	Protein N-terminal asparagine amidohydrolase
maker-scaffold10x_149_pilon-augustus-gene-0.82	Protein Simiate	No hit	No hit	Protein Abitram
maker-scaffold10x_149_pilon-snap-gene-0.103	calpain 2	Calpain-1 catalytic subunit	Calpain family cysteine protease	Peptidase C2, calpain, catalytic domain
maker-scaffold10x_149_pilon-snap-gene-0.104	hypothetical protein D915_008795	No hit	Migration and invasion-inhibitory	Migration and invasion-inhibitory protein
maker-scaffold10x_149_pilon-snap-gene-0.105	IQ domain-containing protein D	No hit	IQ calmodulin-binding motif	IQ motif, EF-hand binding site
maker-scaffold10x_149_pilon-snap-gene-0.107	Alpha-1 4 glucan phosphorylase, partial	Glycogen phosphorylase, brain form	Carbohydrate phosphorylase	Glycosyl transferase, family 35
maker-scaffold10x_149_pilon-snap-gene-0.109	PRKCA-binding protein isoform B	PRKCA-binding protein	Arfaptin-like domain	Arfaptin family
maker-scaffold10x_149_pilon-snap-gene-0.110	DENN domain protein	DENN domain-containing protein 5A	DENN (AEX-3) domain	cDENN domain
maker-scaffold10x_149_pilon-snap-gene-0.89	Segment polarity protein dishevelled DVL-3	Segment polarity protein dishevelled homolog DVL-1	DIX domain	Dishevelled Dsh
maker-scaffold10x_149_pilon-snap-gene-0.90	Single-stranded DNA-binding protein 3	Pre-mRNA-splicing factor 38B	PRP38 family	Pre-mRNA-splicing factor 38
maker-scaffold10x_149_pilon-snap-gene-0.91	multidrug resistance-associated protein 4	ABC transporter C family member 3	ABC transporter	Oligomycin resistance ATP-dependent permease Yor1
maker-scaffold10x_149_pilon-snap-gene-0.93	Integrator complex subunit 6	Integrator complex subunit 6	INTS6/SAGE1/DDX26B/CT45 C-terminus	INTS6/SAGE1/DDX26B/CT45, C-terminal
maker-scaffold10x_149_pilon-snap-gene-0.94	Four and a half LIM domains protein 3	Actin-binding LIM protein 2	LIM domain	Four and a half LIM domains protein 2/3/5
maker-scaffold10x_149_pilon-snap-gene-0.95	Adenosine 3'-phospho 5'-phosphosulfate transporter	UDP-galactose transporter homolog 1	UAA transporter family	UAA transporter
maker-scaffold10x_149_pilon-snap-gene-0.97	hypothetical protein D915_004431	No hit	No hit	No hit
maker-scaffold10x_149_pilon-snap-gene-0.98	hypothetical protein D915_004431	No hit	No hit	No hit
maker-scaffold10x_149_pilon-snap-gene-0.99	ATP synthase subunit d mitochondrial	ATP synthase subunit d, mitochondrial	ATP synthase D chain, mitochondrial (ATP5H)	ATP synthase, F0 complex, subunit D, mitochondrial
maker-scaffold10x_1490_pilon-snap-gene-0.1	Epithelial splicing regulatory protein 1	Epithelial splicing regulatory protein 1	RNA recognition motif. (a.k.a. RRM, RBD, or RNP domain)	Nucleotide-binding alpha-beta plait domain superfamily
maker-scaffold10x_1491_pilon-snap-gene-0.2	Suppressor of G2 allele of SKP1	Glucose-insensitive transcription protein 7	CS domain	HSP20-like chaperone
maker-scaffold10x_1492_pilon-augustus-gene-0.15	tRNA N6-adenosine threonylcarbamoyltransferase	Protein asteroid homolog 1	Glycoprotease family	Gcp-like domain
maker-scaffold10x_1492_pilon-snap-gene-0.23	Arachidonate 5-lipoxygenase	Arachidonate 12-lipoxygenase, epidermal-type	Lipoxygenase	Lipoxygenase
maker-scaffold10x_1492_pilon-snap-gene-0.24	Arachidonate 5-lipoxygenase	No hit	PLAT/LH2 domain	PLAT/LH2 domain
maker-scaffold10x_1492_pilon-snap-gene-0.25	Signal recognition particle subunit SRP72	Signal recognition particle subunit SRP72	Putative TPR-like repeat	Signal recognition particle, SRP72 subunit
maker-scaffold10x_1493_pilon-augustus-gene-0.0	Coiled-coil domain-containing protein 39	Coiled-coil domain-containing protein 39	No hit	Coiled-coil domain-containing protein 39
maker-scaffold10x_1493_pilon-pred_gff_StringTie-gene-0.11	No hit	No hit	No hit	No hit
maker-scaffold10x_1493_pilon-snap-gene-0.19	Cyclin-dependent kinase	Cell division control protein 2 homolog	Protein kinase domain	Protein kinase-like domain superfamily
maker-scaffold10x_1499_pilon-augustus-gene-0.30	DM9 domain-containing protein	No hit	No hit	Domain of unknown function DUF3421
maker-scaffold10x_1499_pilon-augustus-gene-0.34	hypothetical protein D915_007812	No hit	No hit	No hit
maker-scaffold10x_1499_pilon-pred_gff_StringTie-gene-0.39	No hit	No hit	No hit	No hit
maker-scaffold10x_1499_pilon-snap-gene-0.17	Retrovirus-related Pol polyprotein from transposon 17.6, partial	No hit	No hit	No hit
maker-scaffold10x_1499_pilon-snap-gene-0.18	Delta protein	Agrin	EGF-like domain	Delta/Serrate/lag-2 (DSL) protein
maker-scaffold10x_1499_pilon-snap-gene-0.19	putative actin-depolymerizing factor	Actin-depolymerizing factor 1	Cofilin/tropomyosin-type actin-binding protein	ADF/Cofilin
maker-scaffold10x_1499_pilon-snap-gene-0.20	G-protein-signaling modulator 2	G-protein-signaling modulator 1	GoLoco motif	Tetratricopeptide-like helical domain superfamily
maker-scaffold10x_1499_pilon-snap-gene-0.22	Translocation protein SEC62	Translocation protein SEC62	Translocation protein Sec62	Translocation protein Sec62
maker-scaffold10x_1499_pilon-snap-gene-0.23	RNA binding protein 19	Cold-inducible RNA-binding protein	RNA recognition motif. (a.k.a. RRM, RBD, or RNP domain)	RNA-binding domain superfamily
maker-scaffold10x_1499_pilon-snap-gene-0.24	Signal transducing adaptor molecule, partial	Class E vacuolar protein-sorting machinery protein HSE1	VHS domain	ENTH/VHS
maker-scaffold10x_1499_pilon-snap-gene-0.25	Frizzled-8	Frizzled-1	Frizzled/Smoothened family membrane region	Frizzled/Smoothened, transmembrane domain
maker-scaffold10x_15_pilon-augustus-gene-0.36	putative recs1 protein (Responsive to centrifugal force and shear stressprotein 1 protein)	Protein lifeguard 2	Inhibitor of apoptosis-promoting Bax1	Bax inhibitor 1-related
maker-scaffold10x_15_pilon-augustus-gene-0.37	Transmembrane BAX inhibitor motif containing 1	Protein lifeguard 2	Inhibitor of apoptosis-promoting Bax1	Bax inhibitor 1-related
maker-scaffold10x_15_pilon-snap-gene-0.21	Ribosomal protein L5 (Predicted)	60S ribosomal protein L5	Ribosomal large subunit proteins 60S L5, and 50S L18	Ribosomal protein L5 eukaryotic/L18 archaeal
[truncated: 17,345 more rows]
