# Supplementary material for: Transcriptomic analysis supports a role for the nervous system in regulating growth and development of Fasciola hepatica juveniles
Source: PLoS Negl Trop Dis. 2022 Nov 7;16(11):e0010854. doi: 10.1371/journal.pntd.0010854 (PMC9639813; doi:10.1371/journal.pntd.0010854)
Supplement: S3 Table — (XLSX) [file pntd.0010854.s007.xlsx]

## Sheet: S3_Table
S3 Table. Annotations for all differentially expressed genes from in vitro and in vivo transcriptome datasets annotated via BLAST analysis. NR = non redundant protein database NCBI
Gene ID	log2 Fold Change	BLASTx NR	BLASTp Uniprot	PFAM	Interproscan
MSTRG.21408	-17.9744	cytoplasmic antigen 1 [Echinococcus multilocularis]	No hit	No hit	No hit
MSTRG.1366	-15.3391	Cat eye syndrome critical region protein 5 [Fasciolopsis buski]	No hit	No hit	No hit
MSTRG.17616	-14.0958	zinc finger SWIM domain-containing protein 3, partial [Clonorchis sinensis]	No hit	No hit	No hit
MSTRG.959	-13.6934	hypothetical protein Smp_120020 [Schistosoma mansoni]	No hit	Bacterial toxin 37	No hit
MSTRG.17451	-12.8263	No hit	No hit	No hit	No hit
MSTRG.16017	-12.825	No hit	No hit	No hit	No hit
maker-scaffold10x_1_pilon-snap-gene-0.163	-12.8089	Cathepsin B [Fasciola hepatica]	Cathepsin B-like cysteine proteinase	Papain family cysteine protease	Papain-like cysteine peptidase superfamily
MSTRG.16466	-12.717	PREDICTED: uncharacterized protein LOC105570907 isoform X1 [Vollenhovia emeryi]	No hit	No hit	No hit
MSTRG.17578	-12.6323	No hit	No hit	No hit	No hit
MSTRG.19495	-12.4165	No hit	No hit	No hit	No hit
MSTRG.2125	-12.1001	TPA_exp: pol polyprotein [Schistosoma mansoni]	No hit	Pao retrotransposon peptidase	Retrotransposon, Pao
MSTRG.21639	-11.9042	hypothetical protein FGIG_11087 [Fasciola gigantica]	No hit	No hit	No hit
MSTRG.4088	-11.7471	No hit	No hit	No hit	No hit
MSTRG.7299	-11.4884	No hit	No hit	No hit	No hit
MSTRG.22181	-11.4043	No hit	No hit	No hit	No hit
MSTRG.18060	-11.4016	WDFY family member 4 [Clonorchis sinensis]	No hit	Aspartyl protease	Aspartic peptidase domain superfamily
MSTRG.21787	-11.2374	Nucleolar protein 56 [Fasciola hepatica]	No hit	Zinc-binding RING-finger	No hit
MSTRG.8660	-11.1255	TPA: endonuclease-reverse transcriptase [Schistosoma mansoni]	Retrovirus-related Pol polyprotein from type-2 retrotransposable element R2DM	Reverse transcriptase (RNA-dependent DNA polymerase)	Reverse transcriptase domain
MSTRG.6167	-11.1035	hypothetical protein FGIG_05893 [Fasciola gigantica]	No hit	No hit	No hit
MSTRG.13548	-10.9418	unnamed protein product, partial [Echinostoma caproni]	No hit	Tyrosine-protein kinase receptor C2 Ig-like domain	No hit
MSTRG.12352	-10.9233	No hit	No hit	No hit	No hit
MSTRG.15807	-10.8503	unnamed protein product [Sparganum proliferum]	Transposon Tf2-11 polyprotein	RNase H-like domain found in reverse transcriptase	Reverse transcriptase/retrotransposon-derived protein, RNase H-like domain
MSTRG.5097	-10.6669	No hit	No hit	No hit	No hit
maker-scaffold10x_1081_pilon-augustus-gene-0.5	-10.5005	Deoxyribonuclease-2-alpha [Fasciola gigantica]	Cell death-related nuclease 6	Deoxyribonuclease II	Deoxyribonuclease II
MSTRG.10102	-10.4518	No hit	No hit	No hit	No hit
MSTRG.2753	-10.4153	No hit	No hit	No hit	No hit
MSTRG.7231	-10.3196	No hit	No hit	No hit	No hit
MSTRG.12306	-10.1808	No hit	No hit	No hit	No hit
MSTRG.10968	-10.0357	TPA_exp: pol polyprotein [Schistosoma mansoni]	No hit	Reverse transcriptase (RNA-dependent DNA polymerase)	Reverse transcriptase domain
MSTRG.9433	-9.98983	hypothetical protein D915_008406 [Fasciola hepatica]	No hit	No hit	No hit
MSTRG.20621	-9.78801	Cathepsin L4 [Fasciola gigantica]	No hit	No hit	No hit
MSTRG.1773	-9.6692	hypothetical protein D915_009532 [Fasciola hepatica]	No hit	No hit	No hit
MSTRG.4493	-9.51326	No hit	No hit	No hit	No hit
MSTRG.7300	-9.17144	No hit	No hit	No hit	No hit
MSTRG.11601	-8.78446	No hit	No hit	Bacterial lipid A biosynthesis acyltransferase	No hit
MSTRG.20515	-8.7696	TPA: endonuclease-reverse transcriptase [Schistosoma mansoni]	No hit	Reverse transcriptase (RNA-dependent DNA polymerase)	Reverse transcriptase domain
maker-scaffold10x_281_pilon-snap-gene-0.161	-8.74946	Histone H2B [Fasciola hepatica]	No hit	No hit	No hit
MSTRG.13765	-8.65874	hypothetical protein D915_010250 [Fasciola hepatica]	No hit	No hit	No hit
maker-scaffold10x_14_pilon-augustus-gene-0.12	-8.55881	hypothetical protein D915_003122 [Fasciola hepatica]	No hit	ZIP Zinc transporter	No hit
maker-scaffold10x_355_pilon-snap-gene-0.5	-8.5524	hypothetical protein FGIG_03456 [Fasciola gigantica]	No hit	No hit	No hit
MSTRG.12886	-8.34979	No hit	No hit	No hit	No hit
maker-scaffold10x_1_pilon-pred_gff_StringTie-gene-0.86	-8.34693	Cathepsin B endopeptidase [Fasciola gigantica]	Cathepsin B	Papain family cysteine protease	Papain-like cysteine peptidase superfamily
MSTRG.12931	-8.01811	No hit	No hit	No hit	No hit
maker-scaffold10x_654_pilon-augustus-gene-0.39	-7.96773	hypothetical protein D915_002129 [Fasciola hepatica]	No hit	YppF-like protein	No hit
maker-scaffold10x_1600_pilon-snap-gene-0.3	-7.87943	tryptase beta-2 [Clonorchis sinensis]	Serine protease 30	Trypsin	Peptidase S1, PA clan
MSTRG.4495	-7.84705	No hit	No hit	No hit	No hit
MSTRG.1038	-7.6636	secreted saposin-like protein SAP-3 [Fasciola gigantica]	No hit	No hit	No hit
MSTRG.1039	-7.64261	secreted saposin-like protein SAP-3 [Fasciola gigantica]	No hit	No hit	No hit
MSTRG.3212	-7.49341	No hit	No hit	No hit	No hit
maker-scaffold10x_1_pilon-augustus-gene-0.142	-7.46406	cathepsin B protease, partial [Fasciola hepatica]	Cathepsin B-like cysteine proteinase	Papain family cysteine protease	Papain-like cysteine peptidase superfamily
MSTRG.10966	-7.45621	hypothetical protein FGIG_01766 [Fasciola gigantica]	No hit	No hit	No hit
MSTRG.5225	-7.2822	Legumain [Fasciola hepatica]	No hit	No hit	No hit
maker-scaffold10x_1606_pilon-augustus-gene-0.40	-7.06676	Legumain [Fasciola hepatica]	Hemoglobinase	Sucrose-6-phosphate phosphohydrolase C-terminal	No hit
maker-scaffold10x_205_pilon-snap-gene-0.66	-6.98591	Vitellogenic cathepsin-B like protease [Fasciola gigantica]	No hit	No hit	No hit
maker-scaffold10x_889_pilon-snap-gene-0.33	-6.89586	Cathepsin B endopeptidase [Fasciola hepatica]	Cathepsin B-like cysteine proteinase	Papain family cysteine protease	Peptidase C1A, papain C-terminal
MSTRG.6836	-6.80516	cathepsin B [Fasciola gigantica]	Cathepsin B-like cysteine proteinase	Papain family cysteine protease	Papain-like cysteine peptidase superfamily
MSTRG.5155	-6.79251	putative RNA-directed DNA polymerase from transposon X-element [Clonorchis sinensis]	Retrovirus-related Pol polyprotein from type-1 retrotransposable element R2 (Fragment)	Reverse transcriptase (RNA-dependent DNA polymerase)	Reverse transcriptase domain
maker-scaffold10x_1606_pilon-snap-gene-0.7	-6.75167	Legumain [Fasciola gigantica]	Hemoglobinase	Peptidase C13 family	Peptidase C13, legumain
MSTRG.10773	-6.67392	hypothetical protein D915_010563 [Fasciola hepatica]	No hit	Universal stress protein family	Rossmann-like alpha/beta/alpha sandwich fold
MSTRG.20522	-6.44715	Cathepsin B endopeptidase [Fasciola hepatica]	No hit	No hit	No hit
MSTRG.2754	-6.3689	No hit	No hit	No hit	No hit
maker-scaffold10x_589_pilon-augustus-gene-0.61	-6.21881	Gastric triacylglycerol lipase [Fasciola hepatica]	Lysosomal acid lipase/cholesteryl ester hydrolase	alpha/beta hydrolase fold	Alpha/Beta hydrolase fold
MSTRG.1264	-6.19841	No hit	No hit	No hit	No hit
MSTRG.5226	-6.17487	Legumain [Fasciola hepatica]	No hit	No hit	No hit
maker-scaffold10x_1262_pilon-snap-gene-0.23	-6.15351	Legumain like [Fasciola hepatica]	Hemoglobinase	Peptidase C13 family	Peptidase C13, legumain
snap_masked-scaffold10x_1089_pilon-processed-gene-0.14	-6.14284	No hit	No hit	No hit	No hit
MSTRG.6787	-6.10931	hypothetical protein D915_002348 [Fasciola hepatica]	No hit	Tryptophan RNA-binding attenuator protein inhibitory protein	No hit
MSTRG.16935	-6.09357	No hit	No hit	No hit	No hit
MSTRG.21750	-6.06802	TPA: endonuclease-reverse transcriptase [Schistosoma mansoni]	Retrovirus-related Pol polyprotein from type-1 retrotransposable element R2 (Fragment)	Reverse transcriptase (RNA-dependent DNA polymerase)	Reverse transcriptase domain
MSTRG.17151	-5.96706	No hit	No hit	No hit	No hit
MSTRG.20430	-5.9439	hypothetical protein D915_011034 [Fasciola hepatica]	No hit	No hit	No hit
maker-scaffold10x_66_pilon-snap-gene-0.21	-5.65663	cathepsin 1L [Fasciola hepatica]	Cathepsin L-like proteinase	Papain family cysteine protease	Papain-like cysteine peptidase superfamily
MSTRG.2447	-5.60993	Legumain like [Fasciola hepatica]	No hit	No hit	No hit
maker-scaffold10x_66_pilon-pred_gff_StringTie-gene-0.48	-5.60202	Cysteine protease [Fasciola hepatica]	No hit	RNase H-like domain found in reverse transcriptase	Ribonuclease H superfamily
maker-scaffold10x_1_pilon-snap-gene-0.151	-5.59967	Cathepsin B1 [Fasciola gigantica]	Cathepsin B-like cysteine proteinase	Papain family cysteine protease	Papain-like cysteine peptidase superfamily
MSTRG.4193	-5.5599	hypothetical protein CLF_103829 [Clonorchis sinensis]	No hit	No hit	No hit
maker-scaffold10x_935_pilon-snap-gene-0.46	-5.55546	hypothetical protein FGIG_06658, partial [Fasciola gigantica]	No hit	No hit	No hit
maker-scaffold10x_21_pilon-snap-gene-0.49	-5.48138	immunoglobulin domain protein [Opisthorchis viverrini]	No hit	No hit	No hit
maker-scaffold10x_205_pilon-snap-gene-0.70	-5.43781	cathepsin L [Fasciola gigantica]	Cathepsin L-like proteinase	Papain family cysteine protease	Papain-like cysteine endopeptidase
MSTRG.7246	-5.36869	cathepsin L [Fasciola gigantica]	No hit	No hit	No hit
MSTRG.6840	-5.25799	Cathepsin B1 [Fasciola gigantica]	No hit	No hit	No hit
MSTRG.1760	-5.221	No hit	No hit	No hit	No hit
MSTRG.6064	-5.16552	No hit	No hit	No hit	No hit
MSTRG.4922	-5.12759	No hit	No hit	No hit	No hit
MSTRG.8491	-5.0841	hypothetical protein D915_001527 [Fasciola hepatica]	No hit	No hit	No hit
MSTRG.14890	-5.04396	No hit	No hit	No hit	No hit
MSTRG.21489	-4.85705	No hit	No hit	No hit	No hit
maker-scaffold10x_935_pilon-snap-gene-0.39	-4.82409	hypothetical protein D915_007202 [Fasciola hepatica]	No hit	PAN domain	PAN/Apple domain
MSTRG.6835	-4.79871	No hit	No hit	BURP domain	No hit
MSTRG.4192	-4.79493	No hit	No hit	No hit	No hit
MSTRG.6789	-4.77357	hypothetical protein D915_002347 [Fasciola hepatica]	No hit	No hit	No hit
maker-scaffold10x_549_pilon-snap-gene-0.14	-4.7703	BTB/POZ domain-containing protein kctd15 [Fasciola hepatica]	BTB/POZ domain-containing protein KCTD15	BTB/POZ domain	SKP1/BTB/POZ domain superfamily
maker-scaffold10x_205_pilon-snap-gene-0.71	-4.75926	Homeobox protein Nkx-2.6 [Fasciola hepatica]	Homeobox protein Nkx-2.3	Homeodomain	Homeobox domain
MSTRG.6137	-4.75921	No hit	No hit	No hit	No hit
MSTRG.1578	-4.74165	No hit	No hit	No hit	No hit
snap_masked-scaffold10x_205_pilon-processed-gene-0.14	-4.73006	cathepsin L4, partial [Fasciola hepatica]	Cathepsin L-like proteinase	Papain family cysteine protease	Papain-like cysteine endopeptidase
MSTRG.9486	-4.6697	No hit	No hit	No hit	No hit
maker-scaffold10x_83_pilon-augustus-gene-0.135	-4.6284	Zinc finger C2CH type [Fasciola hepatica]	No hit	D-isomer specific 2-hydroxyacid dehydrogenase, NAD binding domain	No hit
augustus_masked-scaffold10x_269_pilon-processed-gene-0.22	-4.62283	Cardiac muscle alpha actin [Fasciola hepatica]	Actin, cytoplasmic	Actin	Actin family
maker-scaffold10x_1606_pilon-snap-gene-0.2	-4.5904	legumain like precursor [Fasciola hepatica]	Hemoglobinase	Peptidase C13 family	Peptidase C13, legumain
MSTRG.14479	-4.45276	No hit	No hit	No hit	No hit
MSTRG.6839	-4.35607	pro-cathepsin B2, partial [Fasciola hepatica]	No hit	No hit	No hit
maker-scaffold10x_345_pilon-snap-gene-1.119	-4.32898	Dachshund protein 1 [Fasciola hepatica]	Dachshund homolog 1	SKI/SNO/DAC family	Ski-like, DNA-binding domain superfamily
maker-scaffold10x_1_pilon-augustus-gene-0.133	-4.31551	Self-incompatibility associated ribonuclease [Fasciola hepatica]	No hit	Ribonuclease T2 family	Ribonuclease T2-like
MSTRG.3758	-4.26631	No hit	No hit	No hit	No hit
maker-scaffold10x_819_pilon-snap-gene-0.42	-4.22959	Secreted cathepsin L 1 [Fasciola gigantica]	Cathepsin L-like proteinase	Papain family cysteine protease	Papain-like cysteine peptidase superfamily
maker-scaffold10x_895_pilon-snap-gene-0.1	-4.22623	Cysteine proteinase [Fasciola gigantica]	Cathepsin L-like proteinase	Papain family cysteine protease	Papain-like cysteine peptidase superfamily
MSTRG.20179	-4.19266	hypothetical protein D915_010651 [Fasciola hepatica]	No hit	No hit	No hit
MSTRG.4223	-4.16039	No hit	No hit	CxC3 like cysteine cluster associated with KDZ transposases	No hit
MSTRG.5214	-4.08959	Vacuolar processing enzyme [Fasciola hepatica]	No hit	No hit	No hit
augustus_masked-scaffold10x_199_pilon-processed-gene-0.99	-4.05552	Sodium/hydrogen exchanger [Fasciola hepatica]	No hit	No hit	No hit
maker-scaffold10x_730_pilon-snap-gene-0.92	-4.03614	UDP-glcNAc:betaGal beta-1 3-N-acetylglucosaminyltransferase 5A [Fasciola hepatica]	Lactosylceramide 1,3-N-acetyl-beta-D-glucosaminyltransferase B	Galactosyltransferase	Glycosyl transferase, family 31
MSTRG.10342	-4.02769	No hit	No hit	No hit	No hit
maker-scaffold10x_759_pilon-augustus-gene-0.32	-4.00152	Sodium dependent neurotransmitter transporter [Fasciola hepatica]	Uncharacterized sodium-dependent transporter MJ1319	Sodium:neurotransmitter symporter family	Sodium:neurotransmitter symporter superfamily
maker-scaffold10x_62_pilon-snap-gene-0.29	-3.99252	Pathogenesis protein PRMS [Fasciola gigantica]	Venom allergen 5 (Fragment)	Cysteine-rich secretory protein family	CAP superfamily
MSTRG.5350	-3.9048	hypothetical protein THASP1DRAFT_18569, partial [Thamnocephalis sphaerospora]	No hit	No hit	No hit
MSTRG.1263	-3.89864	No hit	No hit	No hit	No hit
maker-scaffold10x_703_pilon-snap-gene-0.89	-3.89297	No hit	No hit	No hit	No hit
maker-scaffold10x_1007_pilon-snap-gene-0.18	-3.88654	No hit	No hit	No hit	No hit
MSTRG.11207	-3.88561	Acid sensing ion channel 4 pituitary [Fasciola hepatica]	No hit	No hit	No hit
MSTRG.13655	-3.88057	TRPM8 channel-associated factor 2 [Clonorchis sinensis]	No hit	Peptidase M60, enhancin and enhancin-like	Peptidase family M60 domain
MSTRG.2980	-3.86896	hypothetical protein D915_006767 [Fasciola hepatica]	No hit	Thrombin inhibitor from mosquito	No hit
maker-scaffold10x_1610_pilon-snap-gene-0.36	-3.85886	hypothetical protein D915_000867 [Fasciola hepatica]	No hit	Toxin Ldr, type I toxin-antitoxin system	No hit
MSTRG.20418	-3.84363	No hit	No hit	No hit	No hit
maker-scaffold10x_1262_pilon-snap-gene-0.21	-3.82777	Legumain [Fasciola hepatica]	No hit	No hit	No hit
maker-scaffold10x_147_pilon-augustus-gene-0.72	-3.8017	Carbonic anhydrase XIII [Fasciola hepatica]	Putative carbonic anhydrase-like protein 2	Eukaryotic-type carbonic anhydrase	Carbonic anhydrase, alpha-class
MSTRG.5208	-3.79562	No hit	No hit	No hit	No hit
maker-scaffold10x_2638_pilon-augustus-gene-0.39	-3.75922	Dynein light chain cytoplasmic [Fasciola hepatica]	Probable dynein light chain	Dynein light chain type 1	Dynein light chain, type 1/2
MSTRG.3121	-3.70264	No hit	No hit	No hit	No hit
MSTRG.17966	-3.68842	hypothetical protein D915_003141 [Fasciola hepatica]	No hit	No hit	No hit
maker-scaffold10x_567_pilon-snap-gene-0.31	-3.6864	No hit	No hit	No hit	No hit
MSTRG.3095	-3.6026	hypothetical protein D915_006275 [Fasciola hepatica]	No hit	No hit	No hit
MSTRG.1027	-3.58745	No hit	No hit	No hit	No hit
maker-scaffold10x_1007_pilon-snap-gene-0.9	-3.5836	Alpha-mannosidase [Fasciola hepatica]	Lysosomal alpha-mannosidase	Glycosyl hydrolases family 38 N-terminal domain	Glycoside hydrolase 38, N-terminal domain superfamily
maker-scaffold10x_1420_pilon-snap-gene-0.52	-3.5234	Neuroligin-4 X-linked protein [Fasciola hepatica]	Neuroligin-2	Carboxylesterase family	Carboxylesterase, type B
MSTRG.1333	-3.5201	hypothetical protein D915_010859 [Fasciola hepatica]	No hit	No hit	No hit
maker-scaffold10x_646_pilon-snap-gene-0.19	-3.49667	Glycosyltransferase protein LARGE [Fasciola gigantica]	No hit	No hit	No hit
MSTRG.20014	-3.4771	hypothetical protein D915_007086 [Fasciola hepatica]	No hit	No hit	No hit
MSTRG.10969	-3.46503	TPA: gag-pol polyprotein [Schistosoma mansoni]	No hit	No hit	No hit
maker-scaffold10x_149_pilon-snap-gene-0.105	-3.46415	IQ domain-containing protein D [Fasciola hepatica]	No hit	IQ calmodulin-binding motif	IQ motif, EF-hand binding site
maker-scaffold10x_886_pilon-snap-gene-0.7	-3.42996	hypothetical protein D915_008379 [Fasciola hepatica]	No hit	DrrA phosphatidylinositol 4-phosphate binding domain	No hit
MSTRG.8354	-3.39913	No hit	No hit	No hit	No hit
maker-scaffold10x_387_pilon-snap-gene-0.74	-3.3881	Calcium activated potassium channel subunit [Fasciola hepatica]	No hit	Calcium-activated potassium channel, beta subunit	Potassium channel, calcium-activated, BK, beta subunit
MSTRG.8976	-3.37832	No hit	No hit	No hit	No hit
MSTRG.13967	-3.36534	No hit	No hit	No hit	No hit
MSTRG.3817	-3.35668	No hit	No hit	No hit	No hit
maker-scaffold10x_784_pilon-augustus-gene-0.17	-3.34411	Pancreas transcription factor 1 subunit alpha [Fasciola hepatica]	Pancreas transcription factor 1 subunit alpha	Helix-loop-helix DNA-binding domain	Helix-loop-helix DNA-binding domain superfamily
maker-scaffold10x_1606_pilon-augustus-gene-0.44	-3.34279	legumain like precursor [Fasciola hepatica]	No hit	No hit	No hit
maker-scaffold10x_284_pilon-snap-gene-0.118	-3.315	Retinol dehydrogenase 11 [Fasciola gigantica]	Retinol dehydrogenase 12	short chain dehydrogenase	NAD(P)-binding domain superfamily
MSTRG.12122	-3.3085	No hit	No hit	No hit	No hit
maker-scaffold10x_477_pilon-augustus-gene-0.45	-3.30283	Venom allergen 3 [Fasciola hepatica]	Venom allergen 3	Cysteine-rich secretory protein family	CAP superfamily
MSTRG.8982	-3.30227	hypothetical protein FGIG_03431 [Fasciola gigantica]	No hit	No hit	No hit
maker-scaffold10x_628_pilon-snap-gene-0.32	-3.30119	hypothetical protein D915_003842 [Fasciola hepatica]	No hit	No hit	No hit
maker-scaffold10x_2437_pilon-snap-gene-0.17	-3.29645	hypothetical protein D915_008898 [Fasciola hepatica]	No hit	SUN2 coiled coil domain 2	Saposin-like
MSTRG.21317	-3.28465	No hit	No hit	Polysulfide reductase	No hit
MSTRG.18164	-3.26401	No hit	No hit	No hit	No hit
maker-scaffold10x_794_pilon-snap-gene-0.112	-3.26273	Retrovirus Pol polyprotein from transposon [Fasciola hepatica]	No hit	Integrase zinc binding domain	Integrase zinc-binding domain
maker-scaffold10x_998_pilon-snap-gene-0.48	-3.25111	POU domain protein [Fasciola hepatica]	POU domain, class 6, transcription factor 1	Pou domain - N-terminal to homeobox domain	POU-specific domain
maker-scaffold10x_878_pilon-augustus-gene-0.39	-3.23013	No hit	No hit	No hit	No hit
MSTRG.1150	-3.21541	No hit	No hit	No hit	No hit
maker-scaffold10x_438_pilon-augustus-gene-0.29	-3.20593	hypothetical protein D915_007936 [Fasciola hepatica]	No hit	No hit	No hit
maker-scaffold10x_637_pilon-augustus-gene-0.42	-3.20434	ATP-binding cassette transporter [Clonorchis sinensis]	No hit	PLAT/LH2 domain	PLAT/LH2 domain superfamily
MSTRG.10907	-3.20269	reverse transcriptase [synthetic construct]	No hit	Endonuclease/Exonuclease/phosphatase family	Endonuclease/exonuclease/phosphatase superfamily
maker-scaffold10x_383_pilon-snap-gene-1.4	-3.20212	CAS1 domain-containing protein 1 [Fasciola hepatica]	No hit	10 TM Acyl Transferase domain found in Cas1p	Cas1p 10 TM acyl transferase domain
maker-scaffold10x_563_pilon-snap-gene-0.113	-3.18612	Homeobox protein Meis1 [Clonorchis sinensis]	Homeobox protein homothorax	N-terminal of Homeobox Meis and PKNOX1	Homeobox protein PKNOX/Meis, N-terminal
MSTRG.5211	-3.17982	Legumain [Fasciola hepatica]	No hit	Oligonucleotide/oligosaccharide-binding (OB)-fold	No hit
maker-scaffold10x_878_pilon-snap-gene-0.55	-3.17351	hypothetical protein FGIG_07622 [Fasciola gigantica]	No hit	CUB domain	Spermadhesin, CUB domain superfamily
maker-scaffold10x_1568_pilon-snap-gene-0.7	-3.17251	hypothetical protein D915_002217 [Fasciola hepatica]	No hit	Transforming growth factor beta like domain	Cystine-knot cytokine
maker-scaffold10x_500_pilon-snap-gene-0.53	-3.15164	Protein notum [Fasciola hepatica]	Palmitoleoyl-protein carboxylesterase NOTUM	Pectinacetylesterase	Pectinacetylesterase/NOTUM
MSTRG.15482	-3.11778	No hit	No hit	No hit	No hit
maker-scaffold10x_1302_pilon-snap-gene-0.19	-3.11457	putative myosin heavy chain [Schistosoma haematobium]	No hit	No hit	Synaptotagmin-15
maker-scaffold10x_1125_pilon-snap-gene-0.116	-3.11198	hypothetical protein D915_004765 [Fasciola hepatica]	No hit	Galactose binding lectin domain	D-galactoside/L-rhamnose binding SUEL lectin domain
maker-scaffold10x_56_pilon-snap-gene-0.43	-3.09802	Cathepsin L [Fasciola hepatica]	Cathepsin L-like proteinase	Papain family cysteine protease	Papain-like cysteine endopeptidase
MSTRG.5327	-3.09332	No hit	No hit	No hit	No hit
maker-scaffold10x_172_pilon-snap-gene-0.63	-3.09262	Homeobox protein prophet of Pit-1 [Fasciolopsis buski]	ALX homeobox protein 1	Homeodomain	Homeobox-like domain superfamily
MSTRG.18269	-3.09048	FMRFamide receptor-like [Schistosoma japonicum]	No hit	7 transmembrane receptor (rhodopsin family)	G protein-coupled receptor, rhodopsin-like
MSTRG.20431	-3.08411	hypothetical protein D915_011034 [Fasciola hepatica]	No hit	No hit	No hit
MSTRG.20506	-3.06608	No hit	No hit	No hit	No hit
maker-scaffold10x_4_pilon-snap-gene-0.84	-3.06395	hypothetical protein D915_005317 [Fasciola hepatica]	No hit	PMP-22/EMP/MP20/Claudin tight junction	PMP-22/EMP/MP20/Claudin superfamily
maker-scaffold10x_284_pilon-snap-gene-0.105	-3.05482	Retinol dehydrogenase 11 [Fasciolopsis buski]	No hit	short chain dehydrogenase	NAD(P)-binding domain superfamily
maker-scaffold10x_53_pilon-snap-gene-0.66	-3.05471	Octopamine receptor [Schistosoma japonicum]	No hit	7 transmembrane receptor (rhodopsin family)	G protein-coupled receptor, rhodopsin-like
MSTRG.3921	-3.05054	hypothetical protein FBUS_03068 [Fasciolopsis buski]	No hit	7 transmembrane receptor (rhodopsin family)	G protein-coupled receptor, rhodopsin-like
MSTRG.21893	-3.02968	cathepsin B [Fasciola gigantica]	Cathepsin B-like cysteine proteinase	Papain family cysteine protease	Papain-like cysteine peptidase superfamily
maker-scaffold10x_730_pilon-augustus-gene-0.21	-3.01875	hypothetical protein D915_000222 [Fasciola hepatica]	No hit	No hit	No hit
maker-scaffold10x_1262_pilon-augustus-gene-0.34	-3.00849	Legumain [Fasciola hepatica]	Vacuolar-processing enzyme	Peptidase C13 family	Peptidase C13, legumain
MSTRG.1025	-2.99337	No hit	No hit	No hit	No hit
MSTRG.7455	-2.99335	No hit	No hit	No hit	No hit
MSTRG.20078	-2.9828	No hit	No hit	No hit	No hit
MSTRG.1148	-2.97859	No hit	No hit	No hit	No hit
augustus_masked-scaffold10x_1860_pilon-processed-gene-0.24	-2.96562	NIMA (never in mitosis gene a)-related kinase 6, partial [Clonorchis sinensis]	No hit	Coiled-coil domain-containing protein 24 family	No hit
maker-scaffold10x_408_pilon-snap-gene-0.55	-2.96301	LIM/homeobox protein Lhx1 [Fasciola hepatica]	LIM/homeobox protein Lhx5	LIM domain	Homeobox domain
maker-scaffold10x_625_pilon-augustus-gene-0.1	-2.94902	hypothetical protein D915_008361 [Fasciola hepatica]	No hit	No hit	No hit
maker-scaffold10x_520_pilon-snap-gene-1.36	-2.94217	Calmodulin/ calcium-binding protein/ EF-Hand superfamily protein [Fasciola hepatica]	Calmodulin-like protein 3	EF hand	EF-hand domain pair
maker-scaffold10x_318_pilon-snap-gene-0.87	-2.94067	Acid sensing ion channel 4 pituitary [Fasciola hepatica]	No hit	No hit	No hit
MSTRG.5217	-2.92786	No hit	No hit	No hit	No hit
maker-scaffold10x_311_pilon-snap-gene-0.45	-2.91898	hypothetical protein D915_002117 [Fasciola hepatica]	No hit	DNA polymerase phi	No hit
snap_masked-scaffold10x_203_pilon-processed-gene-0.15	-2.91652	hypothetical protein D915_000654 [Fasciola hepatica]	No hit	No hit	No hit
MSTRG.19347	-2.90517	hypothetical protein FGIG_08483 [Fasciola gigantica]	No hit	No hit	No hit
maker-scaffold10x_90_pilon-snap-gene-0.102	-2.90094	Glutamate receptor ionotropic kainate 4, partial [Fasciola gigantica]	No hit	Ligated ion channel L-glutamate- and glycine-binding site	Ionotropic glutamate receptor, L-glutamate and glycine-binding domain
MSTRG.21892	-2.88872	No hit	No hit	Reverse transcriptase (RNA-dependent DNA polymerase)	Reverse transcriptase domain
maker-scaffold10x_851_pilon-augustus-gene-0.12	-2.875	Ectonucleoside triphosphate diphosphohydrolase [Fasciola hepatica]	Ectonucleoside triphosphate diphosphohydrolase 1	GDA1/CD39 (nucleoside phosphatase) family	Nucleoside phosphatase GDA1/CD39
maker-scaffold10x_1086_pilon-snap-gene-0.100	-2.86112	putative Guanosine-diphosphatase [Fasciola hepatica]	Ectonucleoside triphosphate diphosphohydrolase 4	GDA1/CD39 (nucleoside phosphatase) family	Nucleoside phosphatase GDA1/CD39
MSTRG.14009	-2.85529	hypothetical protein FGIG_05893 [Fasciola gigantica]	No hit	No hit	No hit
maker-scaffold10x_896_pilon-snap-gene-0.22	-2.85063	SoxB protein [Fasciola hepatica]	Transcription factor Sox-21-B	HMG (high mobility group) box	High mobility group box domain superfamily
maker-scaffold10x_932_pilon-snap-gene-0.23	-2.83408	Large neutral amino acids transporter small subunit [Fasciola hepatica]	Large neutral amino acids transporter small subunit 1	Amino acid permease	Amino acid/polyamine transporter I
maker-scaffold10x_158_pilon-pred_gff_StringTie-gene-0.11	-2.81599	L-lactate dehydrogenase A chain [Fasciola hepatica]	L-lactate dehydrogenase A chain	lactate/malate dehydrogenase, NAD binding domain	L-lactate dehydrogenase
maker-scaffold10x_217_pilon-snap-gene-1.119	-2.81278	Collagen alpha-1(XX) chain, partial [Merops nubicus]	No hit	Fibronectin type III domain	Fibronectin type III superfamily
maker-scaffold10x_262_pilon-snap-gene-0.0	-2.81234	Nucleoside-diphosphate kinase [Fasciola hepatica]	Thioredoxin domain-containing protein 3 homolog	Nucleoside diphosphate kinase	Nucleoside diphosphate kinase-like domain superfamily
maker-scaffold10x_845_pilon-snap-gene-0.6	-2.80575	Glutamate--cysteine ligase catalytic subunit [Fasciolopsis buski]	Glutamate--cysteine ligase catalytic subunit	Glutamate-cysteine ligase	Glutamate-cysteine ligase catalytic subunit
maker-scaffold10x_178_pilon-snap-gene-0.23	-2.7894	Phospholipid-transporting ATPase [Fasciola hepatica]	Phospholipid-transporting ATPase IG	Phospholipid-translocating P-type ATPase C-terminal	P-type ATPase, subfamily IV
maker-scaffold10x_213_pilon-snap-gene-0.56	-2.78762	No hit	No hit	No hit	No hit
MSTRG.5224	-2.78666	Legumain [Fasciola hepatica]	No hit	No hit	No hit
maker-scaffold10x_524_pilon-snap-gene-0.20	-2.76974	hypothetical protein D915_003784 [Fasciola hepatica]	No hit	No hit	No hit
MSTRG.16705	-2.75749	No hit	No hit	No hit	No hit
maker-scaffold10x_405_pilon-snap-gene-0.20	-2.75092	No hit	Secreted frizzled-related protein 2	Fz domain	Frizzled/secreted frizzled-related protein
maker-scaffold10x_245_pilon-augustus-gene-0.101	-2.74053	putative salivary ecto-5'-nucleotidase/apyrase [Fasciola hepatica]	Mannosylglucosyl-3-phosphoglycerate phosphatase	5'-nucleotidase, C-terminal domain	5'-Nucleotidase/apyrase
MSTRG.21751	-2.73986	No hit	No hit	No hit	No hit
MSTRG.12511	-2.73978	No hit	No hit	No hit	No hit
MSTRG.1149	-2.73646	No hit	No hit	No hit	No hit
MSTRG.14902	-2.7349	No hit	No hit	No hit	No hit
maker-scaffold10x_231_pilon-augustus-gene-0.4	-2.73469	Secreted cathepsin L 2 [Fasciola hepatica]	Cathepsin L-like proteinase	Papain family cysteine protease	Papain-like cysteine endopeptidase
maker-scaffold10x_263_pilon-snap-gene-0.12	-2.70721	Polycystic kidney disease protein 1 2 [Fasciolopsis buski]	Polycystin-1	PKD domain	PKD domain
MSTRG.10136	-2.70685	Cystathionine gamma-lyase [Fasciola hepatica]	No hit	No hit	No hit
MSTRG.9565	-2.69447	No hit	No hit	No hit	No hit
MSTRG.14590	-2.68046	No hit	No hit	No hit	No hit
maker-scaffold10x_715_pilon-snap-gene-0.27	-2.67163	hypothetical protein D915_009553 [Fasciola hepatica]	No hit	Mucin-like glycoprotein	No hit
MSTRG.10713	-2.66184	hypothetical protein FGIG_04773 [Fasciola gigantica]	No hit	No hit	No hit
maker-scaffold10x_247_pilon-snap-gene-0.66	-2.66071	Engrailed [Fasciola hepatica]	Homeobox protein engrailed-like SMOX-2	Homeodomain	Homeobox domain
maker-scaffold10x_286_pilon-snap-gene-0.8	-2.66036	hypothetical protein D915_005478 [Fasciola hepatica]	No hit	Talin, middle domain	No hit
MSTRG.14184	-2.6575	Venom allergen 3 [Fasciola hepatica]	No hit	No hit	No hit
MSTRG.20011	-2.65605	hypothetical protein D915_002882 [Fasciola hepatica]	No hit	No hit	No hit
maker-scaffold10x_1784_pilon-pred_gff_StringTie-gene-0.12	-2.64029	Lysosomal alpha-glucosidase [Fasciola gigantica]	Lysosomal alpha-glucosidase	Glycosyl hydrolases family 31	Glycoside hydrolase family 31
MSTRG.2165	-2.63875	No hit	No hit	No hit	No hit
MSTRG.11084	-2.63132	No hit	No hit	No hit	No hit
MSTRG.16807	-2.62816	hypothetical protein FBUS_04575 [Fasciolopsis buski]	No hit	No hit	No hit
maker-scaffold10x_217_pilon-snap-gene-1.120	-2.62502	hypothetical protein D915_001014 [Fasciola hepatica]	No hit	Fibronectin type III domain	Fibronectin type III superfamily
MSTRG.17060	-2.62444	No hit	No hit	No hit	No hit
maker-scaffold10x_331_pilon-snap-gene-0.52	-2.62331	Interferon developmental regulator [Fasciola hepatica]	Interferon-related developmental regulator 1	Interferon-related developmental regulator (IFRD)	Interferon-related developmental regulator
maker-scaffold10x_245_pilon-snap-gene-0.126	-2.6105	Homeobox protein aristaless [Fasciola hepatica]	Homeobox protein orthopedia	Homeodomain	Homeobox domain
maker-scaffold10x_2233_pilon-snap-gene-0.4	-2.6076	hypothetical protein FGIG_08136 [Fasciola gigantica]	Minichromosome maintenance domain-containing protein 2	No hit	Mini-chromosome maintenance protein
maker-scaffold10x_311_pilon-snap-gene-0.44	-2.60315	TNF receptor-associated factor 4 [Fasciola hepatica]	TNF receptor-associated factor 4	TRAF-type zinc finger	TRAF-like
MSTRG.20013	-2.59286	hypothetical protein FGIG_09362 [Fasciola gigantica]	No hit	No hit	No hit
maker-scaffold10x_29_pilon-snap-gene-0.28	-2.59116	AT-rich interactive domain-containing protein 3A [Fasciola hepatica]	AT-rich interactive domain-containing protein 3A	ARID/BRIGHT DNA binding domain	ARID DNA-binding domain superfamily
MSTRG.17419	-2.57563	No hit	No hit	No hit	No hit
MSTRG.10711	-2.55317	hypothetical protein FGIG_04773 [Fasciola gigantica]	No hit	No hit	No hit
MSTRG.16515	-2.54351	neurogenic differentiation factor 2 [Clonorchis sinensis]	Neurogenic differentiation factor 6	Helix-loop-helix DNA-binding domain	Helix-loop-helix DNA-binding domain superfamily
MSTRG.559	-2.52714	Dihydrolipoyllysine-residue succinyltransferase component of 2-oxoglutarate dehydrogenase [Fasciola hepatica]	Dihydrolipoyllysine-residue succinyltransferase component of 2-oxoglutarate dehydrogenase complex, mitochondrial (Fragment)	Biotin-requiring enzyme	Single hybrid motif
maker-scaffold10x_1382_pilon-snap-gene-0.55	-2.51013	LIM/homeobox protein Lhx2 [Fasciola hepatica]	Protein apterous	Homeodomain	Homeobox domain
maker-scaffold10x_2113_pilon-snap-gene-0.20	-2.50655	hypothetical protein D915_004194 [Fasciola hepatica]	No hit	No hit	No hit
MSTRG.8137	-2.49224	No hit	No hit	No hit	No hit
MSTRG.16758	-2.48847	hypothetical protein FGIG_10107 [Fasciola gigantica]	No hit	No hit	No hit
MSTRG.7715	-2.48836	No hit	No hit	No hit	No hit
maker-scaffold10x_1995_pilon-augustus-gene-0.60	-2.48834	hypothetical protein D915_004231 [Fasciola hepatica]	No hit	No hit	No hit
maker-scaffold10x_592_pilon-snap-gene-0.25	-2.48604	cAMP-specific 3' 5'-cyclic phosphodiesterase 4C [Fasciola hepatica]	cAMP-specific 3',5'-cyclic phosphodiesterase 4B	Phosphodiesterase 4 upstream conserved regions (UCR)	3'5'-cyclic nucleotide phosphodiesterase, catalytic domain superfamily
MSTRG.19275	-2.48499	hypothetical protein D915_002866 [Fasciola hepatica]	No hit	No hit	No hit
maker-scaffold10x_532_pilon-snap-gene-0.2	-2.4847	hypothetical protein D915_007071 [Fasciola hepatica]	No hit	Predicted membrane protein (DUF2207)	No hit
MSTRG.578	-2.4819	hypothetical protein FGIG_10480 [Fasciola gigantica]	No hit	No hit	No hit
maker-scaffold10x_493_pilon-snap-gene-1.25	-2.47662	Neuronal acetylcholine receptor subunit alpha-6 [Fasciola hepatica]	Neuronal acetylcholine receptor subunit alpha-6	Neurotransmitter-gated ion-channel ligand binding domain	Neurotransmitter-gated ion-channel
MSTRG.10811	-2.47591	No hit	No hit	No hit	No hit
maker-scaffold10x_364_pilon-augustus-gene-0.55	-2.45247	hypothetical protein D915_002425 [Fasciola hepatica]	No hit	PMP-22/EMP/MP20/Claudin tight junction	No hit
maker-scaffold10x_286_pilon-snap-gene-0.3	-2.4481	Purine nucleoside phosphorylase [Fasciola hepatica]	Purine nucleoside phosphorylase	Phosphorylase superfamily	Nucleoside phosphorylase superfamily
MSTRG.17002	-2.44513	hypothetical protein D915_002135 [Fasciola hepatica]	No hit	No hit	No hit
MSTRG.12166	-2.43131	No hit	No hit	No hit	No hit
MSTRG.12164	-2.4252	No hit	No hit	No hit	No hit
maker-scaffold10x_493_pilon-snap-gene-1.1	-2.41009	hypothetical protein D915_002020 [Fasciola hepatica]	No hit	Otopetrin	Otopetrin
maker-scaffold10x_179_pilon-snap-gene-0.9	-2.40556	hypothetical protein D915_001535 [Fasciola hepatica]	No hit	No hit	No hit
MSTRG.19917	-2.4017	No hit	No hit	No hit	No hit
maker-scaffold10x_184_pilon-augustus-gene-0.26	-2.3918	LIM domain protein, partial [Opisthorchis viverrini]	No hit	LIM domain	Zinc finger, LIM-type
maker-scaffold10x_305_pilon-snap-gene-0.17	-2.38251	Solute carrier family 35 member F6 [Fasciola hepatica]	Uncharacterized protein C12G12.12	CRT-like, chloroquine-resistance transporter-like	Chloroquine-resistance transporter-like
MSTRG.4467	-2.37957	No hit	No hit	No hit	No hit
maker-scaffold10x_1_pilon-augustus-gene-0.130	-2.37831	Leishmanolysin peptidase [Fasciola hepatica]	Leishmanolysin-like peptidase	Leishmanolysin	Peptidase M8, leishmanolysin
MSTRG.4801	-2.37513	No hit	No hit	No hit	No hit
MSTRG.6591	-2.36742	No hit	No hit	No hit	No hit
maker-scaffold10x_1010_pilon-snap-gene-0.94	-2.36588	Zinc finger protein [Fasciola hepatica]	No hit	Zinc finger, C2H2 type	Zinc finger C2H2 superfamily
maker-scaffold10x_1628_pilon-augustus-gene-0.27	-2.35752	Collagen triple helix repeat protein [Fasciola hepatica]	No hit	Collagen triple helix repeat (20 copies)	Collagen triple helix repeat
MSTRG.11197	-2.35556	No hit	No hit	No hit	No hit
maker-scaffold10x_2403_pilon-snap-gene-0.19	-2.35345	fatty acid-binding protein type VII [Fasciola hepatica]	Fatty acid-binding protein 1	No hit	Calycin
MSTRG.10812	-2.34941	No hit	No hit	No hit	No hit
maker-scaffold10x_693_pilon-snap-gene-0.2	-2.34465	Zinc finger protein ZIC 2 [Fasciola hepatica]	Zinc finger protein ZIC 2-B	Zic proteins zinc finger domain	Zinc finger C2H2 superfamily
maker-scaffold10x_21_pilon-snap-gene-0.43	-2.33876	Protein Wnt [Fasciola hepatica]	Protein Wnt-1	wnt family	Wnt
maker-scaffold10x_1639_pilon-snap-gene-0.9	-2.33527	Protocadherin alpha-2 [Fasciola hepatica]	Protocadherin-like wing polarity protein stan	Cadherin domain	Cadherin-like
maker-scaffold10x_2113_pilon-snap-gene-0.16	-2.32724	DNA-directed RNA polymerase I subunit RPA2 [Fasciolopsis buski]	Serpin-Z4	Serpin (serine protease inhibitor)	Serpin superfamily
MSTRG.3386	-2.32076	hypothetical protein D915_003644 [Fasciola hepatica]	No hit	No hit	No hit
MSTRG.18610	-2.31746	No hit	No hit	No hit	No hit
MSTRG.20015	-2.31659	hypothetical protein D915_007085 [Fasciola hepatica]	No hit	Putative O-antigen polymerase	No hit
maker-scaffold10x_408_pilon-snap-gene-0.52	-2.31622	Transient receptor potential cation channel subfamily A member 1 [Fasciola hepatica]	No hit	Ankyrin repeats (many copies)	Ankyrin repeat-containing domain superfamily
maker-scaffold10x_1549_pilon-pred_gff_StringTie-gene-0.14	-2.31452	Universal stress protein YxiE [Fasciolopsis buski]	No hit	Universal stress protein family	Rossmann-like alpha/beta/alpha sandwich fold
MSTRG.5857	-2.31333	No hit	No hit	No hit	No hit
MSTRG.7842	-2.30961	No hit	No hit	No hit	No hit
maker-scaffold10x_1662_pilon-augustus-gene-0.18	-2.30574	hypothetical protein D915_005480 [Fasciola hepatica]	No hit	No hit	No hit
maker-scaffold10x_438_pilon-snap-gene-0.26	-2.29711	hypothetical protein D915_008897 [Fasciola hepatica]	No hit	No hit	No hit
snap_masked-scaffold10x_1859_pilon-processed-gene-0.30	-2.28732	hypothetical protein FGIG_09460 [Fasciola gigantica]	No hit	No hit	No hit
MSTRG.20917	-2.27987	No hit	No hit	No hit	No hit
maker-scaffold10x_73_pilon-snap-gene-0.20	-2.27954	Neuroendocrine protein 7b2 [Fasciola hepatica]	No hit	Neuroendocrine protein 7B2 precursor (Secretogranin V)	Neuroendocrine 7B2 precursor
maker-scaffold10x_234_pilon-snap-gene-0.10	-2.26954	hypothetical protein FBUS_02691 [Fasciolopsis buski]	No hit	Immunoglobulin domain	Immunoglobulin-like domain superfamily
MSTRG.7244	-2.26676	TPA_exp: pol polyprotein [Schistosoma mansoni]	No hit	No hit	No hit
MSTRG.8480	-2.24875	No hit	No hit	No hit	No hit
maker-scaffold10x_833_pilon-snap-gene-0.19	-2.23993	Zinc finger and SCAN domain-containing protein 5B [Fasciola gigantica]	No hit	Zinc-finger double domain	Zinc finger C2H2 superfamily
MSTRG.14607	-2.23803	hypothetical protein D915_001700 [Fasciola hepatica]	No hit	No hit	No hit
augustus_masked-scaffold10x_19_pilon-processed-gene-0.138	-2.23668	Choline O-acetyltransferase [Fasciola hepatica]	Choline O-acetyltransferase	Choline/Carnitine o-acyltransferase	Acyltransferase ChoActase/COT/CPT
maker-scaffold10x_520_pilon-snap-gene-2.142	-2.23113	hypothetical protein FBUS_07514 [Fasciolopsis buski]	No hit	Interleukin-4 inducing immunoglobulin-binding domain	No hit
maker-scaffold10x_111_pilon-augustus-gene-0.15	-2.22508	Neurexin-1 [Clonorchis sinensis]	No hit	Laminin G domain	Concanavalin A-like lectin/glucanase domain superfamily
maker-scaffold10x_598_pilon-snap-gene-1.96	-2.22506	dorsal-ventral patterning protein tolloid [Drosophila hydei]	Bone morphogenetic protein 1	CUB domain	CUB domain
maker-scaffold10x_773_pilon-snap-gene-0.66	-2.21538	hypothetical protein D915_004257 [Fasciola hepatica]	No hit	No hit	No hit
maker-scaffold10x_538_pilon-snap-gene-0.109	-2.20842	Nad dependent epimerase dehydratase [Fasciola hepatica]	No hit	Sulfotransferase domain	Sulfotransferase, S. mansonii-type
maker-scaffold10x_205_pilon-snap-gene-0.67	-2.20395	hypothetical protein D915_005280 [Fasciola hepatica]	No hit	Cerebral cavernous malformation protein, harmonin-homology	Heat shock protein 70kD, C-terminal domain superfamily
MSTRG.17969	-2.19957	No hit	No hit	No hit	No hit
MSTRG.4289	-2.1878	No hit	No hit	No hit	No hit
maker-scaffold10x_43_pilon-snap-gene-0.95	-2.1844	Complement C1q tumor necrosis factor [Fasciola hepatica]	No hit	C1q domain	Tumour necrosis factor-like domain superfamily
MSTRG.20811	-2.17576	No hit	No hit	No hit	No hit
MSTRG.15117	-2.17566	No hit	No hit	No hit	No hit
maker-scaffold10x_314_pilon-augustus-gene-0.88	-2.16174	Cortactin-binding protein 2 [Fasciola hepatica]	No hit	Ankyrin repeats (many copies)	Ankyrin repeat-containing domain superfamily
MSTRG.8723	-2.15242	unnamed protein product [Echinostoma caproni]	No hit	No hit	No hit
maker-scaffold10x_14_pilon-snap-gene-0.125	-2.14892	Random slug protein 5 [Fasciola hepatica]	No hit	CRAL/TRIO domain	CRAL-TRIO lipid binding domain superfamily
MSTRG.6637	-2.14461	endonuclease-reverse transcriptase [Schistosoma japonicum]	No hit	No hit	No hit
maker-scaffold10x_328_pilon-snap-gene-0.15	-2.14395	No hit	No hit	Predicted membrane protein (DUF2318)	No hit
maker-scaffold10x_1606_pilon-snap-gene-0.5	-2.13996	Legumain [Fasciola hepatica]	Hemoglobinase	Peptidase C13 family	Peptidase C13, legumain
maker-scaffold10x_977_pilon-snap-gene-0.71	-2.13981	BTB/POZ domain-containing protein 19 [Clonorchis sinensis]	No hit	BTB/POZ domain	SKP1/BTB/POZ domain superfamily
MSTRG.11077	-2.13013	No hit	No hit	No hit	No hit
maker-scaffold10x_1084_pilon-snap-gene-0.133	-2.13	Prestin [Fasciolopsis buski]	Sulfate transporter	Sulfate permease family	SLC26A/SulP transporter
maker-scaffold10x_1386_pilon-snap-gene-0.4	-2.12232	Lysosomal alpha-glucosidase [Fasciola hepatica]	Ankyrin repeat domain-containing protein 42	Trefoil (P-type) domain	P-type trefoil domain
MSTRG.3971	-2.11391	No hit	No hit	No hit	No hit
maker-scaffold10x_206_pilon-snap-gene-0.62	-2.10365	hypothetical protein D915_006645 [Fasciola hepatica]	No hit	No hit	No hit
MSTRG.723	-2.096	No hit	No hit	No hit	No hit
MSTRG.18745	-2.09525	unnamed protein product [Sparganum proliferum]	No hit	No hit	No hit
MSTRG.3906	-2.09277	No hit	No hit	No hit	No hit
MSTRG.11886	-2.08959	No hit	No hit	No hit	No hit
MSTRG.12302	-2.08464	No hit	No hit	No hit	No hit
MSTRG.15586	-2.08253	No hit	No hit	No hit	No hit
MSTRG.1300	-2.08128	dynein light chain 1, cytoplasmic, putative [Acanthamoeba castellanii str. Neff]	No hit	Dynein light chain type 1	Dynein light chain, type 1/2
MSTRG.11436	-2.07541	No hit	No hit	No hit	No hit
MSTRG.13527	-2.06964	No hit	No hit	No hit	No hit
MSTRG.9536	-2.06338	No hit	No hit	No hit	No hit
maker-scaffold10x_284_pilon-snap-gene-0.115	-2.04637	Sodium- and chloride-dependent taurine transporter [Fasciola hepatica]	Sodium- and chloride-dependent taurine transporter	Sodium:neurotransmitter symporter family	Sodium:neurotransmitter symporter
MSTRG.20630	-2.04596	TPA_exp: pol polyprotein [Schistosoma mansoni]	No hit	Integrase zinc binding domain	Integrase zinc-binding domain
maker-scaffold10x_908_pilon-snap-gene-1.159	-2.04517	PHGPx isoform 1 [Clonorchis sinensis]	No hit	No hit	No hit
MSTRG.14616	-2.04486	No hit	No hit	PT repeat	No hit
maker-scaffold10x_541_pilon-snap-gene-0.38	-2.04283	Frizzled-4 [Fasciola gigantica]	Frizzled-4	Frizzled/Smoothened family membrane region	Frizzled-4
maker-scaffold10x_1115_pilon-snap-gene-0.18	-2.04097	unnamed protein product [Echinostoma caproni]	No hit	No hit	No hit
MSTRG.6700	-2.03222	hypothetical protein FGIG_03097 [Fasciola gigantica]	No hit	No hit	No hit
MSTRG.10046	-2.03209	No hit	No hit	No hit	No hit
MSTRG.14441	-2.03075	No hit	No hit	No hit	No hit
maker-scaffold10x_90_pilon-snap-gene-0.98	-2.0307	Glutamate receptor 4 [Fasciola hepatica]	Ionotropic receptor 25a	Ligand-gated ion channel	Ionotropic glutamate receptor
maker-scaffold10x_773_pilon-snap-gene-0.71	-2.02398	Nose resistant to fluoxetine protein 6 [Fasciola hepatica]	Nose resistant to fluoxetine protein 6	Acyltransferase family	Acyltransferase 3
MSTRG.5959	-2.01924	No hit	No hit	No hit	No hit
maker-scaffold10x_476_pilon-snap-gene-0.119	-2.01404	Dystroglycan [Fasciola hepatica]	No hit	Dystroglycan (Dystrophin-associated glycoprotein 1)	No hit
maker-scaffold10x_1017_pilon-snap-gene-0.14	-2.00573	Fibroblast growth factor receptor 1 [Fasciola hepatica]	No hit	Immunoglobulin domain	Immunoglobulin-like domain superfamily
MSTRG.6526	-2.00251	unnamed protein product [Sparganum proliferum]	No hit	No hit	No hit
snap_masked-scaffold10x_495_pilon-processed-gene-0.41	-1.99948	Oligodendrocyte transcription factor 3 [Fasciola hepatica]	Class E basic helix-loop-helix protein 22	Helix-loop-helix DNA-binding domain	Helix-loop-helix DNA-binding domain superfamily
maker-scaffold10x_61_pilon-snap-gene-0.51	-1.99776	hypothetical protein D915_000040 [Fasciola hepatica]	No hit	Mitochondrial 28S ribosomal protein S32	No hit
MSTRG.2722	-1.99481	hypothetical protein D915_010250 [Fasciola hepatica]	No hit	No hit	No hit
MSTRG.20689	-1.99361	TBC1 domain family member 22A [Fasciola hepatica]	No hit	No hit	No hit
maker-scaffold10x_589_pilon-snap-gene-0.140	-1.99323	Solute carrier family 35 member F2 [Fasciola hepatica]	Solute carrier family 35 member F2	Solute carrier family 35	Solute carrier family 35 member SLC35F1/F2/F6
MSTRG.17166	-1.99219	No hit	No hit	No hit	No hit
MSTRG.16850	-1.9907	No hit	No hit	No hit	No hit
maker-scaffold10x_678_pilon-snap-gene-0.7	-1.99006	putative muscarinic acetylcholine receptor gar-2 [Fasciola hepatica]	Muscarinic acetylcholine receptor gar-2	7 transmembrane receptor (rhodopsin family)	G protein-coupled receptor, rhodopsin-like
MSTRG.17681	-1.98657	No hit	No hit	No hit	No hit
maker-scaffold10x_302_pilon-snap-gene-0.150	-1.98189	Transmembrane protein 62 [Fasciola hepatica]	No hit	Bacterial Ig-like domain	Immunoglobulin-like fold
MSTRG.17945	-1.97889	No hit	No hit	No hit	No hit
MSTRG.3238	-1.97616	hypothetical protein D915_010119 [Fasciola hepatica]	No hit	No hit	No hit
maker-scaffold10x_291_pilon-snap-gene-0.77	-1.97221	hypothetical protein D915_007536 [Fasciola hepatica]	No hit	No hit	No hit
maker-scaffold10x_487_pilon-snap-gene-0.236	-1.9722	Guanylate cyclase [Fasciolopsis buski]	Speract receptor	Adenylate and Guanylate cyclase catalytic domain	Adenylyl cyclase class-3/4/guanylyl cyclase
MSTRG.17946	-1.9708	No hit	No hit	No hit	No hit
maker-scaffold10x_434_pilon-snap-gene-0.53	-1.9637	Protein ovo [Clonorchis sinensis]	Putative transcription factor ovo-like protein 3	Zinc-finger double domain	Ovo-like
maker-scaffold10x_213_pilon-augustus-gene-0.223	-1.95941	hypothetical protein D915_004116 [Fasciola hepatica]	No hit	WW domain-binding protein 1	No hit
MSTRG.10624	-1.95934	hypothetical protein FGIG_10639 [Fasciola gigantica]	No hit	Transporter associated domain	No hit
MSTRG.21592	-1.95725	No hit	No hit	No hit	No hit
maker-scaffold10x_546_pilon-snap-gene-0.6	-1.95574	hypothetical protein D915_009908 [Fasciola hepatica]	No hit	No hit	No hit
MSTRG.11958	-1.94578	No hit	No hit	No hit	No hit
maker-scaffold10x_432_pilon-snap-gene-0.102	-1.94429	putative cystoskeletal protein tektin [Fasciola hepatica]	No hit	DNA polymerase phi	No hit
maker-scaffold10x_563_pilon-snap-gene-0.99	-1.94323	hypothetical protein D915_003611 [Fasciola hepatica]	No hit	Leucine rich repeat	Leucine-rich repeat domain superfamily
maker-scaffold10x_637_pilon-snap-gene-0.152	-1.94121	putative glutamate receptor, AMPA [Schistosoma haematobium]	Glutamate receptor 2	Ligated ion channel L-glutamate- and glycine-binding site	Ionotropic glutamate receptor, L-glutamate and glycine-binding domain
MSTRG.16553	-1.94019	hypothetical protein D915_009874 [Fasciola hepatica]	No hit	No hit	No hit
MSTRG.1201	-1.93964	hypothetical protein D915_006745 [Fasciola hepatica]	No hit	No hit	No hit
MSTRG.2530	-1.9395	No hit	No hit	No hit	No hit
MSTRG.21711	-1.93348	No hit	No hit	No hit	No hit
maker-scaffold10x_263_pilon-snap-gene-0.13	-1.93222	PLAT/LH2 domain protein, partial [Opisthorchis viverrini]	Polycystic kidney disease protein 1-like 3	Polycystin cation channel	Polycystin cation channel, PKD1/PKD2
maker-scaffold10x_421_pilon-snap-gene-0.17	-1.9307	Transmembrane and ubiquitin domain-containing protein 2 [Fasciola gigantica]	Transmembrane and ubiquitin-like domain-containing protein 2	Ubiquitin family	Transmembrane and ubiquitin-like domain-containing protein 1/2
maker-scaffold10x_377_pilon-snap-gene-0.46	-1.9251	hypothetical protein FGIG_04279 [Fasciola gigantica]	No hit	Saposin-like type B, region 2	Saposin-like
MSTRG.11915	-1.92415	No hit	No hit	No hit	No hit
MSTRG.10985	-1.91734	No hit	No hit	No hit	No hit
MSTRG.16998	-1.91254	No hit	No hit	No hit	No hit
snap_masked-scaffold10x_360_pilon-processed-gene-0.3	-1.91164	Complexin [Fasciola hepatica]	No hit	Synaphin protein	Synaphin
maker-scaffold10x_145_pilon-snap-gene-1.3	-1.90731	hypothetical protein D915_005210 [Fasciola hepatica]	Multiple C2 and transmembrane domain-containing protein 2	C2 domain	C2 domain superfamily
maker-scaffold10x_186_pilon-snap-gene-0.101	-1.90483	Transmembrane protease serine 3 [Fasciola hepatica]	Transmembrane protease serine 3	Trypsin	Serine proteases, trypsin domain
MSTRG.7624	-1.90301	No hit	No hit	No hit	No hit
maker-scaffold10x_502_pilon-augustus-gene-0.22	-1.90299	hypothetical protein FGIG_04794 [Fasciola gigantica]	No hit	No hit	No hit
MSTRG.10192	-1.89976	hypothetical protein D915_005228 [Fasciola hepatica]	No hit	Small acid-soluble spore protein O family	No hit
MSTRG.2207	-1.89868	No hit	No hit	No hit	No hit
MSTRG.11022	-1.89802	Solute carrier family 43 member 3 [Fasciola hepatica]	Protein FMP42	Major Facilitator Superfamily	MFS transporter superfamily
maker-scaffold10x_2098_pilon-snap-gene-0.45	-1.89588	hypothetical protein D915_010097, partial [Fasciola hepatica]	No hit	ICOS V-set domain	No hit
MSTRG.14106	-1.88416	No hit	No hit	No hit	No hit
MSTRG.21364	-1.8805	hypothetical protein FGIG_09582 [Fasciola gigantica]	No hit	No hit	No hit
maker-scaffold10x_908_pilon-snap-gene-0.92	-1.87122	Orexin receptor type [Fasciola hepatica]	Neuropeptide SIFamide receptor	7 transmembrane receptor (rhodopsin family)	G protein-coupled receptor, rhodopsin-like
MSTRG.18207	-1.86262	beta-1,4-galactosyltransferase 4 [Lingula anatina]	No hit	N-terminal region of glycosyl transferase group 7	Nucleotide-diphospho-sugar transferases
MSTRG.10525	-1.85976	No hit	No hit	No hit	No hit
maker-scaffold10x_1074_pilon-snap-gene-0.103	-1.85885	Zinc finger homeobox protein 3 [Fasciola hepatica]	Zinc finger homeobox protein 4	Homeodomain	Homeobox domain
maker-scaffold10x_405_pilon-snap-gene-0.19	-1.85598	Coagulation factor 5 8 type C terminal [Fasciola hepatica]	Lactadherin	F5/8 type C domain	Galactose-binding-like domain superfamily
maker-scaffold10x_145_pilon-snap-gene-0.20	-1.85285	Neuroendocrine convertase [Fasciola hepatica]	Neuroendocrine convertase 2	Subtilase family	Kexin/furin catalytic domain
maker-scaffold10x_1272_pilon-snap-gene-0.12	-1.84823	Ras and EF-hand domain-containing protein [Fasciola hepatica]	Ras and EF-hand domain-containing protein homolog	Ras family	P-loop containing nucleoside triphosphate hydrolase
maker-scaffold10x_311_pilon-snap-gene-0.49	-1.84337	putative malate dehydrogenase [Schistosoma mansoni]	Malate dehydrogenase	Malate/L-lactate dehydrogenase	Malate/L-lactate dehydrogenase-like
MSTRG.8337	-1.84016	hypothetical protein D915_000841 [Fasciola hepatica]	No hit	No hit	No hit
maker-scaffold10x_638_pilon-snap-gene-0.16	-1.82553	Carboxypeptidase E [Fasciola hepatica]	Carboxypeptidase N catalytic chain	Zinc carboxypeptidase	Peptidase M14B, caboxypeptidase D
maker-scaffold10x_1691_pilon-snap-gene-0.8	-1.8239	Metalloprotease TIKI1 [Fasciola hepatica]	Metalloprotease TIKI1	TraB family	Metalloprotease TIKI1/2-like
maker-scaffold10x_1779_pilon-augustus-gene-0.11	-1.82349	Mitochondrial carrier 2 [Fasciola gigantica]	No hit	Mitochondrial carrier protein	No hit
maker-scaffold10x_1435_pilon-snap-gene-0.21	-1.82236	Lipopolysaccharide induced TNF alpha factor [Fasciola hepatica]	Lipopolysaccharide-induced tumor necrosis factor-alpha factor homolog	LITAF-like zinc ribbon domain	LITAF domain containing protein
MSTRG.7452	-1.82064	No hit	No hit	No hit	No hit
maker-scaffold10x_730_pilon-snap-gene-0.81	-1.81503	Inhibin beta B chain [Fasciola hepatica]	Inhibin beta chain	Transforming growth factor beta like domain	Transforming growth factor-beta-related
snap_masked-scaffold10x_958_pilon-processed-gene-0.4	-1.81187	RGRF1 [Fasciola hepatica]	Ras-specific guanine nucleotide-releasing factor 2	RasGEF domain	Ras-like guanine nucleotide exchange factor
MSTRG.696	-1.81107	hypothetical protein D915_004821 [Fasciola hepatica]	No hit	Zinc finger, C3HC4 type (RING finger)	No hit
MSTRG.3328	-1.80831	No hit	No hit	No hit	No hit
maker-scaffold10x_48_pilon-snap-gene-0.26	-1.80517	Tetratricopeptide repeat protein 25 [Fasciola hepatica]	No hit	Tetratricopeptide repeat	Tetratricopeptide-like helical domain superfamily
maker-scaffold10x_1427_pilon-augustus-gene-0.45	-1.80361	hypothetical protein D915_001304 [Fasciola hepatica]	No hit	MbeD/MobD like	Protein of unknown function DUF4735
maker-scaffold10x_631_pilon-snap-gene-0.27	-1.7988	No hit	No hit	No hit	No hit
snap_masked-scaffold10x_1695_pilon-processed-gene-0.29	-1.79744	putative myosin xvIII [Fasciola hepatica]	Unconventional myosin-XVIIIa	Myosin head (motor domain)	P-loop containing nucleoside triphosphate hydrolase
maker-scaffold10x_1444_pilon-snap-gene-0.43	-1.79646	Tyrosine-protein kinase [Fasciola gigantica]	Tyrosine-protein kinase Fyn	Protein tyrosine kinase	Tyrosine-protein kinase, catalytic domain
MSTRG.17661	-1.79566	CD59 protein [Fasciola hepatica]	No hit	No hit	No hit
maker-scaffold10x_2437_pilon-snap-gene-0.19	-1.78386	hypothetical protein D915_006679 [Fasciola hepatica]	No hit	No hit	No hit
MSTRG.2487	-1.78318	No hit	No hit	No hit	No hit
MSTRG.9200	-1.7813	No hit	No hit	No hit	No hit
maker-scaffold10x_13_pilon-snap-gene-2.134	-1.76932	T-box transcription factor TBX1 [Fasciola hepatica]	T-box transcription factor TBX1-B	T-box	Transcription factor, T-box
maker-scaffold10x_481_pilon-augustus-gene-0.53	-1.76261	Protein Wnt [Fasciola hepatica]	Protein Wnt-2b	wnt family	Wnt
MSTRG.738	-1.7597	Protein atonal protein [Fasciola hepatica]	Protein atonal	Helix-loop-helix DNA-binding domain	Helix-loop-helix DNA-binding domain superfamily
maker-scaffold10x_302_pilon-snap-gene-0.141	-1.75919	Transmembrane protein 62 [Fasciola hepatica]	Transmembrane protein 62	Calcineurin-like phosphoesterase	Metallo-dependent phosphatase-like
maker-scaffold10x_95_pilon-snap-gene-0.27	-1.759	ATP binding cassette subfamily B MDR TAP [Fasciola hepatica]	Phosphatidylcholine translocator ABCB4	ABC transporter transmembrane region	ABC transporter type 1, transmembrane domain superfamily
MSTRG.8326	-1.75523	hypothetical protein D915_004849 [Fasciola hepatica]	No hit	No hit	No hit
maker-scaffold10x_654_pilon-snap-gene-0.153	-1.75477	Tegument antigen [Fasciola hepatica]	No hit	Dynein light chain type 1	Dynein light chain superfamily
maker-scaffold10x_944_pilon-snap-gene-0.48	-1.75444	Frizzled-8 [Fasciola hepatica]	Frizzled-5	Frizzled/Smoothened family membrane region	Frizzled/secreted frizzled-related protein
maker-scaffold10x_261_pilon-snap-gene-0.28	-1.75122	High-affinity choline transporter 1 [Fasciola hepatica]	High affinity choline transporter 1	Sodium:solute symporter family	Sodium/glucose symporter superfamily
maker-scaffold10x_719_pilon-snap-gene-0.5	-1.75087	Beta-mannosidase [Fasciola hepatica]	Beta-mannosidase	Ig-fold domain	Glycoside hydrolase superfamily
maker-scaffold10x_1632_pilon-snap-gene-0.5	-1.75004	Ubiquitin domain containing protein [Haemonchus contortus]	Polyubiquitin-A	Ubiquitin family	Ubiquitin
maker-scaffold10x_1045_pilon-snap-gene-0.11	-1.74951	Imidazolonepropionase [Fasciola hepatica]	Probable imidazolonepropionase	Amidohydrolase family	Imidazolonepropionase
MSTRG.12050	-1.74482	unnamed protein product [Sparganum proliferum]	No hit	No hit	No hit
MSTRG.4760	-1.74457	Pre mRNA splicing factor ATP dependent [Fasciola hepatica]	No hit	No hit	No hit
maker-scaffold10x_254_pilon-snap-gene-0.25	-1.74247	Potassium voltage-gated channel subfamily D member 1 [Fasciola hepatica]	Potassium voltage-gated channel protein Shal	Ion transport protein	Voltage-gated potassium channel
maker-scaffold10x_636_pilon-augustus-gene-0.31	-1.73439	Tegumental protein [Fasciola hepatica]	No hit	No hit	No hit
maker-scaffold10x_430_pilon-snap-gene-0.1	-1.73369	Cyclin B1 interacting protein 1 [Fasciola hepatica]	No hit	Centrosomal colon cancer autoantigen protein family	E3 ubiquitin-protein ligase CCNB1IP1
maker-scaffold10x_83_pilon-augustus-gene-0.142	-1.73347	Transporter [Fasciola hepatica]	Sodium-dependent serotonin transporter	Sodium:neurotransmitter symporter family	Sodium:neurotransmitter symporter
MSTRG.21322	-1.72852	No hit	No hit	No hit	No hit
MSTRG.11531	-1.72692	No hit	No hit	No hit	No hit
MSTRG.19544	-1.72012	No hit	No hit	No hit	No hit
maker-scaffold10x_741_pilon-augustus-gene-0.41	-1.71994	Alpha-N-acetylgalactosaminidase [Fasciola gigantica]	Alpha-N-acetylgalactosaminidase	Alpha galactosidase A	Glycoside hydrolase, family 27
maker-scaffold10x_654_pilon-snap-gene-0.144	-1.71782	hypothetical protein D915_002128 [Fasciola hepatica]	No hit	Holliday junction resolvase Gen1 C-terminal domain	No hit
maker-scaffold10x_93_pilon-snap-gene-0.134	-1.71533	Transmembrane protein 63C [Fasciola gigantica]	CSC1-like protein 1	Calcium-dependent channel, 7TM region, putative phosphate	Calcium-dependent channel, 7TM region, putative phosphate
MSTRG.13626	-1.71466	No hit	No hit	No hit	No hit
MSTRG.20705	-1.71293	hypothetical protein D915_004681 [Fasciola hepatica]	No hit	Amastin surface glycoprotein	No hit
MSTRG.18704	-1.71167	TPA_exp: pol polyprotein [Schistosoma mansoni]	No hit	No hit	No hit
maker-scaffold10x_592_pilon-snap-gene-0.22	-1.7083	hypothetical protein D915_003117 [Fasciola hepatica]	No hit	Spermatogenesis-assoc protein 6	Spermatogenesis-associated protein 6, N-terminal
MSTRG.11144	-1.70793	hypothetical protein D915_008554 [Fasciola hepatica]	No hit	No hit	No hit
MSTRG.5338	-1.70626	No hit	No hit	No hit	No hit
MSTRG.21093	-1.7032	No hit	No hit	No hit	No hit
maker-scaffold10x_1593_pilon-augustus-gene-0.18	-1.70162	hypothetical protein D915_001019 [Fasciola hepatica]	No hit	No hit	No hit
maker-scaffold10x_1189_pilon-snap-gene-0.102	-1.69947	D(3) dopamine receptor [Fasciola hepatica]	Dopamine D2-like receptor	7 transmembrane receptor (rhodopsin family)	G protein-coupled receptor, rhodopsin-like
maker-scaffold10x_345_pilon-snap-gene-1.108	-1.69877	prolyl oligopeptidase, partial [Paragonimus westermani]	Prolyl endopeptidase	Prolyl oligopeptidase, N-terminal beta-propeller domain	Alpha/Beta hydrolase fold
maker-scaffold10x_949_pilon-snap-gene-0.6	-1.69733	hypothetical protein D915_002499 [Fasciola hepatica]	No hit	No hit	No hit
maker-scaffold10x_205_pilon-snap-gene-0.79	-1.69099	Tyrosine sulfotransferase [Fasciola hepatica]	Protein-tyrosine sulfotransferase A	Sulfotransferase family	Protein-tyrosine sulfotransferase
MSTRG.6632	-1.68625	No hit	No hit	No hit	No hit
MSTRG.18224	-1.68373	No hit	No hit	No hit	No hit
maker-scaffold10x_2260_pilon-snap-gene-0.5	-1.68148	Glycine amidinotransferase mitochondrial [Fasciolopsis buski]	Glycine amidinotransferase, mitochondrial	No hit	Glycine/inosamine-phosphate amidinotransferase
maker-scaffold10x_311_pilon-snap-gene-0.46	-1.6806	hypothetical protein D915_002116 [Fasciola hepatica]	No hit	No hit	No hit
maker-scaffold10x_532_pilon-snap-gene-0.3	-1.67947	Feline leukemia virus subgroup C receptor protein 1 [Fasciola hepatica]	Feline leukemia virus subgroup C receptor-related protein 1	Major Facilitator Superfamily	MFS transporter superfamily
maker-scaffold10x_2101_pilon-snap-gene-0.3	-1.67941	CD2-associated protein [Clonorchis sinensis]	No hit	No hit	No hit
MSTRG.15774	-1.67779	gag pol polyprotein [Hymenolepis microstoma]	No hit	Integrase zinc binding domain	Ribonuclease H superfamily
MSTRG.14109	-1.67251	No hit	No hit	No hit	No hit
MSTRG.7301	-1.66331	No hit	No hit	No hit	No hit
maker-scaffold10x_748_pilon-snap-gene-0.49	-1.64614	No hit	Neurocalcin homolog	EF-hand domain pair	Recoverin family
MSTRG.8284	-1.64391	No hit	No hit	No hit	No hit
MSTRG.17022	-1.64187	ATP-dependent RNA helicase DHX37/DHR1 [Paragonimus westermani]	No hit	Beta helix repeat of Inulin fructotransferase	No hit
MSTRG.4693	-1.63773	KRAB-A domain-containing protein [Schistosoma mansoni]	Retrovirus-related Pol polyprotein from transposon 412	RNase H-like domain found in reverse transcriptase	Reverse transcriptase/retrotransposon-derived protein, RNase H-like domain
maker-scaffold10x_370_pilon-snap-gene-0.40	-1.63604	Polypeptide N-acetylgalactosaminyltransferase [Fasciola hepatica]	Polypeptide N-acetylgalactosaminyltransferase 16	Glycosyl transferase family 2	Nucleotide-diphospho-sugar transferases
maker-scaffold10x_923_pilon-snap-gene-0.7	-1.63482	No hit	No hit	No hit	No hit
MSTRG.4271	-1.63213	No hit	No hit	No hit	No hit
maker-scaffold10x_773_pilon-snap-gene-0.60	-1.63131	TBC1 domain family member 2B, partial [Clonorchis sinensis]	TBC1 domain family member 2B	Rab-GTPase-TBC domain	Rab-GTPase-TBC domain
maker-scaffold10x_513_pilon-snap-gene-0.59	-1.63082	Alpha-tocopherol transfer protein [Fasciola hepatica]	No hit	CRAL/TRIO domain	CRAL-TRIO lipid binding domain superfamily
maker-scaffold10x_267_pilon-snap-gene-0.54	-1.62672	Nephrin [Fasciola hepatica]	No hit	Immunoglobulin domain	Immunoglobulin-like fold
maker-scaffold10x_819_pilon-augustus-gene-0.20	-1.62438	cathepsin 2L [Fasciola hepatica]	Cathepsin L-like proteinase	Papain family cysteine protease	Papain-like cysteine peptidase superfamily
maker-scaffold10x_436_pilon-snap-gene-1.36	-1.62251	hypothetical protein D915_007195 [Fasciola hepatica]	No hit	No hit	No hit
maker-scaffold10x_2298_pilon-augustus-gene-0.4	-1.61654	hypothetical protein D915_005696 [Fasciola hepatica]	No hit	No hit	No hit
MSTRG.7375	-1.61329	protein disulfide-isomerase, partial [Clonorchis sinensis]	No hit	No hit	No hit
MSTRG.3089	-1.61117	DNA polymerase alpha subunit B, partial [Clonorchis sinensis]	No hit	Reverse transcriptase (RNA-dependent DNA polymerase)	Reverse transcriptase domain
maker-scaffold10x_25_pilon-snap-gene-0.28	-1.6111	Sulfide:quinone oxidoreductase mitochondrial [Fasciola hepatica]	Sulfide:quinone oxidoreductase, mitochondrial	Pyridine nucleotide-disulphide oxidoreductase	Sulphide quinone-reductase
maker-scaffold10x_877_pilon-snap-gene-0.10	-1.60782	spectrin beta, partial [Paragonimus westermani]	Spectrin beta chain, non-erythrocytic 1	Calponin homology (CH) domain	CH domain superfamily
maker-scaffold10x_284_pilon-snap-gene-0.101	-1.60519	Dynein light chain Tctex-type 1 [Fasciola hepatica]	Dynein light chain Tctex-type 1	Tctex-1 family	Dynein light chain Tctex-1 like
maker-scaffold10x_2801_pilon-snap-gene-0.3	-1.60107	hypothetical protein D915_003394 [Fasciola hepatica]	No hit	No hit	No hit
maker-scaffold10x_988_pilon-snap-gene-0.9	-1.59941	Complement C1q tumor necrosis factor protein [Fasciola hepatica]	Cerebellin-1	C1q domain	Tumour necrosis factor-like domain superfamily
MSTRG.1610	-1.59643	unnamed protein product [Sparganum proliferum]	No hit	No hit	No hit
maker-scaffold10x_537_pilon-pred_gff_StringTie-gene-0.34	-1.59623	hypothetical protein D915_007069 [Fasciola hepatica]	No hit	No hit	No hit
MSTRG.11577	-1.58395	hypothetical protein D915_000435 [Fasciola hepatica]	No hit	No hit	No hit
MSTRG.5428	-1.58093	No hit	No hit	No hit	No hit
maker-scaffold10x_293_pilon-augustus-gene-0.1	-1.57843	hypothetical protein D915_004274 [Fasciola hepatica]	No hit	No hit	No hit
snap_masked-scaffold10x_920_pilon-processed-gene-0.5	-1.5775	Iroquois-class homeodomain protein IRX-4, partial [Fasciola hepatica]	Iroquois-class homeodomain protein IRX-3	Homeobox KN domain	Homeobox-like domain superfamily
MSTRG.2855	-1.56954	No hit	No hit	No hit	No hit
MSTRG.14467	-1.56335	No hit	No hit	No hit	No hit
MSTRG.7512	-1.56084	putative peptidylglycine alpha-hydroxylating monooxygenase [Schistosoma japonicum]	No hit	Copper type II ascorbate-dependent monooxygenase, N-terminal domain	Copper type II, ascorbate-dependent monooxygenase, N-terminal domain superfamily
maker-scaffold10x_741_pilon-snap-gene-0.1	-1.55615	hypothetical protein FBUS_03421 [Fasciolopsis buski]	No hit	Mitotic checkpoint protein	No hit
MSTRG.12334	-1.55604	No hit	No hit	No hit	No hit
maker-scaffold10x_262_pilon-augustus-gene-0.15	-1.55431	phosphodiesterase Sm9A [Schistosoma mansoni]	High affinity cGMP-specific 3',5'-cyclic phosphodiesterase 9A	3'5'-cyclic nucleotide phosphodiesterase	3'5'-cyclic nucleotide phosphodiesterase, catalytic domain superfamily
maker-scaffold10x_460_pilon-augustus-gene-0.37	-1.54827	1-phosphatidylinositol 4 [Clonorchis sinensis]	No hit	Phosphatidylinositol-specific phospholipase C, X domain	Phosphoinositide phospholipase C family
MSTRG.15414	-1.54808	No hit	No hit	No hit	No hit
maker-scaffold10x_520_pilon-snap-gene-2.146	-1.54798	Peptide G protein-coupled receptor [Fasciola hepatica]	No hit	Serpentine type 7TM GPCR chemoreceptor Srw	7TM GPCR, serpentine receptor class w (Srw)
maker-scaffold10x_2386_pilon-snap-gene-0.22	-1.54731	hypothetical protein FBUS_03265 [Fasciolopsis buski]	No hit	GTP-binding protein LepA C-terminus	No hit
maker-scaffold10x_1279_pilon-snap-gene-0.55	-1.54709	Acetyl cholinesterase [Fasciola hepatica]	Acetylcholinesterase	Carboxylesterase family	Alpha/Beta hydrolase fold
maker-scaffold10x_535_pilon-snap-gene-0.62	-1.54565	hypothetical protein D915_003969 [Fasciola hepatica]	No hit	Flagella accessory protein C (FlaC)	No hit
MSTRG.9966	-1.53946	No hit	No hit	No hit	No hit
MSTRG.14595	-1.53784	No hit	No hit	No hit	No hit
MSTRG.18648	-1.53519	hypothetical protein D915_002494 [Fasciola hepatica]	No hit	No hit	No hit
maker-scaffold10x_1306_pilon-pred_gff_StringTie-gene-0.8	-1.53385	TPA: endonuclease-reverse transcriptase [Schistosoma mansoni]	No hit	Reverse transcriptase (RNA-dependent DNA polymerase)	Reverse transcriptase domain
MSTRG.10974	-1.53291	No hit	No hit	No hit	No hit
maker-scaffold10x_65_pilon-snap-gene-0.10	-1.53238	Peptidyl-alpha-hydroxyglycine alpha-amidating lyase 2 [Fasciola hepatica]	Peptidyl-glycine alpha-amidating monooxygenase A	NHL repeat	Six-bladed beta-propeller, TolB-like
maker-scaffold10x_936_pilon-snap-gene-0.75	-1.52906	Serine/threonine-protein kinase Sgk1-A [Fasciola hepatica]	Serine/threonine-protein kinase Sgk1	Protein kinase domain	Protein kinase-like domain superfamily
MSTRG.17324	-1.52884	gag-pol polyprotein [Clonorchis sinensis]	No hit	No hit	No hit
MSTRG.19594	-1.52804	No hit	No hit	No hit	No hit
maker-scaffold10x_682_pilon-snap-gene-0.72	-1.52608	hypothetical protein D915_001962 [Fasciola hepatica]	No hit	No hit	No hit
maker-scaffold10x_949_pilon-snap-gene-0.7	-1.52558	Cytosolic 5' nucleotidase III [Fasciola hepatica]	7-methylguanosine phosphate-specific 5'-nucleotidase	Pyrimidine 5'-nucleotidase (UMPH-1)	Pyrimidine 5'-nucleotidase, eukaryotic
maker-scaffold10x_166_pilon-snap-gene-0.33	-1.52538	Hexosyltransferase [Fasciola hepatica]	Lactosylceramide 1,3-N-acetyl-beta-D-glucosaminyltransferase	Galactosyltransferase	Glycosyl transferase, family 31
maker-scaffold10x_1089_pilon-augustus-gene-0.9	-1.52526	amoebapore homolog [Fasciola hepatica]	No hit	No hit	No hit
maker-scaffold10x_263_pilon-snap-gene-0.22	-1.52248	Centrosomal protein, partial [Clonorchis sinensis]	No hit	PAN domain	Galactose-binding-like domain superfamily
MSTRG.4195	-1.52134	hypothetical protein D915_009989 [Fasciola hepatica]	No hit	No hit	No hit
maker-scaffold10x_732_pilon-augustus-gene-0.12	-1.52099	von Willebrand factor A domain-containing protein 3A [Fasciola gigantica]	von Willebrand factor A domain-containing protein 3A	von Willebrand factor type A domain	von Willebrand factor, type A
maker-scaffold10x_511_pilon-pred_gff_StringTie-gene-0.63	-1.51876	Universal stress protein [Fasciola hepatica]	Universal stress protein MSMEG_3950/MSMEI_3859	Universal stress protein family	Rossmann-like alpha/beta/alpha sandwich fold
MSTRG.684	-1.5175	reverse transcriptase [Schistosoma japonicum]	No hit	Reverse transcriptase (RNA-dependent DNA polymerase)	Reverse transcriptase domain
MSTRG.372	-1.51673	hypothetical protein D915_010106 [Fasciola hepatica]	No hit	Tweety	No hit
maker-scaffold10x_13_pilon-augustus-gene-1.93	-1.51621	Potassium channel subfamily K 8 [Fasciola hepatica]	TWiK family of potassium channels protein 7	Ion channel	Potassium channel domain
maker-scaffold10x_741_pilon-snap-gene-0.0	-1.51521	Transmembrane protein [Fasciola hepatica]	Transmembrane protein 184A	Organic solute transporter Ostalpha	Organic solute transporter subunit alpha/Transmembrane protein 184
MSTRG.5042	-1.51318	No hit	No hit	No hit	No hit
maker-scaffold10x_494_pilon-snap-gene-0.44	-1.5125	Topoisomerase II-associated PAT1 domain-containing protein [Fasciola hepatica]	Protein piccolo (Fragment)	C2 domain	Rim-like
maker-scaffold10x_111_pilon-augustus-gene-0.2	-1.5096	Diuretic hormone receptor [Clonorchis sinensis]	Corticotropin-releasing factor receptor 1	Hormone receptor domain	GPCR family 2, extracellular hormone receptor domain superfamily
maker-scaffold10x_208_pilon-snap-gene-0.23	-1.5068	No hit	Sphingolipid delta(4)-desaturase DES1	Fatty acid desaturase	Sphingolipid delta4-desaturase
maker-scaffold10x_917_pilon-snap-gene-0.32	-1.50459	Aryl-hydrocarbon receptor protein [Fasciola hepatica]	Aryl hydrocarbon receptor	PAS fold	Aryl hydrocarbon receptor/Aryl hydrocarbon receptor repressor
maker-scaffold10x_1332_pilon-snap-gene-0.48	-1.50069	hypothetical protein D915_005253 [Fasciola hepatica]	No hit	Rad54 N terminal	No hit
MSTRG.10341	-1.50057	No hit	No hit	No hit	No hit
maker-scaffold10x_1178_pilon-augustus-gene-0.59	-1.4997	putative deferrochelatase/peroxidase YfeX [Fasciola hepatica]	No hit	Dyp-type peroxidase family	Dimeric alpha-beta barrel
maker-scaffold10x_234_pilon-snap-gene-0.8	-1.49601	Golgi-associated plant pathogenesis protein 1 [Fasciola gigantica]	Protein PRY1	Cysteine-rich secretory protein family	Golgi-associated plant pathogenesis-related protein 1, SCP domain
maker-scaffold10x_303_pilon-snap-gene-0.35	-1.49201	thioredoxin-glutathione reductase [Fasciola hepatica]	Thioredoxin reductase 1, cytoplasmic	Pyridine nucleotide-disulphide oxidoreductase	FAD/NAD(P)-binding domain superfamily
MSTRG.10318	-1.48857	No hit	No hit	No hit	No hit
MSTRG.18929	-1.48805	No hit	No hit	No hit	No hit
MSTRG.21105	-1.4875	polyprotein [Schistosoma japonicum]	No hit	No hit	No hit
maker-scaffold10x_712_pilon-snap-gene-0.9	-1.48654	Fasciclin-2 [Fasciola hepatica]	No hit	Immunoglobulin domain	Fibronectin type III superfamily
maker-scaffold10x_370_pilon-snap-gene-0.45	-1.48554	TBC1 domain family member 30 [Fasciola hepatica]	TBC1 domain family member 30	Rab-GTPase-TBC domain	Rab-GTPase-TBC domain
maker-scaffold10x_730_pilon-snap-gene-0.76	-1.48176	Glutamate-gated chloride channel [Fasciola hepatica]	Glutamate-gated chloride channel alpha	Neurotransmitter-gated ion-channel ligand binding domain	Neurotransmitter-gated ion-channel
maker-scaffold10x_82_pilon-snap-gene-0.88	-1.47901	No hit	No hit	No hit	No hit
maker-scaffold10x_116_pilon-augustus-gene-0.4	-1.47884	Single-stranded DNA-binding protein 3 [Clonorchis sinensis]	No hit	No hit	No hit
MSTRG.9161	-1.46843	No hit	No hit	No hit	No hit
maker-scaffold10x_756_pilon-snap-gene-0.52	-1.4684	Glucose-6-phosphate 1-dehydrogenase X [Fasciola hepatica]	Glucose-6-phosphate 1-dehydrogenase	Glucose-6-phosphate dehydrogenase, C-terminal domain	Glucose-6-phosphate dehydrogenase
MSTRG.17436	-1.46705	hypothetical protein D915_004834 [Fasciola hepatica]	No hit	No hit	No hit
MSTRG.9814	-1.46395	hypothetical protein D915_002695 [Fasciola hepatica]	No hit	No hit	EGF-like, conserved site
MSTRG.15116	-1.46193	hypothetical protein D915_005637 [Fasciola hepatica]	No hit	LicD family	LicD family
snap_masked-scaffold10x_721_pilon-processed-gene-0.22	-1.46014	HSP70 family member 4 [Lepeophtheirus salmonis]	Heat shock 70 kDa protein 1A	Hsp70 protein	Heat shock protein 70 family
MSTRG.3904	-1.45655	No hit	No hit	No hit	No hit
maker-scaffold10x_1306_pilon-snap-gene-0.17	-1.45183	Small G protein signaling modulator 1 [Fasciola hepatica]	Small G protein signaling modulator 1	Rab-GTPase-TBC domain	Rab-GTPase-TBC domain
snap_masked-scaffold10x_2033_pilon-processed-gene-0.8	-1.45087	hypothetical protein D915_006963 [Fasciola hepatica]	No hit	Cathepsin propeptide inhibitor domain (I29)	Papain-like cysteine peptidase superfamily
MSTRG.11433	-1.44962	unnamed protein product [Echinostoma caproni]	No hit	No hit	No hit
maker-scaffold10x_100_pilon-snap-gene-0.3	-1.44581	hypothetical protein D915_004519 [Fasciola hepatica]	Protein sine oculis	Transcriptional regulator, SIX1, N-terminal SD domain	Homeobox protein SIX1, N-terminal SD domain
MSTRG.15145	-1.44555	unnamed protein product [Echinostoma caproni]	No hit	No hit	No hit
maker-scaffold10x_184_pilon-snap-gene-0.45	-1.44513	hypothetical protein FGIG_01127 [Fasciola gigantica]	No hit	LIM domain	Zinc finger, LIM-type
maker-scaffold10x_119_pilon-snap-gene-0.2	-1.44368	hypothetical protein D915_000488 [Fasciola hepatica]	No hit	Enolase, N-terminal domain	No hit
maker-scaffold10x_217_pilon-snap-gene-1.134	-1.44258	Neuronal tryptophan hydroxylase [Fasciola hepatica]	Tryptophan 5-hydroxylase 2	Biopterin-dependent aromatic amino acid hydroxylase	Tyrosine 3-monooxygenase-like
MSTRG.2456	-1.44201	unnamed protein product [Sparganum proliferum]	No hit	No hit	No hit
snap_masked-scaffold10x_239_pilon-processed-gene-0.34	-1.43985	hypothetical protein D915_001645 [Fasciola hepatica]	No hit	No hit	No hit
maker-scaffold10x_2036_pilon-augustus-gene-0.4	-1.43719	hypothetical protein FGIG_04794 [Fasciola gigantica]	No hit	No hit	No hit
MSTRG.10368	-1.42708	No hit	No hit	No hit	No hit
snap_masked-scaffold10x_554_pilon-processed-gene-0.13	-1.42618	Transmembrane protein 70 mitochondrial [Fasciolopsis buski]	Transmembrane protein 70, mitochondrial	Assembly, mitochondrial proton-transport ATP synth complex	TMEM70 family
maker-scaffold10x_1674_pilon-snap-gene-0.3	-1.42346	putative rhodopsin orphan GPCR [Fasciola hepatica]	No hit	7 transmembrane receptor (rhodopsin family)	G protein-coupled receptor, rhodopsin-like
maker-scaffold10x_889_pilon-snap-gene-0.31	-1.41744	Fragile X mental retardation protein 1 [Fasciola gigantica]	Cathepsin B-like cysteine proteinase	Papain family cysteine protease	Papain-like cysteine peptidase superfamily
maker-scaffold10x_1279_pilon-snap-gene-0.51	-1.41154	Tetraspanin-CD63 receptor, partial [Fasciolopsis buski]	No hit	Tetraspanin family	Tetraspanin/Peripherin
MSTRG.13352	-1.41019	Thioredoxin peroxidase [Fasciola hepatica]	Thioredoxin peroxidase	C-terminal domain of 1-Cys peroxiredoxin	Thioredoxin-like superfamily
maker-scaffold10x_713_pilon-augustus-gene-0.41	-1.40977	hypothetical protein D915_005856 [Fasciola hepatica]	No hit	Cortactin-binding protein-2	Cortactin-binding protein-2, N-terminal
MSTRG.18722	-1.39976	Solute carrier family 22 member 1 [Fasciola hepatica]	Solute carrier family 22 member 1	Sugar (and other) transporter	MFS transporter superfamily
maker-scaffold10x_26_pilon-snap-gene-0.56	-1.39908	putative calcium-activated potassium channel alpha subunit [Fasciola hepatica]	Calcium-activated potassium channel slo-1	Calcium-activated BK potassium channel alpha subunit	Calcium-activated potassium channel BK, alpha subunit
maker-scaffold10x_1260_pilon-snap-gene-0.39	-1.39611	hypothetical protein FGIG_01622 [Fasciola gigantica]	No hit	Fic/DOC family N-terminal	No hit
maker-scaffold10x_481_pilon-snap-gene-0.110	-1.39222	LIM and SH3 domain protein 1 [Fasciola gigantica]	No hit	No hit	No hit
maker-scaffold10x_1203_pilon-snap-gene-0.9	-1.38746	Solute carrier family 2 facilitated glucose transporter member 3 [Fasciola hepatica]	Solute carrier family 2, facilitated glucose transporter member 1	Sugar (and other) transporter	Major facilitator, sugar transporter-like
maker-scaffold10x_513_pilon-snap-gene-1.161	-1.38711	WW domain-containing protein [Fasciola hepatica]	Rho GTPase-activating protein 27	RhoGAP domain	Rho GTPase activation protein
maker-scaffold10x_256_pilon-snap-gene-0.12	-1.38586	Glutamate receptor ionotropic kainate 3 [Fasciola hepatica]	Glutamate receptor ionotropic, kainate 3	Ligand-gated ion channel	Ionotropic glutamate receptor
maker-scaffold10x_99_pilon-snap-gene-0.65	-1.38297	Dual specificity tyrosine-phosphorylation-regulated kinase [Fasciola hepatica]	Dual specificity tyrosine-phosphorylation-regulated kinase 2	Protein kinase domain	Protein kinase domain
maker-scaffold10x_1299_pilon-pred_gff_StringTie-gene-0.1	-1.38207	Mitochondrial L-2-hydroxyglutarate dehydrogenase [Fasciola hepatica]	L-2-hydroxyglutarate dehydrogenase, mitochondrial	FAD dependent oxidoreductase	FAD/NAD(P)-binding domain superfamily
MSTRG.15385	-1.38075	No hit	No hit	No hit	No hit
maker-scaffold10x_1549_pilon-augustus-gene-0.48	-1.37537	expressed protein [Hymenolepis microstoma]	No hit	Pex26 protein	Cytochrome b5-like heme/steroid binding domain superfamily
maker-scaffold10x_331_pilon-snap-gene-0.49	-1.37454	LIM domain protein, partial [Opisthorchis viverrini]	No hit	LIM domain	Zinc finger, LIM-type
maker-scaffold10x_493_pilon-snap-gene-1.17	-1.3745	Rho GTPase-activating protein 100F [Fasciola hepatica]	Rho GTPase-activating protein 100F	RhoGAP domain	Rho GTPase activation protein
MSTRG.14884	-1.37268	Gap-Pol polyprotein [Schistosoma japonicum]	Retrovirus-related Pol polyprotein from transposon 17.6	Reverse transcriptase (RNA-dependent DNA polymerase)	Reverse transcriptase domain
maker-scaffold10x_763_pilon-snap-gene-0.22	-1.37145	hypothetical protein D915_009040 [Fasciola hepatica]	No hit	SEA domain	No hit
maker-scaffold10x_439_pilon-augustus-gene-0.21	-1.36996	Thioredoxin peroxidase [Fasciola hepatica]	Thioredoxin peroxidase	AhpC/TSA family	Thioredoxin-like superfamily
MSTRG.6223	-1.36844	No hit	No hit	No hit	No hit
MSTRG.18754	-1.36722	clasp1 cytoplasmic linker associated protein 1, partial [Clonorchis sinensis]	No hit	No hit	No hit
MSTRG.15186	-1.36644	hypothetical protein FGIG_03265, partial [Fasciola gigantica]	No hit	No hit	No hit
maker-scaffold10x_1500_pilon-snap-gene-0.71	-1.36396	transporter, major facilitator family protein [Opisthorchis viverrini]	No hit	Major Facilitator Superfamily	MFS transporter superfamily
snap_masked-scaffold10x_598_pilon-processed-gene-1.175	-1.36378	Rap guanine nucleotide exchange factor 4 [Fasciola hepatica]	Rap guanine nucleotide exchange factor 3	RasGEF domain	Ras-like guanine nucleotide exchange factor
maker-scaffold10x_114_pilon-snap-gene-0.97	-1.36104	putative fgf receptor activating protein [Fasciola hepatica]	Post-GPI attachment to proteins factor 2	Frag1/DRAM/Sfk1 family	Post-GPI attachment to proteins factor 2
maker-scaffold10x_247_pilon-snap-gene-0.72	-1.36085	Protein FAM221B [Schistosoma haematobium]	Protein FAM221B	Protein FAM221A/B	Protein FAM221A/B
maker-scaffold10x_691_pilon-snap-gene-0.46	-1.35997	FMRFamide-activated amiloride-sensitive sodium channel [Fasciola hepatica]	No hit	Amiloride-sensitive sodium channel	Epithelial sodium channel
maker-scaffold10x_370_pilon-snap-gene-0.36	-1.35604	putative leucine-rich repeat-containing protein [Schistosoma haematobium]	No hit	Endonuclease related to archaeal Holliday junction resolvase	No hit
maker-scaffold10x_1989_pilon-snap-gene-0.9	-1.35536	NADP-dependent malic enzyme [Fasciola hepatica]	NADP-dependent malic enzyme	Malic enzyme, NAD binding domain	Malic oxidoreductase
MSTRG.2672	-1.35386	Mitochondrial L-2-hydroxyglutarate dehydrogenase [Fasciola hepatica]	No hit	No hit	No hit
maker-scaffold10x_485_pilon-pred_gff_StringTie-gene-0.148	-1.34954	Staphylococcal nuclease domain-containing protein 1 [Fasciola gigantica]	No hit	No hit	SNase-like, OB-fold superfamily
MSTRG.13386	-1.34558	hypothetical protein CSKR_3440s [Clonorchis sinensis]	No hit	7 transmembrane receptor (rhodopsin family)	GPCR, rhodopsin-like, 7TM
maker-scaffold10x_261_pilon-snap-gene-0.26	-1.34348	hypothetical protein D915_007920 [Fasciola hepatica]	No hit	Pyridoxamine 5'-phosphate oxidase	No hit
maker-scaffold10x_80_pilon-snap-gene-0.169	-1.34264	Glutathione S-transferase Mu [Fasciola hepatica]	Glutathione S-transferase class-mu 26 kDa isozyme	Glutathione S-transferase, C-terminal domain	Glutathione S-transferase, C-terminal domain superfamily
maker-scaffold10x_71_pilon-snap-gene-0.90	-1.34077	Protocadherin-11 X-linked [Fasciola hepatica]	Protein dachsous	Cadherin domain	Cadherin-like superfamily
maker-scaffold10x_135_pilon-augustus-gene-0.44	-1.34003	Cytochrome P450 [Fasciola hepatica]	No hit	Cytochrome P450	Cytochrome P450 superfamily
maker-scaffold10x_815_pilon-snap-gene-1.100	-1.33861	CAMK protein kinase [Fasciola hepatica]	Calcium/calmodulin-dependent protein kinase type II	Protein kinase domain	Protein kinase-like domain superfamily
maker-scaffold10x_810_pilon-augustus-gene-0.2	-1.33623	Vesicular glutamate transporter 3 [Fasciola hepatica]	Sialin	Major Facilitator Superfamily	MFS transporter superfamily
maker-scaffold10x_1420_pilon-snap-gene-0.50	-1.33102	No hit	Tau-tubulin kinase homolog Asator	Protein kinase domain	Protein kinase-like domain superfamily
MSTRG.8691	-1.32897	Lipopolysaccharide choline phosphotransferase protein [Fasciola hepatica]	No hit	LicD family	LicD family
maker-scaffold10x_2009_pilon-snap-gene-0.50	-1.324	hypothetical protein D915_000174 [Fasciola hepatica]	No hit	ABC transporter C-terminal domain	No hit
maker-scaffold10x_503_pilon-snap-gene-0.89	-1.32299	chondroitin sulfate proteoglycan 4, partial [Clonorchis sinensis]	No hit	Cadherin-like	No hit
MSTRG.14239	-1.32138	No hit	No hit	THO complex subunit 2 N-terminus	No hit
maker-scaffold10x_531_pilon-snap-gene-0.41	-1.31993	Receptor expression-enhancing protein 6 [Fasciola hepatica]	Receptor expression-enhancing protein 6	TB2/DP1, HVA22 family	TB2/DP1/HVA22-related protein
maker-scaffold10x_720_pilon-augustus-gene-0.104	-1.31894	hypothetical protein D915_005824 [Fasciola hepatica]	No hit	37694 protein	14-3-3 domain superfamily
maker-scaffold10x_7_pilon-snap-gene-1.80	-1.31823	Solute carrier family 12 (Potassium/chloride transporters) member 6 [Fasciola gigantica]	Solute carrier family 12 member 5	Amino acid permease	K/Cl co-transporter 4
maker-scaffold10x_313_pilon-snap-gene-0.76	-1.31671	No hit	Cadherin EGF LAG seven-pass G-type receptor 1	Cadherin domain	Cadherin-like
maker-scaffold10x_520_pilon-pred_gff_StringTie-gene-2.220	-1.31423	hypothetical protein D915_008953, partial [Fasciola hepatica]	No hit	Transcriptional regulator, RHH-like, CopG	Plakin repeat superfamily
MSTRG.7839	-1.31418	No hit	No hit	No hit	No hit
maker-scaffold10x_636_pilon-snap-gene-0.1	-1.31391	Tegument antigen (I(H)A) [Fasciola hepatica]	No hit	Dynein light chain type 1	Dynein light chain superfamily
maker-scaffold10x_145_pilon-snap-gene-2.185	-1.31343	Phospholipid-transporting ATPase [Fasciola hepatica]	Probable phospholipid-transporting ATPase IH	Phospholipid-translocating P-type ATPase C-terminal	P-type ATPase, subfamily IV
snap_masked-scaffold10x_330_pilon-processed-gene-0.75	-1.31291	hypothetical protein D915_000003 [Fasciola hepatica]	No hit	No hit	No hit
maker-scaffold10x_303_pilon-snap-gene-0.30	-1.31023	putative pyridine nucleotide-disulfide oxidoreductase [Fasciola gigantica]	Thioredoxin reductase 3	Pyridine nucleotide-disulphide oxidoreductase	FAD/NAD(P)-binding domain superfamily
MSTRG.10037	-1.30925	No hit	No hit	No hit	No hit
MSTRG.1596	-1.3082	No hit	No hit	No hit	No hit
maker-scaffold10x_391_pilon-snap-gene-0.56	-1.30818	polyprotein, partial [Schistosoma japonicum]	No hit	Endonuclease-reverse transcriptase	Endonuclease/exonuclease/phosphatase superfamily
MSTRG.21404	-1.30558	Retrovirus Pol polyprotein from type-1 retrotransposable element R2 [Fasciola hepatica]	No hit	zinc-binding in reverse transcriptase	No hit
maker-scaffold10x_263_pilon-augustus-gene-0.170	-1.30508	Synaptotagmin II [Fasciola hepatica]	Synaptotagmin-1	C2 domain	Synaptotagmin 1
maker-scaffold10x_8_pilon-augustus-gene-0.21	-1.30126	Tryptophan synthase alpha chain [Fasciola hepatica]	Transient receptor potential cation channel subfamily A member 1	Ankyrin repeats (3 copies)	Ankyrin repeat-containing domain superfamily
maker-scaffold10x_1074_pilon-snap-gene-0.105	-1.29616	No hit	No hit	No hit	No hit
maker-scaffold10x_242_pilon-augustus-gene-0.0	-1.2946	DnaJ (Hsp40) subfamily B member 9 [Fasciola hepatica]	Chaperone protein DnaJ	DnaJ domain	Chaperone J-domain superfamily
maker-scaffold10x_295_pilon-snap-gene-0.75	-1.28876	Cubilin [Mizuhopecten yessoensis]	No hit	CUB domain	Spermadhesin, CUB domain superfamily
maker-scaffold10x_636_pilon-augustus-gene-0.34	-1.28681	putative tegumental protein Sm 20.8 [Fasciola hepatica]	No hit	Dynein light chain type 1	Dynein light chain superfamily
maker-scaffold10x_2314_pilon-snap-gene-0.4	-1.27837	hypothetical protein D915_002399 [Fasciola hepatica]	No hit	Connexin	No hit
maker-scaffold10x_1749_pilon-snap-gene-0.7	-1.27796	Focal adhesion kinase [Fasciola hepatica]	Focal adhesion kinase 1	Protein tyrosine kinase	Protein-tyrosine kinase 2-beta
maker-scaffold10x_654_pilon-snap-gene-0.169	-1.27725	No hit	No hit	GRIP domain	GRIP domain
maker-scaffold10x_408_pilon-snap-gene-0.65	-1.27544	Ubiquitin-fold modifier [Fasciola hepatica]	No hit	No hit	No hit
MSTRG.10396	-1.27426	No hit	No hit	No hit	No hit
MSTRG.10317	-1.27329	No hit	No hit	No hit	No hit
MSTRG.2186	-1.27281	hypotheticial protein [Schistosoma japonicum]	No hit	Predicted membrane protein (DUF2207)	No hit
maker-scaffold10x_203_pilon-augustus-gene-0.27	-1.26762	UDP-glucose:glycoprotein glucosyltransferase [Fasciola hepatica]	UDP-glucose:glycoprotein glucosyltransferase 1	Glucosyltransferase 24	UDP-glucose:Glycoprotein Glucosyltransferase
MSTRG.2187	-1.26549	hypotheticial protein [Schistosoma japonicum]	No hit	Predicted membrane protein (DUF2207)	No hit
maker-scaffold10x_34_pilon-snap-gene-0.21	-1.26545	Homeobox protein PKNOX2 [Fasciola hepatica]	Homeobox protein PKNOX2	N-terminal of Homeobox Meis and PKNOX1	Homeobox protein PKNOX/Meis, N-terminal
maker-scaffold10x_483_pilon-snap-gene-0.105	-1.26385	Dentin sialophosphoprotein [Fasciola hepatica]	No hit	Patched family	No hit
MSTRG.1043	-1.26356	No hit	No hit	No hit	No hit
MSTRG.14058	-1.26239	No hit	No hit	No hit	No hit
maker-scaffold10x_520_pilon-snap-gene-2.139	-1.26206	No hit	Major egg antigen	Hsp20/alpha crystallin family	HSP20-like chaperone
maker-scaffold10x_275_pilon-pred_gff_StringTie-gene-0.59	-1.26133	No hit	No hit	TMEM9	No hit
MSTRG.2703	-1.25854	No hit	No hit	No hit	No hit
maker-scaffold10x_2260_pilon-augustus-gene-0.9	-1.25756	Glycine amidinotransferase mitochondrial [Fasciola gigantica]	Glycine amidinotransferase, mitochondrial	Amidinotransferase	Glycine/inosamine-phosphate amidinotransferase
MSTRG.9997	-1.25605	Transposon Ty3-I Gag-Pol polyprotein [Clonorchis sinensis]	Transposon Ty3-G Gag-Pol polyprotein	Integrase zinc binding domain	Reverse transcriptase/retrotransposon-derived protein, RNase H-like domain
maker-scaffold10x_464_pilon-snap-gene-0.11	-1.25544	Lipopolysaccharide induced transcription factor [Fasciola hepatica]	No hit	PAXX, PAralog of XRCC4 and XLF, also called C9orf142	No hit
augustus_masked-scaffold10x_213_pilon-processed-gene-0.4	-1.25482	Cyclin F box [Fasciola hepatica]	No hit	No hit	No hit
maker-scaffold10x_13_pilon-augustus-gene-0.17	-1.25423	Fibroblast growth factor receptor 1, partial [Fasciolopsis buski]	No hit	Immunoglobulin domain	Immunoglobulin-like domain superfamily
MSTRG.14736	-1.25402	PREDICTED: uncharacterized protein LOC106069477 [Biomphalaria glabrata]	No hit	No hit	No hit
maker-scaffold10x_297_pilon-snap-gene-0.22	-1.25316	PAN domain protein [Opisthorchis viverrini]	No hit	No hit	No hit
maker-scaffold10x_592_pilon-snap-gene-0.27	-1.24882	Snake venom 5'-nucleotidase [Fasciola hepatica]	5'-nucleotidase	5'-nucleotidase, C-terminal domain	5'-Nucleotidase/apyrase
MSTRG.15151	-1.24282	No hit	No hit	No hit	No hit
MSTRG.12477	-1.24241	hypothetical protein D915_001094 [Fasciola hepatica]	No hit	No hit	No hit
MSTRG.9813	-1.24236	Alpha-centractin [Fasciola hepatica]	Actin	Actin	Actin family
maker-scaffold10x_1189_pilon-snap-gene-0.113	-1.24142	Rab effector MyRIP [Fasciola hepatica]	No hit	Immunoglobulin domain	Rab-binding domain
maker-scaffold10x_273_pilon-pred_gff_StringTie-gene-0.5	-1.2414	TPA_exp: pol polyprotein, partial [Schistosoma mansoni]	Transposon Ty3-G Gag-Pol polyprotein	RNase H-like domain found in reverse transcriptase	Ubiquitin-conjugating enzyme/RWD-like
maker-scaffold10x_1296_pilon-snap-gene-0.19	-1.24104	Glycyl tRNA synthetase [Fasciola hepatica]	Glycine--tRNA ligase	tRNA synthetase class II core domain (G, H, P, S and T)	Glycyl-tRNA synthetase/DNA polymerase subunit gamma-2
maker-scaffold10x_493_pilon-snap-gene-1.30	-1.24026	Zinc transporter ZIP3 [Fasciola hepatica]	Zinc transporter ZIP3	ZIP Zinc transporter	Zinc/iron permease
maker-scaffold10x_111_pilon-snap-gene-0.74	-1.23908	hypothetical protein D915_004153 [Fasciola hepatica]	No hit	Serpentine type 7TM GPCR chemoreceptor Srt	No hit
MSTRG.1203	-1.23894	hypothetical protein D915_006744 [Fasciola hepatica]	No hit	Large polyvalent protein associated domain 28	No hit
MSTRG.9567	-1.23876	Branching Xylosyltransferase, partial [Schistosoma haematobium]	No hit	No hit	No hit
maker-scaffold10x_1149_pilon-snap-gene-0.15	-1.23361	Kinase [Fasciola gigantica]	No hit	Inositol polyphosphate kinase	Inositol polyphosphate kinase
MSTRG.10398	-1.23251	No hit	No hit	No hit	No hit
maker-scaffold10x_21_pilon-snap-gene-0.36	-1.2315	Dixin [Fasciola gigantica]	No hit	Calponin homology (CH) domain	CH domain superfamily
MSTRG.2385	-1.23126	No hit	No hit	No hit	No hit
maker-scaffold10x_365_pilon-snap-gene-0.5	-1.23044	hypothetical protein D915_007635 [Fasciola hepatica]	No hit	TATA element modulatory factor 1 DNA binding	No hit
maker-scaffold10x_802_pilon-augustus-gene-0.24	-1.23028	Complexin [Fasciola hepatica]	No hit	Synaphin protein	Synaphin
MSTRG.7373	-1.22916	No hit	No hit	No hit	No hit
MSTRG.16428	-1.2258	Long-chain acyl-CoA synthetase [Fasciola gigantica]	No hit	No hit	No hit
maker-scaffold10x_973_pilon-snap-gene-0.69	-1.22425	Et translation product [Fasciola hepatica]	UNC93-like protein MFSD11	Ion channel regulatory protein UNC-93	Ion channel regulatory protein, UNC-93
maker-scaffold10x_691_pilon-snap-gene-0.43	-1.21488	PREDICTED: uncharacterized protein K02A2.6-like, partial [Priapulus caudatus]	Synaptotagmin-16	C2 domain	C2 domain superfamily
maker-scaffold10x_408_pilon-snap-gene-0.66	-1.21406	RIMS-binding protein 2 [Fasciola hepatica]	Peripheral-type benzodiazepine receptor-associated protein 1	Variant SH3 domain	RIMS-binding protein 1/2/3
maker-scaffold10x_851_pilon-snap-gene-0.35	-1.21209	Protocadherin-1 [Fasciola hepatica]	Protocadherin-1	Cadherin domain	Cadherin-like
maker-scaffold10x_80_pilon-augustus-gene-0.125	-1.21044	Calmodulin [Fasciola hepatica]	No hit	EF hand	No hit
MSTRG.10422	-1.21005	No hit	No hit	No hit	No hit
maker-scaffold10x_209_pilon-snap-gene-0.36	-1.20926	Major facilitator superfamily domain-containing protein 6 [Fasciola hepatica]	Major facilitator superfamily domain-containing protein 6	MFS_1 like family	Major facilitator superfamily associated domain
maker-scaffold10x_19_pilon-snap-gene-0.106	-1.2089	Vesicular acetylcholine transporter-A [Fasciola gigantica]	Vesicular acetylcholine transporter	Major Facilitator Superfamily	MFS transporter superfamily
maker-scaffold10x_2545_pilon-snap-gene-0.7	-1.20564	Tetratricopeptide repeat protein 39B [Fasciola gigantica]	Tetratricopeptide repeat protein 39A	Tetratricopeptide repeat	Inclusion body clearance protein Iml2/Tetratricopeptide repeat protein 39
maker-scaffold10x_1549_pilon-augustus-gene-0.49	-1.20516	Severin [Fasciola hepatica]	Severin	Gelsolin repeat	Gelsolin
maker-scaffold10x_1019_pilon-snap-gene-0.53	-1.20422	Neuropeptide FF receptor 1 [Fasciola hepatica]	Thyrotropin-releasing hormone receptor	7 transmembrane receptor (rhodopsin family)	G protein-coupled receptor, rhodopsin-like
augustus_masked-scaffold10x_1427_pilon-processed-gene-0.12	-1.203	hypothetical protein FGIG_02524, partial [Fasciola gigantica]	Synaptotagmin-like protein 5	C2 domain	C2 domain superfamily
snap_masked-scaffold10x_973_pilon-processed-gene-0.16	-1.20033	beta-actin [Fasciola hepatica]	Actin-3	Tetratricopeptide repeat	Actin family
maker-scaffold10x_492_pilon-augustus-gene-0.4	-1.19897	Acetylcholine receptor subunit alpha-type acr-16 [Fasciola hepatica]	Neuronal acetylcholine receptor subunit alpha-9-I	Neurotransmitter-gated ion-channel ligand binding domain	Neurotransmitter-gated ion-channel
maker-scaffold10x_102_pilon-snap-gene-0.48	-1.1989	PTC7 protein phosphatase a [Fasciola hepatica]	Protein phosphatase PTC7 homolog	Stage II sporulation protein E (SpoIIE)	Protein phosphatase 2C
maker-scaffold10x_631_pilon-augustus-gene-0.115	-1.198	Family M13 unassigned peptidase (M13 family) [Fasciola hepatica]	Endothelin-converting enzyme homolog	Peptidase family M13	Peptidase M13
MSTRG.17168	-1.19607	universal stress protein [Hymenolepis microstoma]	No hit	Universal stress protein family	Rossmann-like alpha/beta/alpha sandwich fold
MSTRG.7718	-1.19511	No hit	No hit	No hit	No hit
maker-scaffold10x_66_pilon-snap-gene-0.11	-1.19442	Family S9 non-peptidase ue (S09 family) [Fasciola hepatica]	No hit	alpha/beta hydrolase fold	Alpha/Beta hydrolase fold
maker-scaffold10x_476_pilon-snap-gene-0.103	-1.19403	Neuropeptide Y receptor invertebrate [Fasciola hepatica]	Neuropeptide Y receptor type 2	7 transmembrane receptor (rhodopsin family)	G protein-coupled receptor, rhodopsin-like
maker-scaffold10x_432_pilon-augustus-gene-0.74	-1.19286	Annexin [Fasciola hepatica]	Annexin D8	Annexin	Annexin repeat
maker-scaffold10x_342_pilon-augustus-gene-0.168	-1.19237	DIRAS family GTP-binding Ras 2 [Fasciola hepatica]	GTP-binding protein Di-Ras2	Ras family	Small GTPase superfamily, Ras-type
maker-scaffold10x_338_pilon-snap-gene-0.73	-1.19123	Monocyte to macrophage differentiation factor 2 [Fasciola hepatica]	No hit	Haemolysin-III related	AdipoR/Haemolysin-III-related
maker-scaffold10x_1420_pilon-snap-gene-0.54	-1.19098	No hit	Neuronal acetylcholine receptor subunit alpha-2	Neurotransmitter-gated ion-channel ligand binding domain	Neurotransmitter-gated ion-channel
maker-scaffold10x_1566_pilon-snap-gene-0.19	-1.19065	putative protein putative vertebrate RAB member RAS oncogene family 5 [Fasciola gigantica]	Intraflagellar transport protein 22 homolog	Ras family	P-loop containing nucleoside triphosphate hydrolase
maker-scaffold10x_58_pilon-augustus-gene-0.66	-1.19015	Semaphorin-5A [Fasciola hepatica]	No hit	Sema domain	WD40/YVTN repeat-like-containing domain superfamily
MSTRG.18818	-1.18854	hypothetical protein D915_004896 [Fasciola hepatica]	No hit	Fungal Zn(2)-Cys(6) binuclear cluster domain	Protein of unknown function DUF4796
maker-scaffold10x_1149_pilon-snap-gene-0.20	-1.18726	SCY1 protein 2 [Fasciola hepatica]	SCY1-like protein 2	Protein kinase domain	Armadillo-type fold
snap_masked-scaffold10x_2248_pilon-processed-gene-0.9	-1.18613	signal recognition particle receptor subunit alpha, partial [Paragonimus westermani]	Signal recognition particle receptor subunit alpha homolog	SRP54-type protein, GTPase domain	Signal recognition particle, SRP54 subunit, GTPase domain
maker-scaffold10x_39_pilon-snap-gene-0.6	-1.18523	hypothetical protein D915_010257 [Fasciola hepatica]	No hit	No hit	C-type lectin fold
MSTRG.4803	-1.18517	hypothetical protein D915_004490 [Fasciola hepatica]	No hit	Retrotransposon gag protein	No hit
maker-scaffold10x_277_pilon-augustus-gene-0.73	-1.18356	Pleckstrin domain-containing family G member 6 [Fasciola gigantica]	RHO1 GDP-GTP exchange protein 2	RhoGEF domain	Pleckstrin homology domain-containing family G member 5/7
maker-scaffold10x_173_pilon-snap-gene-0.15	-1.18193	semaphorin 1A [Schistosoma japonicum]	No hit	Sema domain	WD40/YVTN repeat-like-containing domain superfamily
maker-scaffold10x_1213_pilon-snap-gene-0.65	-1.18162	hypothetical protein D915_000820 [Fasciola hepatica]	No hit	No hit	No hit
maker-scaffold10x_40_pilon-augustus-gene-0.32	-1.17954	Calsyntenin-3 [Fasciola hepatica]	No hit	No hit	Calsyntenin
MSTRG.1745	-1.17817	PREDICTED: uncharacterized protein LOC106632973 [Haplochromis burtoni]	No hit	Flagellar hook-associated protein 2 C-terminus	No hit
maker-scaffold10x_763_pilon-augustus-gene-0.37	-1.17131	hypothetical protein FGIG_01180 [Fasciola gigantica]	No hit	No hit	No hit
maker-scaffold10x_1309_pilon-pred_gff_StringTie-gene-0.157	-1.16992	G protein coupled receptor [Fasciola hepatica]	No hit	7 transmembrane receptor (rhodopsin family)	G protein-coupled receptor, rhodopsin-like
MSTRG.2183	-1.1675	hypotheticial protein [Schistosoma japonicum]	No hit	Predicted membrane protein (DUF2207)	No hit
MSTRG.7495	-1.167	hypotheticial protein [Schistosoma japonicum]	No hit	No hit	No hit
maker-scaffold10x_254_pilon-augustus-gene-0.12	-1.16352	Protein Wnt-4 [Fasciola hepatica]	Protein Wnt-4	wnt family	Wnt
maker-scaffold10x_532_pilon-snap-gene-0.5	-1.16308	Feline leukemia virus subgroup C receptor protein 1 [Fasciola hepatica]	Feline leukemia virus subgroup C receptor-related protein 1	Major Facilitator Superfamily	MFS transporter superfamily
maker-scaffold10x_2630_pilon-snap-gene-0.10	-1.16288	hypothetical protein FGIG_11594 [Fasciola gigantica]	No hit	CUB domain	Spermadhesin, CUB domain superfamily
maker-scaffold10x_90_pilon-snap-gene-0.86	-1.16111	ATP-binding cassette subfamily A (ABC1) member 3 [Fasciola hepatica]	ATP-binding cassette sub-family A member 3	ABC transporter	ABC transporter A
maker-scaffold10x_259_pilon-snap-gene-0.105	-1.15807	Transmembrane serine protease 8 [Fasciola hepatica]	Transmembrane protease serine 3	Trypsin	Serine proteases, trypsin domain
maker-scaffold10x_1813_pilon-snap-gene-0.30	-1.15656	hypothetical protein D915_003680 [Fasciola hepatica]	No hit	Corticotropin-releasing factor family	No hit
MSTRG.19736	-1.15579	No hit	No hit	No hit	No hit
MSTRG.18389	-1.14853	No hit	No hit	No hit	No hit
maker-scaffold10x_920_pilon-snap-gene-0.40	-1.14751	cGMP-dependent protein kinase [Fasciola hepatica]	cGMP-dependent protein kinase, isozyme 2 forms cD4/T1/T3A/T3B	Protein kinase domain	cGMP-dependent kinase
maker-scaffold10x_364_pilon-augustus-gene-0.53	-1.14697	hypothetical protein D915_002431 [Fasciola hepatica]	No hit	SEA domain	No hit
maker-scaffold10x_145_pilon-augustus-gene-2.263	-1.14679	hypothetical protein D915_002110 [Fasciola hepatica]	No hit	TraG-like protein, N-terminal region	No hit
maker-scaffold10x_430_pilon-pred_gff_StringTie-gene-0.10	-1.14591	No hit	No hit	No hit	No hit
MSTRG.863	-1.14241	No hit	No hit	No hit	No hit
MSTRG.16050	-1.14147	hypothetical protein D915_005943, partial [Fasciola hepatica]	No hit	DNL zinc finger	No hit
maker-scaffold10x_1382_pilon-snap-gene-0.52	-1.13921	cathepsin B4 [Fasciola hepatica]	Cathepsin B-like cysteine proteinase 6	Papain family cysteine protease	Papain-like cysteine peptidase superfamily
maker-scaffold10x_316_pilon-augustus-gene-0.32	-1.13909	hypothetical protein D915_001394 [Fasciola hepatica]	No hit	No hit	No hit
MSTRG.4601	-1.13722	unnamed protein product [Echinostoma caproni]	No hit	Retrotransposon gag protein	No hit
maker-scaffold10x_520_pilon-snap-gene-2.157	-1.13705	Alpha crystallin-containing small heat shock protein variant NtermFhHSP35a [Fasciola hepatica]	No hit	Hsp20/alpha crystallin family	HSP20-like chaperone
augustus_masked-scaffold10x_203_pilon-processed-gene-0.220	-1.13622	hypothetical protein D915_001860 [Fasciola hepatica]	Tyrosine-protein kinase BTK	SH3 domain	SH3-like domain superfamily
MSTRG.18489	-1.13562	Hexosyltransferase [Fasciola hepatica]	Lactosylceramide 1,3-N-acetyl-beta-D-glucosaminyltransferase	Galactosyltransferase	Glycosyl transferase, family 31
maker-scaffold10x_1450_pilon-snap-gene-0.12	-1.13403	hypothetical protein D915_002000 [Fasciola hepatica]	No hit	Dynein light chain type 1	Dynein light chain superfamily
maker-scaffold10x_851_pilon-snap-gene-0.36	-1.13375	MutS protein 4 [Fasciola hepatica]	MutS protein homolog 4	MutS domain II	MutS, connector domain superfamily
maker-scaffold10x_1124_pilon-snap-gene-0.47	-1.13246	Xenotropic and polytropic retrovirus receptor 1 [Fasciola gigantica]	Xenotropic and polytropic retrovirus receptor 1	EXS family	EXS, C-terminal
maker-scaffold10x_292_pilon-snap-gene-0.10	-1.12962	Uridine phosphorylase [Fasciola hepatica]	Uridine phosphorylase 1	Phosphorylase superfamily	Nucleoside phosphorylase superfamily
maker-scaffold10x_493_pilon-augustus-gene-1.181	-1.1292	Autophagy protein 3 [Fasciola hepatica]	Ubiquitin-like-conjugating enzyme ATG3	Autophagocytosis associated protein (Atg3), N-terminal domain	Autophagy-related protein 3, N-terminal
maker-scaffold10x_88_pilon-snap-gene-0.14	-1.12834	XK protein [Fasciola hepatica]	No hit	XK-related protein	XK-related protein
maker-scaffold10x_123_pilon-snap-gene-0.69	-1.128	hypothetical protein D915_009680 [Fasciola hepatica]	No hit	LMBR1-like membrane protein	No hit
MSTRG.6346	-1.12274	reverse transcriptase family protein [Acinetobacter baumannii]	No hit	No hit	No hit
maker-scaffold10x_222_pilon-snap-gene-0.13	-1.11929	Neutral sphingomyelinase [Fasciola hepatica]	Sphingomyelin phosphodiesterase 2	Endonuclease/Exonuclease/phosphatase family	Sphingomyelin phosphodiesterase 2-like
maker-scaffold10x_302_pilon-snap-gene-0.142	-1.11922	Protein FAM63A [Fasciola hepatica]	Ubiquitin carboxyl-terminal hydrolase MINDY-2	MINDY deubiquitinase	MINDY deubiquitinase
maker-scaffold10x_907_pilon-snap-gene-0.29	-1.11901	hypothetical protein D915_010387 [Fasciola hepatica]	No hit	No hit	No hit
maker-scaffold10x_418_pilon-snap-gene-0.101	-1.11228	Metabotropic X receptor [Fasciolopsis buski]	Metabotropic glutamate receptor 4	Receptor family ligand binding region	Periplasmic binding protein-like I
augustus_masked-scaffold10x_93_pilon-processed-gene-0.25	-1.11223	cement precursor protein 3B variant 1, putative [Schistosoma mansoni]	No hit	Calponin homology (CH) domain	No hit
maker-scaffold10x_466_pilon-snap-gene-0.93	-1.11126	Polycystic kidney disease protein 2 [Fasciola hepatica]	Polycystic kidney disease 2-like 1 protein	Polycystin cation channel	Polycystin cation channel, PKD1/PKD2
MSTRG.16339	-1.10946	hypothetical protein D915_001838 [Fasciola hepatica]	No hit	No hit	No hit
maker-scaffold10x_237_pilon-pred_gff_StringTie-gene-0.175	-1.10882	Cysteamine dioxygenase [Fasciola hepatica]	2-aminoethanethiol dioxygenase	PCO_ADO	Cysteine oxygenase/2-aminoethanethiol dioxygenase
MSTRG.12089	-1.108	hypothetical protein D915_002430 [Fasciola hepatica]	No hit	SEA domain	No hit
maker-scaffold10x_894_pilon-snap-gene-0.112	-1.10738	Ectopic virus integration site [Fasciolopsis buski]	No hit	FOXP coiled-coil domain	Zinc finger C2H2-type
maker-scaffold10x_245_pilon-snap-gene-0.125	-1.10519	peptidoglycan-recognition protein S2-like protein [Anasa tristis]	Peptidoglycan-recognition protein SC2	N-acetylmuramoyl-L-alanine amidase	N-acetylmuramoyl-L-alanine amidase/PGRP domain superfamily
maker-scaffold10x_495_pilon-snap-gene-0.107	-1.10496	putative MFS-type transporter C19orf28 [Fasciola hepatica]	Major facilitator superfamily domain-containing protein 12	MFS/sugar transport protein	Lactose permease-like
maker-scaffold10x_2462_pilon-snap-gene-0.26	-1.10459	stimulated by retinoic acid gene 6 protein homolog [Clonorchis sinensis]	No hit	Retinol binding protein receptor	No hit
maker-scaffold10x_1500_pilon-snap-gene-0.79	-1.10199	Plasma membrane calcium-transporting ATPase [Fasciola hepatica]	Plasma membrane calcium-transporting ATPase 3	Cation transporting ATPase, C-terminus	Plasma membrane calcium-transporting ATPase 1
maker-scaffold10x_1309_pilon-augustus-gene-0.33	-1.09991	Sulfide:quinone oxidoreductase mitochondrial [Fasciola hepatica]	Sulfide:quinone oxidoreductase, mitochondrial	Pyridine nucleotide-disulphide oxidoreductase	Sulphide quinone-reductase
maker-scaffold10x_81_pilon-snap-gene-0.157	-1.09663	Crp [Fasciola hepatica]	Muscle LIM protein Mlp84B	LIM domain	Zinc finger, LIM-type
maker-scaffold10x_938_pilon-augustus-gene-0.24	-1.09495	hypothetical protein D915_006176 [Fasciola hepatica]	No hit	Allexivirus 40kDa protein	No hit
maker-scaffold10x_1096_pilon-snap-gene-0.57	-1.09279	CHY zinc finger protein [Fasciola hepatica]	No hit	Zinc finger C-x8-C-x5-C-x3-H type (and similar)	E3 ligase, CCCH-type zinc finger
maker-scaffold10x_1176_pilon-augustus-gene-0.7	-1.09267	Nuclear receptor subfamily 2 group E member 1 [Fasciola hepatica]	No hit	No hit	No hit
MSTRG.2195	-1.09258	hypothetical protein D915_007054 [Fasciola hepatica]	No hit	No hit	No hit
maker-scaffold10x_926_pilon-snap-gene-0.136	-1.09241	No hit	Phospholipid phosphatase 1	PAP2 superfamily	Phosphatidic acid phosphatase type 2/haloperoxidase superfamily
maker-scaffold10x_217_pilon-snap-gene-0.53	-1.09191	Anosmin-1 [Fasciola hepatica]	Anosmin-1	Fibronectin type III domain	Anosmin-1
maker-scaffold10x_741_pilon-snap-gene-0.10	-1.08983	Transmembrane 9 superfamily member [Fasciola hepatica]	Transmembrane 9 superfamily member 3	Endomembrane protein 70	Nonaspanin (TM9SF)
maker-scaffold10x_142_pilon-snap-gene-0.80	-1.08902	Prohormone-4 [Fasciola hepatica]	No hit	Low-density lipoprotein receptor domain class A	LDL receptor-like superfamily
maker-scaffold10x_896_pilon-pred_gff_StringTie-gene-0.19	-1.08547	Neutral sphingomyelinase [Fasciola hepatica]	No hit	GSG1-like protein	No hit
MSTRG.6321	-1.08475	No hit	No hit	No hit	No hit
maker-scaffold10x_1181_pilon-snap-gene-0.2	-1.08463	Synapsin-1 [Fasciolopsis buski]	Synapsin	Synapsin, ATP binding domain	ATP-grasp fold, subdomain 1
MSTRG.11682	-1.07895	PREDICTED: uncharacterized protein LOC107351029 [Acropora digitifera]	No hit	Pao retrotransposon peptidase	Retrotransposon, Pao
maker-scaffold10x_145_pilon-pred_gff_StringTie-gene-0.49	-1.07868	hypothetical protein D915_009985 [Fasciola hepatica]	No hit	No hit	No hit
maker-scaffold10x_116_pilon-snap-gene-0.16	-1.07844	TBC1 domain-containing protein [Fasciola hepatica]	EVI5-like protein	Rab-GTPase-TBC domain	Ecotropic viral integration site 5 protein
maker-scaffold10x_226_pilon-snap-gene-0.86	-1.0769	Protocadherin-11 Y-linked [Fasciola hepatica]	Protein dachsous	Cadherin domain	Cadherin-like
maker-scaffold10x_554_pilon-augustus-gene-0.15	-1.07601	Estradiol 17-beta-dehydrogenase [Fasciola hepatica]	Very-long-chain 3-oxoacyl-CoA reductase	short chain dehydrogenase	NAD(P)-binding domain superfamily
maker-scaffold10x_56_pilon-snap-gene-0.55	-1.07516	Protein quaking [Fasciola hepatica]	Protein quaking-A	Homodimerisation region of STAR domain protein	K Homology domain, type 1 superfamily
MSTRG.21867	-1.0751	TPA: reverse transcriptase [Schistosoma mansoni]	No hit	Reverse transcriptase (RNA-dependent DNA polymerase)	Reverse transcriptase domain
maker-scaffold10x_284_pilon-snap-gene-0.114	-1.07485	High-density lipoprotein receptor (Hdl), partial [Fasciolopsis buski]	Vigilin	KH domain	K Homology domain, type 1 superfamily
MSTRG.4830	-1.07349	hypothetical protein FGIG_06273 [Fasciola gigantica]	No hit	No hit	No hit
maker-scaffold10x_113_pilon-snap-gene-0.213	-1.07082	Sodium/potassium/calcium exchanger 6 mitochondrial [Fasciola hepatica]	Mitochondrial sodium/calcium exchanger protein	Sodium/calcium exchanger protein	Sodium/calcium exchanger membrane region
maker-scaffold10x_303_pilon-snap-gene-0.24	-1.06773	Galectin [Fasciola gigantica]	No hit	Galactoside-binding lectin	Concanavalin A-like lectin/glucanase domain superfamily
maker-scaffold10x_1859_pilon-snap-gene-0.49	-1.06491	E3 ubiquitin-protein ligase [Clonorchis sinensis]	No hit	Ring finger domain	Zinc finger, RING/FYVE/PHD-type
maker-scaffold10x_23_pilon-snap-gene-0.95	-1.06348	Potassium voltage-gated channel protein Shal [Fasciola hepatica]	Potassium voltage-gated channel subfamily D member 2	Ion transport protein	Voltage-gated potassium channel
maker-scaffold10x_384_pilon-snap-gene-0.53	-1.06301	Adenylosuccinate synthetase [Fasciola hepatica]	Adenylosuccinate synthetase	Adenylosuccinate synthetase	Adenylosuccinate synthetase
maker-scaffold10x_958_pilon-augustus-gene-0.62	-1.06251	ATP-citrate synthase [Fasciola hepatica]	ATP-citrate synthase	CoA-ligase	Succinyl-CoA synthetase-like
maker-scaffold10x_451_pilon-snap-gene-0.41	-1.06112	FERM domain-containing protein 3 [Fasciola hepatica]	FERM domain-containing protein 3	FERM central domain	Band 4.1 domain
maker-scaffold10x_325_pilon-snap-gene-0.60	-1.06062	Abhydrolase domain-containing protein 12 [Fasciola hepatica]	Lysophosphatidylserine lipase ABHD12	Serine aminopeptidase, S33	Lysophosphatidylserine lipase ABHD12
maker-scaffold10x_205_pilon-snap-gene-0.61	-1.06057	hypothetical protein FGIG_03120 [Fasciola gigantica]	No hit	No hit	No hit
maker-scaffold10x_713_pilon-snap-gene-0.105	-1.0583	Cytosolic Cu-Zn superoxide dismutase [Fasciola hepatica]	Superoxide dismutase [Cu-Zn]	Copper/zinc superoxide dismutase (SODC)	Superoxide dismutase (Cu/Zn) / superoxide dismutase copper chaperone
maker-scaffold10x_713_pilon-augustus-gene-0.37	-1.05783	Chloride intracellular channel exc-4 [Fasciola gigantica]	No hit	Glutathione S-transferase, C-terminal domain	Glutathione S-transferase, C-terminal domain superfamily
maker-scaffold10x_418_pilon-snap-gene-0.92	-1.05773	putative stoned B protein [Fasciola hepatica]	Putative stoned B-like protein	Adaptor complexes medium subunit family	AP-2 complex subunit mu, C-terminal superfamily
maker-scaffold10x_2339_pilon-snap-gene-0.7	-1.05519	NAD dependent epimerase dehydratase [Schistosoma japonicum]	No hit	Sulfotransferase domain	Sulfotransferase, S. mansonii-type
MSTRG.21169	-1.05491	hypothetical protein D915_003440 [Fasciola hepatica]	No hit	Putative Actinobacterial Holin-X, holin superfamily III	No hit
maker-scaffold10x_166_pilon-augustus-gene-0.68	-1.05154	Multidrug and toxin extrusion protein [Fasciola hepatica]	Multidrug and toxin extrusion protein 1	MatE	Multi antimicrobial extrusion protein
maker-scaffold10x_759_pilon-snap-gene-0.22	-1.05141	Adenosine kinase A [Fasciola hepatica]	Adenosine kinase 2	pfkB family carbohydrate kinase	Ribokinase-like
maker-scaffold10x_80_pilon-snap-gene-0.180	-1.04451	Protocadherin-11 X-linked [Fasciola hepatica]	Protocadherin Fat 4	Cadherin domain	Cadherin-like superfamily
MSTRG.15985	-1.04334	Phosphoglucomutase [Fasciola hepatica]	Phosphoglucomutase-2	Phosphoglucomutase/phosphomannomutase, alpha/beta/alpha domain I	Alpha-D-phosphohexomutase, alpha/beta/alpha I/II/III
MSTRG.5438	-1.04119	AGAP011987-PA, partial [Anopheles gambiae str. PEST]	No hit	Fas apoptotic inhibitory molecule (FAIM1)	Fas apoptotic inhibitory molecule 1
maker-scaffold10x_763_pilon-snap-gene-0.17	-1.03786	Short-chain dehydrogenase/reductase family 16C member 6 [Fasciola hepatica]	Short-chain dehydrogenase/reductase family 16C member 6	short chain dehydrogenase	NAD(P)-binding domain superfamily
maker-scaffold10x_920_pilon-augustus-gene-0.44	-1.03711	Syntenin-1, partial [Clonorchis sinensis]	Syntenin-1	PDZ domain	PDZ superfamily
maker-scaffold10x_559_pilon-snap-gene-0.32	-1.03289	FMRFamide receptor [Fasciola hepatica]	Thyrotropin-releasing hormone receptor	7 transmembrane receptor (rhodopsin family)	7TM GPCR, serpentine receptor class w (Srw)
maker-scaffold10x_432_pilon-snap-gene-0.113	-1.03178	RNA polymerase II transcription elongation factor [Fasciola hepatica]	Elongin-C	Skp1 family, tetramerisation domain	Elongin-C
MSTRG.19793	-1.03021	hypothetical protein FGIG_03796 [Fasciola gigantica]	No hit	Tymovirus endopeptidase	No hit
maker-scaffold10x_284_pilon-snap-gene-0.95	-1.03008	glypican putative [Clonorchis sinensis]	No hit	Glypican	Division abnormally delayed protein
maker-scaffold10x_7_pilon-snap-gene-0.33	-1.02782	Paladin [Fasciolopsis buski]	Paladin	Inositol hexakisphosphate	Protein-tyrosine phosphatase-like
maker-scaffold10x_271_pilon-snap-gene-0.51	-1.02776	C2 domain [Fasciola gigantica]	No hit	No hit	Immunoglobulin-like fold
maker-scaffold10x_1318_pilon-pred_gff_StringTie-gene-0.63	-1.02682	No hit	No hit	No hit	No hit
augustus_masked-scaffold10x_199_pilon-processed-gene-0.95	-1.02676	Sodium/hydrogen exchanger [Fasciola hepatica]	No hit	Domain of Unknown Function with PDB structure (DUF3861)	Cation/H+ exchanger, CPA1 family
maker-scaffold10x_1257_pilon-snap-gene-0.61	-1.02665	CRE-AMPH-1 protein [Caenorhabditis remanei]	Rho guanine nucleotide exchange factor 16	Variant SH3 domain	SH3-like domain superfamily
maker-scaffold10x_406_pilon-snap-gene-0.33	-1.02653	Ubiquitin carboxyl-terminal hydrolase 31 [Clonorchis sinensis]	Ubiquitin carboxyl-terminal hydrolase 20	Ubiquitin carboxyl-terminal hydrolase	Papain-like cysteine peptidase superfamily
maker-scaffold10x_303_pilon-snap-gene-0.36	-1.02569	thioredoxin-glutathione reductase 1 [Fasciola gigantica]	No hit	No hit	No hit
maker-scaffold10x_602_pilon-pred_gff_StringTie-gene-0.15	-1.0252	FMRFamide-activated amiloride-sensitive sodium channel [Fasciola hepatica]	No hit	Amiloride-sensitive sodium channel	Epithelial sodium channel
maker-scaffold10x_289_pilon-snap-gene-0.6	-1.02432	STT3 subunit of the oligosaccharyltransferase complex B [Fasciolopsis buski]	Dolichyl-diphosphooligosaccharide--protein glycosyltransferase subunit STT3A	Oligosaccharyl transferase STT3 subunit	Oligosaccharyl transferase, STT3 subunit
MSTRG.5391	-1.02353	normocyte-binding protein 1 [Clonorchis sinensis]	No hit	HSCB C-terminal oligomerisation domain	No hit
snap_masked-scaffold10x_178_pilon-processed-gene-0.4	-1.01871	Alpha subunit of casein kinase II [Fasciola hepatica]	Casein kinase II subunit alpha	Protein kinase domain	Protein kinase-like domain superfamily
maker-scaffold10x_377_pilon-augustus-gene-0.10	-1.01638	cell adhesion molecule [Clonorchis sinensis]	No hit	Immunoglobulin domain	Immunoglobulin-like fold
maker-scaffold10x_325_pilon-snap-gene-0.59	-1.01471	Myosin-2 [Fasciola hepatica]	No hit	IQ calmodulin-binding motif	IQ motif, EF-hand binding site
maker-scaffold10x_803_pilon-snap-gene-0.26	-1.01368	acyl-CoA:glycerol-3-phosphate acyltransferase [Schistosoma mansoni]	No hit	Reverse transcriptase (RNA-dependent DNA polymerase)	Glycolipid transfer protein superfamily
maker-scaffold10x_92_pilon-augustus-gene-0.54	-1.01279	alpha-1 2-Mannosidase [Fasciola hepatica]	ER degradation-enhancing alpha-mannosidase-like protein 1	Glycosyl hydrolase family 47	Seven-hairpin glycosidases
maker-scaffold10x_1386_pilon-snap-gene-0.3	-1.01246	Ankyrin repeat domain-containing protein 42 [Fasciola hepatica]	Ankyrin repeat domain-containing protein 42	Ankyrin repeats (3 copies)	Ankyrin repeat-containing domain superfamily
MSTRG.6704	-1.01233	No hit	No hit	No hit	No hit
maker-scaffold10x_513_pilon-snap-gene-0.65	-1.0091	Protocadherin-1 [Fasciola hepatica]	Protocadherin-7	Cadherin domain	Cadherin-like
MSTRG.18845	-1.00891	Peptidoglycan-recognition protein LB [Fasciola hepatica]	Peptidoglycan-recognition protein LB	N-acetylmuramoyl-L-alanine amidase	Peptidoglycan recognition protein
maker-scaffold10x_137_pilon-augustus-gene-0.11	-1.00849	Phosphodiesterase [Fasciola hepatica]	Dual 3',5'-cyclic-AMP and -GMP phosphodiesterase 11	3'5'-cyclic nucleotide phosphodiesterase	3'5'-cyclic nucleotide phosphodiesterase, catalytic domain superfamily
MSTRG.19984	-1.00659	hypothetical protein D915_005989 [Fasciola hepatica]	No hit	Membrane bound YbgT-like protein	No hit
MSTRG.19983	-1.00632	hypothetical protein D915_005989 [Fasciola hepatica]	No hit	Membrane bound YbgT-like protein	No hit
maker-scaffold10x_418_pilon-augustus-gene-0.109	-1.0048	Epidermal growth factor receptor kinase substrate 8 protein 1 [Fasciola gigantica]	No hit	Phosphotyrosine-binding domain	Epidermal growth factor receptor kinase substrate 8-like
maker-scaffold10x_8_pilon-snap-gene-0.1	-1.00235	Golgin subfamily A member 4 [Fasciola gigantica]	Golgin subfamily A member 4	GRIP domain	No hit
maker-scaffold10x_145_pilon-snap-gene-0.10	-0.997881	Ferritin heavy chain [Fasciola hepatica]	Ferritin-1 heavy chain	Ferritin-like domain	Ferritin
maker-scaffold10x_209_pilon-snap-gene-0.33	-0.997143	Deoxyribonuclease-2-alpha [Fasciola gigantica]	Cell death-related nuclease 6	Deoxyribonuclease II	Deoxyribonuclease II
maker-scaffold10x_93_pilon-snap-gene-0.122	-0.997066	Dolichyl-diphosphooligosaccharide-protein glycosyltransferase subunit [Fasciola gigantica]	Dolichyl-diphosphooligosaccharide--protein glycosyltransferase subunit STT3B	Oligosaccharyl transferase STT3 subunit	Oligosaccharyl transferase, STT3 subunit
MSTRG.19769	-0.996571	gag-pol polyprotein [Clonorchis sinensis]	Pro-Pol polyprotein	RNase H-like domain found in reverse transcriptase	Reverse transcriptase/retrotransposon-derived protein, RNase H-like domain
MSTRG.8286	-0.99328	Proto oncogene serine:threonine protein kinase [Fasciola hepatica]	Serine/threonine-protein kinase PLK4	Protein kinase domain	Protein kinase-like domain superfamily
maker-scaffold10x_83_pilon-snap-gene-0.218	-0.990693	Transcription regulator [Fasciola hepatica]	Cell cycle control protein 50A	LEM3 (ligand-effect modulator 3) family / CDC50 family	CDC50/LEM3 family
MSTRG.6322	-0.989503	hypothetical protein D915_001353 [Fasciola hepatica]	No hit	No hit	No hit
MSTRG.15126	-0.989295	No hit	No hit	RNase H-like domain found in reverse transcriptase	No hit
maker-scaffold10x_119_pilon-snap-gene-0.1	-0.985932	Neural-cadherin [Fasciola hepatica]	No hit	Laminin G domain	Concanavalin A-like lectin/glucanase domain superfamily
maker-scaffold10x_1547_pilon-snap-gene-0.11	-0.985602	Homeobox protein DTH-2 [Clonorchis sinensis]	Homeobox protein DTH-2	Homeodomain	Homeobox domain
maker-scaffold10x_29_pilon-snap-gene-0.31	-0.984309	Mitochondrial glycerol-3-phosphate dehydrogenase [Fasciola hepatica]	Glycerol-3-phosphate dehydrogenase, mitochondrial	C-terminal domain of alpha-glycerophosphate oxidase	FAD-dependent glycerol-3-phosphate dehydrogenase
maker-scaffold10x_531_pilon-snap-gene-0.33	-0.98387	Glutamate-rich protein 3 [Clonorchis sinensis]	Glutamate-rich protein 3	CDC45-like protein	Protein of unknown function DUF4590
maker-scaffold10x_384_pilon-snap-gene-0.58	-0.979022	hypothetical protein D915_001165 [Fasciola hepatica]	No hit	Rab-GTPase-TBC domain	Rab-GTPase-TBC domain superfamily
maker-scaffold10x_1608_pilon-snap-gene-0.0	-0.978505	Solute carrier [Fasciola hepatica]	Solute carrier family 35 member C2	Triose-phosphate Transporter family	Sugar phosphate transporter domain
maker-scaffold10x_93_pilon-snap-gene-0.123	-0.977796	Mitochondrial pyruvate carrier [Fasciola hepatica]	Mitochondrial pyruvate carrier 2	Mitochondrial pyruvate carriers	Mitochondrial pyruvate carrier
maker-scaffold10x_483_pilon-snap-gene-0.112	-0.977174	Ubiquitin thioesterase trabid [Fasciola hepatica]	Ubiquitin thioesterase zranb1	OTU-like cysteine protease	OTU domain
maker-scaffold10x_277_pilon-snap-gene-0.88	-0.975397	Rho GTP binding protein RhoG [Fasciola hepatica]	Rho-related protein racG	Ras family	P-loop containing nucleoside triphosphate hydrolase
maker-scaffold10x_476_pilon-augustus-gene-0.54	-0.974902	Phosphoenolpyruvate carboxykinase GTP [Fasciola hepatica]	Phosphoenolpyruvate carboxykinase [GTP]	Phosphoenolpyruvate carboxykinase C-terminal P-loop domain	Phosphoenolpyruvate carboxykinase, GTP-utilising
maker-scaffold10x_186_pilon-snap-gene-0.94	-0.974391	Battenin [Fasciola hepatica]	Battenin	CLN3 protein	Batten's disease protein Cln3
maker-scaffold10x_926_pilon-snap-gene-0.134	-0.971068	No hit	Mitochondrial pyruvate carrier 1	Mitochondrial pyruvate carriers	Mitochondrial pyruvate carrier
MSTRG.14440	-0.970745	hypothetical protein FBUS_08534 [Fasciolopsis buski]	No hit	Tetraspanin family	Tetraspanin/Peripherin
MSTRG.7372	-0.968798	No hit	No hit	Integral membrane protein EMC3/TMCO1-like	No hit
maker-scaffold10x_362_pilon-augustus-gene-0.50	-0.967994	retrovirus-related Pol polyprotein from transposon 17.6 [Clonorchis sinensis]	No hit	No hit	No hit
MSTRG.13085	-0.96583	No hit	No hit	No hit	No hit
maker-scaffold10x_935_pilon-snap-gene-0.38	-0.96253	hypothetical protein D915_006579 [Fasciola hepatica]	No hit	No hit	PAS domain superfamily
maker-scaffold10x_880_pilon-snap-gene-0.19	-0.958526	hypothetical protein D915_000041 [Fasciola hepatica]	No hit	No hit	No hit
MSTRG.4266	-0.958115	Tumor necrosis factor alpha-induced protein 8 protein 2 [Fasciola hepatica]	No hit	No hit	Tumor necrosis factor alpha-induced protein 8-like
maker-scaffold10x_1446_pilon-snap-gene-0.32	-0.95746	PKC-activated phosphatase-1 inhibitor [Fasciola hepatica]	No hit	PKC-activated protein phosphatase-1 inhibitor	CPI-17
MSTRG.18315	-0.956453	putative Transmembrane protein [Fasciolopsis buski]	Store-operated calcium entry-associated regulatory factor	SOCE-associated regulatory factor of calcium homoeostasis	Store-operated calcium entry-associated regulatory factor
MSTRG.2558	-0.956274	Tetraspanin-CD63 receptor [Fasciola gigantica]	No hit	Tetraspanin family	Tetraspanin/Peripherin
maker-scaffold10x_933_pilon-snap-gene-0.96	-0.955354	Kh-domain rna binding protein [Fasciola hepatica]	Protein quaking-B	Nicotianamine synthase protein	K Homology domain, type 1 superfamily
maker-scaffold10x_1213_pilon-augustus-gene-0.11	-0.955311	No hit	No hit	HAMP domain	No hit
maker-scaffold10x_177_pilon-augustus-gene-0.2	-0.955271	Synaptotagmin-1, partial [Fasciola hepatica]	Synaptotagmin-1	C2 domain	Synaptotagmin 1
snap_masked-scaffold10x_237_pilon-processed-gene-0.22	-0.95466	Solute carrier family 22 member 1 [Fasciola hepatica]	Solute carrier family 22 member 1	Sugar (and other) transporter	MFS transporter superfamily
maker-scaffold10x_209_pilon-snap-gene-0.46	-0.953631	Proteasome alpha subunit [Fasciolopsis buski]	Uncharacterized protein KIAA0930 homolog	No hit	Protein of unknown function DUF2045
maker-scaffold10x_102_pilon-augustus-gene-0.98	-0.952257	hypothetical protein D915_001335 [Fasciola hepatica]	No hit	No hit	No hit
maker-scaffold10x_1137_pilon-snap-gene-0.90	-0.950437	putative glucose transporter [Fasciola hepatica]	Sugar transporter ERD6-like 16	Sugar (and other) transporter	MFS transporter superfamily
maker-scaffold10x_238_pilon-snap-gene-0.96	-0.94977	putative cadherin [Fasciola gigantica]	Cadherin EGF LAG seven-pass G-type receptor 1	Cadherin domain	Cadherin-like
maker-scaffold10x_1014_pilon-snap-gene-0.22	-0.949076	Sorting nexin-14 [Fasciola gigantica]	Sorting nexin-14	PX domain	PX domain superfamily
maker-scaffold10x_199_pilon-snap-gene-0.32	-0.946586	No hit	Alpha-tocopherol transfer protein-like	CRAL/TRIO domain	CRAL-TRIO lipid binding domain superfamily
maker-scaffold10x_209_pilon-augustus-gene-0.67	-0.941973	putative ribosome biogenesis protein TSR3 [Fasciola hepatica]	Ribosome biogenesis protein TSR3 homolog	Ribosome biogenesis protein, C-terminal	Ribosome biogenesis protein
maker-scaffold10x_815_pilon-snap-gene-1.103	-0.940502	hypothetical protein D915_002259 [Fasciola hepatica]	Uncharacterized protein KIAA0513	Myotubularin protein	Uncharacterized protein KIAA0513
maker-scaffold10x_908_pilon-pred_gff_StringTie-gene-1.29	-0.940459	G-protein coupled receptor [Fasciola hepatica]	No hit	7 transmembrane receptor (rhodopsin family)	GPCR, rhodopsin-like, 7TM
maker-scaffold10x_2032_pilon-snap-gene-0.5	-0.933658	Non-specific serine/threonine protein kinase [Fasciola hepatica]	MAP/microtubule affinity-regulating kinase 4	Protein kinase domain	Protein kinase-like domain superfamily
MSTRG.19787	-0.933298	Cystinosin [Fasciola hepatica]	No hit	No hit	No hit
maker-scaffold10x_137_pilon-snap-gene-0.12	-0.931925	Glucosamine-6-phosphate isomerase [Fasciola hepatica]	Glucosamine-6-phosphate isomerase	Glucosamine-6-phosphate isomerases/6-phosphogluconolactonase	Glucosamine-6-phosphate isomerase
maker-scaffold10x_815_pilon-snap-gene-1.92	-0.928603	Stefin-1 [Fasciola hepatica]	Cystatin-B	Cystatin domain	Proteinase inhibitor I25A, stefin
maker-scaffold10x_1115_pilon-snap-gene-0.10	-0.92656	Secreted frizzled protein 1 [Fasciola hepatica]	Secreted frizzled-related protein 2	Fz domain	Frizzled/secreted frizzled-related protein
maker-scaffold10x_97_pilon-snap-gene-0.82	-0.926398	hypothetical protein D915_010027 [Fasciola hepatica]	No hit	Aldehyde dehydrogenase family	Aldehyde dehydrogenase, C-terminal
maker-scaffold10x_966_pilon-snap-gene-0.78	-0.922056	Ulk1 protein [Fasciola hepatica]	Serine/threonine-protein kinase ULK2	Protein kinase domain	Protein kinase-like domain superfamily
MSTRG.11399	-0.921908	No hit	No hit	No hit	No hit
MSTRG.9436	-0.921585	hypothetical protein FGIG_08441 [Fasciola gigantica]	No hit	No hit	No hit
maker-scaffold10x_494_pilon-snap-gene-0.40	-0.92025	Monocarboxylate transporter [Fasciola hepatica]	Monocarboxylate transporter 2	Major Facilitator Superfamily	MFS transporter superfamily
maker-scaffold10x_149_pilon-snap-gene-0.103	-0.918385	Calpain-9 [Fasciola hepatica]	Calpain-9	Calpain family cysteine protease	Peptidase C2, calpain, catalytic domain
MSTRG.7954	-0.917449	hypothetical protein FGIG_02758 [Fasciola gigantica]	No hit	No hit	No hit
MSTRG.16555	-0.914925	Boudin [Fasciola hepatica]	No hit	Phorbol esters/diacylglycerol binding domain (C1 domain)	No hit
maker-scaffold10x_43_pilon-augustus-gene-0.45	-0.914321	putative suppressor of ty, partial [Fasciola hepatica]	Transcription elongation factor SPT6	SH2 domain	Transcription elongation factor Spt6
MSTRG.10172	-0.914101	Lysosomal acid phosphatase [Fasciola hepatica]	No hit	Histidine phosphatase superfamily (branch 2)	Histidine phosphatase superfamily
maker-scaffold10x_943_pilon-augustus-gene-0.47	-0.913827	RILP-like protein 1 [Clonorchis sinensis]	Phosphoserine phosphatase, chloroplastic	haloacid dehalogenase-like hydrolase	Reverse transcriptase domain
maker-scaffold10x_1279_pilon-snap-gene-0.50	-0.912278	Tetraspanin-CD63 receptor [Fasciola hepatica]	No hit	Tetraspanin family	Tetraspanin/Peripherin
maker-scaffold10x_481_pilon-augustus-gene-0.50	-0.910858	LIM and SH3 domain protein 1 [Fasciola gigantica]	LIM zinc-binding domain-containing Nebulette	Variant SH3 domain	SH3-like domain superfamily
maker-scaffold10x_1115_pilon-snap-gene-0.16	-0.904662	Poly(rC)-binding protein 2 [Fasciola hepatica]	Poly(rC)-binding protein 3	KH domain	K Homology domain, type 1 superfamily
maker-scaffold10x_485_pilon-snap-gene-0.79	-0.904056	kelch-like protein 43892 [Paragonimus westermani]	No hit	Kelch motif	BTB-kelch protein
maker-scaffold10x_186_pilon-snap-gene-0.92	-0.903704	Sodium-bile acid cotransporter [Fasciola hepatica]	No hit	Sodium Bile acid symporter family	Bile acid:sodium symporter
MSTRG.1164	-0.902828	hypothetical protein FGIG_09571 [Fasciola gigantica]	No hit	No hit	No hit
MSTRG.15679	-0.902747	hypothetical protein D915_000155 [Fasciola hepatica]	No hit	No hit	No hit
MSTRG.20287	-0.900995	No hit	No hit	No hit	No hit
maker-scaffold10x_323_pilon-snap-gene-0.45	-0.900745	Band 3 anion transport protein [Fasciola gigantica]	Anion exchange protein 2	HCO3- transporter family	Bicarbonate transporter, eukaryotic
MSTRG.13376	-0.900456	AQP-1 [Fasciola gigantica]	No hit	No hit	No hit
maker-scaffold10x_554_pilon-snap-gene-0.17	-0.899466	Sodium-coupled neutral amino acid transporter [Fasciola hepatica]	Putative sodium-coupled neutral amino acid transporter 7	Transmembrane amino acid transporter protein	Amino acid transporter, transmembrane domain
maker-scaffold10x_920_pilon-snap-gene-0.36	-0.899399	V-type proton ATPase catalytic subunit A isoform 2 [Clonorchis sinensis]	V-type proton ATPase catalytic subunit A	ATP synthase alpha/beta family, nucleotide-binding domain	ATPase, V1 complex, subunit A
snap_masked-scaffold10x_280_pilon-processed-gene-0.38	-0.897724	GTP cyclohydrolase 1 [Fasciola gigantica]	GTP cyclohydrolase 1	GTP cyclohydrolase I	GTP cyclohydrolase I
maker-scaffold10x_237_pilon-snap-gene-0.54	-0.897144	Potassium voltage-gated channel protein Shaker [Fasciola hepatica]	Potassium voltage-gated channel subfamily A member 3	Ion transport protein	Voltage-gated potassium channel
MSTRG.13666	-0.896717	V-type proton ATPase proteolipid subunit [Fasciola hepatica]	No hit	No hit	No hit
MSTRG.17934	-0.895852	hypothetical protein D915_009398 [Fasciola hepatica]	No hit	No hit	No hit
maker-scaffold10x_721_pilon-snap-gene-0.7	-0.895202	6-phosphogluconate dehydrogenase decarboxylating [Fasciola hepatica]	6-phosphogluconate dehydrogenase, decarboxylating	6-phosphogluconate dehydrogenase, C-terminal domain	6-phosphogluconate dehydrogenase, decarboxylating
maker-scaffold10x_2314_pilon-snap-gene-0.0	-0.893396	Synaptosomal-associated protein 25 [Fasciola hepatica]	No hit	T-box	No hit
maker-scaffold10x_563_pilon-augustus-gene-0.177	-0.892933	Phosphoglucomutase [Fasciola hepatica]	Phosphoglucomutase-2	Phosphoglucomutase/phosphomannomutase, alpha/beta/alpha domain II	Alpha-D-phosphohexomutase, alpha/beta/alpha I/II/III
MSTRG.6333	-0.890436	hypothetical protein D915_005689 [Fasciola hepatica]	No hit	Transcription factor Tfb2 (p52) C-terminal domain	No hit
maker-scaffold10x_520_pilon-snap-gene-1.33	-0.890397	calcium activated potassium channel subunit isoform 2 [Schistosoma japonicum]	No hit	Calcium-activated potassium channel, beta subunit	Potassium channel, calcium-activated, BK, beta subunit
MSTRG.1597	-0.88833	leukocyte elastase inhibitor [Ixodes scapularis]	Serpin-ZXA	Serpin (serine protease inhibitor)	Serpin superfamily
maker-scaffold10x_97_pilon-augustus-gene-0.152	-0.884614	Ndr family protein, partial [Opisthorchis viverrini]	Protein NDRG4	Ndr family	NDRG
maker-scaffold10x_1652_pilon-snap-gene-0.1	-0.882408	Guanine nucleotide-binding protein subunit alpha [Fasciola hepatica]	Guanine nucleotide-binding protein G(i) subunit alpha	G-protein alpha subunit	Guanine nucleotide binding protein (G-protein), alpha subunit
maker-scaffold10x_1089_pilon-snap-gene-0.68	-0.882204	hypothetical protein D915_007028 [Fasciola hepatica]	No hit	No hit	No hit
maker-scaffold10x_416_pilon-snap-gene-0.4	-0.881698	epidermal growth factor receptor kinase substrate 8 [Paragonimus westermani]	No hit	Variant SH3 domain	Epidermal growth factor receptor kinase substrate 8-like
maker-scaffold10x_2146_pilon-snap-gene-0.17	-0.88094	SH3 domain-containing kinase-binding protein 1 [Fasciola hepatica]	CD2-associated protein	SH3 domain	CD2-associated protein
maker-scaffold10x_1084_pilon-augustus-gene-0.71	-0.880104	Calbindin [Fasciola hepatica]	Calbindin-32	EF hand	EF-hand domain pair
maker-scaffold10x_1006_pilon-augustus-gene-0.3	-0.87946	Ribosomal protein S6 kinase [Fasciola hepatica]	Ribosomal protein S6 kinase alpha-1	Protein kinase domain	Ribosomal protein S6 kinase II
maker-scaffold10x_998_pilon-augustus-gene-0.71	-0.878179	Glycolipid transfer protein domain-containing protein 1 [Fasciola hepatica]	Ceramide-1-phosphate transfer protein	Glycolipid transfer protein (GLTP)	Glycolipid transfer protein superfamily
maker-scaffold10x_648_pilon-snap-gene-0.20	-0.877121	Dual specificity tyrosine-phosphorylation-regulated kinase 2 [Fasciola hepatica]	Dual specificity tyrosine-phosphorylation-regulated kinase 3	Protein kinase domain	Protein kinase-like domain superfamily
maker-scaffold10x_1843_pilon-snap-gene-0.1	-0.87465	Regulating synaptic membrane exocytosis protein 2 [Fasciola hepatica]	Regulating synaptic membrane exocytosis protein 2	C2 domain	Rim-like
augustus_masked-scaffold10x_589_pilon-processed-gene-0.6	-0.874043	KN motif and ankyrin repeat domain-containing protein [Fasciola gigantica]	No hit	Ankyrin repeats (many copies)	Ankyrin repeat-containing domain superfamily
maker-scaffold10x_1359_pilon-snap-gene-0.5	-0.872202	Protein VAC14 [Fasciola hepatica]	Protein VAC14 homolog	Vacuolar protein 14 C-terminal Fig4p binding	Vacuole morphology and inheritance protein 14
maker-scaffold10x_179_pilon-snap-gene-0.6	-0.869255	Cadherin EGF LAG seven-pass G-type receptor 3 [Fasciola hepatica]	Solute carrier family 26 member 6	Sulfate permease family	SLC26A/SulP transporter
augustus_masked-scaffold10x_1597_pilon-processed-gene-0.61	-0.869106	Fatty-acid amide hydrolase 1 [Fasciola hepatica]	Fatty-acid amide hydrolase 1	Amidase	Amidase signature (AS) superfamily
maker-scaffold10x_349_pilon-snap-gene-0.88	-0.868049	hypothetical protein D915_002382 [Fasciola hepatica]	No hit	dsRNA-gated channel SID-1	No hit
MSTRG.14240	-0.867673	No hit	No hit	No hit	No hit
maker-scaffold10x_493_pilon-snap-gene-1.18	-0.864765	hypothetical protein D915_006139 [Fasciola hepatica]	No hit	No hit	No hit
maker-scaffold10x_798_pilon-snap-gene-0.24	-0.86417	Prosaposin, partial [Clonorchis sinensis]	No hit	Saposin A-type domain	Saposin-like
maker-scaffold10x_2064_pilon-snap-gene-0.45	-0.863819	hypothetical protein D915_000675 [Fasciola hepatica]	No hit	No hit	No hit
maker-scaffold10x_284_pilon-augustus-gene-0.138	-0.862412	hypothetical protein D915_006157 [Fasciola hepatica]	No hit	Bacterial domain of unknown function (DUF1798)	No hit
maker-scaffold10x_513_pilon-snap-gene-1.156	-0.860339	hypothetical protein D915_001160 [Fasciola hepatica]	No hit	RNA polymerase II transcription mediator complex subunit 9	No hit
maker-scaffold10x_598_pilon-snap-gene-1.101	-0.859199	ADP-ribosylation factor GTPase-activating protein 1 [Fasciola hepatica]	ADP-ribosylation factor GTPase-activating protein 1	Putative GTPase activating protein for Arf	ArfGAP domain superfamily
MSTRG.9214	-0.858744	No hit	No hit	No hit	No hit
maker-scaffold10x_157_pilon-snap-gene-0.200	-0.85498	Erythrocyte band 7 integral membrane protein [Fasciola hepatica]	Mechanosensory protein 2	SPFH domain / Band 7 family	Stomatin family
maker-scaffold10x_312_pilon-snap-gene-0.9	-0.853113	Adiponectin receptor [Fasciola gigantica]	Adiponectin receptor protein	Haemolysin-III related	AdipoR/Haemolysin-III-related
MSTRG.6808	-0.851301	KRAB-A domain-containing protein [Schistosoma mansoni]	Retrovirus-related Pol polyprotein from transposon 17.6	RNase H-like domain found in reverse transcriptase	Reverse transcriptase, RNase H-like domain
maker-scaffold10x_1453_pilon-snap-gene-0.21	-0.850378	Cholinesterase [Fasciola hepatica]	Cholinesterase	Carboxylesterase family	Carboxylesterase, type B
maker-scaffold10x_654_pilon-augustus-gene-0.41	-0.8488	2-acylglycerol O-acyltransferase 1 [Fasciola hepatica]	2-acylglycerol O-acyltransferase 2-A	Diacylglycerol acyltransferase	Diacylglycerol acyltransferase
maker-scaffold10x_83_pilon-snap-gene-0.214	-0.846652	hypothetical protein D915_004272 [Fasciola hepatica]	No hit	VMA21-like domain	No hit
maker-scaffold10x_71_pilon-augustus-gene-0.132	-0.844979	putative udp-galactose transporter [Fasciola hepatica]	No hit	HAP1 N-terminal conserved region	No hit
snap_masked-scaffold10x_2518_pilon-processed-gene-0.3	-0.844006	PDZ and LIM domain protein Zasp [Fasciolopsis buski]	No hit	PDZ domain	PDZ superfamily
maker-scaffold10x_483_pilon-snap-gene-0.117	-0.84395	Tubulin polyglutamylase TTLL4 [Fasciola hepatica]	Tubulin polyglutamylase TTLL4	Tubulin-tyrosine ligase family	Tubulin polyglutamylase TTLL-4
snap_masked-scaffold10x_1255_pilon-processed-gene-0.0	-0.842776	Carbonic anhydrase VII [Fasciola hepatica]	Carbonic anhydrase 1	Eukaryotic-type carbonic anhydrase	Alpha carbonic anhydrase domain superfamily
maker-scaffold10x_561_pilon-snap-gene-0.19	-0.842484	Two pore calcium channel protein 2 [Fasciola hepatica]	Two pore calcium channel protein 2	Ion transport protein	Two pore calcium channel protein 2
maker-scaffold10x_443_pilon-snap-gene-0.32	-0.842439	RAP1B member of RAS oncogene family [Fasciola hepatica]	Ras-related protein Ral-a	Ras family	Small GTPase superfamily, Ras-type
MSTRG.8465	-0.839243	Leucine-rich repeat-containing protein 4 [Fasciola hepatica]	Fibroblast growth factor receptor-like 1	Leucine rich repeat	Leucine-rich repeat domain superfamily
maker-scaffold10x_486_pilon-snap-gene-0.84	-0.838736	hypothetical protein FGIG_07781 [Fasciola gigantica]	Uncharacterized protein KIAA0513	Myotubularin protein	Uncharacterized protein KIAA0513
maker-scaffold10x_313_pilon-snap-gene-0.101	-0.838389	Protocadherin-7 [Fasciola hepatica]	Cadherin-related tumor suppressor	Cadherin domain	Cadherin
maker-scaffold10x_113_pilon-snap-gene-0.199	-0.837526	hypothetical protein D915_006267 [Fasciola hepatica]	No hit	Prominin	No hit
maker-scaffold10x_122_pilon-augustus-gene-0.33	-0.837036	Pleckstrin domain-containing family B member 2 [Fasciola gigantica]	No hit	PH domain	Pleckstrin homology domain-containing family B member 1/2
maker-scaffold10x_958_pilon-snap-gene-0.45	-0.834427	No hit	Secretory carrier-associated membrane protein 5A	SCAMP family	SCAMP
maker-scaffold10x_95_pilon-snap-gene-0.30	-0.832776	Sodium/hydrogen exchanger domain-containing protein 1 [Fasciola hepatica]	Sodium/hydrogen exchanger 9B2	Sodium/hydrogen exchanger family	Cation/H+ exchanger
maker-scaffold10x_1087_pilon-snap-gene-0.74	-0.832755	Transient receptor potential cation channel subfamily M member 2 [Fasciola hepatica]	Transient receptor potential cation channel subfamily M member 2	SLOG in TRPM	Ankyrin repeat-containing domain superfamily
MSTRG.14606	-0.83269	hypothetical protein FGIG_07401 [Fasciola gigantica]	No hit	PhoD-like phosphatase	No hit
maker-scaffold10x_715_pilon-snap-gene-0.25	-0.832037	Outer dense fiber protein 3 [Fasciola hepatica]	Outer dense fiber protein 3	Sperm-tail PG-rich repeat	Sperm-tail PG-rich repeat
MSTRG.20901	-0.830874	Protein ZBTB8OS [Fasciola hepatica]	No hit	No hit	No hit
maker-scaffold10x_166_pilon-snap-gene-0.39	-0.828374	Carbonic anhydrase XIII [Fasciola hepatica]	Carbonic anhydrase-related protein 10	Eukaryotic-type carbonic anhydrase	Carbonic anhydrase, alpha-class
maker-scaffold10x_598_pilon-snap-gene-1.94	-0.828072	putative sodium/solute symporter sodium/solute symporter [Fasciola hepatica]	Sodium-dependent multivitamin transporter	Sodium:solute symporter family	Sodium/glucose symporter superfamily
maker-scaffold10x_1662_pilon-snap-gene-0.5	-0.828028	Cadherin-like and PC-esterase domain-containing protein [Schistosoma japonicum]	Cadherin-like and PC-esterase domain-containing protein 1	Chordopoxvirus A13L protein	No hit
maker-scaffold10x_742_pilon-augustus-gene-0.134	-0.827034	lectin vip36 [Fasciola hepatica]	Vesicular integral-membrane protein VIP36	Legume-like lectin family	Concanavalin A-like lectin/glucanase domain superfamily
maker-scaffold10x_259_pilon-snap-gene-0.108	-0.826005	Niemann-Pick C1 protein [Fasciola gigantica]	NPC intracellular cholesterol transporter 1	Patched family	Niemann-Pick C1, N-terminal
maker-scaffold10x_2037_pilon-augustus-gene-0.38	-0.825685	Lachesin [Fasciola gigantica]	Lachesin	Immunoglobulin domain	Immunoglobulin-like domain superfamily
maker-scaffold10x_971_pilon-snap-gene-0.6	-0.823726	cathepsin B [Fasciola gigantica]	No hit	Baculovirus 11 kDa family	No hit
snap_masked-scaffold10x_495_pilon-processed-gene-0.48	-0.821399	Calcium-dependent protein kinase C, partial [Fasciola hepatica]	Calcium-transporting ATPase sarcoplasmic/endoplasmic reticulum type	E1-E2 ATPase	HAD superfamily
maker-scaffold10x_1820_pilon-snap-gene-0.4	-0.82128	putative protein disulfide-isomerase ER-60 [Fasciola hepatica]	Probable protein disulfide-isomerase ER-60	Thioredoxin	Protein disulphide isomerase
maker-scaffold10x_1306_pilon-snap-gene-0.15	-0.81867	hypothetical protein D915_007024 [Fasciola hepatica]	No hit	Sortilin, neurotensin receptor 3,	No hit
MSTRG.17682	-0.815613	No hit	No hit	No hit	No hit
maker-scaffold10x_313_pilon-snap-gene-0.80	-0.814252	PREDICTED: tubulin alpha chain-like [Paralichthys olivaceus]	Tubulin alpha chain	Tubulin/FtsZ family, GTPase domain	Tubulin
MSTRG.20123	-0.813811	hypothetical protein FGIG_07172 [Fasciola gigantica]	No hit	No hit	No hit
MSTRG.11354	-0.813554	hypothetical protein FGIG_06737 [Fasciola gigantica]	No hit	No hit	No hit
maker-scaffold10x_632_pilon-snap-gene-0.49	-0.812909	Synaptobrevin domain-containing protein [Fasciola hepatica]	No hit	Synaptobrevin	Synaptobrevin
maker-scaffold10x_75_pilon-augustus-gene-0.152	-0.812558	Hormone-sensitive lipase [Fasciola gigantica]	Hormone-sensitive lipase	Hormone-sensitive lipase (HSL) N-terminus	Alpha/Beta hydrolase fold
maker-scaffold10x_815_pilon-snap-gene-1.79	-0.812376	Beta--n-acetylgalactosaminyltransferase bre-4 [Fasciola hepatica]	Beta-1,4-N-acetylgalactosaminyltransferase bre-4	N-terminal region of glycosyl transferase group 7	Beta-1,4-galactosyltransferase
MSTRG.4726	-0.81009	Constitutive heat shock protein 70 [Fasciola gigantica]	Heat shock-related 70 kDa protein 2	Hsp70 protein	Heat shock protein 70 family
maker-scaffold10x_111_pilon-snap-gene-0.88	-0.80947	RILP protein [Fasciola hepatica]	RILP-like protein 1	JNK_SAPK-associated protein-1	JNK/Rab-associated protein-1, N-terminal
maker-scaffold10x_1106_pilon-snap-gene-0.5	-0.808454	Guanine nucleotide binding protein alpha O [Fasciola hepatica]	Guanine nucleotide-binding protein G(i) subunit alpha	G-protein alpha subunit	Guanine nucleotide binding protein (G-protein), alpha subunit
MSTRG.6509	-0.806303	unnamed protein product [Sparganum proliferum]	No hit	Integrase core domain	Ribonuclease H superfamily
maker-scaffold10x_783_pilon-snap-gene-0.56	-0.805534	Exocyst complex component [Fasciola hepatica]	Exocyst complex component 6B	Exocyst complex subunit Sec15-like	Exocyst complex component EXOC6/Sec15
maker-scaffold10x_935_pilon-snap-gene-0.40	-0.801436	Iron-sulfur cluster assembly enzyme ISCU mitochondrial [Fasciola hepatica]	Iron-sulfur cluster assembly enzyme ISCU, mitochondrial	NifU-like N terminal domain	NIF system FeS cluster assembly, NifU, N-terminal
maker-scaffold10x_24_pilon-snap-gene-0.38	-0.800524	Lysosomal acid phosphatase [Fasciola gigantica]	Prostatic acid phosphatase	Histidine phosphatase superfamily (branch 2)	Histidine phosphatase superfamily
maker-scaffold10x_735_pilon-snap-gene-0.38	-0.800484	Protein Wnt [Fasciola hepatica]	Protein Wnt-5b	wnt family	Wnt
maker-scaffold10x_493_pilon-snap-gene-1.33	-0.799315	Transmembrane protein 184B isoform a [Fasciola hepatica]	Transmembrane protein 184A	Organic solute transporter Ostalpha	Organic solute transporter subunit alpha/Transmembrane protein 184
MSTRG.11695	-0.798995	hypothetical protein FGIG_01946 [Fasciola gigantica]	No hit	Putative Actinobacterial Holin-X, holin superfamily III	No hit
maker-scaffold10x_966_pilon-snap-gene-0.93	-0.798005	E3 ubiquitin-protein ligase synoviolin [Fasciola hepatica]	E3 ubiquitin-protein ligase synoviolin B	RING-H2 zinc finger domain	E3 ubiquitin-protein ligase synoviolin/Hrd1
maker-scaffold10x_425_pilon-snap-gene-0.11	-0.797569	RNA binding motif single stranded interacting [Fasciola hepatica]	RNA-binding motif, single-stranded-interacting protein 2	RNA recognition motif. (a.k.a. RRM, RBD, or RNP domain)	RNA-binding domain superfamily
MSTRG.1710	-0.796235	V-type proton ATPase subunit e 2 [Fasciola hepatica]	No hit	No hit	No hit
maker-scaffold10x_561_pilon-pred_gff_StringTie-gene-0.24	-0.795872	Mannosyltransferase [Fasciola hepatica]	Alpha-1,2-mannosyltransferase ALG9	Alg9-like mannosyltransferase family	Alpha-1,2-mannosyltransferase ALG9-like
maker-scaffold10x_1974_pilon-augustus-gene-0.11	-0.795817	No hit	No hit	Protein CHAPERONE-LIKE PROTEIN OF POR1-like	No hit
MSTRG.19527	-0.79451	Dolichyl-diphosphooligosaccharide--protein glycosyltransferase 48 kDa subunit [Fasciola gigantica]	Dolichyl-diphosphooligosaccharide--protein glycosyltransferase 48 kDa subunit	Oligosaccharyltransferase 48 kDa subunit beta	Dolichyl-diphosphooligosaccharide--protein glycosyltransferase 48kDa subunit
maker-scaffold10x_203_pilon-snap-gene-0.94	-0.794098	Tyrosine-protein phosphatase non-receptor type 13 [Fasciola hepatica]	Band 4.1-like protein 4A	FERM central domain	FERM/acyl-CoA-binding protein superfamily
MSTRG.21974	-0.792891	ADP-ribosylation factor GTPase-activating protein 3 [Fasciola gigantica]	ADP-ribosylation factor GTPase-activating protein 2	Putative GTPase activating protein for Arf	ArfGAP domain superfamily
maker-scaffold10x_1697_pilon-augustus-gene-0.77	-0.791236	Major facilitator superfamily domain-containing protein 1 [Fasciola hepatica]	Major facilitator superfamily domain-containing protein 1	Major Facilitator Superfamily	MFS transporter superfamily
maker-scaffold10x_217_pilon-snap-gene-0.57	-0.79025	Protein phosphatase 1 regulatory inhibitor subunit 16B, partial [Fasciola gigantica]	Protein phosphatase 1 regulatory subunit 16A	Ankyrin repeats (3 copies)	Ankyrin repeat-containing domain superfamily
maker-scaffold10x_721_pilon-snap-gene-0.5	-0.790076	Kazal-type serine protease inhibitor domain-containing protein 1 [Fasciola hepatica]	Kazal-type serine protease inhibitor domain-containing protein 1	Immunoglobulin domain	Insulin-like growth factor binding protein-related protein (IGFBP-rP), MAC25
maker-scaffold10x_145_pilon-snap-gene-2.163	-0.789947	Cell polarity protein PAR6 [Fasciola hepatica]	Partitioning defective 6 homolog beta	PB1 domain	Partitioning defective protein 6
snap_masked-scaffold10x_418_pilon-processed-gene-0.138	-0.789543	putative extracellular protein sel-1 [Fasciola hepatica]	Protein sel-1 homolog 1	Sel1 repeat	Tetratricopeptide-like helical domain superfamily
maker-scaffold10x_231_pilon-snap-gene-0.1	-0.789436	Calcium/calmodulin-dependent protein kinase Ib [Fasciola hepatica]	Calcium/calmodulin-dependent protein kinase type 1	Protein kinase domain	Protein kinase-like domain superfamily
maker-scaffold10x_504_pilon-augustus-gene-0.72	-0.788608	Troponin I [Fasciola hepatica]	Troponin I	Troponin	Troponin domain superfamily
maker-scaffold10x_4_pilon-pred_gff_StringTie-gene-0.116	-0.78524	Epididymal sperm-binding protein 1 [Fasciola hepatica]	Matrix metalloproteinase-9	Fibronectin type II domain	Fibronectin type II domain superfamily
maker-scaffold10x_525_pilon-augustus-gene-0.9	-0.783566	hypothetical protein D915_006822 [Fasciola hepatica]	No hit	SOCS box	Ankyrin repeat-containing domain superfamily
maker-scaffold10x_1068_pilon-snap-gene-0.40	-0.783129	Hypoxia up-regulated protein 1 [Fasciola hepatica]	Hypoxia up-regulated protein 1	Hsp70 protein	Heat shock protein 70 family
maker-scaffold10x_291_pilon-augustus-gene-0.108	-0.780219	nardilysin [Clonorchis sinensis]	No hit	Middle or third domain of peptidase_M16	Metalloenzyme, LuxS/M16 peptidase-like
maker-scaffold10x_644_pilon-snap-gene-0.11	-0.777262	Small integral membrane protein 14 [Fasciola gigantica]	Small integral membrane protein 14	Bovine immunodeficiency virus surface protein (SU)	Uncharacterised protein family, CD034/YQF4
maker-scaffold10x_511_pilon-snap-gene-0.82	-0.77723	putative Dihydropyridine-sensitive l-type calcium channel [Fasciola hepatica]	No hit	Neuronal voltage-dependent calcium channel alpha 2acd	Voltage-dependent calcium channel, alpha-2/delta subunit, conserved region
maker-scaffold10x_513_pilon-augustus-gene-1.18	-0.776616	Palmitoyltransferase [Fasciola hepatica]	Probable palmitoyltransferase ZDHHC1	BUD22	No hit
maker-scaffold10x_318_pilon-snap-gene-0.95	-0.775925	Neutral alpha-glucosidase AB [Fasciola hepatica]	Neutral alpha-glucosidase AB	Glycosyl hydrolases family 31	Glycoside hydrolase family 31
maker-scaffold10x_263_pilon-snap-gene-0.24	-0.770573	Sodium-coupled monocarboxylate transporter 2 [Fasciola hepatica]	No hit	No hit	No hit
maker-scaffold10x_81_pilon-snap-gene-0.163	-0.770199	No hit	No hit	RNA-binding PUA-like domain of methyltransferase RsmF	No hit
maker-scaffold10x_253_pilon-augustus-gene-0.23	-0.768817	Transmembrane and coiled-coil domain-containing protein 1 [Fasciolopsis buski]	No hit	No hit	No hit
maker-scaffold10x_52_pilon-snap-gene-0.50	-0.768775	MAP kinase-activating death domain protein [Fasciola hepatica]	MAP kinase-activating death domain protein	Type VIII secretion system (T8SS), CsgF protein	MAP kinase-activating death domain protein
maker-scaffold10x_813_pilon-snap-gene-0.62	-0.766016	pyruvate kinase PKM [Fasciola gigantica]	Pyruvate kinase PKM	Pyruvate kinase, barrel domain	Pyruvate kinase
MSTRG.14612	-0.764652	hypothetical protein D915_001698 [Fasciola hepatica]	No hit	No hit	No hit
maker-scaffold10x_907_pilon-augustus-gene-0.21	-0.763269	Rho GTPase-activating protein 8 [Fasciola hepatica]	Rho GTPase-activating protein 8	RhoGAP domain	Rho GTPase activation protein
augustus_masked-scaffold10x_457_pilon-processed-gene-0.38	-0.762689	Serine/threonine kinase [Fasciola hepatica]	No hit	Protein kinase domain	Protein kinase-like domain superfamily
maker-scaffold10x_1_pilon-augustus-gene-0.136	-0.762303	Calpain-2 catalytic subunit [Fasciola hepatica]	Calpain-B	Calpain family cysteine protease	Peptidase C2, calpain, catalytic domain
maker-scaffold10x_44_pilon-snap-gene-0.10	-0.761463	SJCHGC02442 protein, partial [Schistosoma japonicum]	No hit	No hit	No hit
maker-scaffold10x_114_pilon-snap-gene-0.90	-0.760651	Acyl-CoA:glycerol-3-phosphate acyltransferase [Fasciola hepatica]	Leukocyte elastase inhibitor	Serpin (serine protease inhibitor)	Serpin superfamily
maker-scaffold10x_23_pilon-snap-gene-0.74	-0.760597	Glycosyltransferase 1 domain-containing protein 1 [Fasciola hepatica]	No hit	No hit	No hit
MSTRG.6337	-0.758951	hypothetical protein D915_005689 [Fasciola hepatica]	No hit	No hit	No hit
maker-scaffold10x_226_pilon-snap-gene-0.81	-0.758349	Receptor-type tyrosine-protein phosphatase N [Fasciola gigantica]	Receptor-type tyrosine-protein phosphatase N2	Protein-tyrosine phosphatase	Protein-tyrosine phosphatase-like
maker-scaffold10x_1075_pilon-augustus-gene-0.40	-0.756723	Endoplasmin [Fasciolopsis buski]	Endoplasmin	Hsp90 protein	Heat shock protein Hsp90 family
maker-scaffold10x_958_pilon-snap-gene-0.52	-0.7566	Methylmalonyl Coenzyme A mutase [Fasciola hepatica]	Methylmalonyl-CoA mutase, mitochondrial	Methylmalonyl-CoA mutase	Methylmalonyl-CoA mutase, alpha chain, catalytic
maker-scaffold10x_768_pilon-snap-gene-0.6	-0.753222	Aquaporin [Fasciola hepatica]	Aquaporin-3	Major intrinsic protein	Aquaporin-like
maker-scaffold10x_1597_pilon-snap-gene-0.10	-0.751478	putative serine-rich repeat protein [Fasciola hepatica]	No hit	Serpentine type 7TM GPCR receptor class ab chemoreceptor	No hit
maker-scaffold10x_637_pilon-augustus-gene-0.41	-0.75031	nucleotide exchange factor SIL1, partial [Paragonimus westermani]	Nucleotide exchange factor SIL1	V-ATPase subunit H	Armadillo-type fold
maker-scaffold10x_53_pilon-augustus-gene-0.26	-0.749593	DnaJ dnj-20 [Fasciola gigantica]	DnaJ homolog subfamily B member 11	DnaJ C terminal domain	Chaperone DnaJ, C-terminal
maker-scaffold10x_238_pilon-snap-gene-0.111	-0.749072	Tubby protein [Fasciola hepatica]	Protein king tubby	Tub family	Tubby-like, C-terminal
maker-scaffold10x_1198_pilon-snap-gene-0.58	-0.748983	putative ankyrin repeat-containing [Fasciola hepatica]	Ankyrin repeat and death domain-containing protein 1B	Ankyrin repeats (3 copies)	Ankyrin repeat and death domain-containing protein 1A
maker-scaffold10x_408_pilon-snap-gene-0.51	-0.748704	Transient receptor potential cation channel subfamily A member 1, partial [Fasciola gigantica]	Transient receptor potential cation channel subfamily A member 1	No hit	No hit
MSTRG.15705	-0.748652	Hexosyltransferase [Fasciola hepatica]	No hit	MALT1 Ig-like domain	No hit
maker-scaffold10x_1231_pilon-augustus-gene-0.41	-0.747552	Metalloproteinase inhibitor 1 [Fasciola hepatica]	No hit	Tissue inhibitor of metalloproteinase	Tissue inhibitor of metalloproteinases-like, OB-fold
maker-scaffold10x_1584_pilon-snap-gene-0.7	-0.747059	PDZ domain-containing protein GIPC1 [Fasciola hepatica]	PDZ domain-containing protein GIPC1	PDZ domain	PDZ domain-containing protein GIPC1/2/3
maker-scaffold10x_1853_pilon-snap-gene-0.18	-0.746761	hypothetical protein D915_008063 [Fasciola hepatica]	No hit	Plant organelle RNA recognition domain	No hit
maker-scaffold10x_537_pilon-snap-gene-0.69	-0.745913	Translocon-associated protein subunit alpha [Fasciola hepatica]	GTP-binding protein YPTC4	Translocon-associated protein (TRAP), alpha subunit	Translocon-associated protein (TRAP), alpha subunit
MSTRG.21963	-0.745454	hypothetical protein D915_001874 [Fasciola hepatica]	No hit	LexA DNA binding domain	No hit
maker-scaffold10x_1058_pilon-pred_gff_StringTie-gene-0.41	-0.744642	polyprotein [Schistosoma japonicum]	No hit	Reverse transcriptase (RNA-dependent DNA polymerase)	Reverse transcriptase domain
maker-scaffold10x_295_pilon-snap-gene-0.70	-0.74414	GDP-mannose pyrophosphorylase B [Fasciola hepatica]	Mannose-1-phosphate guanyltransferase beta	Nucleotidyl transferase	Nucleotide-diphospho-sugar transferases
maker-scaffold10x_205_pilon-snap-gene-0.76	-0.743767	Unconventional myosin-XV [Fasciola hepatica]	Unconventional myosin-XV	Myosin head (motor domain)	Myosin head, motor domain
maker-scaffold10x_1041_pilon-snap-gene-0.8	-0.743525	retrovirus-related Pol polyprotein from transposon opus [Clonorchis sinensis]	U6 snRNA phosphodiesterase	Poly(ADP-ribose) polymerase and DNA-Ligase Zn-finger region	U6 snRNA phosphodiesterase Usb1
maker-scaffold10x_123_pilon-snap-gene-0.65	-0.742023	Exocyst complex component 3 [Fasciola hepatica]	No hit	Exocyst complex component Sec6	Exocyst complex component EXOC3/Sec6
maker-scaffold10x_225_pilon-snap-gene-0.11	-0.741905	Glucosamine-fructose-6-phosphate aminotransferase [Fasciola hepatica]	No hit	GDP/GTP exchange factor Sec2p	Guanine nucleotide exchange factor RAB3IL/RAB3IP/Sec2
maker-scaffold10x_1017_pilon-snap-gene-0.9	-0.740066	High-affinity cationic amino acid transporter 1 [Fasciola hepatica]	High affinity cationic amino acid transporter 1	Amino acid permease	Amino acid/polyamine transporter I
maker-scaffold10x_2098_pilon-snap-gene-0.52	-0.739352	Coronin protein crn1 [Fasciola hepatica]	No hit	WD domain, G-beta repeat	WD40-repeat-containing domain superfamily
maker-scaffold10x_418_pilon-snap-gene-0.86	-0.739122	Vesicular glutamate transporter 1 [Fasciolopsis buski]	Vesicular glutamate transporter 1	Major Facilitator Superfamily	MFS transporter superfamily
maker-scaffold10x_363_pilon-snap-gene-0.0	-0.738905	ATP-binding cassette subfamily D (ALD) member 4 [Fasciola gigantica]	ATP-binding cassette sub-family D member 4	ABC transporter transmembrane region 2	ABC transporter type 1, transmembrane domain
MSTRG.19023	-0.737798	LINE-1 retrotransposable element ORF2 protein [Clonorchis sinensis]	Gamma-aminobutyric acid receptor-associated protein	Autophagy protein Atg8 ubiquitin like	Autophagy protein Atg8 ubiquitin-like
maker-scaffold10x_239_pilon-snap-gene-0.18	-0.737582	Tom1 protein 2 [Fasciola hepatica]	TOM1-like protein 2	VHS domain	Target of Myb protein 1
maker-scaffold10x_1007_pilon-augustus-gene-0.84	-0.736394	Sodium:potassium dependent atpase beta subunit [Fasciola gigantica]	Sodium/potassium-transporting ATPase subunit beta-1	Sodium / potassium ATPase beta chain	Sodium/potassium-transporting ATPase subunit beta superfamily
maker-scaffold10x_102_pilon-snap-gene-0.24	-0.732883	PTC7 protein phosphatase a [Fasciola hepatica]	No hit	No hit	No hit
maker-scaffold10x_391_pilon-snap-gene-0.55	-0.731891	hypothetical protein FGIG_03916 [Fasciola gigantica]	No hit	No hit	Uncharacterized protein C20orf194-like
MSTRG.13195	-0.729876	No hit	No hit	No hit	No hit
maker-scaffold10x_520_pilon-snap-gene-2.163	-0.729513	hypothetical protein D915_006558 [Fasciola hepatica]	No hit	No hit	No hit
maker-scaffold10x_908_pilon-pred_gff_StringTie-gene-0.26	-0.727892	CREL1 [Fasciola hepatica]	No hit	Calcium-binding EGF domain	Growth factor receptor cysteine-rich domain superfamily
maker-scaffold10x_380_pilon-snap-gene-0.2	-0.727795	Delta-1-pyrroline-5-carboxylate dehydrogenase mitochondrial [Fasciola gigantica]	Delta-1-pyrroline-5-carboxylate dehydrogenase, mitochondrial	Aldehyde dehydrogenase family	Delta-1-pyrroline-5-carboxylate dehydrogenase
snap_masked-scaffold10x_2101_pilon-processed-gene-0.27	-0.726925	Mechanosensory protein 2 [Fasciola hepatica]	Mechanosensory protein 2	SPFH domain / Band 7 family	Stomatin family
MSTRG.10860	-0.726542	Eukaryotic translation initiation factor 5B [Fasciola gigantica]	Eukaryotic translation initiation factor 5B	Elongation factor Tu GTP binding domain	Translation initiation factor IF- 2
maker-scaffold10x_847_pilon-augustus-gene-0.43	-0.725887	putative ADP-dependent glucokinase [Fasciola hepatica]	Probable ADP-dependent glucokinase	ADP-specific Phosphofructokinase/Glucokinase conserved region	ADP-specific phosphofructokinase/glucokinase
MSTRG.2192	-0.725097	uncharacterized protein LOC107268379 [Cephus cinctus]	No hit	No hit	No hit
maker-scaffold10x_730_pilon-augustus-gene-0.32	-0.72315	hypothetical protein D915_002808 [Fasciola hepatica]	No hit	SOCE-associated regulatory factor of calcium homoeostasis	No hit
maker-scaffold10x_56_pilon-snap-gene-0.53	-0.72053	Glutaminase kidney mitochondrial [Fasciola hepatica]	Glutaminase kidney isoform, mitochondrial	Glutaminase	Glutaminase
maker-scaffold10x_466_pilon-augustus-gene-0.44	-0.719362	Acid sphingomyelinase phosphodiesterase 3a [Fasciola hepatica]	Sphingomyelinase phosphodiesterase C	Calcineurin-like phosphoesterase	Calcineurin-like phosphoesterase domain, ApaH type
maker-scaffold10x_1137_pilon-snap-gene-0.102	-0.718853	Armadillo repeat protein deleted in velo-cardio-facial syndrome protein [Fasciola gigantica]	Armadillo repeat protein deleted in velo-cardio-facial syndrome homolog	Armadillo/beta-catenin-like repeat	Juxtamembrane domain-associated catenin
MSTRG.13080	-0.718737	Transmembrane emp24 domain-containing protein eca [Clonorchis sinensis]	No hit	No hit	No hit
MSTRG.7216	-0.71786	unnamed protein product [Sparganum proliferum]	No hit	Integrase core domain	Ribonuclease H superfamily
maker-scaffold10x_493_pilon-snap-gene-0.50	-0.717674	Adenylate kinase 2 mitochondrial [Fasciola gigantica]	Adenylate kinase	Adenylate kinase	Adenylate kinase/UMP-CMP kinase
maker-scaffold10x_693_pilon-augustus-gene-0.35	-0.717397	L-plastin [Fasciola hepatica]	Fimbrin	Calponin homology (CH) domain	Fimbrin/Plastin
maker-scaffold10x_52_pilon-snap-gene-0.38	-0.717339	ATP-binding cassette sub-family B member 6 mitochondrial [Fasciola hepatica]	ATP-binding cassette sub-family B member 6, mitochondrial	Mitochondrial ABC-transporter N-terminal five TM region	Type I protein exporter
maker-scaffold10x_1349_pilon-snap-gene-0.15	-0.716846	putative synaptic vesicle protein synaptogyrin involved in regulation of ca2+-dependent exocytosis [Fasciola hepatica]	Synaptogyrin-2	Membrane-associating domain	Synaptogyrin
MSTRG.8529	-0.714997	hypothetical protein D915_001216 [Fasciola hepatica]	No hit	No hit	No hit
maker-scaffold10x_486_pilon-snap-gene-0.79	-0.7138	protein disulphide isomerase [Fasciola hepatica]	Protein disulfide-isomerase	Thioredoxin	Protein disulphide isomerase
maker-scaffold10x_617_pilon-augustus-gene-0.182	-0.712853	MAGUK p55 subfamily member 5 [Fasciola hepatica]	MAGUK p55 subfamily member 5	Variant SH3 domain	MAGUK p55 subfamily member 5
maker-scaffold10x_203_pilon-snap-gene-0.91	-0.710648	Potassium voltage-gated channel protein eag [Fasciola hepatica]	Potassium voltage-gated channel protein eag	Ion transport protein	Potassium voltage-gated channel subfamily H member 5
maker-scaffold10x_237_pilon-snap-gene-0.62	-0.708827	Solute carrier family 22 member 1 [Fasciola hepatica]	Solute carrier family 22 member 7	Sugar (and other) transporter	MFS transporter superfamily
maker-scaffold10x_790_pilon-snap-gene-0.7	-0.70782	Lebercilin [Fasciola hepatica]	No hit	Ciliary protein causing Leber congenital amaurosis disease	Lebercilin domain
MSTRG.9067	-0.705898	PRELI domain-containing protein 1 mitochondrial [Fasciola hepatica]	PRELI domain-containing protein 1, mitochondrial	PRELI-like family	Slowmo/Ups family
maker-scaffold10x_58_pilon-snap-gene-0.142	-0.703396	Paxillin [Fasciola hepatica]	Transforming growth factor beta-1-induced transcript 1 protein	LIM domain	Zinc finger, LIM-type
MSTRG.5864	-0.702336	Jumonji domain-containing protein 2 [Fasciola hepatica]	No hit	Wnt and FGF inhibitory regulator	No hit
snap_masked-scaffold10x_643_pilon-processed-gene-0.3	-0.701638	Glutamate receptor NMDA [Fasciola hepatica]	No hit	No hit	No hit
maker-scaffold10x_802_pilon-snap-gene-0.43	-0.700411	Syntaxin-6 [Clonorchis sinensis]	Syntaxin-10	Syntaxin 6, N-terminal	Syntaxin 6, N-terminal
maker-scaffold10x_588_pilon-augustus-gene-0.2	-0.697731	sphingosine phosphate lyase [Clonorchis sinensis]	No hit	No hit	No hit
maker-scaffold10x_474_pilon-snap-gene-0.65	-0.697671	Dolichyl-diphosphooligosaccharide--protein glycosyltransferase subunit 1 [Fasciola gigantica]	Dolichyl-diphosphooligosaccharide--protein glycosyltransferase subunit 1	Ribophorin I	Ribophorin I
MSTRG.18307	-0.697038	Uridine cytidine kinase 2 [Fasciola gigantica]	No hit	No hit	No hit
maker-scaffold10x_80_pilon-snap-gene-0.168	-0.696487	Nadp transhydrogenase [Fasciola gigantica]	NAD(P) transhydrogenase, mitochondrial	NAD(P) transhydrogenase beta subunit	NAD(P) transhydrogenase, alpha subunit
maker-scaffold10x_902_pilon-snap-gene-0.60	-0.692996	Regulation of nuclear pre-mRNA domain-containing protein 1A [Fasciola hepatica]	Regulation of nuclear pre-mRNA domain-containing protein 1A	RNA polymerase II-binding domain.	ENTH/VHS
MSTRG.2768	-0.687581	LINE-1 retrotransposable element ORF2 protein [Clonorchis sinensis]	No hit	Reverse transcriptase (RNA-dependent DNA polymerase)	Reverse transcriptase domain
maker-scaffold10x_1555_pilon-augustus-gene-0.9	-0.687103	Protein phosphatase 1 regulatory subunit 37 [Fasciola gigantica]	NACHT, LRR and PYD domains-containing protein 3	Leucine Rich repeat	Leucine-rich repeat
maker-scaffold10x_832_pilon-snap-gene-0.49	-0.686867	Rhodopsin GPCR transmembrane domain, partial [Fasciola gigantica]	No hit	Rhodopsin-like GPCR transmembrane domain	Intimal thickness related receptor, IRP
maker-scaffold10x_65_pilon-augustus-gene-0.55	-0.686575	FAPP-1 [Fasciola hepatica]	Pleckstrin homology domain-containing family A member 8	Glycolipid transfer protein (GLTP)	PH-like domain superfamily
maker-scaffold10x_75_pilon-snap-gene-0.127	-0.685689	Pyruvate kinase [Fasciola hepatica]	Pyruvate kinase PKM	Pyruvate kinase, barrel domain	Pyruvate kinase-like domain superfamily
MSTRG.1134	-0.685256	unnamed protein product [Sparganum proliferum]	No hit	No hit	No hit
maker-scaffold10x_205_pilon-snap-gene-0.60	-0.683823	Lysosomal Pro-X carboxypeptidase [Fasciola hepatica]	Lysosomal Pro-X carboxypeptidase	Serine carboxypeptidase S28	Alpha/Beta hydrolase fold
maker-scaffold10x_200_pilon-augustus-gene-0.84	-0.682958	pleckstrin homology domain-containing family B member 2 [Schistosoma japonicum]	No hit	PH domain	Pleckstrin homology domain-containing family B member 1/2
maker-scaffold10x_617_pilon-snap-gene-0.27	-0.682757	Retinol dehydrogenase 12 [Fasciola hepatica]	Retinol dehydrogenase 12	short chain dehydrogenase	NAD(P)-binding domain superfamily
augustus_masked-scaffold10x_481_pilon-processed-gene-0.40	-0.681797	cAMP-dependent protein kinase type II-alpha regulatory subunit [Fasciolopsis buski]	cAMP-dependent protein kinase type II-alpha regulatory subunit	Cyclic nucleotide-binding domain	cAMP-dependent protein kinase regulatory subunit
maker-scaffold10x_217_pilon-augustus-gene-1.3	-0.679791	T-cell immunomodulatory protein [Fasciola hepatica]	TBC1 domain family member 20	Repeat domain in Vibrio, Colwellia, Bradyrhizobium and Shewanella	T-cell immunomodulatory protein
maker-scaffold10x_330_pilon-snap-gene-0.94	-0.676879	Phosphodiesterase-nucleotide pyrophosphatase [Fasciola hepatica]	Ectonucleotide pyrophosphatase/phosphodiesterase family member 5	Type I phosphodiesterase / nucleotide pyrophosphatase	Alkaline-phosphatase-like, core domain superfamily
maker-scaffold10x_47_pilon-snap-gene-0.44	-0.676703	Carboxylic ester hydrolase [Fasciola hepatica]	Acetylcholinesterase	Carboxylesterase family	Alpha/Beta hydrolase fold
maker-scaffold10x_1573_pilon-snap-gene-0.47	-0.676372	No hit	Probable Bax inhibitor 1	Inhibitor of apoptosis-promoting Bax1	Bax inhibitor 1-related
maker-scaffold10x_998_pilon-augustus-gene-0.72	-0.674849	Inhibitor of apoptosis protein [Fasciola hepatica]	Retrovirus-related Pol polyprotein from transposon 17.6	Inhibitor of Apoptosis domain	Reverse transcriptase/retrotransposon-derived protein, RNase H-like domain
maker-scaffold10x_631_pilon-snap-gene-0.22	-0.674468	TP53RK-binding protein [Fasciola gigantica]	No hit	Kinase binding protein CGI-121	CGI121/TPRKB superfamily
snap_masked-scaffold10x_628_pilon-processed-gene-0.49	-0.671999	protein FAM200B-like [Octopus vulgaris]	No hit	No hit	No hit
maker-scaffold10x_722_pilon-augustus-gene-0.1	-0.671961	ATPase, H+ transporting, lysosomal accessory protein 1 [Schistosoma japonicum]	No hit	Vacuolar ATP synthase subunit S1 (ATP6S1)	ATPase, V1 complex, subunit S1
maker-scaffold10x_935_pilon-snap-gene-0.43	-0.671432	Signal-induced proliferation-associated 1 protein 2 [Fasciola hepatica]	No hit	Rap/ran-GAP	Rap/Ran-GAP superfamily
maker-scaffold10x_162_pilon-snap-gene-0.3	-0.670248	Ribosome maturation protein SBDS [Fasciola hepatica]	Ribosome maturation protein SBDS	Shwachman-Bodian-Diamond syndrome (SBDS) protein	Ribosome maturation protein Sdo1/SBDS-like
MSTRG.3384	-0.669225	hypothetical protein D915_003492 [Fasciola hepatica]	5-hydroxytryptamine receptor 4	7 transmembrane receptor (rhodopsin family)	G protein-coupled receptor, rhodopsin-like
snap_masked-scaffold10x_331_pilon-processed-gene-0.72	-0.669017	hypothetical protein D915_009499 [Fasciola hepatica]	No hit	No hit	No hit
maker-scaffold10x_453_pilon-snap-gene-0.3	-0.667377	V-type proton ATPase subunit a [Fasciola gigantica]	V-type proton ATPase 116 kDa subunit a isoform 1	V-type ATPase 116kDa subunit family	V-type ATPase, V0 complex, 116kDa subunit family
MSTRG.7703	-0.665028	CHY zinc finger protein [Fasciola hepatica]	No hit	Reverse transcriptase (RNA-dependent DNA polymerase)	No hit
maker-scaffold10x_520_pilon-snap-gene-2.165	-0.664627	No hit	No hit	No hit	No hit
maker-scaffold10x_166_pilon-snap-gene-0.17	-0.663007	Transmembrane protein [Fasciola hepatica]	Transmembrane protein 104 homolog	Transmembrane amino acid transporter protein	Amino acid transporter, transmembrane domain
maker-scaffold10x_13_pilon-augustus-gene-2.167	-0.661995	Family S60 non peptidase ue (S60 family) [Fasciola hepatica]	Serotransferrin	Transferrin	Transferrin
maker-scaffold10x_1007_pilon-augustus-gene-0.83	-0.660671	Tumor protein p63-regulated gene 1 protein [Fasciola hepatica]	Tumor protein p63-regulated gene 1 protein	Inositol phosphatase	Tumor protein p63-regulated gene 1-like
MSTRG.7229	-0.659618	No hit	No hit	No hit	No hit
maker-scaffold10x_267_pilon-snap-gene-0.48	-0.658051	UPF0636 protein C4orf41 protein [Fasciola gigantica]	Trafficking protein particle complex subunit 11	Foie gras liver health family 1	Trafficking protein particle complex subunit 11
maker-scaffold10x_589_pilon-snap-gene-0.130	-0.657826	Beta-1 4-N-acetylgalactosaminyltransferase bre-4 [Fasciola gigantica]	Beta-1,4-galactosyltransferase 1	N-terminal region of glycosyl transferase group 7	Beta-1,4-galactosyltransferase
maker-scaffold10x_1137_pilon-snap-gene-0.103	-0.657541	Lysophosphatidic acid phosphatase type 6 [Fasciola hepatica]	No hit	Histidine phosphatase superfamily (branch 2)	Histidine phosphatase superfamily
MSTRG.9996	-0.655519	unnamed protein product [Sparganum proliferum]	No hit	Integrase core domain	Ribonuclease H superfamily
maker-scaffold10x_158_pilon-pred_gff_StringTie-gene-0.0	-0.652874	L-lactate dehydrogenase A chain [Fasciola hepatica]	L-lactate dehydrogenase B-A chain	lactate/malate dehydrogenase, NAD binding domain	L-lactate dehydrogenase
maker-scaffold10x_719_pilon-snap-gene-0.0	-0.652551	Mitochondrial solute carrier [Fasciola hepatica]	Calcium-binding mitochondrial carrier protein Aralar2	Phosphatidylinositol transfer protein	START-like domain superfamily
maker-scaffold10x_209_pilon-snap-gene-0.41	-0.650698	Catenin alpha-3 [Fasciola hepatica]	Catenin alpha-1	Vinculin family	Alpha-catenin
maker-scaffold10x_741_pilon-snap-gene-0.9	-0.647088	Microtubule-associated protein [Fasciola hepatica]	No hit	Tau and MAP protein, tubulin-binding repeat	Microtubule associated protein MAP2/MAP4/Tau
maker-scaffold10x_715_pilon-pred_gff_StringTie-gene-0.39	-0.646778	LINE-1 retrotransposable element ORF2 protein [Clonorchis sinensis]	Signal recognition particle 54 kDa protein	SRP54-type protein, GTPase domain	Signal recognition particle, SRP54 subunit
maker-scaffold10x_158_pilon-snap-gene-0.47	-0.646187	CC2D1B protein [Clonorchis sinensis]	No hit	HMG (high mobility group) box	Coiled-coil and C2 domain-containing protein 1
maker-scaffold10x_1112_pilon-augustus-gene-0.5	-0.645181	Retinaldehyde binding protein [Fasciola hepatica]	No hit	CRAL/TRIO domain	CRAL-TRIO lipid binding domain superfamily
maker-scaffold10x_631_pilon-snap-gene-0.35	-0.642736	Transmembrane protein 120A [Fasciola hepatica]	Transmembrane protein 120A	TMPIT-like protein	TMPIT-like
snap_masked-scaffold10x_375_pilon-processed-gene-0.0	-0.64086	No hit	Natural resistance-associated macrophage protein 2	Natural resistance-associated macrophage protein	NRAMP family
maker-scaffold10x_317_pilon-augustus-gene-0.59	-0.638541	Beta-1 4-galactosyltransferase 2 [Fasciola hepatica]	Beta-1,4-galactosyltransferase 3	N-terminal region of glycosyl transferase group 7	Beta-1,4-galactosyltransferase
MSTRG.4274	-0.635164	Inversin-A [Fasciola gigantica]	B-cell lymphoma 3 protein homolog	Ankyrin repeats (3 copies)	Ankyrin repeat-containing domain superfamily
maker-scaffold10x_342_pilon-snap-gene-0.31	-0.63488	Polyphosphoinositide phosphatase [Fasciola hepatica]	Polyphosphoinositide phosphatase	No hit	SAC domain
maker-scaffold10x_546_pilon-snap-gene-0.17	-0.633899	Mediator of RNA polymerase II transcription [Fasciola hepatica]	Mediator of RNA polymerase II transcription subunit 6	MED6 mediator sub complex component	Mediator complex, subunit Med6
maker-scaffold10x_269_pilon-augustus-gene-0.87	-0.633471	Uracil phosphoribosyltransferase [Fasciola hepatica]	Uracil phosphoribosyltransferase homolog	Uracil phosphoribosyltransferase	Phosphoribosyltransferase-like
maker-scaffold10x_19_pilon-augustus-gene-0.66	-0.633185	DnaJ subfamily C member 11 [Fasciola hepatica]	DnaJ homolog subfamily C member 11	DnaJ domain	DnaJ-like protein C11, C-terminal
maker-scaffold10x_383_pilon-snap-gene-0.18	-0.633054	Serine/threonine kinase [Fasciola hepatica]	Serine/threonine-protein kinase NIM1	Protein kinase domain	Protein kinase domain
maker-scaffold10x_145_pilon-snap-gene-2.204	-0.631405	hypothetical protein D915_001576 [Fasciola hepatica]	No hit	No hit	No hit
maker-scaffold10x_2064_pilon-snap-gene-0.46	-0.630992	Calpain-B [Fasciola hepatica]	Calpain	Calpain family cysteine protease	Peptidase C2, calpain, catalytic domain
maker-scaffold10x_1318_pilon-snap-gene-0.2	-0.629961	Iron-dependent fumarate hydratase [Fasciola hepatica]	Fumarate hydratase class I, aerobic	Fumarate hydratase (Fumerase)	Iron-dependent fumarate hydratase
maker-scaffold10x_809_pilon-snap-gene-0.11	-0.629461	SUZ domain-containing protein 1 [Fasciolopsis buski]	SUZ domain-containing protein 1	SUZ domain	SUZ domain-containing protein 1
maker-scaffold10x_712_pilon-snap-gene-0.14	-0.628952	Sn1-specific diacylglycerol lipase alpha [Fasciola hepatica]	Sn1-specific diacylglycerol lipase beta	Lipase (class 3)	Alpha/Beta hydrolase fold
maker-scaffold10x_2148_pilon-snap-gene-0.0	-0.627306	Ras domain containing protein [Fasciola hepatica]	Ras-related protein Rab-14	Ras family	Ras-related protein Rab14
maker-scaffold10x_303_pilon-snap-gene-0.27	-0.626716	TWiK family of potassium channels protein 7 [Fasciola hepatica]	TWiK family of potassium channels protein 18	Ion channel	Potassium channel domain
maker-scaffold10x_324_pilon-augustus-gene-0.30	-0.624434	Tetraspanning orphan receptor [Fasciola hepatica]	Tetraspanning orphan receptor	Golgi 4-transmembrane spanning transporter	No hit
maker-scaffold10x_451_pilon-snap-gene-0.40	-0.623616	Palmitoyltransferase [Fasciola hepatica]	Palmitoyltransferase ZDHHC15	DHHC palmitoyltransferase	Palmitoyltransferase, DHHC domain
maker-scaffold10x_1010_pilon-snap-gene-0.93	-0.623546	Importin 7 [Fasciola gigantica]	Importin-7	Importin-beta N-terminal domain	Armadillo-like helical
maker-scaffold10x_205_pilon-pred_gff_StringTie-gene-0.154	-0.623094	putative molluscan insulin-related peptide(s) receptor [Clonorchis sinensis]	No hit	No hit	No hit
snap_masked-scaffold10x_1366_pilon-processed-gene-0.46	-0.622629	High affinity cationic amino acid transporter 1 [Fasciola hepatica]	Cationic amino acid transporter 4	Amino acid permease	Amino acid/polyamine transporter I
MSTRG.13492	-0.622037	hypothetical protein D915_003999 [Fasciola hepatica]	No hit	DAZ associated protein 2 (DAZAP2)	DAZ associated protein 2
maker-scaffold10x_377_pilon-snap-gene-0.71	-0.619909	hypothetical protein D915_008825 [Fasciola hepatica]	No hit	Ku C terminal domain like	No hit
maker-scaffold10x_93_pilon-snap-gene-0.132	-0.619028	Signal peptide peptidase [Fasciola hepatica]	Minor histocompatibility antigen H13	Signal peptide peptidase	Peptidase A22B, signal peptide peptidase
maker-scaffold10x_158_pilon-augustus-gene-0.75	-0.617517	dehydrogenase/reductase SDR family member 1 [Fasciola hepatica]	Dehydrogenase/reductase SDR family member 1	short chain dehydrogenase	NAD(P)-binding domain superfamily
MSTRG.21975	-0.616831	No hit	No hit	Reverse transcriptase (RNA-dependent DNA polymerase)	Reverse transcriptase domain
MSTRG.1490	-0.615968	Low temperature viability protein, partial [Opisthorchis viverrini]	No hit	No hit	No hit
maker-scaffold10x_75_pilon-snap-gene-0.99	-0.614503	Melanoma inhibitory activity protein 3 [Fasciola hepatica]	Transport and Golgi organization protein 1 homolog	SPT2 chromatin protein	Chromatin SPT2
maker-scaffold10x_608_pilon-snap-gene-0.5	-0.612668	Protein kinase C [Fasciola hepatica]	Protein kinase C iota type	Protein kinase domain	Protein kinase domain
maker-scaffold10x_933_pilon-snap-gene-0.87	-0.611758	Noggin-3 [Fasciola hepatica]	No hit	Noggin	Noggin
maker-scaffold10x_781_pilon-snap-gene-0.65	-0.606518	Peripheral plasma membrane protein CASK, partial [Fasciolopsis buski]	Peripheral plasma membrane protein CASK	Protein kinase domain	Protein kinase-like domain superfamily
maker-scaffold10x_487_pilon-snap-gene-0.221	-0.604763	Glycerol-3-phosphate transporter [Fasciola hepatica]	Glucose-6-phosphate exchanger SLC37A2	Major Facilitator Superfamily	MFS transporter superfamily
maker-scaffold10x_598_pilon-snap-gene-1.123	-0.604478	hypothetical protein D915_002313 [Fasciola hepatica]	No hit	Iron-binding zinc finger CDGSH type	No hit
maker-scaffold10x_392_pilon-snap-gene-0.26	-0.604365	No hit	No hit	Lipid A 3-O-deacylase (PagL)	No hit
maker-scaffold10x_464_pilon-snap-gene-0.12	-0.60345	PH domain protein [Opisthorchis viverrini]	No hit	PH domain	PH-like domain superfamily
maker-scaffold10x_56_pilon-snap-gene-0.39	-0.602022	hypothetical protein D915_006120 [Fasciola hepatica]	No hit	No hit	No hit
maker-scaffold10x_30_pilon-snap-gene-0.10	-0.60138	Zinc finger LIM type [Fasciola gigantica]	LIM and calponin homology domains-containing protein 1	LIM domain	LIM and calponin homology domains-containing protein 1
maker-scaffold10x_495_pilon-pred_gff_StringTie-gene-0.62	-0.60062	Gap-Pol polyprotein [Schistosoma japonicum]	Transposon Tf2-12 polyprotein	RNase H-like domain found in reverse transcriptase	Ribonuclease H superfamily
maker-scaffold10x_81_pilon-snap-gene-0.151	-0.598077	Immunoglobulin, partial [Fasciola gigantica]	No hit	Immunoglobulin domain	Immunoglobulin-like fold
maker-scaffold10x_2519_pilon-augustus-gene-0.19	-0.5979	hypothetical protein FGIG_11490 [Fasciola gigantica]	No hit	LRRFIP family	Leucine-rich repeat flightless-interacting protein 1/2
maker-scaffold10x_1007_pilon-augustus-gene-0.78	-0.596746	Ubiquitin modifier-activating enzyme 5 [Fasciola hepatica]	Ubiquitin-like modifier-activating enzyme 5	ThiF family	Ubiquitin-activating enzyme
MSTRG.10894	-0.596208	putative Transmembrane emp24 domain-containing protein [Fasciola hepatica]	No hit	No hit	No hit
maker-scaffold10x_293_pilon-snap-gene-0.159	-0.593008	putative Growth hormone-inducible transmembrane protein [Fasciola hepatica]	Growth hormone-inducible transmembrane protein	Inhibitor of apoptosis-promoting Bax1	Bax inhibitor 1-related
maker-scaffold10x_1296_pilon-snap-gene-0.16	-0.591748	polyprotein, partial [Schistosoma japonicum]	No hit	Thymidylate synthase complementing protein	No hit
maker-scaffold10x_732_pilon-pred_gff_StringTie-gene-0.52	-0.588807	Gamma-aminobutyric acid receptor-associated protein 2 [Fasciola hepatica]	Gamma-aminobutyric acid receptor-associated protein-like 2	Autophagy protein Atg8 ubiquitin like	Autophagy protein Atg8 ubiquitin-like
maker-scaffold10x_713_pilon-snap-gene-0.123	-0.5884	Ubiquinone biosynthesis O-methyltransferase mitochondrial [Fasciolopsis buski]	No hit	Spc7 kinetochore protein	Endonuclease/exonuclease/phosphatase superfamily
maker-scaffold10x_209_pilon-snap-gene-0.26	-0.587709	SJCHGC02863 protein, partial [Schistosoma japonicum]	No hit	Colicin V production protein	No hit
maker-scaffold10x_1358_pilon-augustus-gene-0.13	-0.586821	ATP-dependent RNA helicase dbp-5 [Fasciola hepatica]	ATP-dependent RNA helicase DDX25	DEAD/DEAH box helicase	P-loop containing nucleoside triphosphate hydrolase
maker-scaffold10x_604_pilon-augustus-gene-0.128	-0.586339	Patatin phospholipase domain-containing protein 7 [Fasciola hepatica]	Patatin-like phospholipase domain-containing protein 7	Cyclic nucleotide-binding domain	Acyl transferase/acyl hydrolase/lysophospholipase
maker-scaffold10x_944_pilon-snap-gene-0.47	-0.586298	putative signal peptide peptidase 2A [Fasciola hepatica]	Signal peptide peptidase-like 3	Signal peptide peptidase	Peptidase A22B, signal peptide peptidase
maker-scaffold10x_200_pilon-augustus-gene-0.85	-0.584861	No hit	Dolichyl-diphosphooligosaccharide--protein glycosyltransferase subunit 2	Oligosaccharyltransferase subunit Ribophorin II	Dolichyl-diphosphooligosaccharide--protein glycosyltransferase subunit Swp1
maker-scaffold10x_720_pilon-snap-gene-0.2	-0.584703	Leukocyte receptor cluster member 9 [Fasciola hepatica]	Leukocyte receptor cluster member 9	AKAP7 2'5' RNA ligase-like domain	Protein kinase A anchor protein, nuclear localisation signal domain
maker-scaffold10x_61_pilon-snap-gene-0.48	-0.584192	NADP-dependent malic enzyme mitochondrial [Fasciola hepatica]	NADP-dependent malic enzyme	Malic enzyme, NAD binding domain	Malic oxidoreductase
maker-scaffold10x_143_pilon-snap-gene-0.9	-0.583581	Isoleucine--tRNA ligase [Fasciola gigantica]	Isoleucine--tRNA ligase, cytoplasmic	tRNA synthetases class I (I, L, M and V)	Isoleucine-tRNA ligase
maker-scaffold10x_173_pilon-snap-gene-0.9	-0.582505	Eukaryotic translation initiation factor 3 subunit C [Fasciola hepatica]	Eukaryotic translation initiation factor 3 subunit C	Eukaryotic translation initiation factor 3 subunit 8 N-terminus	Eukaryotic translation initiation factor 3 subunit C
maker-scaffold10x_237_pilon-snap-gene-0.48	-0.581848	DnaJ domain containing protein 4 [Fasciola hepatica]	DnaJ homolog subfamily C member 5	DnaJ domain	DnaJ domain
maker-scaffold10x_1272_pilon-snap-gene-0.7	-0.579383	complement component C8 beta [Schistosoma japonicum]	No hit	Thrombospondin type 1 domain	Thrombospondin type-1 (TSP1) repeat superfamily
maker-scaffold10x_1950_pilon-snap-gene-0.16	-0.577968	NEDD4-like E3 ubiquitin-protein ligase WWP1, partial [Paragonimus westermani]	NEDD4-like E3 ubiquitin-protein ligase WWP1	HECT-domain (ubiquitin-transferase)	HECT domain
maker-scaffold10x_1678_pilon-augustus-gene-0.40	-0.576689	Palmitoyltransferase [Fasciola hepatica]	Palmitoyltransferase ZDHHC3	DHHC palmitoyltransferase	Palmitoyltransferase, DHHC domain
maker-scaffold10x_21_pilon-snap-gene-0.44	-0.57257	Vesicle-fusing ATPase [Fasciolopsis buski]	Vesicle-fusing ATPase 2	ATPase family associated with various cellular activities (AAA)	Vesicle-fusing ATPase
maker-scaffold10x_1446_pilon-snap-gene-0.31	-0.571491	Transmembrane gtpase mfn mitofusin 1 fzo [Fasciola hepatica]	Mitofusin-2	fzo-like conserved region	Mitofusin family
maker-scaffold10x_90_pilon-snap-gene-0.105	-0.571231	hypothetical protein D915_003759 [Fasciola hepatica]	No hit	Ephrin type-A receptor 2 transmembrane domain	No hit
maker-scaffold10x_815_pilon-augustus-gene-1.43	-0.570034	Synapse-associated protein [Fasciola hepatica]	Synapse-associated protein 1	BSD domain	BSD domain superfamily
maker-scaffold10x_94_pilon-snap-gene-0.47	-0.568494	Ubiquitin carboxyl-terminal hydrolase isozyme L5 [Fasciola hepatica]	No hit	Nicastrin small lobe	Nicastrin
maker-scaffold10x_1137_pilon-snap-gene-0.91	-0.568487	5-hydroxytryptamine receptor [Fasciola hepatica]	No hit	7 transmembrane receptor (rhodopsin family)	5-Hydroxytryptamine 2C receptor
maker-scaffold10x_280_pilon-snap-gene-0.124	-0.566738	Dolichyl-P-Man:Man(5)GlcNAc(2)-PP-dolichyl mannosyltransferase [Fasciola gigantica]	Dol-P-Man:Man(5)GlcNAc(2)-PP-Dol alpha-1,3-mannosyltransferase	ALG3 protein	Glycosyltransferase, ALG3
maker-scaffold10x_283_pilon-snap-gene-0.2	-0.56612	von Willebrand factor A domain-containing protein 5A [Fasciola hepatica]	von Willebrand factor A domain-containing protein 5A	Vault protein inter-alpha-trypsin domain	VIT domain
maker-scaffold10x_353_pilon-snap-gene-0.46	-0.565836	Neurexin-4 [Fasciola hepatica]	Neurexin-4	Laminin G domain	Contactin-associated protein 1
maker-scaffold10x_318_pilon-snap-gene-0.84	-0.565634	hypothetical protein D915_007166 [Fasciola hepatica]	No hit	Brain specific membrane anchored protein	No hit
maker-scaffold10x_1568_pilon-snap-gene-0.1	-0.564871	Vesicle-associated membrane protein 7 [Fasciola hepatica]	Vesicle-associated membrane protein 7	Synaptobrevin	Synaptobrevin
maker-scaffold10x_209_pilon-snap-gene-0.34	-0.563549	Dolichyl-phosphate beta-D-mannosyltransferase [Fasciola hepatica]	Dolichyl-phosphate beta-glucosyltransferase	Glycosyl transferase family 2	Dolichyl-phosphate beta-glucosyltransferase
maker-scaffold10x_813_pilon-augustus-gene-0.33	-0.563376	Active breakpoint cluster region protein [Fasciola hepatica]	Active breakpoint cluster region-related protein	RhoGAP domain	Abr/Bcr
maker-scaffold10x_275_pilon-snap-gene-0.18	-0.561482	hypothetical protein D915_007238 [Fasciola hepatica]	No hit	No hit	No hit
maker-scaffold10x_487_pilon-augustus-gene-0.86	-0.560965	Beta-arrestin [Fasciola hepatica]	Beta-arrestin-2	Arrestin (or S-antigen), N-terminal domain	Arrestin
maker-scaffold10x_1854_pilon-snap-gene-0.9	-0.560188	Cysteine desulfurase NFS1 [Fasciola hepatica]	Cysteine desulfurase, mitochondrial	Aminotransferase class-V	Cysteine desulfurase IscS
snap_masked-scaffold10x_2199_pilon-processed-gene-0.30	-0.559926	No hit	No hit	Accessory gene regulator B	No hit
maker-scaffold10x_1822_pilon-snap-gene-0.0	-0.559684	ADP-ribosylation factor GTPase-activating protein 2 [Fasciola hepatica]	No hit	Vacuolar sorting 38 and autophagy-related subunit 14	No hit
maker-scaffold10x_1445_pilon-snap-gene-0.70	-0.559101	Cytoplasmic dynein intermediate chain [Fasciola gigantica]	Cytoplasmic dynein 1 intermediate chain 2	RNA polymerase II transcription elongation factor	WD40-repeat-containing domain superfamily
maker-scaffold10x_1178_pilon-snap-gene-0.45	-0.557704	Bestrophin [Fasciola hepatica]	Bestrophin-1	Bestrophin, RFP-TM, chloride channel	Bestrophin
maker-scaffold10x_2779_pilon-snap-gene-0.0	-0.557521	Syndecan [Fasciola gigantica]	No hit	No hit	No hit
maker-scaffold10x_476_pilon-snap-gene-0.102	-0.55244	Isocitrate dehydrogenase [NAD] subunit mitochondrial [Fasciola hepatica]	Isocitrate dehydrogenase [NAD] subunit beta, mitochondrial	Isocitrate/isopropylmalate dehydrogenase	Isocitrate dehydrogenase NAD-dependent
maker-scaffold10x_93_pilon-snap-gene-0.129	-0.551673	N-alpha-acetyltransferase 60 [Fasciola hepatica]	N-alpha-acetyltransferase 60	Acetyltransferase (GNAT) family	Acyl-CoA N-acyltransferase
maker-scaffold10x_839_pilon-augustus-gene-0.34	-0.551388	GPI ethanolamine phosphate transferase 2 [Fasciola hepatica]	GPI ethanolamine phosphate transferase 2	Type I phosphodiesterase / nucleotide pyrophosphatase	GPI ethanolamine phosphate transferase 2
maker-scaffold10x_1404_pilon-snap-gene-0.16	-0.547645	coiled-coil and C2 domain-containing protein 1 [Paragonimus westermani]	Coiled-coil and C2 domain-containing protein 1B	C2 domain	Coiled-coil and C2 domain-containing protein 1
snap_masked-scaffold10x_166_pilon-processed-gene-0.116	-0.546726	Mitogen-activated protein kinase-activated protein kinase 2 [Fasciola hepatica]	No hit	No hit	No hit
MSTRG.15648	-0.546547	hypothetical protein D915_010168 [Fasciola hepatica]	No hit	Transcription factor PAP1	No hit
maker-scaffold10x_1608_pilon-snap-gene-0.2	-0.546367	Phosphatidylinositol glycan class S [Fasciola hepatica]	GPI transamidase component PIG-S	Phosphatidylinositol-glycan biosynthesis class S protein	Phosphatidylinositol-glycan biosynthesis class S protein
maker-scaffold10x_902_pilon-snap-gene-0.68	-0.542747	Ubiquitin carboxyl-terminal hydrolase 45 [Fasciola hepatica]	Ubiquitin carboxyl-terminal hydrolase 16	Ubiquitin carboxyl-terminal hydrolase	Papain-like cysteine peptidase superfamily
maker-scaffold10x_2220_pilon-snap-gene-0.33	-0.541823	Clathrin adaptor mu subunit [Fasciola hepatica]	AP-1 complex subunit mu-1	Adaptor complexes medium subunit family	Clathrin adaptor, mu subunit
maker-scaffold10x_203_pilon-snap-gene-0.84	-0.541236	Na(+)/H(+) exchange regulatory cofactor NHE-RF [Fasciola hepatica]	Na(+)/H(+) exchange regulatory cofactor NHE-RF3	PDZ domain	PDZ superfamily
maker-scaffold10x_589_pilon-augustus-gene-0.53	-0.540478	hypothetical protein D915_003835 [Fasciola hepatica]	No hit	Clathrin-binding domain of Huntingtin-interacting protein 1	No hit
maker-scaffold10x_926_pilon-augustus-gene-0.15	-0.539893	HECT-domain protein [Fasciola gigantica]	NEDD4-like E3 ubiquitin-protein ligase WWP1	WW domain	HECT, E3 ligase catalytic domain
maker-scaffold10x_82_pilon-snap-gene-0.92	-0.539396	V-type proton ATPase subunit C [Fasciola gigantica]	V-type proton ATPase subunit C 1-A	V-ATPase subunit C	ATPase, V1 complex, subunit C
maker-scaffold10x_1339_pilon-snap-gene-0.41	-0.538872	Cadherin-related tumor suppressor isoform 4 [Schistosoma japonicum]	No hit	EGF-like domain	EGF-like domain
maker-scaffold10x_1609_pilon-snap-gene-0.35	-0.538569	Ubiquitin-conjugating enzyme [Fasciolopsis buski]	Ubiquitin-conjugating enzyme E2 L3	Ubiquitin-conjugating enzyme	Ubiquitin-conjugating enzyme E2
maker-scaffold10x_312_pilon-snap-gene-0.0	-0.537467	Band 4.1 protein 4B [Fasciola hepatica]	Band 4.1-like protein 5	FERM C-terminal PH-like domain	FERM/acyl-CoA-binding protein superfamily
maker-scaffold10x_1007_pilon-snap-gene-0.6	-0.537223	Vacuolar protein sorting-associated protein 52 [Fasciola hepatica]	Vacuolar protein sorting-associated protein 52 homolog	Vps52 / Sac2 family	Vps52
maker-scaffold10x_253_pilon-augustus-gene-0.16	-0.536977	Solute carrier family 39 (Zinc transporter) member 7 [Fasciola hepatica]	Zinc transporter SLC39A7	ZIP Zinc transporter	Zinc/iron permease
maker-scaffold10x_453_pilon-snap-gene-0.1	-0.534902	V-type proton ATPase subunit a [Fasciola gigantica]	Probable V-type proton ATPase 116 kDa subunit a	V-type ATPase 116kDa subunit family	V-type ATPase, V0 complex, 116kDa subunit family
maker-scaffold10x_323_pilon-snap-gene-0.42	-0.534395	Methylcrotonoyl-CoA carboxylase beta chain [Fasciola gigantica]	Methylcrotonoyl-CoA carboxylase beta chain, mitochondrial	Carboxyl transferase domain	ClpP/crotonase-like domain superfamily
maker-scaffold10x_534_pilon-augustus-gene-0.71	-0.532629	Citrate synthase [Fasciola hepatica]	Probable citrate synthase 1, mitochondrial	Citrate synthase, C-terminal domain	Citrate synthase
maker-scaffold10x_23_pilon-snap-gene-0.81	-0.528929	Tektin-1 [Fasciola hepatica]	Tektin-1	Tektin family	Tektin
maker-scaffold10x_864_pilon-augustus-gene-0.2	-0.528844	LARG2 [Fasciola hepatica]	LARGE xylosyl- and glucuronyltransferase 2	Glycosyl-transferase for dystroglycan	Nucleotide-diphospho-sugar transferases
maker-scaffold10x_785_pilon-snap-gene-0.12	-0.52723	Alpha actinin [Fasciola hepatica]	Smoothelin-like protein 1	Calponin homology (CH) domain	CH domain superfamily
maker-scaffold10x_324_pilon-snap-gene-0.59	-0.52669	MICOS complex subunit MIC60 [Fasciola gigantica]	MICOS complex subunit Mic60	Mitochondrial inner membrane protein	Mitochondrial inner membrane protein Mitofilin
maker-scaffold10x_408_pilon-augustus-gene-0.33	-0.525825	Nuclear cap-binding protein subunit 3 [Fasciolopsis buski]	Nuclear cap-binding protein subunit 3	Nuclear cap-binding protein subunit 3	Nuclear cap-binding protein subunit 3
maker-scaffold10x_263_pilon-augustus-gene-0.169	-0.522387	Dolichol kinase [Fasciola hepatica]	Dolichol kinase	No hit	Dolichol kinase
maker-scaffold10x_66_pilon-snap-gene-0.12	-0.520819	SET and MYND domain-containing protein 4 [Clonorchis sinensis]	SET and MYND domain-containing protein 4	SET domain	Protein of unknown function DUF4542
maker-scaffold10x_64_pilon-augustus-gene-0.16	-0.520173	RAB39 member RAS oncogene family [Fasciola hepatica]	Ras-related protein Rab-39B	Ras family	P-loop containing nucleoside triphosphate hydrolase
maker-scaffold10x_1119_pilon-augustus-gene-0.18	-0.518668	Ubiquitin-conjugating enzyme E2 J1 [Clonorchis sinensis]	Ubiquitin-conjugating enzyme E2 J1	No hit	Ubiquitin-conjugating enzyme/RWD-like
maker-scaffold10x_97_pilon-snap-gene-0.88	-0.516784	Trehalose-6-phosphate hydrolase [Fasciola hepatica]	No hit	Alpha amylase, catalytic domain	Glycoside hydrolase superfamily
maker-scaffold10x_680_pilon-snap-gene-0.22	-0.516779	Rab GTPase [Fasciola hepatica]	Ras-related protein Rab-11B	Ras family	P-loop containing nucleoside triphosphate hydrolase
maker-scaffold10x_223_pilon-snap-gene-0.8	-0.514854	ATP synthase subunit beta vacuolar [Fasciola hepatica]	V-type proton ATPase subunit B	ATP synthase alpha/beta family, nucleotide-binding domain	V-type ATP synthase regulatory subunit B/beta
maker-scaffold10x_263_pilon-augustus-gene-0.171	-0.514525	Aldehyde dehydrogenase [Fasciola hepatica]	Aldehyde dehydrogenase family 3 member A2	Aldehyde dehydrogenase family	Aldehyde dehydrogenase, C-terminal
maker-scaffold10x_230_pilon-snap-gene-0.51	-0.514305	Calpain-5 [Fasciolopsis buski]	Calpain-6	Calpain family cysteine protease	Papain-like cysteine peptidase superfamily
maker-scaffold10x_14_pilon-snap-gene-0.109	-0.513613	Glutamyl tRNA synthetase cytoplasmic [Fasciola hepatica]	Bifunctional glutamate/proline--tRNA ligase	tRNA synthetases class I (E and Q), catalytic domain	Proline-tRNA ligase, class IIa, archaeal-type
maker-scaffold10x_377_pilon-snap-gene-0.76	-0.51316	Ribokinase [Fasciola hepatica]	Ribokinase	pfkB family carbohydrate kinase	Ribokinase
maker-scaffold10x_120_pilon-snap-gene-0.21	-0.512703	hypothetical protein D915_005242 [Fasciola hepatica]	No hit	SOCS box	No hit
maker-scaffold10x_1086_pilon-augustus-gene-0.59	-0.51253	O-acyltransferase [Fasciola gigantica]	Diacylglycerol O-acyltransferase 1	MBOAT, membrane-bound O-acyltransferase family	Diacylglycerol O-acyltransferase 1
maker-scaffold10x_14_pilon-snap-gene-0.134	-0.505816	ATPase, F1/V1/A1 complex, alpha/beta subunit, nucleotide-binding,domain-containing protein [Schistosoma japonicum]	No hit	Nuclear coactivator	No hit
maker-scaffold10x_166_pilon-augustus-gene-0.72	-0.501957	Phosphotransferase [Fasciola hepatica]	putative ADP-dependent glucokinase [Fasciola hepatica]	Hexokinase	Hexokinase
maker-scaffold10x_1149_pilon-augustus-gene-0.69	-0.500605	Marvel-containing potential lipid raft-associated protein [Fasciola hepatica]	No hit	No hit	No hit
maker-scaffold10x_1660_pilon-snap-gene-0.5	-0.500136	Protein-associating with the carboxyl-terminal domain of ezrin [Clonorchis sinensis]	Protein-associating with the carboxyl-terminal domain of ezrin	Protein kinase domain	Endonuclease/exonuclease/phosphatase superfamily
maker-scaffold10x_589_pilon-snap-gene-0.133	-0.499635	Lipoma-preferred partner protein [Fasciola hepatica]	Thyroid receptor-interacting protein 6	LIM domain	Zinc finger, LIM-type
maker-scaffold10x_22_pilon-snap-gene-0.115	-0.496921	Hypohetical protein	Protein-9 homolog	Glucosidase II beta subunit-like protein	Mannose-6-phosphate receptor binding domain superfamily
MSTRG.956	-0.495151	Rhodopsin orphan GPCR [Fasciola hepatica]	No hit	Type A lantibiotic family	GPCR, rhodopsin-like, 7TM
maker-scaffold10x_598_pilon-snap-gene-1.124	-0.494577	ADP-ribosylation factor GTPase-activating protein 1 [Fasciola hepatica]	ADP-ribosylation factor GTPase-activating protein 1	Putative GTPase activating protein for Arf	ArfGAP domain superfamily
maker-scaffold10x_1304_pilon-snap-gene-0.40	-0.486497	High voltage-activated calcium channel beta subunit CavB [Fasciola hepatica]	Voltage-dependent L-type calcium channel subunit beta-2	Guanylate kinase	Voltage-dependent calcium channel, L-type, beta subunit
maker-scaffold10x_1175_pilon-snap-gene-0.24	-0.486488	protoheme IX farnesyltransferase, partial [Opisthorchis viverrini]	Protoheme IX farnesyltransferase, mitochondrial	UbiA prenyltransferase family	Protohaem IX farnesyltransferase
maker-scaffold10x_10_pilon-snap-gene-0.0	-0.485897	No hit	Ras-related protein ORAB-1	Ras family	P-loop containing nucleoside triphosphate hydrolase
maker-scaffold10x_58_pilon-snap-gene-0.118	-0.484671	hypothetical protein D915_002689 [Fasciola hepatica]	No hit	SH3 domain	No hit
maker-scaffold10x_503_pilon-augustus-gene-0.41	-0.480954	UPF0553 protein C9orf64 [Fasciola gigantica]	No hit	Immunoglobulin domain	Neuroplastin/Basigin
maker-scaffold10x_1791_pilon-snap-gene-0.45	-0.479994	putative protocadherin alpha [Fasciola hepatica]	Protocadherin gamma-A4	Cadherin domain	Cadherin-like superfamily
maker-scaffold10x_1055_pilon-snap-gene-0.1	-0.478617	UDP-N-acetylglucosamine--dolichyl-phosphate N-acetylglucosaminephosphotransferase [Fasciola gigantica]	UDP-N-acetylglucosamine--dolichyl-phosphate N-acetylglucosaminephosphotransferase	Glycosyl transferase family 4	UDP-GlcNAc-dolichyl-phosphate GlcNAc phosphotransferase
MSTRG.8535	-0.476992	hypothetical protein FGIG_12041 [Fasciola gigantica]	No hit	No hit	No hit
maker-scaffold10x_851_pilon-snap-gene-0.41	-0.47584	hypothetical protein D915_000746 [Fasciola hepatica]	Armadillo-like helical domain-containing protein 3	Dyggve-Melchior-Clausen syndrome protein	Armadillo-like helical domain-containing protein 3-like
snap_masked-scaffold10x_418_pilon-processed-gene-0.133	-0.474475	RAP (Vertebrate Rap GTPase family) [Fasciola hepatica]	Ras-related protein Rap-2a	Ras family	Small GTPase superfamily, Ras-type
maker-scaffold10x_1096_pilon-snap-gene-0.68	-0.472373	Exportin-1 [Fasciola hepatica]	Exportin-1	CRM1 C terminal	Armadillo-like helical
maker-scaffold10x_441_pilon-snap-gene-0.26	-0.471489	No hit	No hit	No hit	No hit
MSTRG.17893	-0.471444	polyprotein, partial [Schistosoma japonicum]	No hit	Endonuclease-reverse transcriptase	Endonuclease/exonuclease/phosphatase superfamily
maker-scaffold10x_520_pilon-snap-gene-2.136	-0.469578	No hit	Actin-related protein 43892 complex subunit 3-A	ARP2/3 complex ARPC3 (21 kDa) subunit	Actin-related protein 2/3 complex subunit 3 superfamily
maker-scaffold10x_445_pilon-snap-gene-0.25	-0.469573	Lung seven transmembrane receptor [Fasciola hepatica]	Protein GPR107	Lung seven transmembrane receptor	Lung seven transmembrane receptor-like
maker-scaffold10x_302_pilon-snap-gene-0.154	-0.469114	PAK4 [Fasciola hepatica]	Serine/threonine-protein kinase PAK mbt	Protein kinase domain	Protein kinase-like domain superfamily
maker-scaffold10x_325_pilon-augustus-gene-0.81	-0.468113	Kinesin light chain [Fasciola gigantica]	Kinesin light chain	Tetratricopeptide repeat	Tetratricopeptide-like helical domain superfamily
maker-scaffold10x_1092_pilon-snap-gene-0.2	-0.464941	Endonuclease/exonuclease/phosphatase family domain-containing protein 1 [Fasciola hepatica]	No hit	Laminin Domain II	No hit
maker-scaffold10x_383_pilon-augustus-gene-1.36	-0.464299	No hit	Lysophospholipid acyltransferase 1	MBOAT, membrane-bound O-acyltransferase family	Membrane bound O-acyl transferase, MBOAT
maker-scaffold10x_1115_pilon-snap-gene-0.19	-0.462711	Eukaryotic translation initiation factor 3 subunit J [Fasciola hepatica]	No hit	Translation initiation factor eIF3 subunit	Eukaryotic translation initiation factor 3 subunit J
maker-scaffold10x_97_pilon-snap-gene-0.98	-0.462359	Nuclear DNA-binding protein [Fasciola gigantica]	Nuclear nucleic acid-binding protein C1D	Sas10/Utp3/C1D family	Exosome-associated factor Rrp47/DNA strand repair C1D
maker-scaffold10x_313_pilon-snap-gene-0.67	-0.462113	Syntaxin-7 [Fasciola hepatica]	No hit	Syntaxin-like protein	SNARE
maker-scaffold10x_637_pilon-snap-gene-0.162	-0.459214	WD repeat-containing protein 13 [Fasciola hepatica]	No hit	WD domain, G-beta repeat	WD40-repeat-containing domain superfamily
maker-scaffold10x_1980_pilon-augustus-gene-0.0	-0.45886	Protein involved in maintenance of golgi structure and er-golgi transport [Fasciola hepatica]	Golgi resident protein GCP60	Golgi-dynamics membrane-trafficking	GOLD domain
maker-scaffold10x_74_pilon-snap-gene-0.19	-0.458782	Lupus la ribonucleoprotein [Fasciola gigantica]	Lupus La protein homolog	La domain	Winged helix-like DNA-binding domain superfamily
maker-scaffold10x_1697_pilon-snap-gene-0.107	-0.458545	Palmitoyltransferase [Fasciola hepatica]	Palmitoyltransferase ZDHHC9	DHHC palmitoyltransferase	No hit
maker-scaffold10x_466_pilon-snap-gene-0.81	-0.458179	Tyrosyl-tRNA synthetase cytoplasmic [Fasciola gigantica]	Tyrosine--tRNA ligase, cytoplasmic	tRNA synthetases class I (W and Y)	Tyrosine-tRNA ligase
maker-scaffold10x_1453_pilon-snap-gene-0.12	-0.455282	Sh3-containing grb2 protein 1 (Endophilin II) [Fasciola hepatica]	Endophilin-A2	BAR domain	Endophilin-A
maker-scaffold10x_392_pilon-augustus-gene-0.47	-0.451181	Arginyl tRNA synthetase cytoplasmic [Fasciola gigantica]	Arginine--tRNA ligase, cytoplasmic	tRNA synthetases class I (R)	Arginine-tRNA ligase
maker-scaffold10x_1058_pilon-snap-gene-0.8	-0.44903	Polypeptide N-acetylgalactosaminyltransferase [Fasciola hepatica]	Polypeptide N-acetylgalactosaminyltransferase 5	Glycosyl transferase family 2	Nucleotide-diphospho-sugar transferases
maker-scaffold10x_548_pilon-augustus-gene-0.30	-0.442999	Solute carrier family 35 member F6 [Fasciola hepatica]	Solute carrier family 35 member F6	Solute carrier family 35	Solute carrier family 35 member SLC35F1/F2/F6
maker-scaffold10x_1280_pilon-snap-gene-0.11	-0.442889	Growth factor receptor-bound protein 2-A [Fasciola hepatica]	GRB2-related adapter protein	SH3 domain	SH2 domain superfamily
maker-scaffold10x_1492_pilon-snap-gene-0.25	-0.441931	Signal recognition particle subunit SRP72 [Fasciola hepatica]	Signal recognition particle subunit SRP72	Putative TPR-like repeat	Signal recognition particle, SRP72 subunit
snap_masked-scaffold10x_469_pilon-processed-gene-0.17	-0.438766	Trafficking protein particle complex subunit 4 [Fasciola hepatica]	No hit	No hit	No hit
maker-scaffold10x_13_pilon-snap-gene-1.77	-0.43695	tRNA 5-methylaminomethyl-2-thiouridylate methyltransferase [Fasciola hepatica]	Mitochondrial tRNA-specific 2-thiouridylase 1	tRNA methyl transferase	Rossmann-like alpha/beta/alpha sandwich fold
augustus_masked-scaffold10x_377_pilon-processed-gene-0.185	-0.436467	Neural Wiskott-Aldrich syndrome protein [Fasciola hepatica]	Neural Wiskott-Aldrich syndrome protein	WH1 domain	WASP family, EVH1 domain
maker-scaffold10x_2041_pilon-snap-gene-0.0	-0.433424	No hit	No hit	No hit	No hit
maker-scaffold10x_596_pilon-augustus-gene-0.27	-0.431935	Ufm1-specific protease 2 [Fasciola gigantica]	Ufm1-specific protease 2	Peptidase family C78	Peptidase C78, ubiquitin fold modifier-specific peptidase 1/ 2
MSTRG.14178	-0.426512	Gamma-aminobutyric acid receptor-associated protein 2 [Fasciola hepatica]	Gamma-aminobutyric acid receptor-associated protein-like 2	Autophagy protein Atg8 ubiquitin like	Autophagy protein Atg8 ubiquitin-like
MSTRG.11415	-0.425332	Aspartyl-tRNA synthetase cytoplasmic [Fasciola gigantica]	Aspartate--tRNA ligase, cytoplasmic	OB-fold nucleic acid binding domain	Aspartate-tRNA synthetase, type 2
maker-scaffold10x_820_pilon-snap-gene-0.12	-0.42502	vesicular amine transporter, putative [Schistosoma mansoni]	No hit	Immunoglobulin I-set domain	Immunoglobulin-like fold
maker-scaffold10x_1593_pilon-augustus-gene-0.12	-0.424857	E3 UFM1-protein ligase 1 [Fasciola gigantica]	E3 UFM1-protein ligase 1 homolog	E3 UFM1-protein ligase 1	E3 UFM1-protein ligase 1
maker-scaffold10x_217_pilon-snap-gene-1.113	-0.420555	ADP-ribosylation factor-like protein 13B [Paragonimus westermani]	ADP-ribosylation factor-like protein 13B	ADP-ribosylation factor family	Small GTPase superfamily, ARF/SAR type
maker-scaffold10x_1597_pilon-snap-gene-0.7	-0.420273	No hit	Coatomer subunit beta	Adaptin N terminal region	Coatomer beta subunit (COPB1)
maker-scaffold10x_794_pilon-snap-gene-0.127	-0.417595	cytochrome-b5 reductase [Paragonimus westermani]	NADH-cytochrome b5 reductase 2	Oxidoreductase NAD-binding domain	Ferredoxin-NADP reductase (FNR), nucleotide-binding domain
maker-scaffold10x_43_pilon-snap-gene-0.96	-0.41377	Tetratricopeptide repeat protein 7B [Fasciola hepatica]	Tetratricopeptide repeat protein 7B	Tetratricopeptide repeat	Tetratricopeptide-like helical domain superfamily
maker-scaffold10x_631_pilon-snap-gene-0.33	-0.405699	Beta-soluble NSF attachment protein isoform B [Fasciola hepatica]	Alpha-soluble NSF attachment protein	Soluble NSF attachment protein, SNAP	NSF attachment protein
maker-scaffold10x_1299_pilon-snap-gene-0.17	-0.402995	ELMO domain-containing protein 2 [Fasciola gigantica]	ELMO domain-containing protein 2	ELMO/CED-12 family	ELMO domain
maker-scaffold10x_1561_pilon-snap-gene-0.23	-0.402661	Sorting nexin [Fasciola hepatica]	Sorting nexin-3	PX domain	PX domain superfamily
maker-scaffold10x_504_pilon-snap-gene-0.9	-0.401068	SH2 domain protein [Opisthorchis viverrini]	Breast cancer anti-estrogen resistance protein 3	SH2 domain	SH2 domain superfamily
maker-scaffold10x_520_pilon-snap-gene-0.12	-0.399813	Succinate dehydrogenase [ubiquinone] flavoprotein subunit mitochondrial [Fasciola hepatica]	Succinate dehydrogenase [ubiquinone] flavoprotein subunit, mitochondrial	FAD binding domain	Succinate dehydrogenase, flavoprotein subunit
maker-scaffold10x_589_pilon-snap-gene-0.118	-0.39835	Calcyphosin-2 [Fasciola hepatica]	No hit	Hairy Orange	EF-hand domain pair
maker-scaffold10x_742_pilon-snap-gene-0.75	-0.396232	Calnexin [Fasciola hepatica]	Calnexin	Calreticulin family	Calreticulin/calnexin
maker-scaffold10x_123_pilon-snap-gene-0.61	-0.39209	RAD50-interacting protein 1 [Fasciola hepatica]	RAD50-interacting protein 1	RINT-1 / TIP-1 family	RINT-1/Tip20
maker-scaffold10x_253_pilon-augustus-gene-0.6	-0.389819	uncharacterized protein DEA37_0007530 [Paragonimus westermani]	Retinol dehydrogenase 12	gag-polyprotein putative aspartyl protease	Ribonuclease H superfamily
maker-scaffold10x_599_pilon-augustus-gene-0.16	-0.384995	Calcineurin B subunit [Fasciolopsis buski]	Calcineurin subunit B type 1	EF hand	EF-hand domain pair
maker-scaffold10x_794_pilon-snap-gene-0.118	-0.38299	immunoglobulin V-set domain protein, partial [Opisthorchis viverrini]	No hit	Immunoglobulin domain	Immunoglobulin-like domain superfamily
maker-scaffold10x_109_pilon-augustus-gene-0.10	-0.376092	Wntless Wnt ligand secretion mediator [Fasciola hepatica]	Protein wntless homolog	Wnt-binding factor required for Wnt secretion	Protein wntless
maker-scaffold10x_502_pilon-snap-gene-0.39	-0.374906	CLUMA_CG003286, isoform A [Clunio marinus]	Actin-2	Actin	Actin family
maker-scaffold10x_1260_pilon-augustus-gene-0.0	-0.374604	Voltage-dependent calcium channel type D subunit alpha-1 [Fasciola hepatica]	Voltage-dependent calcium channel type D subunit alpha-1	Ion transport protein	Ion transport domain
maker-scaffold10x_275_pilon-snap-gene-0.29	-0.367844	Cleft lip and palate associated transmembrane protein 1 [Fasciola hepatica]	Cleft lip and palate transmembrane protein 1	Cleft lip and palate transmembrane protein 1 (CLPTM1)	Cleft lip and palate transmembrane 1
maker-scaffold10x_537_pilon-augustus-gene-0.59	-0.362508	General vesicular transport factor p115 [Fasciola hepatica]	General vesicular transport factor p115	Uso1 / p115 like vesicle tethering protein, head region	Armadillo-like helical
maker-scaffold10x_1106_pilon-snap-gene-0.2	-0.360788	Alpha-(1 6)-fucosyltransferase [Fasciola hepatica]	Alpha-(1,6)-fucosyltransferase	Predicted membrane protein (DUF2070)	No hit
maker-scaffold10x_734_pilon-augustus-gene-0.2	-0.355874	3-hydroxymethyl-3-methylglutaryl-CoA lyase cytoplasmic [Fasciola hepatica]	3-hydroxy-3-methylglutaryl-CoA lyase, cytoplasmic	HMGL-like	Hydroxymethylglutaryl-CoA lyase
maker-scaffold10x_598_pilon-augustus-gene-0.7	-0.347459	Elongation of very long chain fatty acids protein 1 [Fasciola hepatica]	Elongation of very long chain fatty acids protein	GNS1/SUR4 family	ELO family
snap_masked-scaffold10x_142_pilon-processed-gene-0.97	-0.343108	Golgi resident protein GCP60 [Fasciola hepatica]	Golgi resident protein GCP60	Golgi-dynamics membrane-trafficking	GOLD domain
maker-scaffold10x_58_pilon-augustus-gene-0.65	-0.339507	putative Epsin 4/enthoprotin [Fasciola hepatica]	No hit	No hit	No hit
maker-scaffold10x_719_pilon-snap-gene-0.2	-0.329477	S-syntaxin [Fasciola hepatica]	Syntaxin	Reverse transcriptase (RNA-dependent DNA polymerase)	SNARE
maker-scaffold10x_73_pilon-augustus-gene-0.137	-0.325504	hypothetical protein D915_005159 [Fasciola hepatica]	No hit	Jhy protein	Jhy protein
MSTRG.1106	-0.322553	protein NipSnap-like isoform X1 [Mizuhopecten yessoensis]	No hit	NIPSNAP	Dimeric alpha-beta barrel
maker-scaffold10x_537_pilon-augustus-gene-0.47	-0.315548	Ras protein Rab-2B, partial [Fasciola hepatica]	Ras-related protein Rab-2	Ras family	Small GTPase
maker-scaffold10x_342_pilon-snap-gene-0.51	-0.314292	Inositol-pentakisphosphate 2-kinase [Fasciola hepatica]	No hit	Inositol-pentakisphosphate 2-kinase	Inositol-pentakisphosphate 2-kinase
maker-scaffold10x_951_pilon-augustus-gene-0.24	-0.288264	RAB44 [Fasciola hepatica]	Ras and EF-hand domain-containing protein homolog	Ras family	P-loop containing nucleoside triphosphate hydrolase
maker-scaffold10x_1007_pilon-snap-gene-0.12	-0.265641	Atlastin GTPase 1 [Fasciola hepatica]	Atlastin-1	Guanylate-binding protein, N-terminal domain	Guanylate-binding protein, N-terminal
maker-scaffold10x_1106_pilon-snap-gene-0.6	-0.261042	cassette chromosome recombinase b [Clonorchis sinensis]	No hit	Vacuolar sorting 38 and autophagy-related subunit 14	No hit
maker-scaffold10x_259_pilon-snap-gene-0.109	-0.253203	Rho GDP dissociation inhibitor [Fasciola hepatica]	Rho GDP-dissociation inhibitor 1	RHO protein GDP dissociation inhibitor	Rho GDP-dissociation inhibitor domain superfamily
maker-scaffold10x_83_pilon-augustus-gene-0.151	0.287758	Mau2 chromatid cohesion factor [Fasciola hepatica]	MAU2 chromatid cohesion factor homolog	Cohesin loading factor	Chromatid cohesion factor MAU2
maker-scaffold10x_99_pilon-snap-gene-0.86	0.302922	Tetratricopeptide repeat protein 27 [Fasciola hepatica]	Tetratricopeptide repeat protein 27	tRNA synthetase class II core domain (G, H, P, S and T)	Tetratricopeptide-like helical domain superfamily
maker-scaffold10x_1006_pilon-snap-gene-0.68	0.322385	GAS2 protein 3 [Fasciola hepatica]	Microtubule-actin cross-linking factor 1, isoforms 1/2/3/5	Growth-Arrest-Specific Protein 2 Domain	GAR domain superfamily
maker-scaffold10x_22_pilon-snap-gene-0.128	0.323749	hypothetical protein D915_008650 [Fasciola hepatica]	No hit	ISXO2-like transposase domain	No hit
maker-scaffold10x_1272_pilon-snap-gene-0.8	0.340561	Lamin [Fasciola hepatica]	Lamin-C	Intermediate filament protein	Intermediate filament, rod domain
maker-scaffold10x_1280_pilon-snap-gene-0.8	0.343009	Glutathione synthetase [Fasciola hepatica]	Glutathione synthetase	Eukaryotic glutathione synthase, ATP binding domain	Glutathione synthase, alpha-helical
maker-scaffold10x_157_pilon-snap-gene-0.182	0.345271	Ras-related protein Rap-1A [Paragonimus westermani]	Ras-related protein Rap-1A	Ras family	Ras-related protein Rap1
maker-scaffold10x_1428_pilon-snap-gene-0.5	0.354983	putative vacuolar protein sorting 26 vps26 [Fasciola gigantica]	von Willebrand factor A domain-containing protein 5A	Vault protein inter-alpha-trypsin domain	VIT domain
maker-scaffold10x_1237_pilon-augustus-gene-0.35	0.358619	Serine palmitoyl transferase LCB2 subunit [Fasciola gigantica]	Serine palmitoyltransferase 2	Aminotransferase class I and II	Pyridoxal phosphate-dependent transferase
augustus_masked-scaffold10x_58_pilon-processed-gene-0.1	0.362716	Alpha subunit of casein kinase II [Fasciola hepatica]	Casein kinase II subunit alpha	Protein kinase domain	Protein kinase-like domain superfamily
augustus_masked-scaffold10x_1420_pilon-processed-gene-0.60	0.364961	Tyrosine-protein kinase [Fasciola hepatica]	Tyrosine-protein kinase fyna	Protein tyrosine kinase	Tyrosine-protein kinase, catalytic domain
maker-scaffold10x_1160_pilon-snap-gene-0.21	0.377213	Alpha actinin sarcomeric [Fasciola hepatica]	Alpha-actinin	Calponin homology (CH) domain	CH domain superfamily
maker-scaffold10x_99_pilon-snap-gene-0.91	0.378179	Ras GTP-binding protein Rho1 [Fasciolopsis buski]	Ras-like GTP-binding protein RHO	Ras family	P-loop containing nucleoside triphosphate hydrolase
maker-scaffold10x_383_pilon-snap-gene-0.15	0.388009	hypothetical protein D915_008767 [Fasciola hepatica]	No hit	ISXO2-like transposase domain	ISXO2-like transposase domain
MSTRG.7722	0.400514	hypothetical protein D915_007538 [Fasciola hepatica]	No hit	No hit	No hit
augustus_masked-scaffold10x_113_pilon-processed-gene-0.221	0.404422	DNA helicase MCM8 [Fasciola hepatica]	DNA helicase MCM8	MCM P-loop domain	Mini-chromosome maintenance protein
maker-scaffold10x_281_pilon-snap-gene-0.158	0.406868	No hit	No hit	Cysteine-rich secretory protein family	Cysteine-rich secretory protein-related
maker-scaffold10x_1332_pilon-augustus-gene-0.15	0.410175	PREDICTED: coiled-coil domain-containing protein 113-like [Dufourea novaeangliae]	No hit	No hit	No hit
maker-scaffold10x_1473_pilon-augustus-gene-0.13	0.410516	Selenocysteine lyase [Fasciola hepatica]	Selenocysteine lyase	Aminotransferase class-V	Pyridoxal phosphate-dependent transferase
maker-scaffold10x_1636_pilon-augustus-gene-0.2	0.416603	hypothetical protein FGIG_02076 [Fasciola gigantica]	No hit	Mitochondrial and peroxisomal fission factor Mff	Mff/Tango-11
maker-scaffold10x_493_pilon-augustus-gene-1.180	0.418595	F-box only protein 42 [Clonorchis sinensis]	No hit	Galactose oxidase, central domain	Kelch-type beta propeller
maker-scaffold10x_126_pilon-augustus-gene-0.0	0.419226	Serine/threonine-protein kinase OSR1 [Fasciola hepatica]	Serine/threonine-protein kinaseR1	Oxidative-stress-responsive kinase 1 C-terminal domain	Serine/threonine-protein kinase OSR1/WNK, CCT domain
maker-scaffold10x_1125_pilon-snap-gene-0.119	0.422999	Procollagen galactosyltransferase [Fasciola hepatica]	Glycosyltransferase 25 family member	Glycosyltransferase family 25 (LPS biosynthesis protein)	Glycosyl transferase, family 25
maker-scaffold10x_663_pilon-snap-gene-0.20	0.424281	hypothetical protein FGIG_05000 [Fasciola gigantica]	No hit	No hit	No hit
maker-scaffold10x_380_pilon-augustus-gene-0.6	0.427331	Tetraspanin [Fasciola gigantica]	Tetraspanin-8	Tetraspanin family	Tetraspanin
maker-scaffold10x_345_pilon-snap-gene-1.102	0.427757	Neurogenic locus Notch protein, partial [Clonorchis sinensis]	Protein glp-1	Ankyrin repeats (3 copies)	Ankyrin repeat-containing domain superfamily
maker-scaffold10x_410_pilon-snap-gene-0.10	0.427795	PREDICTED: uncharacterized protein LOC106131045 [Amyelois transitella]	Ras-related protein Rap-1b	Integrase core domain	Ras-related protein Rap1
maker-scaffold10x_598_pilon-augustus-gene-1.131	0.434231	Wiskott-Aldrich syndrome protein family member 3 [Fasciola hepatica]	Uncharacterized protein K02A2.6	WH2 motif	Ribonuclease H superfamily
maker-scaffold10x_962_pilon-snap-gene-0.11	0.438452	adenylate cyclase isoform 2 [Schistosoma japonicum]	No hit	Major Facilitator Superfamily	MFS transporter superfamily
maker-scaffold10x_503_pilon-snap-gene-0.90	0.441393	Histone lysine n methyltransferase suv420h1 [Fasciola hepatica]	Histone-lysine N-methyltransferase KMT5B-B	SET domain	Histone-lysine N-methyltransferase KMT5B/KMT5C/SET9
maker-scaffold10x_431_pilon-snap-gene-0.73	0.443267	Splicing factor 1 [Fasciola gigantica]	Splicing factor 1	Splicing factor 1 helix-hairpin domain	BBP/SF1 family
MSTRG.16380	0.444264	hypothetical protein FGIG_08441 [Fasciola gigantica]	No hit	PHD-finger	Zinc finger, FYVE/PHD-type
maker-scaffold10x_602_pilon-snap-gene-0.38	0.44479	No hit	No hit	Yqey-like protein	Integrator complex subunit 1
maker-scaffold10x_327_pilon-augustus-gene-0.3	0.44513	histidyl-tRNA synthetase-related protein [Schistosoma haematobium]	No hit	Putative HNHc nuclease	Protein of unknown function DUF4487
snap_masked-scaffold10x_253_pilon-processed-gene-0.110	0.446217	Non-specific serine/threonine protein kinase [Fasciola hepatica]	Serine/threonine-protein kinase grp	Protein kinase domain	Protein kinase-like domain superfamily
maker-scaffold10x_82_pilon-snap-gene-0.91	0.448097	Ras protein m ras [Fasciola hepatica]	Ras-related protein M-Ras	Ras family	Small GTPase superfamily, Ras-type
maker-scaffold10x_345_pilon-snap-gene-1.118	0.45117	Death domain-associated protein 6 [Fasciola hepatica]	Death domain-associated protein 6	Daxx N-terminal Rassf1C-interacting domain	Daxx protein
maker-scaffold10x_809_pilon-snap-gene-0.12	0.451814	Serine/threonine-protein phosphatase 2A regulatory subunit delta isoform [Fasciola hepatica]	Serine/threonine-protein phosphatase 2A 56 kDa regulatory subunit delta isoform	Protein phosphatase 2A regulatory B subunit (B56 family)	Protein phosphatase 2A, regulatory B subunit, B56
maker-scaffold10x_113_pilon-snap-gene-0.205	0.454271	Striatin-interacting protein 2 [Fasciola gigantica]	No hit	AAA domain	No hit
maker-scaffold10x_678_pilon-augustus-gene-0.65	0.45623	WD repeat-containing protein mio [Clonorchis sinensis]	GATOR complex protein MIOS	Zinc-ribbon like family	MIOS/Sea4
maker-scaffold10x_43_pilon-snap-gene-0.92	0.461566	Solute carrier family 2 facilitated glucose transporter member 3 [Fasciola hepatica]	Solute carrier family 2, facilitated glucose transporter member 3	Sugar (and other) transporter	Major facilitator, sugar transporter-like
maker-scaffold10x_1705_pilon-snap-gene-0.7	0.462822	putative mrna binding protein [Fasciola hepatica]	Luc7-like protein 3	LUC7 N_terminus	Luc7-related
maker-scaffold10x_436_pilon-snap-gene-1.38	0.46793	Tumor protein [Schistosoma japonicum]	No hit	P53 DNA-binding domain	p53, DNA-binding domain
MSTRG.12600	0.46832	hypothetical protein FGIG_07644 [Fasciola gigantica]	No hit	No hit	No hit
maker-scaffold10x_392_pilon-snap-gene-0.32	0.468484	POC1 centriolar protein A [Fasciola hepatica]	POC1 centriolar protein homolog A	WD domain, G-beta repeat	WD40-repeat-containing domain superfamily
maker-scaffold10x_68_pilon-augustus-gene-0.14	0.468717	NEDD4-binding protein 2 2 [Fasciola hepatica]	No hit	DMRTA motif	Smr domain
maker-scaffold10x_721_pilon-snap-gene-0.11	0.473019	No hit	Condensin complex subunit 2	Condensin complex subunit 2	Condensin complex subunit 2/barren
maker-scaffold10x_2049_pilon-snap-gene-0.17	0.473047	transcriptional adapter 2-beta-like isoform X2 [Actinia tenebrosa]	Transcriptional adapter 2-beta	Ribosomal protein S27a	No hit
maker-scaffold10x_495_pilon-snap-gene-0.104	0.48055	Zinc transporter ZIP13 [Fasciola hepatica]	Zinc transporter ZIP13	ZIP Zinc transporter	Zinc/iron permease
maker-scaffold10x_917_pilon-augustus-gene-0.14	0.480713	Regulator of chromosome condensation [Fasciola hepatica]	Regulator of chromosome condensation	Regulator of chromosome condensation (RCC1) repeat	Regulator of chromosome condensation 1/beta-lactamase-inhibitor protein II
maker-scaffold10x_933_pilon-augustus-gene-0.42	0.48098	Four and a half LIM domains protein 2 [Fasciola hepatica]	Four and a half LIM domains protein 2	LIM domain	Four and a half LIM domains protein 2/3/5
maker-scaffold10x_783_pilon-snap-gene-0.57	0.48183	Methylenetetrahydrofolate dehydrogenase (NADP+ dependent) 1 [Fasciola gigantica]	C-1-tetrahydrofolate synthase, cytoplasmic	Tetrahydrofolate dehydrogenase/cyclohydrolase, NAD(P)-binding domain	Tetrahydrofolate dehydrogenase/cyclohydrolase
maker-scaffold10x_1866_pilon-snap-gene-0.26	0.487511	hypothetical protein D915_002456 [Fasciola hepatica]	No hit	No hit	No hit
augustus_masked-scaffold10x_1784_pilon-processed-gene-0.37	0.487614	Tuftelin-interacting protein 11 [Fasciola hepatica]	Tuftelin-interacting protein 11	GC-rich sequence DNA-binding factor-like protein	Septin and tuftelin interacting protein
maker-scaffold10x_44_pilon-snap-gene-0.0	0.48912	Formin-binding protein 1 [Fasciola gigantica]	ATP-dependent DNA helicase PIF1	Variant SH3 domain	AH/BAR domain superfamily
augustus_masked-scaffold10x_988_pilon-processed-gene-0.24	0.492275	Nocturnin [Fasciola hepatica]	Nocturnin	Endonuclease/Exonuclease/phosphatase family	Endonuclease/exonuclease/phosphatase superfamily
maker-scaffold10x_1194_pilon-snap-gene-0.44	0.494791	Synembryn-A [Fasciola hepatica]	Synembryn	Guanine nucleotide exchange factor synembryn	Guanine nucleotide exchange factor, Ric8
maker-scaffold10x_362_pilon-pred_gff_StringTie-gene-0.11	0.496376	putative drug transporter [Fasciola hepatica]	No hit	Major Facilitator Superfamily	MFS transporter superfamily
maker-scaffold10x_1190_pilon-augustus-gene-0.56	0.497148	Syndecan binding protein (Syntenin) 2 [Fasciola gigantica]	Syntenin-1	PDZ domain	Syntenin-1
maker-scaffold10x_617_pilon-snap-gene-0.24	0.49811	Nuclease-sensitive element-binding protein 1 [Fasciola gigantica]	No hit	'Cold-shock' DNA-binding domain	Cold-shock protein, DNA-binding
maker-scaffold10x_637_pilon-snap-gene-0.172	0.503482	No hit	No hit	No hit	No hit
maker-scaffold10x_759_pilon-snap-gene-0.15	0.504498	FAD synthase [Fasciola hepatica]	FAD synthase	Phosphoadenosine phosphosulfate reductase family	Rossmann-like alpha/beta/alpha sandwich fold
maker-scaffold10x_236_pilon-snap-gene-0.91	0.510147	Transmembrane protein 161B [Fasciola hepatica]	Transmembrane protein 161A	Predicted transmembrane protein 161AB	Transmembrane protein 161A/B
maker-scaffold10x_617_pilon-augustus-gene-0.178	0.512085	hypothetical protein FGIG_07821 [Fasciola gigantica]	No hit	FEZ-like protein	No hit
maker-scaffold10x_71_pilon-snap-gene-0.107	0.513036	Septin [Fasciola gigantica]	Septin-7	Septin	Septin
maker-scaffold10x_936_pilon-augustus-gene-0.98	0.514104	putative structural maintenance of chromosome protein 4 chromosome condensation complex condensin [Fasciola gigantica]	Structural maintenance of chromosomes protein 2	RecF/RecN/SMC N terminal domain	Structural maintenance of chromosomes protein
maker-scaffold10x_239_pilon-augustus-gene-0.118	0.518099	Ethanolamine-phosphate cytidylyltransferase [Fasciola hepatica]	Ethanolamine-phosphate cytidylyltransferase	Cytidylyltransferase-like	CTP:phosphocholine cytidylyltransferase domain
maker-scaffold10x_1327_pilon-snap-gene-0.17	0.520196	Retinol dehydrogenase 12 [Fasciola hepatica]	Retinol dehydrogenase 13	short chain dehydrogenase	NAD(P)-binding domain superfamily
maker-scaffold10x_1473_pilon-augustus-gene-0.12	0.520457	KIF1-binding protein [Fasciolopsis buski]	No hit	KIF-1 binding protein C terminal	KIF-1 binding protein
maker-scaffold10x_259_pilon-augustus-gene-0.136	0.522388	Pre mRNA splicing regulator female lethal2D [Fasciola hepatica]	Pre-mRNA-splicing regulator female-lethal(2)D	WTAP/Mum2p family	WTAP/Mum2 family
maker-scaffold10x_581_pilon-snap-gene-0.94	0.523283	putative transcript [Fasciola hepatica]	No hit	Interferon-induced transmembrane protein	No hit
maker-scaffold10x_237_pilon-augustus-gene-0.116	0.528753	putative Heat shock protein 70 (Hsp70)-4 [Fasciola hepatica]	97 kDa heat shock protein	Hsp70 protein	Heat shock protein 70 family
maker-scaffold10x_1089_pilon-augustus-gene-0.11	0.529101	Dihydrolipoyllysine-residue succinyltransferase component of 2-oxoglutarate dehydrogenase [Fasciola hepatica]	Dihydrolipoyllysine-residue succinyltransferase component of 2-oxoglutarate dehydrogenase complex, mitochondrial (Fragment)	2-oxoacid dehydrogenases acyltransferase (catalytic domain)	Dihydrolipoamide succinyltransferase
maker-scaffold10x_83_pilon-augustus-gene-0.134	0.530887	hypothetical protein D915_006316 [Fasciola hepatica]	No hit	Apg6 coiled-coil region	Domain of unknown function DUF4509
maker-scaffold10x_473_pilon-snap-gene-0.43	0.53119	Transcription factor IIIB subunit [Fasciola hepatica]	Transcription factor IIIB 90 kDa subunit	Transcription factor TFIIB repeat	Transcription factor IIIB subunit Brf1
maker-scaffold10x_1189_pilon-augustus-gene-0.144	0.533271	Elongation of very long chain fatty acids protein 7 [Fasciola hepatica]	Elongation of very long chain fatty acids protein 7	GNS1/SUR4 family	ELO family
maker-scaffold10x_47_pilon-snap-gene-0.41	0.534958	Glycosyltransferase family member [Fasciola hepatica]	Beta-1,3-galactosyl-O-glycosyl-glycoprotein beta-1,6-N-acetylglucosaminyltransferase 3	Core-2/I-Branching enzyme	Glycosyl transferase, family 14
maker-scaffold10x_158_pilon-snap-gene-0.49	0.535362	Riboflavin transporter 2 [Fasciola hepatica]	Solute carrier family 52, riboflavin transporter, member 3	No hit	Solute carrier family 52, riboflavin transporter
maker-scaffold10x_730_pilon-snap-gene-0.68	0.5361	Origin recognition complex subunit 3 [Fasciola hepatica]	Probable RNA-directed DNA polymerase from transposon BS	Origin recognition complex (ORC) subunit 3 N-terminus	Origin recognition complex, subunit 3
maker-scaffold10x_239_pilon-augustus-gene-0.126	0.538024	Sodium-coupled neutral amino acid transporter 9 [Fasciola hepatica]	Sodium-coupled neutral amino acid transporter 9	Transmembrane amino acid transporter protein	Amino acid transporter, transmembrane domain
maker-scaffold10x_1347_pilon-snap-gene-0.18	0.538065	hypothetical protein D915_004760 [Fasciola hepatica]	No hit	Plectin repeat	Plakin repeat superfamily
maker-scaffold10x_43_pilon-augustus-gene-0.59	0.538936	Ribonucleoside-diphosphate reductase large subunit [Fasciola hepatica]	Ribonucleoside-diphosphate reductase large subunit	Ribonucleotide reductase, barrel domain	Ribonucleoside-diphosphate reductase large subunit
maker-scaffold10x_471_pilon-snap-gene-0.89	0.539134	2' 3'-cyclic-nucleotide 3'-phosphodiesterase [Fasciola hepatica]	2',3'-cyclic-nucleotide 3'-phosphodiesterase	2',3'-cyclic nucleotide 3'-phosphodiesterase (CNP or CNPase)	Cyclic nucleotide phosphodiesterase
maker-scaffold10x_401_pilon-snap-gene-0.2	0.54142	RWD domain-containing protein [Schistosoma japonicum]	No hit	No hit	No hit
maker-scaffold10x_238_pilon-snap-gene-0.93	0.542734	P2X purinoceptor 5 [Fasciola hepatica]	P2X purinoceptor 4	ATP P2X receptor	P2X purinoreceptor
maker-scaffold10x_563_pilon-augustus-gene-0.181	0.543085	Tyrosine-protein phosphatase corkscrew [Fasciola gigantica]	Tyrosine-protein phosphatase non-receptor type 11	Protein-tyrosine phosphatase	Protein-tyrosine phosphatase-like
maker-scaffold10x_43_pilon-pred_gff_StringTie-gene-0.191	0.544838	Membrane progestin receptor gamma [Clonorchis sinensis]	Membrane progestin receptor gamma	Haemolysin-III related	AdipoR/Haemolysin-III-related
maker-scaffold10x_203_pilon-snap-gene-0.87	0.549714	Zinc finger CCCH domain-containing protein 14 [Fasciola gigantica]	Zinc finger CCCH domain-containing protein 14	RNA-binding, Nab2-type zinc finger	Nuclear polyadenylated RNA-binding protein Nab2/ZC3H14
augustus_masked-scaffold10x_391_pilon-processed-gene-0.45	0.550658	major vault protein isoform X1 [Fasciola gigantica]	Major vault protein	Major Vault Protein repeat domain	Major vault protein
maker-scaffold10x_469_pilon-snap-gene-0.92	0.55102	DnaJ like protein subfamily C member 8 [Fasciola gigantica]	DnaJ homolog subfamily C member 8	DnaJ domain	Chaperone J-domain superfamily
maker-scaffold10x_1723_pilon-snap-gene-0.54	0.554351	hypothetical protein D915_002200 [Fasciola hepatica]	No hit	ALMS motif	No hit
maker-scaffold10x_280_pilon-augustus-gene-0.156	0.556408	Myelin proteolipid [Fasciola hepatica]	No hit	Myelin proteolipid protein (PLP or lipophilin)	Myelin proteolipid protein PLP
maker-scaffold10x_1549_pilon-snap-gene-0.88	0.556563	Tetraspanin [Fasciola hepatica]	CD9 antigen	Tetraspanin family	Tetraspanin/Peripherin
maker-scaffold10x_281_pilon-snap-gene-0.179	0.557077	CTP synthase [Fasciola hepatica]	CTP synthase 1	CTP synthase N-terminus	CTP synthase
maker-scaffold10x_469_pilon-snap-gene-0.89	0.558151	Eukaryotic initiation factor [Fasciola hepatica]	ATP-dependent RNA helicase fal1	Helicase conserved C-terminal domain	P-loop containing nucleoside triphosphate hydrolase
maker-scaffold10x_460_pilon-snap-gene-0.20	0.559033	Oxalate:formate antiporter [Fasciola hepatica]	No hit	Major Facilitator Superfamily	MFS transporter superfamily
maker-scaffold10x_213_pilon-snap-gene-0.29	0.565585	Pre-mRNA 3' end processing protein WDR33, partial [Fasciola hepatica]	pre-mRNA 3' end processing protein WDR33	WD domain, G-beta repeat	WD40-repeat-containing domain superfamily
snap_masked-scaffold10x_894_pilon-processed-gene-0.62	0.567733	7SK snRNA methylphosphate capping enzyme [Fasciolopsis buski]	No hit	No hit	No hit
maker-scaffold10x_208_pilon-snap-gene-0.20	0.567869	No hit	Collagen alpha chain (Fragment)	Collagen triple helix repeat (20 copies)	Fibrillar collagen, C-terminal
maker-scaffold10x_149_pilon-augustus-gene-0.69	0.569315	ATP dependent RNA helicase DHX35 [Fasciola hepatica]	Probable ATP-dependent RNA helicase DHX35	Helicase conserved C-terminal domain	P-loop containing nucleoside triphosphate hydrolase
MSTRG.3941	0.573909	Longevity-assurance protein [Opisthorchis viverrini]	No hit	No hit	No hit
maker-scaffold10x_261_pilon-snap-gene-0.30	0.575028	Phosphodiesterase [Fasciola hepatica]	cAMP-specific 3',5'-cyclic phosphodiesterase, isoforms N/G	3'5'-cyclic nucleotide phosphodiesterase	3'5'-cyclic nucleotide phosphodiesterase, catalytic domain superfamily
maker-scaffold10x_2220_pilon-augustus-gene-0.2	0.575257	RING finger protein 11 [Fasciola hepatica]	RING finger protein 11	Ring finger domain	Zinc finger, RING/FYVE/PHD-type
maker-scaffold10x_1084_pilon-snap-gene-0.135	0.575737	Polycomb protein EED protein [Fasciola hepatica]	Polycomb protein eed-A	WD domain, G-beta repeat	Polycomb protein EED
MSTRG.13715	0.576749	Thymidine kinase 2 mitochondrial [Fasciola hepatica]	Deoxynucleoside kinase	Deoxynucleoside kinase	Deoxynucleoside kinase domain
maker-scaffold10x_694_pilon-snap-gene-0.0	0.578516	Lin-9, partial [Fasciola gigantica]	Protein lin-9 homolog	DIRP	Protein LIN-9/Protein ALWAYS EARLY
maker-scaffold10x_384_pilon-augustus-gene-0.70	0.578732	No hit	Disco-interacting protein 2	No hit	Dip2-like domain
maker-scaffold10x_306_pilon-snap-gene-0.24	0.591262	Sodium and chloride dependent glycine [Fasciola hepatica]	Sodium- and chloride-dependent glycine transporter 1	Sodium:neurotransmitter symporter family	Sodium:neurotransmitter symporter
MSTRG.8152	0.593552	transposase domain-containing protein [Schistosoma mansoni]	No hit	No hit	No hit
MSTRG.3149	0.595054	No hit	No hit	No hit	No hit
maker-scaffold10x_759_pilon-snap-gene-0.20	0.595406	phospholipase DDHD1 [Clonorchis sinensis]	Phospholipase DDHD1	DDHD domain	DDHD domain
maker-scaffold10x_126_pilon-snap-gene-0.29	0.601337	putative ATP-dependent RNA helicase [Fasciola gigantica]	ATP-dependent RNA helicase DHX33	Helicase associated domain (HA2)	P-loop containing nucleoside triphosphate hydrolase
maker-scaffold10x_504_pilon-snap-gene-0.8	0.602899	Dentin sialophosphoprotein [Fasciola hepatica]	No hit	RNA recognition motif. (a.k.a. RRM, RBD, or RNP domain)	RNA-binding domain superfamily
maker-scaffold10x_213_pilon-snap-gene-0.48	0.603538	U2-associated protein SR140 [Fasciola hepatica]	No hit	cwf21 domain	mRNA splicing factor Cwf21 domain
maker-scaffold10x_511_pilon-augustus-gene-0.5	0.605042	Mitochondria-eating protein [Fasciola hepatica]	Mitochondria-eating protein	Mitochondria-eating protein	Mitochondria-eating protein
maker-scaffold10x_826_pilon-snap-gene-0.45	0.605425	hypothetical protein D915_007974 [Fasciola hepatica]	No hit	Major Facilitator Superfamily	Low-density lipoprotein (LDL) receptor class A repeat
maker-scaffold10x_1568_pilon-snap-gene-0.4	0.607947	DNA excision repair protein ERCC-6 [Fasciola hepatica]	DNA excision repair protein ERCC-6	SNF2 family N-terminal domain	SNF2-like, N-terminal domain superfamily
maker-scaffold10x_342_pilon-snap-gene-0.36	0.608348	BUB3-interacting and GLEBS motif-containing protein ZNF207 [Fasciola hepatica]	BUB3-interacting and GLEBS motif-containing protein ZNF207	Drought induced 19 protein (Di19), zinc-binding	Zinc finger C2H2-type
maker-scaffold10x_416_pilon-augustus-gene-0.17	0.608406	Betaine aldehyde dehydrogenase [Fasciola gigantica]	NAD/NADP-dependent betaine aldehyde dehydrogenase	Aldehyde dehydrogenase family	Aldehyde dehydrogenase, N-terminal
maker-scaffold10x_781_pilon-snap-gene-0.69	0.608632	Guanine nucleotide-binding protein G(S) subunit alpha [Fasciola hepatica]	Guanine nucleotide-binding protein G(s) subunit alpha	G-protein alpha subunit	Guanine nucleotide binding protein (G-protein), alpha subunit
maker-scaffold10x_589_pilon-snap-gene-0.142	0.611211	DNA topoisomerase 2-beta [Fasciola hepatica]	DNA topoisomerase 2-alpha	DNA gyrase/topoisomerase IV, subunit A	DNA topoisomerase, type IIA
snap_masked-scaffold10x_371_pilon-processed-gene-0.23	0.612002	Nuclear transcription factor Y subunit alpha [Fasciola gigantica]	No hit	FTR, proximal lobe	No hit
maker-scaffold10x_61_pilon-augustus-gene-0.140	0.61415	WD repeat-containing protein 60 [Clonorchis sinensis]	No hit	WD domain, G-beta repeat	WD40-repeat-containing domain superfamily
maker-scaffold10x_2255_pilon-augustus-gene-0.0	0.615771	Integrator complex subunit 9 [Fasciola hepatica]	No hit	No hit	No hit
maker-scaffold10x_4_pilon-snap-gene-0.94	0.617645	Cyclin-L2 [Fasciola gigantica]	Cyclin-L2	Cyclin, N-terminal domain	Cyclin L1
maker-scaffold10x_101_pilon-snap-gene-0.5	0.618143	RNA-binding motif protein X-linked [Fasciola hepatica]	RNA-binding motif protein, X-linked 2	RNA recognition motif. (a.k.a. RRM, RBD, or RNP domain)	RNA-binding domain superfamily
maker-scaffold10x_2810_pilon-augustus-gene-0.0	0.619252	Synaptic ras gtpase activating protein syngap, partial [Fasciola hepatica]	No hit	Initiation control protein YabA	No hit
maker-scaffold10x_535_pilon-snap-gene-0.54	0.621618	Protein XRP2 [Fasciola gigantica]	Protein XRP2	Tubulin binding cofactor C	Protein XRP2
maker-scaffold10x_179_pilon-snap-gene-0.11	0.622789	hypothetical protein D915_001537 [Fasciola hepatica]	No hit	Immunoglobulin domain	Immunoglobulin-like domain superfamily
maker-scaffold10x_1343_pilon-snap-gene-0.10	0.622924	No hit	DNA repair protein complementing XP-G cells	XPG N-terminal domain	PIN-like domain superfamily
maker-scaffold10x_741_pilon-snap-gene-0.3	0.623781	hypothetical protein D915_001067 [Fasciola hepatica]	No hit	Low psii accumulation1 / Rep27	No hit
maker-scaffold10x_1302_pilon-snap-gene-0.20	0.63402	Zinc finger protein [Fasciola hepatica]	No hit	Zinc-finger double domain	Zinc finger C2H2 superfamily
maker-scaffold10x_213_pilon-snap-gene-0.37	0.634644	Retrovirus Pol polyprotein from transposon opus [Fasciola hepatica]	No hit	Herpesvirus Latent membrane protein 2	No hit
MSTRG.21951	0.635748	TLR4 interactor with leucine rich repeat [Fasciola hepatica]	No hit	Leucine rich repeat	Leucine-rich repeat domain superfamily
maker-scaffold10x_280_pilon-snap-gene-0.129	0.636483	ATP dependent RNA helicase DHX37 [Fasciola hepatica]	Probable ATP-dependent RNA helicase DHX37	Helicase associated domain (HA2)	P-loop containing nucleoside triphosphate hydrolase
maker-scaffold10x_1257_pilon-snap-gene-0.75	0.63768	Kinesin protein [Fasciola hepatica]	Chromosome-associated kinesin KIF4	Kinesin motor domain	Kinesin motor domain
maker-scaffold10x_493_pilon-snap-gene-1.14	0.640915	NAD-dependent protein deacetylase sirtuin-1 [Fasciola gigantica]	NAD-dependent protein deacetylase sirtuin-1	Sir2 family	Sirtuin, catalytic core small domain superfamily
snap_masked-scaffold10x_1592_pilon-processed-gene-0.3	0.641788	No hit	E3 ubiquitin-protein ligase RNF113A	Zinc finger C-x8-C-x5-C-x3-H type (and similar)	Pre-mRNA-splicing factor CWC24-like
maker-scaffold10x_19_pilon-augustus-gene-0.68	0.644198	putative apoptosis regulator bax [Fasciola hepatica]	No hit	Apoptosis regulator proteins, Bcl-2 family	Blc2-like superfamily
maker-scaffold10x_922_pilon-augustus-gene-0.13	0.644853	Transient receptor potential cation channel subfamily A member 1 [Fasciola gigantica]	Transient receptor potential cation channel subfamily A member 1	Ankyrin repeats (3 copies)	Ankyrin repeat-containing domain superfamily
maker-scaffold10x_1010_pilon-snap-gene-0.110	0.645775	Protein HIRA [Fasciola hepatica]	Protein HIRA	WD domain, G-beta repeat	WD repeat HIR1
maker-scaffold10x_487_pilon-augustus-gene-0.66	0.648391	AMPK beta subunit [Fasciola hepatica]	5'-AMP-activated protein kinase subunit beta-2	Glycogen recognition site of AMP-activated protein kinase	5'-AMP-activated protein kinase subunit beta
maker-scaffold10x_1014_pilon-snap-gene-0.20	0.649195	hypothetical protein FGIG_08022 [Fasciola gigantica]	No hit	WW domain	WW domain superfamily
maker-scaffold10x_345_pilon-augustus-gene-1.200	0.651062	Collagen type IV alpha 2 chain [Fasciola hepatica]	Collagen alpha-2(XI) chain	Collagen triple helix repeat (20 copies)	Fibrillar collagen, C-terminal
maker-scaffold10x_1549_pilon-snap-gene-0.99	0.651911	Armadillo type fold [Fasciola gigantica]	No hit	HEAT repeat	Importin beta family
maker-scaffold10x_966_pilon-snap-gene-0.71	0.655069	hypothetical protein D915_002025 [Fasciola hepatica]	No hit	No hit	No hit
maker-scaffold10x_1041_pilon-snap-gene-0.12	0.657954	No hit	Ras and EF-hand domain-containing protein	Ras family	P-loop containing nucleoside triphosphate hydrolase
maker-scaffold10x_58_pilon-snap-gene-0.144	0.659003	A-kinase anchor protein 17A [Fasciola hepatica]	A-kinase anchor protein 17A	RNA recognition motif. (a.k.a. RRM, RBD, or RNP domain)	No hit
maker-scaffold10x_1808_pilon-snap-gene-0.3	0.660108	Leucine-rich repeat protein soc-2 [Fasciola gigantica]	No hit	Leucine rich repeat	Leucine-rich repeat domain superfamily
maker-scaffold10x_453_pilon-snap-gene-0.2	0.662653	Septin-5 [Fasciola hepatica]	Septin-5	Septin	Septin 4
MSTRG.797	0.662924	Apoptosis regulator R11 [Schistosoma haematobium]	No hit	Apoptosis regulator proteins, Bcl-2 family	Blc2-like superfamily
maker-scaffold10x_596_pilon-augustus-gene-0.28	0.664183	hypothetical protein D915_008924 [Fasciola hepatica]	No hit	FAM76 protein	No hit
maker-scaffold10x_471_pilon-snap-gene-0.101	0.670031	ATP dependent DNA helicase Q1 [Fasciolopsis buski]	ATP-dependent DNA helicase Q1	DEAD/DEAH box helicase	DNA helicase, ATP-dependent, RecQ type
maker-scaffold10x_408_pilon-snap-gene-0.68	0.671004	F-box and WD-40 domain protein 44136 [Fasciola hepatica]	Beta-TrCP	WD domain, G-beta repeat	WD40-repeat-containing domain superfamily
maker-scaffold10x_246_pilon-snap-gene-0.22	0.677307	AN1-type zinc finger protein 6 (Zinc finger A20 domain-containing protein 3) [Fasciola hepatica]	AN1-type zinc finger protein 6	A20-like zinc finger	AN1-like Zinc finger
maker-scaffold10x_1691_pilon-snap-gene-0.6	0.67813	Adenosylhomocysteinase A [Schistosoma japonicum]	No hit	PrkA AAA domain	No hit
MSTRG.14424	0.680484	hypothetical protein FGIG_05829 [Fasciola gigantica]	No hit	Pneumovirinae attachment membrane glycoprotein G	No hit
snap_masked-scaffold10x_64_pilon-processed-gene-0.89	0.682235	putative Neurocalcin [Fasciola hepatica]	Syntaxin-binding protein 5	LLGL2	WD40-repeat-containing domain superfamily
maker-scaffold10x_209_pilon-snap-gene-0.30	0.682905	Ataxin-2 [Schistosoma japonicum]	No hit	LsmAD domain	LsmAD domain
maker-scaffold10x_1749_pilon-snap-gene-0.12	0.683138	putative dna double-strand break repair rad50 ATPase [Fasciolopsis buski]	No hit	Bacterial phospho-glucose isomerase C-terminal SIS domain	No hit
maker-scaffold10x_922_pilon-snap-gene-0.62	0.686041	Pre-mRNA cleavage complex 2 protein Pcf11 [Fasciola hepatica]	Pre-mRNA cleavage complex 2 protein Pcf11	RNA polymerase II-binding domain.	ENTH/VHS
maker-scaffold10x_598_pilon-snap-gene-1.104	0.686682	Oxalate:formate antiporter [Fasciola hepatica]	No hit	Major Facilitator Superfamily	MFS transporter superfamily
maker-scaffold10x_73_pilon-snap-gene-0.16	0.690206	hypothetical protein D915_004720 [Fasciola hepatica]	No hit	Protein kinase domain	Armadillo-type fold
maker-scaffold10x_720_pilon-augustus-gene-0.108	0.692263	Rho GTPase-activating protein 19 [Fasciola hepatica]	No hit	RhoGAP domain	Rho GTPase activation protein
maker-scaffold10x_520_pilon-snap-gene-0.11	0.692531	Alpha-1 4 glucan phosphorylase [Fasciola hepatica]	Glycogen phosphorylase, liver form	Carbohydrate phosphorylase	Glycogen/starch/alpha-glucan phosphorylase
maker-scaffold10x_537_pilon-snap-gene-0.72	0.6937	Metallophosphoesterase 1 [Schistosoma japonicum]	No hit	Calcineurin-like phosphoesterase	PGAP5/Cdc1/Ted1
maker-scaffold10x_13_pilon-snap-gene-2.147	0.694364	Actin protein 8 [Fasciola hepatica]	Actin-related protein 8	Actin	Actin family
maker-scaffold10x_2111_pilon-snap-gene-0.4	0.695167	Innexin [Fasciola hepatica]	Innexin-19	Innexin	Innexin
maker-scaffold10x_703_pilon-snap-gene-0.94	0.695645	RNA-binding protein 5 [Fasciola gigantica]	RNA-binding protein 5	RNA recognition motif. (a.k.a. RRM, RBD, or RNP domain)	RNA-binding domain superfamily
maker-scaffold10x_103_pilon-snap-gene-0.105	0.696025	Protein cramped [Fasciola hepatica]	No hit	No hit	No hit
augustus_masked-scaffold10x_1006_pilon-processed-gene-0.61	0.696221	FERM central domain [Fasciola hepatica]	Unc-112-related protein	FERM central domain	Kindlin/fermitin
maker-scaffold10x_935_pilon-snap-gene-0.50	0.696935	No hit	No hit	No hit	No hit
MSTRG.2101	0.697739	hypothetical protein D915_003548 [Fasciola hepatica]	No hit	MULE transposase domain	MULE transposase domain
maker-scaffold10x_271_pilon-snap-gene-0.52	0.699874	No hit	No hit	No hit	No hit
maker-scaffold10x_646_pilon-snap-gene-0.21	0.700662	DBF zinc finger [Opisthorchis viverrini]	No hit	No hit	No hit
maker-scaffold10x_756_pilon-snap-gene-0.49	0.701839	Serologically defined colon cancer antigen 1 [Fasciola gigantica]	No hit	Myb DNA-binding like	Transcription factor TFIIIB component B'', Myb domain
MSTRG.7747	0.706819	Brain mitochondrial carrier protein short-inserted form [Fasciola hepatica]	Kidney mitochondrial carrier protein 1	Mitochondrial carrier protein	Brain mitochondrial carrier protein 1
maker-scaffold10x_1143_pilon-augustus-gene-0.30	0.708696	Serine/threonine-protein kinase SIK2 [Fasciola hepatica]	Serine/threonine-protein kinase SIK2	Protein kinase domain	Protein kinase-like domain superfamily
maker-scaffold10x_338_pilon-snap-gene-0.65	0.711948	DNA polymerase alpha subunit B, partial [Clonorchis sinensis]	LINE-1 retrotransposable element ORF2 protein	Reverse transcriptase (RNA-dependent DNA polymerase)	Reverse transcriptase domain
maker-scaffold10x_1637_pilon-snap-gene-0.25	0.713201	No hit	Membrane-associated guanylate kinase, WW and PDZ domain-containing protein 1	PDZ domain	PDZ superfamily
maker-scaffold10x_577_pilon-snap-gene-0.1	0.713239	transcription elongation regulator 1, partial [Clonorchis sinensis]	No hit	Transforming acidic coiled-coil-containing protein (TACC), C-terminal	Transforming acidic coiled-coil-containing protein, C-terminal
maker-scaffold10x_1189_pilon-snap-gene-0.95	0.713742	hypothetical protein D915_000641 [Fasciola hepatica]	No hit	No hit	No hit
maker-scaffold10x_7_pilon-snap-gene-0.29	0.714424	UDP-glucuronic acid/UDP-N-acetylgalactosamine transporter [Fasciola gigantica]	UDP-sugar transporter sqv-7	Triose-phosphate Transporter family	Sugar phosphate transporter domain
maker-scaffold10x_979_pilon-snap-gene-0.4	0.715429	Eukaryotic translation initiation factor 2c [Fasciola hepatica]	Protein argonaute 11	Piwi domain	Ribonuclease H superfamily
maker-scaffold10x_722_pilon-snap-gene-0.13	0.717654	Phosphatidylinositol 45 bisphosphate [Fasciola hepatica]	Phosphatidylinositol 4,5-bisphosphate 5-phosphatase A	Endonuclease/Exonuclease/phosphatase family	Endonuclease/exonuclease/phosphatase superfamily
maker-scaffold10x_419_pilon-snap-gene-0.69	0.719645	Kinesin family member 5 [Fasciola hepatica]	Kinesin heavy chain	Flagellar FliJ protein	Kinesin-like protein
maker-scaffold10x_721_pilon-snap-gene-0.8	0.722075	E3 ubiquitin-protein ligase RING2-A [Fasciola hepatica]	E3 ubiquitin-protein ligase RING2-A	Zinc finger, C3HC4 type (RING finger)	Zinc finger, RING/FYVE/PHD-type
maker-scaffold10x_637_pilon-pred_gff_StringTie-gene-0.97	0.724429	Splicing factor U2AF large subunit [Fasciola hepatica]	Splicing factor U2AF 65 kDa subunit	RNA recognition motif. (a.k.a. RRM, RBD, or RNP domain)	U2 snRNP auxilliary factor, large subunit, splicing factor
maker-scaffold10x_293_pilon-snap-gene-0.136	0.725304	BMA-SWP-1 isoform e, partial [Fasciolopsis buski]	Splicing factor, suppressor of white-apricot homolog	Surp module	Suppressor of white apricot
maker-scaffold10x_1599_pilon-augustus-gene-0.11	0.725442	hypothetical protein D915_005356 [Fasciola hepatica]	No hit	Slx4 endonuclease	Structure-specific endonuclease subunit Slx4
maker-scaffold10x_71_pilon-augustus-gene-0.130	0.726685	Peptidase S1 S6 chymotrypsin Hap active site isoform 1 [Schistosoma japonicum]	No hit	No hit	No hit
maker-scaffold10x_1190_pilon-snap-gene-0.31	0.728531	Marvel-containing potential lipid raft-associated protein [Fasciola hepatica]	No hit	Membrane-associating domain	Marvel domain
maker-scaffold10x_237_pilon-snap-gene-0.33	0.728786	Ornithine--oxo-acid transaminase [Fasciola hepatica]	Ornithine aminotransferase, mitochondrial	Aminotransferase class-III	Ornithine aminotransferase
maker-scaffold10x_1856_pilon-snap-gene-0.0	0.729537	Protein phosphatase 2C [Fasciola hepatica]	No hit	Protein phosphatase 2C	PPM-type phosphatase domain superfamily
MSTRG.17351	0.73067	hypothetical protein FGIG_06626 [Fasciola gigantica]	No hit	No hit	No hit
maker-scaffold10x_894_pilon-augustus-gene-0.85	0.731038	Suppressor of hairy wing [Fasciola gigantica]	No hit	C2H2-type zinc finger	No hit
maker-scaffold10x_145_pilon-snap-gene-0.18	0.735728	Mechanosensory protein 2 [Fasciola hepatica]	Band 7 protein AAEL010189	SPFH domain / Band 7 family	Stomatin family
maker-scaffold10x_908_pilon-snap-gene-1.161	0.737335	ATM serine/threonine kinase [Fasciola hepatica]	Serine-protein kinase ATM	Phosphatidylinositol -3 and 4-kinase	Serine/threonine-protein kinase ATM/Tel1
maker-scaffold10x_58_pilon-augustus-gene-0.54	0.739393	long-chain-fatty-acid--CoA ligase [Clonorchis sinensis]	No hit	No hit	No hit
maker-scaffold10x_784_pilon-snap-gene-0.40	0.748676	putative rab9p40 [Schistosoma mansoni]	Rab9 effector protein with kelch motifs	Galactose oxidase, central domain	Galactose oxidase/kelch, beta-propeller
maker-scaffold10x_2746_pilon-augustus-gene-0.1	0.74923	Mitogen-activated protein kinase [Fasciola hepatica]	Serine/threonine-protein kinase NLK2	Protein kinase domain	Protein kinase-like domain superfamily
maker-scaffold10x_324_pilon-augustus-gene-0.35	0.75768	Transforming protein [Schistosoma japonicum]	No hit	Myb-like DNA-binding domain	Homeobox-like domain superfamily
MSTRG.7974	0.76163	No hit	No hit	FAM176 family	No hit
snap_masked-scaffold10x_1609_pilon-processed-gene-0.6	0.76494	Microspherule protein 1 [Fasciola hepatica]	Microspherule protein 1	N-terminal region of micro-spherule protein	Microspherule protein 1
maker-scaffold10x_75_pilon-snap-gene-0.118	0.766296	Protocadherin-1 [Fasciola gigantica]	Protocadherin alpha-4	Cadherin domain	Cadherin-like
maker-scaffold10x_487_pilon-snap-gene-0.238	0.768827	HEAT repeat-containing protein 6 [Clonorchis sinensis]	No hit	No hit	Domain of unknown function DUF4042
maker-scaffold10x_204_pilon-snap-gene-0.39	0.76989	No hit	Sodium/potassium-transporting ATPase subunit beta-1	Sodium / potassium ATPase beta chain	Sodium/potassium-transporting ATPase subunit beta superfamily
maker-scaffold10x_2067_pilon-augustus-gene-0.6	0.772691	Tubulin polyglutamylase TTLL7 [Fasciola hepatica]	Tubulin polyglutamylase TTLL7	Tubulin-tyrosine ligase family	Tubulin-tyrosine ligase/Tubulin polyglutamylase
maker-scaffold10x_654_pilon-augustus-gene-0.38	0.772861	Bromodomain-containing protein 7 [Clonorchis sinensis]	Bromodomain-containing protein 7	Bromodomain	Protein of unknown function DUF3512
maker-scaffold10x_474_pilon-snap-gene-0.67	0.775426	Peroxidasin [Fasciola hepatica]	Peroxidasin homolog	Animal haem peroxidase	Peroxidasin
maker-scaffold10x_1593_pilon-snap-gene-0.47	0.775462	Lim and sh3 domain protein 1 [Fasciola hepatica]	Drebrin-like protein	Cofilin/tropomyosin-type actin-binding protein	ADF-H/Gelsolin-like domain superfamily
maker-scaffold10x_238_pilon-snap-gene-0.101	0.777905	No hit	P2X purinoceptor 4	ATP P2X receptor	P2X purinoreceptor
MSTRG.18099	0.778667	No hit	No hit	No hit	No hit
maker-scaffold10x_933_pilon-snap-gene-0.97	0.783375	1-acyl-sn-glycerol-3-phosphate acyltransferase epsilon [Fasciola hepatica]	1-acyl-sn-glycerol-3-phosphate acyltransferase epsilon	Acyltransferase	Phospholipid/glycerol acyltransferase
maker-scaffold10x_942_pilon-snap-gene-0.56	0.784452	hypothetical protein D915_004658 [Fasciola hepatica]	No hit	No hit	No hit
maker-scaffold10x_637_pilon-augustus-gene-0.31	0.785953	No hit	No hit	C2H2-type zinc ribbon	Zinc finger C2H2-type
maker-scaffold10x_1322_pilon-snap-gene-0.12	0.786364	hypothetical protein D915_002655 [Fasciola hepatica]	No hit	No hit	No hit
augustus_masked-scaffold10x_1013_pilon-processed-gene-0.139	0.787147	Ubiquitin modifier-activating enzyme 6 [Fasciola hepatica]	Ubiquitin-like modifier-activating enzyme 6	ThiF family	Ubiquitin-activating enzyme E1, SCCH domain
maker-scaffold10x_647_pilon-snap-gene-0.25	0.787817	WD repeat-containing protein 49 [Fasciola hepatica]	WD repeat-containing protein 49	WD domain, G-beta repeat	WD40-repeat-containing domain superfamily
maker-scaffold10x_1137_pilon-snap-gene-0.105	0.788112	Cat eye syndrome critical region protein 5 [Fasciola hepatica]	Haloacid dehalogenase-like hydrolase domain-containing 5	Haloacid dehalogenase-like hydrolase	Cat eye syndrome critical region protein 5
MSTRG.14576	0.788507	No hit	No hit	No hit	No hit
MSTRG.2853	0.788775	Retrovirus Pol polyprotein from type-2 retrotransposable element R2DM [Fasciola hepatica]	Retrovirus-related Pol polyprotein from type-2 retrotransposable element R2DM	Reverse transcriptase (RNA-dependent DNA polymerase)	Reverse transcriptase domain
MSTRG.830	0.788894	No hit	No hit	No hit	No hit
maker-scaffold10x_309_pilon-augustus-gene-0.26	0.790265	Fibrillar collagen chain FAp1 alpha [Fasciola hepatica]	Collagen alpha-1(I) chain	Collagen triple helix repeat (20 copies)	Fibrillar collagen, C-terminal
MSTRG.5486	0.790906	TPA_exp: pol polyprotein [Schistosoma mansoni]	No hit	Pao retrotransposon peptidase	Retrotransposon, Pao
maker-scaffold10x_410_pilon-snap-gene-0.11	0.791205	Phospholipase D family member 3 [Fasciola hepatica]	5'-3' exonuclease PLD4	PLD-like domain	PLD-like domain
maker-scaffold10x_179_pilon-snap-gene-0.12	0.792074	Nuclear pore complex protein Nup53 [Fasciola hepatica]	Nucleoporin NUP35	Nup53/35/40-type RNA recognition motif	Nucleotide-binding alpha-beta plait domain superfamily
maker-scaffold10x_279_pilon-snap-gene-0.12	0.792333	DNA methyltransferase 1-associated protein 1 [Fasciola hepatica]	DNA methyltransferase 1-associated protein 1	DNA methyltransferase 1-associated protein 1 (DMAP1)	SWR1-complex protein 4/DNA methyltransferase 1-associated protein 1
maker-scaffold10x_1609_pilon-snap-gene-0.37	0.794758	trispanning orphan receptor [Schistosoma haematobium]	No hit	No hit	No hit
snap_masked-scaffold10x_936_pilon-processed-gene-0.19	0.796574	hypothetical protein D915_002513 [Fasciola hepatica]	No hit	No hit	No hit
maker-scaffold10x_1660_pilon-augustus-gene-0.37	0.796913	Dual specificity protein phosphatase 10 [Fasciola hepatica]	Dual specificity protein phosphatase 10	Dual specificity phosphatase, catalytic domain	Protein-tyrosine phosphatase-like
MSTRG.3383	0.79695	hypothetical protein D915_003493 [Fasciola hepatica]	No hit	No hit	No hit
maker-scaffold10x_1577_pilon-snap-gene-0.18	0.798378	hypothetical protein D915_005648 [Fasciola hepatica]	No hit	Apg6 coiled-coil region	No hit
maker-scaffold10x_544_pilon-snap-gene-0.31	0.800112	Leucine rich repeat typical subtype [Fasciola hepatica]	No hit	Apolipoprotein A1/A4/E domain	Leucine-rich repeat domain superfamily
maker-scaffold10x_213_pilon-snap-gene-0.51	0.800958	No hit	Sulfhydryl oxidase 1	Erv1 / Alr family	Sulfhydryl oxidase
maker-scaffold10x_894_pilon-pred_gff_StringTie-gene-0.38	0.801725	hypothetical protein D915_008977 [Fasciola hepatica]	No hit	Osteopetrosis-associated transmembrane protein 1 precursor	Osteopetrosis-associated transmembrane protein 1 precursor
MSTRG.7399	0.801959	rhodopsin-like orphan GPCR [Clonorchis sinensis]	No hit	7 transmembrane receptor (rhodopsin family)	G protein-coupled receptor, rhodopsin-like
maker-scaffold10x_269_pilon-snap-gene-0.10	0.805179	actin-binding protein anillin [Paragonimus westermani]	Anillin	Cell division protein anillin	PH-like domain superfamily
maker-scaffold10x_149_pilon-snap-gene-0.93	0.81075	Integrator complex subunit 6 [Fasciolopsis buski]	Integrator complex subunit 6-A	INTS6/SAGE1/DDX26B/CT45 C-terminus	INTS6/SAGE1/DDX26B/CT45, C-terminal
MSTRG.21636	0.813975	hypothetical protein FGIG_08406 [Fasciola gigantica]	No hit	No hit	No hit
maker-scaffold10x_517_pilon-snap-gene-0.5	0.814246	WD repeat and HMG-box DNA-binding protein 1, partial [Fasciola hepatica]	WD repeat and HMG-box DNA-binding protein 1	Minichromosome loss protein, Mcl1, middle region	Minichromosome loss protein Mcl1, middle region
maker-scaffold10x_773_pilon-snap-gene-0.72	0.817012	Vesicle-associated membrane protein 2, partial [Fasciolopsis buski]	Vesicle-associated membrane protein 3	Synaptobrevin	Synaptobrevin/Vesicle-associated membrane protein
maker-scaffold10x_746_pilon-snap-gene-0.37	0.817531	hypothetical protein D915_005746 [Fasciola hepatica]	No hit	Invasion associated locus B (IalB) protein	No hit
maker-scaffold10x_919_pilon-augustus-gene-0.85	0.817893	centriolin, partial [Clonorchis sinensis]	Centriolin	Leucine-rich repeat	Leucine-rich repeat domain superfamily
MSTRG.4981	0.82023	No hit	No hit	N1221-like protein	No hit
MSTRG.20989	0.820255	reverse transcriptase family protein [Labedella endophytica]	No hit	No hit	No hit
maker-scaffold10x_485_pilon-snap-gene-0.87	0.820902	Steroid dehydrogenase [Fasciola gigantica]	No hit	Sleepless protein	Protein quiver
maker-scaffold10x_2049_pilon-snap-gene-0.15	0.822435	Homeobox protein Hox-A4 [Fasciola hepatica]	Homeobox protein Hox-A4	Homeodomain	Homeobox domain
maker-scaffold10x_213_pilon-snap-gene-0.53	0.824012	No hit	Probable ATP-dependent RNA helicase DDX31	DEAD/DEAH box helicase	P-loop containing nucleoside triphosphate hydrolase
maker-scaffold10x_362_pilon-augustus-gene-0.52	0.824932	Low affinity sodium-glucose cotransporter [Fasciola hepatica]	Sodium/myo-inositol cotransporter	Sodium:solute symporter family	Sodium/solute symporter
maker-scaffold10x_851_pilon-snap-gene-0.23	0.827293	Kinesin family 1 [Fasciola gigantica]	Kinesin-like protein KIF11	Kinesin motor domain	Kinesin motor domain
MSTRG.17402	0.828846	No hit	No hit	No hit	No hit
maker-scaffold10x_1779_pilon-augustus-gene-0.5	0.829277	Folylpolyglutamate synthase mitochondrial [Fasciola hepatica]	Folylpolyglutamate synthase, mitochondrial	Mur ligase middle domain	Folylpolyglutamate synthetase
maker-scaffold10x_103_pilon-snap-gene-0.104	0.83218	Dihydropyrimidinase [Fasciola hepatica]	Dihydropyrimidinase	Amidohydrolase family	Hydantoinase/dihydropyrimidinase
maker-scaffold10x_1597_pilon-snap-gene-0.5	0.832786	Alpha-aminoadipic semialdehyde synthase [Fasciola hepatica]	Alpha-aminoadipic semialdehyde synthase, mitochondrial	Saccharopine dehydrogenase C-terminal domain	Saccharopine dehydrogenase, C-terminal
maker-scaffold10x_851_pilon-snap-gene-0.28	0.834388	Sideroflexin [Fasciola gigantica]	Sideroflexin-1	Tricarboxylate carrier	Tricarboxylate/iron carrier
MSTRG.10011	0.835386	hypothetical protein FGIG_09571 [Fasciola gigantica]	No hit	No hit	No hit
maker-scaffold10x_124_pilon-snap-gene-0.17	0.836107	chromatin licensing and DNA replication factor 1 [Clonorchis sinensis]	DNA replication factor Cdt1	DNA replication factor CDT1 like	CDT1 Geminin-binding domain-like
MSTRG.1534	0.836341	polyprotein, partial [Schistosoma japonicum]	No hit	No hit	No hit
maker-scaffold10x_318_pilon-snap-gene-0.88	0.836655	tRNA (Guanine(26)-N(2))-dimethyltransferase [Fasciola hepatica]	tRNA (guanine(26)-N(2))-dimethyltransferase	N2,N2-dimethylguanosine tRNA methyltransferase	tRNA methyltransferase, Trm1
MSTRG.151	0.836687	Hepatic leukemia factor [Schistosoma japonicum]	Hepatic leukemia factor	Basic region leucine zipper	PAR basic leucine zipper protein
maker-scaffold10x_330_pilon-snap-gene-0.89	0.837021	Metastasis suppressor protein 1 [Fasciola hepatica]	No hit	IRSp53/MIM homology domain	AH/BAR domain superfamily
maker-scaffold10x_581_pilon-snap-gene-0.81	0.837265	No hit	Cilia- and flagella-associated protein 251	WD domain, G-beta repeat	Quinoprotein alcohol dehydrogenase-like superfamily
maker-scaffold10x_839_pilon-augustus-gene-0.44	0.838548	No hit	No hit	No hit	No hit
maker-scaffold10x_2152_pilon-snap-gene-0.20	0.839011	Calmodulin-regulated spectrin-associated protein 1-B [Fasciola hepatica]	Calmodulin-regulated spectrin-associated protein 1	Microtubule-binding calmodulin-regulated spectrin-associated	Calmodulin-regulated spectrin-associated protein
maker-scaffold10x_2113_pilon-snap-gene-0.14	0.841843	Centrosomal protein of [Fasciola hepatica]	Centrosomal protein of 135 kDa	BRE1 E3 ubiquitin ligase	Centrosomal protein of 135kDa
MSTRG.16301	0.842346	hypothetical protein D915_007762 [Fasciola hepatica]	No hit	No hit	No hit
maker-scaffold10x_178_pilon-snap-gene-0.21	0.843077	Serine/threonine-protein kinase PAK 3 [Fasciola gigantica]	Serine/threonine-protein kinase PAK 3	Protein kinase domain	Protein kinase domain
MSTRG.13206	0.844236	hypothetical protein FGIG_03552 [Fasciola gigantica]	No hit	No hit	No hit
maker-scaffold10x_1050_pilon-augustus-gene-0.71	0.844817	Lipoma hmgic fusion partner protein [Fasciola hepatica]	No hit	No hit	No hit
maker-scaffold10x_182_pilon-snap-gene-0.20	0.84908	hypothetical protein D915_004411 [Fasciola hepatica]	No hit	No hit	No hit
maker-scaffold10x_324_pilon-snap-gene-0.65	0.849937	5'-AMP-activated protein kinase subunit gamma-2 [Fasciola hepatica]	5'-AMP-activated protein kinase subunit gamma-1	CBS domain	5'-AMP-activated protein kinase subunit gamma-2
MSTRG.20242	0.850446	hypothetical protein FGIG_08406 [Fasciola gigantica]	No hit	No hit	No hit
MSTRG.18913	0.851309	E3 ubiquitin-protein ligase Hakai [Fasciola gigantica]	No hit	No hit	No hit
maker-scaffold10x_609_pilon-snap-gene-0.2	0.851576	putative Ankyrin repeat-containing [Fasciola hepatica]	Ankyrin repeat domain-containing protein SAT10	Ankyrin repeats (3 copies)	Ankyrin repeat-containing domain superfamily
MSTRG.18498	0.852435	hypothetical protein D915_008078 [Fasciola hepatica]	No hit	No hit	No hit
maker-scaffold10x_466_pilon-snap-gene-0.85	0.855606	Mediator of RNA polymerase II transcription subunit 19 [Fasciola hepatica]	Mediator of RNA polymerase II transcription subunit 19	Mediator of RNA pol II transcription subunit 19	Mediator complex, subunit Med19, metazoa
MSTRG.6390	0.861821	Retrovirus-related Pol polyprotein from transposon 17.6 [Clonorchis sinensis]	No hit	No hit	No hit
MSTRG.1522	0.862036	RNA-directed DNA polymerase from mobile element jockey [Clonorchis sinensis]	No hit	Reverse transcriptase (RNA-dependent DNA polymerase)	Reverse transcriptase domain
maker-scaffold10x_773_pilon-augustus-gene-0.109	0.866086	Kynurenine---oxoglutarate transaminase [Fasciola hepatica]	Kynurenine--oxoglutarate transaminase 3	Aminotransferase class I and II	Kynurenine--oxoglutarate transaminase 3
maker-scaffold10x_377_pilon-snap-gene-0.73	0.86676	AMP deaminase [Fasciolopsis buski]	AMP deaminase 2	Adenosine/AMP deaminase	AMP deaminase
maker-scaffold10x_324_pilon-snap-gene-0.68	0.868979	Collagen type i ii iii v xi alpha [Fasciola hepatica]	Collagen EMF1-alpha (Fragment)	Collagen triple helix repeat (20 copies)	Fibrillar collagen, C-terminal
maker-scaffold10x_289_pilon-snap-gene-0.12	0.86972	Neurabin-1 [Fasciola hepatica]	Neurabin-2	PDZ domain	Neurabin-1/2, PDZ domain
maker-scaffold10x_2607_pilon-snap-gene-0.1	0.874962	Wee1 protein kinase [Fasciola hepatica]	Wee1-like protein kinase 2	Protein kinase domain	Protein kinase-like domain superfamily
MSTRG.6180	0.875144	No hit	No hit	No hit	No hit
MSTRG.19447	0.87865	No hit	No hit	Transposase family tnp2	No hit
MSTRG.20328	0.879611	MDS1 and EVI1 complex locus protein EVI1 [Fasciola hepatica]	Transcription factor hamlet	Zinc-finger double domain	Zinc finger C2H2 superfamily
maker-scaffold10x_23_pilon-snap-gene-0.86	0.880233	Histone-lysine N-methyltransferase 2E [Fasciolopsis buski]	No hit	Proline-rich membrane anchor 1	No hit
maker-scaffold10x_741_pilon-augustus-gene-0.45	0.881586	Annexin [Fasciola hepatica]	Annexin A3	Annexin	Annexin superfamily
maker-scaffold10x_498_pilon-snap-gene-0.3	0.882643	Protein ect2 [Fasciola hepatica]	Protein ECT2	RhoGEF domain	Guanine nucleotide exchange factor Ect2
maker-scaffold10x_720_pilon-augustus-gene-0.93	0.883234	Citron Rho-interacting kinase [Fasciola hepatica]	No hit	Viral A-type inclusion protein repeat	No hit
snap_masked-scaffold10x_1279_pilon-processed-gene-0.72	0.88402	Tetraspanin [Fasciola hepatica]	No hit	Tetraspanin family	No hit
maker-scaffold10x_1137_pilon-augustus-gene-0.70	0.884092	Leishmanolysin [Fasciola hepatica]	No hit	No hit	No hit
maker-scaffold10x_589_pilon-snap-gene-0.153	0.892181	WD repeat-containing protein 16 [Fasciola hepatica]	Cilia- and flagella-associated protein 52	Phosphoglucose isomerase	Phosphoglucose isomerase (PGI)
maker-scaffold10x_1437_pilon-snap-gene-0.42	0.892279	Cardioacceleratory peptide receptor [Fasciola hepatica]	Cardioacceleratory peptide receptor	7 transmembrane receptor (rhodopsin family)	G protein-coupled receptor, rhodopsin-like
MSTRG.19172	0.894026	Protein PTHB1 [Clonorchis sinensis]	No hit	PTHB1 N-terminus	Parathyroid hormone-responsive B1
maker-scaffold10x_387_pilon-snap-gene-0.66	0.894616	hypothetical protein D915_000501 [Fasciola hepatica]	No hit	No hit	No hit
maker-scaffold10x_1061_pilon-snap-gene-0.106	0.895338	Cathepsin B cysteine proteinase 3 [Fasciola hepatica]	Protein FRA10AC1 homolog	Folate-sensitive fragile site protein Fra10Ac1	Folate-sensitive fragile site protein Fra10Ac1
maker-scaffold10x_513_pilon-snap-gene-0.55	0.90002	Collagen alpha 1(XV) chain [Fasciola hepatica]	Collagen alpha-1(XV) chain	Collagenase NC10 and Endostatin	Collagenase NC10/endostatin
maker-scaffold10x_22_pilon-snap-gene-0.130	0.901789	SH3 domain-binding protein 5, partial [Opisthorchis viverrini]	No hit	SH3 domain-binding protein 5 (SH3BP5)	SH3-binding 5
MSTRG.10147	0.901891	RUN and FYVE domain-containing protein 1 [Fasciola hepatica]	No hit	No hit	No hit
maker-scaffold10x_330_pilon-snap-gene-0.97	0.903918	Forkhead box protein L1 [Fasciola hepatica]	Forkhead box protein C2-A	Forkhead domain	Fork head domain
maker-scaffold10x_111_pilon-snap-gene-0.80	0.904775	EF-hand domain-containing family member B [Fasciola hepatica]	EF-hand domain-containing family member B	No hit	EF-hand domain-containing protein EFHC1/EFHC2/EFHB
maker-scaffold10x_80_pilon-augustus-gene-0.116	0.904869	Innexin [Fasciola hepatica]	Innexin unc-7	Innexin	Innexin
MSTRG.15519	0.904935	zinc finger SWIM domain-containing protein 3, partial [Clonorchis sinensis]	No hit	MULE transposase domain	MULE transposase domain
maker-scaffold10x_58_pilon-snap-gene-0.140	0.908973	DNA polymerase alpha subunit B [Fasciola hepatica]	DNA polymerase alpha subunit B	DNA polymerase alpha/epsilon subunit B	DNA polymerase alpha, subunit B
maker-scaffold10x_62_pilon-snap-gene-0.31	0.909535	No hit	Tubulin alpha-1 chain	Tubulin/FtsZ family, GTPase domain	Tubulin
maker-scaffold10x_111_pilon-snap-gene-0.84	0.911268	Serine hydroxymethyltransferase [Fasciola hepatica]	Serine hydroxymethyltransferase, cytosolic	Serine hydroxymethyltransferase	Serine hydroxymethyltransferase
maker-scaffold10x_1106_pilon-snap-gene-0.4	0.915892	Chromobox protein 1 (Heterochromatin protein 1 beta) [Fasciola hepatica]	Chromobox protein homolog 3	Chromo shadow domain	Chromo shadow domain
maker-scaffold10x_135_pilon-snap-gene-0.39	0.917944	Subfamily M14A unassigned peptidase [Fasciola hepatica]	Carboxypeptidase A2	Zinc carboxypeptidase	Peptidase M14, carboxypeptidase A
maker-scaffold10x_873_pilon-snap-gene-0.74	0.919703	Zinc finger protein [Fasciola hepatica]	No hit	C2H2-type zinc finger	Zinc finger C2H2 superfamily
maker-scaffold10x_53_pilon-snap-gene-0.55	0.92058	No hit	Heat shock cognate 71 kDa protein	Hsp70 protein	Heat shock protein 70 family
maker-scaffold10x_188_pilon-snap-gene-0.15	0.923446	Molecular chaperone [Fasciola gigantica]	DnaJ homolog subfamily B member 13	DnaJ C terminal domain	Chaperone DnaJ, C-terminal
maker-scaffold10x_166_pilon-snap-gene-0.44	0.923636	Tripartite motif-containing protein 2 [Fasciola hepatica]	Tripartite motif-containing protein 2	NHL repeat	Six-bladed beta-propeller, TolB-like
maker-scaffold10x_237_pilon-snap-gene-0.49	0.923922	Arf-GAP with coiled-coil ANK repeat and PH domain-containing protein 2 [Fasciolopsis buski]	Arf-GAP with coiled-coil, ANK repeat and PH domain-containing protein 1	Putative GTPase activating protein for Arf	ArfGAP domain superfamily
maker-scaffold10x_773_pilon-snap-gene-0.59	0.925908	Glypican-5 [Fasciola hepatica]	No hit	Glypican	Glypican
maker-scaffold10x_432_pilon-snap-gene-0.99	0.929072	No hit	Leucine-rich repeat and coiled-coil domain-containing protein 1	Leucine Rich repeats (2 copies)	Leucine-rich repeat domain superfamily
maker-scaffold10x_730_pilon-snap-gene-0.67	0.931372	Mastin [Fasciola hepatica]	Tryptase	Trypsin	Serine proteases, trypsin domain
maker-scaffold10x_1450_pilon-augustus-gene-0.48	0.931424	RhoGAP domain protein, partial [Opisthorchis viverrini]	No hit	RhoGAP domain	Rho GTPase activation protein
MSTRG.12693	0.932796	No hit	No hit	No hit	No hit
maker-scaffold10x_680_pilon-augustus-gene-0.0	0.933421	Transmembrane protein [Fasciola hepatica]	No hit	Rhodopsin-like GPCR transmembrane domain	Intimal thickness related receptor, IRP
maker-scaffold10x_109_pilon-augustus-gene-0.8	0.935961	Cilia- and flagella-associated protein 57 [Fasciola gigantica]	Cilia- and flagella-associated protein 57	WD domain, G-beta repeat	WD40/YVTN repeat-like-containing domain superfamily
maker-scaffold10x_99_pilon-snap-gene-0.79	0.937956	Exonuclease 1 [Fasciolopsis buski]	Exonuclease 1	XPG I-region	Exonuclease 1
maker-scaffold10x_135_pilon-snap-gene-0.38	0.939388	Ferritin-1 chloroplastic [Fasciola hepatica]	Ferritin-1, chloroplastic	Ferritin-like domain	Ferritin-like
maker-scaffold10x_45_pilon-augustus-gene-0.20	0.942288	60S ribosomal L11 [Schistosoma japonicum]	No hit	No hit	No hit
maker-scaffold10x_184_pilon-augustus-gene-0.30	0.944248	Anosmin-1 [Fasciola hepatica]	No hit	Fibronectin type III domain	Anosmin-1
MSTRG.17336	0.944604	No hit	No hit	No hit	No hit
maker-scaffold10x_625_pilon-snap-gene-0.9	0.944831	No hit	No hit	RAM signalling pathway protein	No hit
maker-scaffold10x_511_pilon-snap-gene-0.87	0.948364	PREDICTED: coiled-coil domain-containing protein 87-like [Sinocyclocheilus grahami]	No hit	Tc3 transposase	Coiled-coil domain-containing protein 87
maker-scaffold10x_259_pilon-snap-gene-0.114	0.948782	Amino acid transporter [Fasciola hepatica]	Excitatory amino acid transporter 2	Sodium:dicarboxylate symporter family	Sodium:dicarboxylate symporter
maker-scaffold10x_97_pilon-snap-gene-0.93	0.951547	Kinesin protein [Fasciola gigantica]	Kinesin-like protein KIF23	Kinesin motor domain	Kinesin motor domain
MSTRG.16291	0.952101	putative neuropeptide F receptor [Fasciola hepatica]	Neuropeptide Y receptor type 6	7 transmembrane receptor (rhodopsin family)	G protein-coupled receptor, rhodopsin-like
maker-scaffold10x_1149_pilon-snap-gene-0.19	0.952194	Egg protein [Fasciola hepatica]	No hit	Sleepless protein	No hit
maker-scaffold10x_21_pilon-augustus-gene-0.3	0.954972	Phosphatidylserine synthase [Fasciola gigantica]	Phosphatidylserine synthase 1	Phosphatidyl serine synthase	Phosphatidyl serine synthase
snap_masked-scaffold10x_602_pilon-processed-gene-0.52	0.955017	Peptide (Allatostatin/somatostatin) receptor [Fasciola hepatica]	No hit	7 transmembrane receptor (rhodopsin family)	G protein-coupled receptor, rhodopsin-like
maker-scaffold10x_589_pilon-snap-gene-0.139	0.956196	TBC1 domain family member 31 [Fasciola hepatica]	TBC1 domain family member 31	WD domain, G-beta repeat	WD40/YVTN repeat-like-containing domain superfamily
maker-scaffold10x_387_pilon-augustus-gene-0.58	0.958742	Histone H2A [Fasciola hepatica]	Histone H2A, embryonic	Core histone H2A/H2B/H3/H4	Histone H2A
maker-scaffold10x_1697_pilon-snap-gene-0.105	0.963992	Histone H2A.V [Fasciolopsis buski]	Histone H2A.V	Core histone H2A/H2B/H3/H4	Histone H2A
MSTRG.12802	0.964234	putative helicase mot1 [Schistosoma haematobium]	No hit	No hit	No hit
maker-scaffold10x_126_pilon-snap-gene-0.32	0.965314	hypothetical protein D915_001164 [Fasciola hepatica]	No hit	Trypsin Inhibitor like cysteine rich domain	No hit
snap_masked-scaffold10x_353_pilon-processed-gene-0.53	0.965812	hypothetical protein D915_000136 [Fasciola hepatica]	No hit	No hit	No hit
maker-scaffold10x_4_pilon-snap-gene-0.96	0.96653	Laminin subunit gamma [Fasciola hepatica]	Laminin subunit gamma-1	Laminin N-terminal (Domain VI)	Laminin, N-terminal domain superfamily
maker-scaffold10x_563_pilon-snap-gene-0.111	0.967092	Transcriptional adaptor 2 (Ada2) [Fasciola gigantica]	Transcriptional adapter 2-beta	Endonuclease-reverse transcriptase	Reverse transcriptase domain
MSTRG.19650	0.971361	No hit	No hit	No hit	No hit
maker-scaffold10x_1087_pilon-snap-gene-0.71	0.971473	No hit	DNA replication licensing factor MCM2	MCM P-loop domain	DNA replication licensing factor Mcm2
maker-scaffold10x_81_pilon-augustus-gene-0.107	0.972559	hypothetical protein D915_010099 [Fasciola hepatica]	No hit	N-terminal cysteine-rich region of Transmembrane protein 135	No hit
maker-scaffold10x_251_pilon-snap-gene-0.14	0.974991	Calcium-dependent protein kinase C, partial [Fasciola hepatica]	Calcium-dependent protein kinase C	Protein kinase domain	Protein kinase C, alpha/beta/gamma types
MSTRG.16351	0.976384	No hit	No hit	Reverse transcriptase (RNA-dependent DNA polymerase)	Reverse transcriptase domain
maker-scaffold10x_419_pilon-snap-gene-0.73	0.977617	Equilibrative nucleoside transporter 1 [Fasciola hepatica]	Equilibrative nucleoside transporter 3	Nucleoside transporter	Equilibrative nucleoside transporter
maker-scaffold10x_2638_pilon-snap-gene-0.33	0.97806	Pol polyprotein [Fasciola hepatica]	No hit	Integrase core domain	Ribonuclease H superfamily
maker-scaffold10x_978_pilon-snap-gene-0.61	0.97897	Protocadherin-1 [Fasciola hepatica]	Protocadherin-11 X-linked	Cadherin domain	Cadherin-like superfamily
maker-scaffold10x_650_pilon-snap-gene-0.14	0.982488	Forkhead box protein K2 [Fasciola gigantica]	Forkhead box protein K2	Forkhead domain	Fork head domain
maker-scaffold10x_2525_pilon-snap-gene-0.6	0.982576	No hit	No hit	Zinc finger, C2H2 type	Zinc finger C2H2 superfamily
MSTRG.17013	0.983601	Cytoplasmic FMR1-interacting protein, partial [Fasciola gigantica]	No hit	No hit	No hit
maker-scaffold10x_1184_pilon-snap-gene-0.34	0.983949	Cathepsin L [Fasciola hepatica]	Cathepsin L	Papain family cysteine protease	Papain-like cysteine endopeptidase
snap_masked-scaffold10x_229_pilon-processed-gene-0.20	0.986434	hypothetical protein D915_000677 [Fasciola hepatica]	No hit	No hit	No hit
maker-scaffold10x_237_pilon-snap-gene-0.46	0.986633	Fibrillin-2 [Fasciola hepatica]	Fibrillin-3	Calcium-binding EGF domain	TGF-beta binding (TB) domain superfamily
maker-scaffold10x_902_pilon-snap-gene-0.58	0.987041	hypothetical protein D915_000294 [Fasciola hepatica]	No hit	Neurensin	No hit
MSTRG.12191	0.987318	transposase domain-containing isoform 1 [Schistosoma japonicum]	No hit	Sporozoite P67 surface antigen	No hit
MSTRG.18295	0.988441	hypothetical protein D915_002761 [Fasciola hepatica]	No hit	SAVED-fused 2TM effector domain	No hit
maker-scaffold10x_83_pilon-snap-gene-0.221	0.990412	Translin-associated factor X-interacting protein 1 [Fasciola hepatica]	Gamma-glutamylcyclotransferase 43832	Translin-associated factor X-interacting N-terminus	Glutathione-specific gamma-glutamylcyclotransferase
maker-scaffold10x_841_pilon-snap-gene-0.63	0.991017	Calcyphosin isoform a [Fasciola hepatica]	Calcyphosin-like protein	EF-hand domain	EF-hand domain pair
MSTRG.15872	0.991364	No hit	No hit	Immunomodulating metalloprotease helical domain	No hit
MSTRG.14405	0.991475	Armadillo repeat-containing protein 1 [Fasciola hepatica]	No hit	Rotatin, an armadillo repeat protein, centriole functioning	No hit
maker-scaffold10x_682_pilon-augustus-gene-0.11	0.991616	MGC84751 protein [Xenopus laevis]	Glutamine synthetase	Glutamine synthetase, catalytic domain	Glutamine synthetase/guanido kinase, catalytic domain
maker-scaffold10x_125_pilon-snap-gene-0.20	0.993504	Neuronal acetylcholine receptor subunit alpha-7 [Clonorchis sinensis]	No hit	Neurotransmitter-gated ion-channel ligand binding domain	Neurotransmitter-gated ion-channel
maker-scaffold10x_355_pilon-snap-gene-0.2	0.998294	FERM domain-containing protein 5 [Fasciola gigantica]	No hit	FERM central domain	Band 4.1 domain
MSTRG.7472	0.999286	No hit	No hit	No hit	No hit
maker-scaffold10x_64_pilon-augustus-gene-0.22	0.999673	Homeotic protein spalt-major [Fasciola hepatica]	Homeotic protein spalt-major	Zinc-finger of C2H2 type	Zinc finger C2H2 superfamily
maker-scaffold10x_57_pilon-snap-gene-0.28	0.999914	Cell division control protein 45 [Fasciola gigantica]	Cell division control protein 45 homolog	CDC45-like protein	CDC45 family
maker-scaffold10x_280_pilon-snap-gene-0.110	1.0016	Protein CIP2A [Fasciola gigantica]	No hit	LRV protein FeS4 cluster	Protein CIP2A
maker-scaffold10x_75_pilon-snap-gene-0.120	1.00185	DNA helicase [Fasciola gigantica]	DNA replication licensing factor MCM6	MCM P-loop domain	Mini-chromosome maintenance protein
maker-scaffold10x_11_pilon-snap-gene-0.20	1.00441	Ras association domain-containing protein 8 [Fasciola hepatica]	Ras association domain-containing protein 8	Ras association (RalGDS/AF-6) domain	N-terminal RASSF family
MSTRG.16455	1.00586	hypothetical protein D915_005654 [Fasciola hepatica]	No hit	DHHC palmitoyltransferase	No hit
maker-scaffold10x_496_pilon-snap-gene-0.3	1.00675	hypothetical protein D915_003767 [Fasciola hepatica]	No hit	No hit	No hit
MSTRG.20696	1.00726	hypothetical protein D915_004157 [Fasciola hepatica]	No hit	Phosphoprotein associated with glycosphingolipid-enriched	No hit
maker-scaffold10x_1075_pilon-snap-gene-0.13	1.00761	RhoGAP [Fasciola gigantica]	No hit	RhoGAP domain	Rho GTPase activation protein
maker-scaffold10x_1178_pilon-augustus-gene-0.66	1.00801	Lipoma HMGIC fusion partner [Fasciola hepatica]	No hit	Lipoma HMGIC fusion partner-like protein	Lipoma HMGIC fusion partner-like protein
maker-scaffold10x_1995_pilon-snap-gene-0.51	1.00886	Abnormal spindle protein [Fasciola hepatica]	Abnormal spindle-like microcephaly-associated protein homolog (Fragment)	IQ calmodulin-binding motif	CH domain superfamily
MSTRG.3712	1.00979	uncharacterized protein DEA37_0000244 [Paragonimus westermani]	No hit	No hit	No hit
maker-scaffold10x_1695_pilon-snap-gene-0.3	1.01058	tripartite motif-containing protein 43892 [Clonorchis sinensis]	No hit	NHL repeat	Six-bladed beta-propeller, TolB-like
maker-scaffold10x_103_pilon-snap-gene-0.114	1.01092	Cyclic nucleotide-gated channel cone photoreceptor subunit alpha [Fasciola hepatica]	Cyclic nucleotide-gated cation channel alpha-3	Ion transport protein	Cyclic nucleotide-binding-like
MSTRG.13854	1.01142	No hit	No hit	No hit	No hit
maker-scaffold10x_1089_pilon-snap-gene-0.66	1.01198	Zygotic DNA replication licensing factor mcm3 [Fasciola gigantica]	Zygotic DNA replication licensing factor mcm3	MCM P-loop domain	Mini-chromosome maintenance protein
MSTRG.13201	1.01303	No hit	No hit	No hit	No hit
maker-scaffold10x_1181_pilon-pred_gff_StringTie-gene-0.25	1.0153	Zinc finger protein [Fasciola gigantica]	No hit	Zinc-finger double domain	Zinc finger C2H2 superfamily
maker-scaffold10x_1847_pilon-snap-gene-0.20	1.01553	Epididymal secretory protein E1 [Fasciola hepatica]	NPC intracellular cholesterol transporter 2	ML domain	Npc2 like, ML domain
MSTRG.9267	1.01557	unnamed protein product [Sparganum proliferum]	No hit	No hit	No hit
maker-scaffold10x_350_pilon-augustus-gene-0.13	1.0162	putative vinculin [Fasciola gigantica]	Mini-chromosome maintenance complex-binding protein	Mini-chromosome maintenance replisome factor	Mini-chromosome maintenance complex-binding protein
maker-scaffold10x_833_pilon-snap-gene-0.18	1.01627	hypothetical protein D915_009562 [Fasciola hepatica]	No hit	Myb/SANT-like DNA-binding domain	No hit
maker-scaffold10x_217_pilon-snap-gene-1.130	1.02017	G1/S-specific cyclin-D2 [Fasciola hepatica]	No hit	Cyclin, N-terminal domain	Cyclin
maker-scaffold10x_535_pilon-snap-gene-0.55	1.0209	M-phase inducer phosphatase [Fasciola hepatica]	M-phase inducer phosphatase 3	Rhodanese-like domain	Rhodanese-like domain superfamily
maker-scaffold10x_213_pilon-augustus-gene-0.228	1.0236	Brain mitochondrial carrier protein short-inserted form [Fasciola hepatica]	Kidney mitochondrial carrier protein 1	Mitochondrial carrier protein	Mitochondrial carrier domain superfamily
maker-scaffold10x_291_pilon-snap-gene-0.69	1.02534	Histone-lysine N-methyltransferase PRDM9 [Fasciola hepatica]	No hit	No hit	No hit
snap_masked-scaffold10x_730_pilon-processed-gene-0.107	1.02667	Zinc finger protein [Fasciola hepatica]	No hit	Zinc finger, C2H2 type	Zinc finger C2H2 superfamily
maker-scaffold10x_323_pilon-snap-gene-0.40	1.02852	Rhodopsin orphan GPCR [Fasciola hepatica]	Pyrokinin-1 receptor	7 transmembrane receptor (rhodopsin family)	G protein-coupled receptor, rhodopsin-like
maker-scaffold10x_432_pilon-snap-gene-0.126	1.03061	PDZ domain-containing protein 4 [Fasciola hepatica]	E3 ubiquitin-protein ligase PDZRN3-B	PDZ domain	PDZ superfamily
maker-scaffold10x_563_pilon-snap-gene-0.112	1.03255	Metal dependent protein hydrolase [Fasciola hepatica]	UPF0160 protein MYG1, mitochondrial	No hit	Metal-dependent protein hydrolase
MSTRG.11525	1.03257	No hit	No hit	No hit	No hit
maker-scaffold10x_226_pilon-snap-gene-0.85	1.03287	Kinesin protein KIF3A [Fasciola hepatica]	Kinesin-like protein KIF3A	Kinesin motor domain	Kinesin-like protein
maker-scaffold10x_111_pilon-snap-gene-0.73	1.0337	nucleolar and spindle-associated 1 isoform 2 [Schistosoma japonicum]	No hit	Interleukin 11	No hit
MSTRG.11424	1.03379	putative N-acetyltransferase [Fasciolopsis buski]	Diamine acetyltransferase 1	Acetyltransferase (GNAT) family	Acyl-CoA N-acyltransferase
maker-scaffold10x_1920_pilon-snap-gene-0.6	1.03651	hypothetical protein D915_003583 [Fasciola hepatica]	No hit	No hit	No hit
maker-scaffold10x_1693_pilon-augustus-gene-0.16	1.03744	FXP1B [Fasciola hepatica]	Forkhead box protein P1	Forkhead domain	Winged helix-like DNA-binding domain superfamily
maker-scaffold10x_498_pilon-snap-gene-0.2	1.03877	Placenta-specific protein [Fasciola gigantica]	No hit	PLAC8 family	PLAC8 motif-containing protein
MSTRG.13105	1.03942	PREDICTED: uncharacterized protein LOC109047078 [Cyprinus carpio]	No hit	No hit	No hit
MSTRG.9805	1.04092	actin [Pseudozyma hubeiensis SY62]	Actin-1	Actin	Actin family
maker-scaffold10x_932_pilon-snap-gene-0.19	1.04203	Transducin enhancer protein 3 [Fasciola gigantica]	Protein groucho	Groucho/TLE N-terminal Q-rich domain	Groucho/transducin-like enhancer
maker-scaffold10x_1017_pilon-snap-gene-0.20	1.04253	MORN repeat-containing protein 5 [Fasciola gigantica]	MORN repeat-containing protein 5	MORN repeat	Translation elongation factor IF5A-like
maker-scaffold10x_309_pilon-snap-gene-0.2	1.04312	Collagen alpha chain [Fasciola hepatica]	No hit	Collagen triple helix repeat (20 copies)	Fibrillar collagen, C-terminal
maker-scaffold10x_783_pilon-snap-gene-0.55	1.04445	Xylulose kinase [Fasciola hepatica]	Xylulose kinase	FGGY family of carbohydrate kinases, N-terminal domain	Carbohydrate kinase, FGGY
maker-scaffold10x_284_pilon-augustus-gene-0.126	1.04879	No hit	Glutathione S-transferase class-mu 28 kDa isozyme (Fragment)	Glutathione S-transferase, C-terminal domain	Glutathione S-transferase, C-terminal domain superfamily
maker-scaffold10x_95_pilon-augustus-gene-0.92	1.04972	No hit	No hit	No hit	No hit
MSTRG.8626	1.05174	hypothetical protein D915_004435 [Fasciola hepatica]	No hit	No hit	No hit
maker-scaffold10x_2403_pilon-snap-gene-0.11	1.05252	RecName: Full=Fatty acid-binding protein type 3 [Fasciola hepatica]	Fatty acid-binding protein type 3	Lipocalin / cytosolic fatty-acid binding protein family	Calycin
maker-scaffold10x_1906_pilon-augustus-gene-0.11	1.05371	Neuron navigator 2, partial [Fasciolopsis buski]	No hit	Filament-like plant protein, long coiled-coil	Nav/unc-53 family
maker-scaffold10x_1366_pilon-snap-gene-0.32	1.0538	Topoisomerase (DNA) II binding protein 1 [Fasciola hepatica]	DNA topoisomerase 2-binding protein 1	twin BRCT domain	BRCT domain superfamily
MSTRG.2250	1.05402	No hit	No hit	No hit	No hit
maker-scaffold10x_1125_pilon-snap-gene-0.120	1.05418	Lipopolysaccharide induced TNF alpha factor [Fasciola hepatica]	No hit	LITAF-like zinc ribbon domain	LITAF domain containing protein
maker-scaffold10x_1137_pilon-snap-gene-0.104	1.05941	SJCHGC04855 protein [Schistosoma japonicum]	No hit	No hit	No hit
maker-scaffold10x_520_pilon-augustus-gene-2.95	1.06093	DNA polymerase [Fasciola hepatica]	DNA polymerase alpha catalytic subunit	DNA polymerase family B	DNA-directed DNA polymerase, family B
maker-scaffold10x_343_pilon-pred_gff_StringTie-gene-0.33	1.06114	DNA-binding protein inhibitor ID-2-A [Fasciola hepatica]	No hit	No hit	No hit
maker-scaffold10x_432_pilon-snap-gene-0.132	1.06221	No hit	Histone acetyltransferase GCN5	Bromodomain	Bromodomain-like superfamily
maker-scaffold10x_159_pilon-snap-gene-0.18	1.06353	Condensin complex subunit 3 [Fasciola gigantica]	Condensin complex subunit 3	Nuclear condensing complex subunits, C-term domain	Condensin complex subunit 3
maker-scaffold10x_1074_pilon-snap-gene-0.114	1.06474	hypothetical protein FGIG_04372 [Fasciola gigantica]	Mitochondrial import inner membrane translocase subunit tim21	TIM21	Mitochondrial import inner membrane translocase subunit Tim21
maker-scaffold10x_1842_pilon-snap-gene-0.17	1.06493	DNA helicase [Fasciola hepatica]	DNA replication licensing factor mcm7-A	MCM P-loop domain	Mini-chromosome maintenance protein
maker-scaffold10x_405_pilon-snap-gene-0.16	1.06815	D site-binding protein [Fasciola hepatica]	Hepatic leukemia factor	Basic region leucine zipper	PAR basic leucine zipper protein
maker-scaffold10x_22_pilon-snap-gene-0.133	1.06854	Laminin subunit beta 1 [Fasciola hepatica]	Laminin subunit beta-2	Laminin EGF domain	Laminin, N-terminal domain superfamily
MSTRG.16330	1.07107	tigger transposable element-derived protein 6 [Vombatus ursinus]	No hit	No hit	No hit
maker-scaffold10x_358_pilon-snap-gene-0.0	1.07175	hypothetical protein D915_004768 [Fasciola hepatica]	No hit	No hit	No hit
maker-scaffold10x_58_pilon-snap-gene-0.127	1.07209	Glycerol-3-phosphate dehydrogenase [NAD(+)] cytoplasmic [Fasciola gigantica]	Glycerol-3-phosphate dehydrogenase [NAD(+)], cytoplasmic	NAD-dependent glycerol-3-phosphate dehydrogenase C-terminus	Glycerol-3-phosphate dehydrogenase, NAD-dependent, eukaryotic
maker-scaffold10x_487_pilon-snap-gene-0.231	1.0748	Pleckstrin domain-containing family G member 1 [Fasciola hepatica]	Pleckstrin homology domain-containing family G member 1	RhoGEF domain	Dbl homology (DH) domain superfamily
MSTRG.9751	1.07955	No hit	No hit	No hit	No hit
MSTRG.7473	1.08015	hypothetical protein D915_004165 [Fasciola hepatica]	No hit	No hit	No hit
maker-scaffold10x_815_pilon-snap-gene-1.88	1.08046	hypothetical protein D915_007429 [Fasciola hepatica]	No hit	No hit	No hit
MSTRG.1900	1.08417	uncharacterized protein DEA37_0001401 [Paragonimus westermani]	No hit	No hit	No hit
maker-scaffold10x_362_pilon-augustus-gene-0.55	1.08428	Phospholipase A2 isozyme PA4 [Fasciola hepatica]	Acidic phospholipase A2 PA4	Phospholipase A2	Phospholipase A2 domain superfamily
maker-scaffold10x_500_pilon-augustus-gene-0.80	1.0891	Glycerol-3-phosphate dehydrogenase [NAD(+)] [Fasciola hepatica]	Glycerol-3-phosphate dehydrogenase 1-like protein	NAD-dependent glycerol-3-phosphate dehydrogenase C-terminus	Glycerol-3-phosphate dehydrogenase, NAD-dependent
maker-scaffold10x_239_pilon-augustus-gene-0.114	1.09074	Guanylate cyclase [Fasciola hepatica]	Receptor-type guanylate cyclase gcy-5	Adenylate and Guanylate cyclase catalytic domain	Adenylyl cyclase class-3/4/guanylyl cyclase
maker-scaffold10x_1050_pilon-snap-gene-0.13	1.09112	Zinc finger protein [Fasciola hepatica]	No hit	Zinc finger, C2H2 type	Zinc finger C2H2 superfamily
maker-scaffold10x_145_pilon-snap-gene-2.190	1.09206	DNA mismatch repair protein Msh2 [Fasciola gigantica]	DNA mismatch repair protein Msh2	MutS domain V	DNA mismatch repair protein Msh2
maker-scaffold10x_179_pilon-snap-gene-0.8	1.09477	Amino acid transporter [Fasciola gigantica]	Neutral amino acid transporter B(0)	Sodium:dicarboxylate symporter family	Sodium:dicarboxylate symporter
maker-scaffold10x_217_pilon-snap-gene-0.61	1.09749	Receptor protein serine/threonine kinase [Fasciola hepatica]	TGF-beta receptor type-1	Protein tyrosine kinase	Ser/Thr protein kinase, TGFB receptor
maker-scaffold10x_942_pilon-snap-gene-0.55	1.09828	putative Dynein-1-alpha heavy chain flagellar inner arm I1 complex [Fasciola gigantica]	Dynein heavy chain 6, axonemal	Dynein heavy chain, N-terminal region 2	Dynein heavy chain
maker-scaffold10x_186_pilon-snap-gene-0.97	1.09846	Family S9 non-peptidase ue (S09 family) [Fasciola hepatica]	Neuroligin-4, X-linked	Carboxylesterase family	Alpha/Beta hydrolase fold
maker-scaffold10x_80_pilon-augustus-gene-0.136	1.0995	Alpha-tubulin N-acetyltransferase [Fasciola hepatica]	No hit	GNAT acetyltransferase, Mec-17	Alpha-tubulin N-acetyltransferase
maker-scaffold10x_203_pilon-pred_gff_StringTie-gene-0.210	1.10075	No hit	No hit	No hit	No hit
maker-scaffold10x_1238_pilon-snap-gene-0.15	1.10086	Homeobox protein SIX3 [Fasciola hepatica]	Homeobox protein SIX6	Transcriptional regulator, SIX1, N-terminal SD domain	Homeobox protein SIX1, N-terminal SD domain
maker-scaffold10x_1376_pilon-augustus-gene-0.5	1.10112	No hit	Basement membrane proteoglycan	Immunoglobulin domain	Immunoglobulin-like domain superfamily
maker-scaffold10x_604_pilon-snap-gene-0.65	1.10214	Serine hydroxymethyltransferase [Fasciola hepatica]	Serine hydroxymethyltransferase, mitochondrial	Serine hydroxymethyltransferase	Serine hydroxymethyltransferase
maker-scaffold10x_859_pilon-snap-gene-0.48	1.10251	Mothers against decapentaplegic [Fasciola hepatica]	Mothers against decapentaplegic homolog 9	MH2 domain	Dwarfin
MSTRG.892	1.10291	Synaptotagmin-2 [Fasciola hepatica]	Synaptotagmin-1	C2 domain	C2 domain superfamily
MSTRG.19777	1.10374	No hit	No hit	No hit	No hit
MSTRG.8654	1.10436	No hit	No hit	No hit	No hit
maker-scaffold10x_1813_pilon-snap-gene-0.23	1.10483	No hit	Putative ATPase N2B	AFG1-like ATPase	ATPase, AFG1-like
maker-scaffold10x_1859_pilon-snap-gene-0.46	1.10778	hypothetical protein D915_001355 [Fasciola hepatica]	No hit	LicD family	LicD family
MSTRG.1553	1.108	uncharacterized protein DEA37_0014864 [Paragonimus westermani]	No hit	No hit	No hit
maker-scaffold10x_1373_pilon-snap-gene-0.98	1.10923	hypothetical protein D915_006511 [Fasciola hepatica]	No hit	Ligand-gated ion channel	Ionotropic glutamate receptor
maker-scaffold10x_741_pilon-snap-gene-0.7	1.10976	lysosomal protective protein isoform X1 [Fasciola hepatica]	Lysosomal protective protein	Serine carboxypeptidase	Peptidase S10, serine carboxypeptidase
maker-scaffold10x_291_pilon-snap-gene-0.83	1.11396	Receptor-type tyrosine-protein phosphatase gamma [Fasciola hepatica]	Receptor-type tyrosine-protein phosphatase O	Protein-tyrosine phosphatase	Protein-tyrosine phosphatase-like
maker-scaffold10x_490_pilon-snap-gene-0.5	1.11443	RecName: Full=Glutathione S-transferase class-mu 26 kDa isozyme 47; Short=GST47; AltName: Full=Fh47 [Fasciola hepatica]	Glutathione S-transferase class-mu 26 kDa isozyme 47	Glutathione S-transferase, N-terminal domain	Glutathione S-transferase, C-terminal domain superfamily
MSTRG.2823	1.11569	hypothetical protein FGIG_07561 [Fasciola gigantica]	No hit	No hit	No hit
maker-scaffold10x_494_pilon-snap-gene-0.42	1.11588	Antigen KI-67 [Schistosoma japonicum]	No hit	Protein phosphatase 1 binding	SMAD/FHA domain superfamily
maker-scaffold10x_127_pilon-snap-gene-0.28	1.11734	hypothetical protein D915_009157 [Fasciola hepatica]	No hit	No hit	No hit
maker-scaffold10x_654_pilon-snap-gene-0.162	1.11736	No hit	No hit	No hit	No hit
MSTRG.16490	1.11781	putative frataxin-like, mitochondrial precursor [Schistosoma haematobium]	No hit	Integrase core domain	Ribonuclease H superfamily
maker-scaffold10x_746_pilon-snap-gene-0.38	1.1247	Chaperone protein DnaJ 1 [Clonorchis sinensis]	No hit	DNA repair protein endonuclease SAE2/CtIP C-terminus	DNA endonuclease RBBP8-like
MSTRG.5144	1.12474	hypothetical protein CLF_110704, partial [Clonorchis sinensis]	No hit	No hit	Ribonuclease H superfamily
augustus_masked-scaffold10x_364_pilon-processed-gene-0.25	1.12522	Actin alpha anomalous [Fasciola hepatica]	Actin-1	Actin	Actin family
maker-scaffold10x_1853_pilon-snap-gene-0.17	1.12747	Cysteine protease 6 [Fasciola hepatica]	Cathepsin L	Papain family cysteine protease	Papain-like cysteine peptidase superfamily
MSTRG.20889	1.12932	No hit	No hit	No hit	No hit
maker-scaffold10x_119_pilon-snap-gene-0.13	1.12958	Dual specificity protein kinase CLK2 [Fasciola hepatica]	Dual specificity protein kinase CLK2	Protein kinase domain	Protein kinase-like domain superfamily
maker-scaffold10x_1708_pilon-snap-gene-0.1	1.13021	High mobility group protein DSP1 [Fasciola gigantica]	High mobility group protein 1.2	HMG (high mobility group) box	High mobility group box domain superfamily
maker-scaffold10x_1446_pilon-snap-gene-0.35	1.13116	Oral-facial-digital syndrome 1 [Brachionus plicatilis]	Oral-facial-digital syndrome 1 protein homolog	LisH	LIS1 homology motif
maker-scaffold10x_908_pilon-snap-gene-1.148	1.13178	Homeobox protein extradenticle [Fasciola hepatica]	No hit	Homeodomain	Homeobox-like domain superfamily
maker-scaffold10x_237_pilon-snap-gene-0.37	1.13197	Tektin-3 [Fasciola hepatica]	Tektin-3	Tektin family	Tektin
MSTRG.4751	1.13493	No hit	No hit	No hit	No hit
maker-scaffold10x_1458_pilon-snap-gene-0.36	1.13823	disks large associated 5 [Schistosoma japonicum]	No hit	Guanylate-kinase-associated protein (GKAP) protein	SAPAP family
MSTRG.3847	1.14038	polyprotein [Schistosoma japonicum]	No hit	DNA repair metallo-beta-lactamase	Reverse transcriptase domain
MSTRG.7276	1.14389	No hit	No hit	No hit	No hit
MSTRG.16306	1.14816	No hit	No hit	No hit	No hit
maker-scaffold10x_589_pilon-augustus-gene-0.48	1.15233	Phosphoacetylglucosamine mutase [Fasciola gigantica]	Phosphoacetylglucosamine mutase	Phosphoglucomutase/phosphomannomutase, alpha/beta/alpha domain I	Alpha-D-phosphohexomutase, C-terminal domain superfamily
maker-scaffold10x_494_pilon-snap-gene-0.38	1.15532	Chromosome transmission fidelity protein 18 [Fasciola hepatica]	Chromosome transmission fidelity protein 18 homolog	No hit	No hit
MSTRG.6336	1.15642	No hit	No hit	Restriction endonuclease BamHI	No hit
maker-scaffold10x_208_pilon-snap-gene-0.26	1.15842	Junction plakoglobin [Fasciola hepatica]	Junction plakoglobin	Armadillo/beta-catenin-like repeat	Armadillo-like helical
maker-scaffold10x_832_pilon-snap-gene-0.46	1.15854	zinc finger protein 26 [Clonorchis sinensis]	No hit	Zinc finger, C2H2 type	Zinc finger C2H2 superfamily
maker-scaffold10x_313_pilon-snap-gene-0.95	1.1588	Ras associated and pleckstrin y [Fasciola hepatica]	Ras-associated and pleckstrin homology domains-containing protein 1	Ras association (RalGDS/AF-6) domain	GRB/APBB1IP
maker-scaffold10x_24_pilon-snap-gene-0.34	1.15925	hypothetical protein D915_004393 [Fasciola hepatica]	No hit	No hit	No hit
maker-scaffold10x_1061_pilon-pred_gff_StringTie-gene-0.40	1.15978	LINE-1 reverse transcriptase, partial [Schistosoma japonicum]	No hit	Wnt and FGF inhibitory regulator	No hit
maker-scaffold10x_102_pilon-snap-gene-0.34	1.16044	Electron transfer flavoprotein-ubiquinone oxidoreductase [Fasciola hepatica]	Electron transfer flavoprotein-ubiquinone oxidoreductase, mitochondrial	Electron transfer flavoprotein-ubiquinone oxidoreductase, 4Fe-4S	Electron transfer flavoprotein-ubiquinone oxidoreductase
MSTRG.495	1.16046	Retrovirus-related Pol polyprotein from transposon 17.6 [Anabarilius grahami]	No hit	PNMA	No hit
MSTRG.18590	1.16294	hypothetical protein D915_001455 [Fasciola hepatica]	No hit	No hit	No hit
augustus_masked-scaffold10x_440_pilon-processed-gene-0.27	1.16672	hypothetical protein D915_007771 [Fasciola hepatica]	Enkurin domain-containing protein 1	Calmodulin-binding	Enkurin domain-containing protein 1
maker-scaffold10x_48_pilon-augustus-gene-0.47	1.16868	hypothetical protein D915_004330 [Fasciola hepatica]	No hit	No hit	No hit
maker-scaffold10x_954_pilon-snap-gene-0.46	1.17198	Kelch protein 5 [Fasciola hepatica]	Kelch-like protein 4	Kelch motif	Kelch-type beta propeller
maker-scaffold10x_1045_pilon-snap-gene-0.5	1.17288	hypothetical protein D915_004786 [Fasciola hepatica]	No hit	No hit	No hit
maker-scaffold10x_487_pilon-snap-gene-0.214	1.17308	Lipopolysaccharide choline phosphotransferase protein [Fasciola hepatica]	No hit	LicD family	LicD family
maker-scaffold10x_293_pilon-snap-gene-0.142	1.17391	reverse transcriptase [Schistosoma japonicum]	No hit	No hit	No hit
augustus_masked-scaffold10x_204_pilon-processed-gene-0.8	1.17799	hypothetical protein D915_001792 [Fasciola hepatica]	No hit	Cylicin N-terminus	No hit
maker-scaffold10x_120_pilon-snap-gene-0.17	1.17813	hypothetical protein D915_008968 [Fasciola hepatica]	No hit	PP1-regulatory protein, Phostensin N-terminal	No hit
MSTRG.25	1.17977	No hit	No hit	No hit	No hit
maker-scaffold10x_444_pilon-snap-gene-0.2	1.18042	Sjoegren syndrome nuclear autoantigen [Fasciola hepatica]	No hit	Intermediate filament protein	SSNA1 family
MSTRG.21779	1.18085	No hit	No hit	No hit	No hit
MSTRG.21986	1.18237	hypothetical protein D915_008041 [Fasciola hepatica]	No hit	No hit	No hit
maker-scaffold10x_563_pilon-snap-gene-0.101	1.18237	LIM domain transcription factor LMO4 [Fasciola hepatica]	LIM domain transcription factor LMO4.1	LIM domain	Zinc finger, LIM-type
MSTRG.7958	1.18414	No hit	No hit	No hit	No hit
MSTRG.15698	1.18442	hypothetical protein FGIG_12185 [Fasciola gigantica]	No hit	No hit	No hit
maker-scaffold10x_1600_pilon-snap-gene-0.0	1.18622	No hit	Zinc transporter ZIP3	ZIP Zinc transporter	Zinc/iron permease
maker-scaffold10x_29_pilon-snap-gene-0.25	1.18705	hypothetical protein D915_010345 [Fasciola hepatica]	No hit	No hit	Asteroid
MSTRG.5610	1.18768	No hit	No hit	No hit	No hit
maker-scaffold10x_345_pilon-snap-gene-1.114	1.18803	polyprotein [Schistosoma japonicum]	No hit	Glucose-repressible protein Grg1	No hit
MSTRG.3687	1.18877	dystrophin-like protein [Schistosoma haematobium]	No hit	No hit	No hit
maker-scaffold10x_930_pilon-augustus-gene-0.22	1.18956	Neurogenic differentiation factor [Fasciola hepatica]	Neurogenic differentiation factor 1	Helix-loop-helix DNA-binding domain	Neurogenic differentiation factor 1
maker-scaffold10x_312_pilon-augustus-gene-0.92	1.18957	PREDICTED: ras-related protein Rab-28-like [Saccoglossus kowalevskii]	No hit	Ras family	P-loop containing nucleoside triphosphate hydrolase
snap_masked-scaffold10x_730_pilon-processed-gene-0.109	1.18975	Zinc finger protein [Fasciola hepatica]	No hit	Zinc finger, C2H2 type	Zinc finger C2H2 superfamily
MSTRG.12105	1.18987	No hit	No hit	No hit	No hit
maker-scaffold10x_383_pilon-snap-gene-1.6	1.18996	ATP-binding cassette sub-family G member 1 [Fasciola hepatica]	ATP-binding cassette sub-family G member 1	ABC-2 type transporter	P-loop containing nucleoside triphosphate hydrolase
maker-scaffold10x_145_pilon-snap-gene-2.162	1.19083	DNA mismatch repair protein msh-2 [Fasciola hepatica]	DNA mismatch repair protein Msh2	MutS family domain IV	DNA mismatch repair protein Msh2
maker-scaffold10x_1014_pilon-snap-gene-0.30	1.19091	hypothetical protein D915_006638 [Fasciola hepatica]	No hit	MmyB-like transcription regulator ligand binding domain	No hit
maker-scaffold10x_223_pilon-snap-gene-0.4	1.19102	Gynecophoral canal protein [Fasciola hepatica]	Transforming growth factor-beta-induced protein ig-h3	Fasciclin domain	Transforming growth factor-beta-induced protein ig-h3
MSTRG.12602	1.19152	RNA-directed DNA polymerase from mobile element jockey [Eumeta japonica]	No hit	Reverse transcriptase (RNA-dependent DNA polymerase)	No hit
maker-scaffold10x_794_pilon-snap-gene-0.120	1.19817	No hit	RING-H2 finger protein ATL56	Ring finger domain	Zinc finger, RING/FYVE/PHD-type
snap_masked-scaffold10x_2007_pilon-processed-gene-0.4	1.19838	Achaete-scute transcription factor [Fasciola hepatica]	No hit	Helix-loop-helix DNA-binding domain	Achaete-scute transcription factor-related
MSTRG.8508	1.19919	putative frataxin-like, mitochondrial precursor [Schistosoma haematobium]	No hit	Integrase core domain	Ribonuclease H superfamily
MSTRG.10750	1.20029	gypsy-16 si [Labeo rohita]	No hit	No hit	No hit
MSTRG.19588	1.20181	putative frataxin-like, mitochondrial precursor [Schistosoma haematobium]	Pro-Pol polyprotein	RNase H-like domain found in reverse transcriptase	Reverse transcriptase, RNase H-like domain
MSTRG.16631	1.20376	No hit	No hit	No hit	No hit
maker-scaffold10x_1014_pilon-snap-gene-0.29	1.20387	hypothetical protein D915_006639 [Fasciola hepatica]	Transcription factor HES-2	Helix-loop-helix DNA-binding domain	Helix-loop-helix DNA-binding domain superfamily
maker-scaffold10x_275_pilon-augustus-gene-0.8	1.20525	hypothetical protein D915_001408 [Fasciola hepatica]	No hit	Aldehyde dehydrogenase family	No hit
maker-scaffold10x_647_pilon-snap-gene-0.39	1.20596	TLC domain-containing protein 2 [Fasciola gigantica]	TLC domain-containing protein 2	TLC domain	No hit
maker-scaffold10x_486_pilon-augustus-gene-0.29	1.20604	Armadillo repeat-containing protein 1 [Fasciola hepatica]	No hit	Heavy-metal-associated domain	Heavy metal-associated domain, HMA
maker-scaffold10x_92_pilon-snap-gene-0.32	1.20838	hypothetical protein FGIG_04353 [Fasciola gigantica]	No hit	Secreted clade V proteins	No hit
MSTRG.10012	1.20978	No hit	No hit	No hit	No hit
maker-scaffold10x_2285_pilon-snap-gene-0.12	1.21027	Mu-class gst glutathione S-transferase [Fasciola hepatica]	Glutathione S-transferase class-mu 26 kDa isozyme 1	Glutathione S-transferase, N-terminal domain	Glutathione S-transferase, C-terminal domain superfamily
MSTRG.15673	1.2104	No hit	No hit	No hit	No hit
maker-scaffold10x_520_pilon-augustus-gene-2.97	1.21713	Tissue alpha-L-fucosidase [Fasciola hepatica]	Tissue alpha-L-fucosidase	Alpha-L-fucosidase	Glycoside hydrolase, family 29
MSTRG.18519	1.21822	No hit	No hit	No hit	No hit
maker-scaffold10x_1087_pilon-snap-gene-0.68	1.21829	Delta(3 5)-Delta(2 4)-dienoyl-CoA isomerase mitochondrial [Fasciola hepatica]	No hit	No hit	No hit
maker-scaffold10x_443_pilon-augustus-gene-0.29	1.2188	hypothetical protein D915_005732 [Fasciola hepatica]	No hit	No hit	No hit
maker-scaffold10x_784_pilon-snap-gene-0.36	1.21923	No hit	Serine/threonine-protein kinase PLK1	Protein kinase domain	Protein kinase domain
maker-scaffold10x_544_pilon-snap-gene-0.33	1.22017	Gag-Pol polyprotein [Fasciola hepatica]	E3 ubiquitin-protein ligase Iruka	Pyridoxal-dependent decarboxylase conserved domain	Zinc finger, RING/FYVE/PHD-type
maker-scaffold10x_805_pilon-snap-gene-0.22	1.22043	Leishmanolysin [Fasciola hepatica]	Leishmanolysin-like peptidase	Leishmanolysin	Peptidase M8, leishmanolysin
maker-scaffold10x_95_pilon-snap-gene-0.20	1.22168	EF-hand domain (C-terminal) containing 2 [Fasciola hepatica]	EF-hand domain-containing family member C2	DUF1126 PH-like domain	EF-hand domain-containing protein EFHC1/EFHC2/EFHB
maker-scaffold10x_1125_pilon-snap-gene-0.113	1.22428	sox transcription factor [Schistosoma mansoni]	Protein SOX-15	HMG (high mobility group) box	High mobility group box domain superfamily
maker-scaffold10x_503_pilon-pred_gff_StringTie-gene-0.116	1.22594	Stress response protein nhaX [Fasciola hepatica]	Universal stress protein MSMEG_3950/MSMEI_3859	Universal stress protein family	Rossmann-like alpha/beta/alpha sandwich fold
MSTRG.5618	1.22763	hypothetical protein D915_009539 [Fasciola hepatica]	No hit	Basic region leucine zipper	Basic-leucine zipper domain
MSTRG.1211	1.22894	No hit	No hit	No hit	No hit
maker-scaffold10x_209_pilon-snap-gene-0.38	1.23014	MutS 6 [Fasciola hepatica]	DNA mismatch repair protein Msh6	MutS domain V	DNA mismatch repair protein MutS/MSH
MSTRG.4094	1.23028	No hit	No hit	No hit	No hit
MSTRG.21863	1.23148	No hit	No hit	No hit	No hit
maker-scaffold10x_113_pilon-snap-gene-0.184	1.23185	No hit	Basal body-orientation factor 1	Arabidopsis broad-spectrum mildew resistance protein RPW8	Basal body-orientation factor 1
MSTRG.8319	1.23237	hypothetical protein D915_007294 [Fasciola hepatica]	No hit	LIM domain	Zinc finger, LIM-type
MSTRG.17655	1.2374	TPA: reverse transcriptase, partial [Schistosoma mansoni]	No hit	No hit	No hit
maker-scaffold10x_493_pilon-snap-gene-1.23	1.23861	Multiple PDZ domain protein [Fasciolopsis buski]	Multiple PDZ domain protein	PDZ domain	PDZ superfamily
maker-scaffold10x_145_pilon-augustus-gene-2.279	1.2392	hypothetical protein D915_001734 [Fasciola hepatica]	No hit	No hit	No hit
maker-scaffold10x_431_pilon-snap-gene-0.74	1.23997	Rac GTPase-activating protein 1 [Fasciola hepatica]	GTPase-activating protein RacGAP84C	RhoGAP domain	Rho GTPase activation protein
MSTRG.195	1.24263	THO complex subunit 1, partial [Clonorchis sinensis]	No hit	No hit	No hit
maker-scaffold10x_209_pilon-snap-gene-0.24	1.24319	solute carrier family 26 member 6 [Fasciola hepatica]	Solute carrier family 26 member 6	Sulfate permease family	SLC26A/SulP transporter
maker-scaffold10x_48_pilon-snap-gene-0.28	1.24605	TPA: dynein, light chain, LC8-type 2-like [Bos taurus]	Dynein light chain 1, cytoplasmic	Dynein light chain type 1	Dynein light chain, type 1/2
snap_masked-scaffold10x_493_pilon-processed-gene-1.229	1.24873	Mediator of RNA polymerase II transcription subunit 26 [Fasciola hepatica]	No hit	TFIIS helical bundle-like domain	TFIIS/LEDGF domain superfamily
maker-scaffold10x_917_pilon-snap-gene-0.38	1.24993	Dna repair and recombination protein rad54 [Fasciola gigantica]	DNA repair and recombination protein RAD54-like (Fragment)	SNF2 family N-terminal domain	P-loop containing nucleoside triphosphate hydrolase
MSTRG.12023	1.25131	hypothetical protein D915_009460 [Fasciola hepatica]	No hit	Putative double-strand recombination repair-like	No hit
MSTRG.12209	1.25297	No hit	No hit	No hit	No hit
maker-scaffold10x_45_pilon-snap-gene-0.41	1.25324	hypothetical protein D915_009284 [Fasciola hepatica]	No hit	Transcription factor IIB C-terminal module 1	No hit
maker-scaffold10x_61_pilon-snap-gene-0.44	1.25409	RNA-binding protein fusilli [Fasciola hepatica]	RNA-binding protein fusilli	RNA recognition motif. (a.k.a. RRM, RBD, or RNP domain)	Nucleotide-binding alpha-beta plait domain superfamily
maker-scaffold10x_293_pilon-snap-gene-0.157	1.25616	hypothetical protein D915_005395 [Fasciola hepatica]	No hit	No hit	No hit
MSTRG.10641	1.25934	No hit	No hit	No hit	No hit
MSTRG.8440	1.25976	hypothetical protein D915_002236 [Fasciola hepatica]	No hit	No hit	No hit
maker-scaffold10x_265_pilon-snap-gene-0.26	1.26153	Epididymal secretory protein E1 [Fasciola gigantica]	NPC intracellular cholesterol transporter 2	ML domain	Sterol transport protein NPC2-like
MSTRG.16013	1.2634	reverse transcriptase SjR1, partial [Schistosoma japonicum]	No hit	No hit	No hit
MSTRG.5497	1.26392	RNA-directed DNA polymerase from mobile element jockey [Clonorchis sinensis]	No hit	RNase H-like domain found in reverse transcriptase	No hit
augustus_masked-scaffold10x_1160_pilon-processed-gene-0.17	1.26795	Cytohesin guanine nucleotide-exchange protein [Fasciola hepatica]	Brefeldin A-inhibited guanine nucleotide-exchange protein 2	Sec7 domain	Sec7 domain
maker-scaffold10x_55_pilon-snap-gene-0.16	1.26868	histidine kinase [Clonorchis sinensis]	No hit	LisH	No hit
maker-scaffold10x_1568_pilon-snap-gene-0.6	1.27142	Importin subunit alpha [Fasciola hepatica]	Importin subunit alpha-1	Armadillo/beta-catenin-like repeat	Importin subunit alpha
maker-scaffold10x_487_pilon-snap-gene-0.227	1.27598	Lamin-B receptor [Fasciola hepatica]	Delta(14)-sterol reductase TM7SF2	Ergosterol biosynthesis ERG4/ERG24 family	Ergosterol biosynthesis ERG4/ERG24
MSTRG.10297	1.27859	No hit	No hit	No hit	No hit
maker-scaffold10x_312_pilon-snap-gene-0.11	1.27904	protocadherin delta 1 [Paragonimus westermani]	Protocadherin-16	Cadherin domain	Cadherin-like
maker-scaffold10x_118_pilon-snap-gene-0.29	1.28297	No hit	Cytosolic purine 5'-nucleotidase	5' nucleotidase family	Purine 5'-nucleotidase
maker-scaffold10x_412_pilon-snap-gene-0.23	1.28647	CCR4-NOT transcription complex subunit 7 [Fasciola gigantica]	CCR4-NOT transcription complex subunit 7	CAF1 family ribonuclease	CCR4-NOT transcription complex subunit 7/8/Pop2
MSTRG.21101	1.28906	No hit	No hit	No hit	No hit
maker-scaffold10x_324_pilon-snap-gene-0.62	1.28916	Cyclin-dependent kinases regulatory subunit [Fasciola hepatica]	Cyclin-dependent kinases regulatory subunit	Cyclin-dependent kinase regulatory subunit	Cyclin-dependent kinase, regulatory subunit superfamily
maker-scaffold10x_938_pilon-snap-gene-0.48	1.28923	Mitogen-activated protein kinase 15 [Schistosoma japonicum]	Mitogen-activated protein kinase 15	Protein kinase domain	Protein kinase-like domain superfamily
MSTRG.20531	1.29074	No hit	No hit	No hit	No hit
MSTRG.11755	1.29133	No hit	No hit	No hit	No hit
MSTRG.2585	1.29157	LINE-1 retrotransposable element ORF2 protein [Clonorchis sinensis]	No hit	No hit	No hit
maker-scaffold10x_113_pilon-snap-gene-0.193	1.29204	Protein unc-119 like protein A [Fasciola hepatica]	Protein unc-119	GMP-PDE, delta subunit	GMP phosphodiesterase, delta subunit superfamily
MSTRG.12196	1.29897	No hit	No hit	No hit	No hit
maker-scaffold10x_1149_pilon-snap-gene-0.4	1.30198	Laminin subunit alpha-1 [Fasciola hepatica]	Laminin subunit alpha-1	Laminin EGF domain	Laminin, N-terminal domain superfamily
MSTRG.7977	1.30259	No hit	No hit	No hit	No hit
MSTRG.3282	1.30292	hypothetical protein D915_003548 [Fasciola hepatica]	No hit	MULE transposase domain	MULE transposase domain
maker-scaffold10x_460_pilon-pred_gff_StringTie-gene-0.10	1.3042	putative Dynein light arm chain [Fasciola gigantica]	Dynein 8 kDa light chain, flagellar outer arm	Dynein light chain type 1	Dynein light chain, type 1/2
maker-scaffold10x_451_pilon-snap-gene-0.38	1.30452	Tetraspanin [Fasciola hepatica]	CD82 antigen	Tetraspanin family	Tetraspanin
maker-scaffold10x_202_pilon-snap-gene-0.51	1.30711	hypothetical protein D915_001273 [Fasciola hepatica]	No hit	Ephrin type-A receptor 2 transmembrane domain	No hit
augustus_masked-scaffold10x_172_pilon-processed-gene-0.83	1.31041	hypothetical protein D915_002857 [Fasciola hepatica]	No hit	Basic region leucine zipper	Girdin
maker-scaffold10x_781_pilon-snap-gene-0.75	1.31506	Major facilitator superfamily domain-containing protein 12 [Fasciola gigantica]	Major facilitator superfamily domain-containing protein 12	MFS/sugar transport protein	Lactose permease-like
snap_masked-scaffold10x_61_pilon-processed-gene-0.24	1.3151	hypothetical protein D915_003310 [Fasciola hepatica]	No hit	No hit	No hit
MSTRG.18091	1.31962	unnamed protein product [Echinostoma caproni]	No hit	PHD-finger	Zinc finger, FYVE/PHD-type
maker-scaffold10x_1459_pilon-snap-gene-0.30	1.31992	No hit	No hit	Delta serrate ligand	Delta/Serrate/lag-2 (DSL) protein
maker-scaffold10x_859_pilon-snap-gene-0.41	1.32221	Thioredoxin-dependent peroxidase [Fasciola hepatica]	Peroxiredoxin 1	AhpC/TSA family	Thioredoxin-like superfamily
maker-scaffold10x_1853_pilon-snap-gene-0.13	1.32249	hypothetical protein D915_008239 [Fasciola hepatica]	No hit	No hit	No hit
MSTRG.2219	1.3229	putative frataxin-like, mitochondrial precursor [Schistosoma haematobium]	No hit	Integrase core domain	Ribonuclease H-like superfamily
maker-scaffold10x_80_pilon-augustus-gene-0.114	1.32321	No hit	Leucine-rich repeat-containing protein 23	Leucine-rich repeat	Leucine-rich repeat domain superfamily
maker-scaffold10x_83_pilon-augustus-gene-0.149	1.32587	RAB6-interacting protein 2 [Fasciola hepatica]	No hit	ATP synthase D chain, mitochondrial (ATP5H)	No hit
maker-scaffold10x_442_pilon-snap-gene-0.18	1.32591	Low-density lipoprotein receptor (Ldl) [Fasciola hepatica]	Serine protease nudel	Low-density lipoprotein receptor domain class A	Low-density lipoprotein (LDL) receptor class A repeat
maker-scaffold10x_53_pilon-snap-gene-0.52	1.32657	A-kinase anchor protein 7 isoform gamma, partial [Fasciola hepatica]	No hit	AKAP7 2'5' RNA ligase-like domain	Protein kinase A anchor protein, nuclear localisation signal domain
maker-scaffold10x_781_pilon-snap-gene-0.70	1.32848	Hypoxanthine-guanine phosphoribosyltransferase [Fasciola hepatica]	Hypoxanthine-guanine phosphoribosyltransferase	Phosphoribosyl transferase domain	Hypoxanthine phosphoribosyl transferase
maker-scaffold10x_1854_pilon-snap-gene-0.12	1.33021	Targeting protein for Xklp2 protein [Fasciola hepatica]	Targeting protein for Xklp2-A	Targeting protein for Xklp2 (TPX2)	TPX2
maker-scaffold10x_284_pilon-snap-gene-0.111	1.33072	Aurora kinase b-b [Fasciola gigantica]	Aurora kinase B	Protein kinase domain	Aurora kinase
MSTRG.3122	1.33143	G2/mitotic-specific cyclin-B3 [Fasciola hepatica]	No hit	No hit	No hit
maker-scaffold10x_749_pilon-snap-gene-0.133	1.33326	HEAT repeat protein [Opisthorchis viverrini]	No hit	Transcription elongation factor Elf1 like	Armadillo-like helical
maker-scaffold10x_1568_pilon-snap-gene-0.0	1.33364	Rad and Gem GTP binding protein 1 [Fasciola hepatica]	GTP-binding protein REM 1	Ras family	P-loop containing nucleoside triphosphate hydrolase
maker-scaffold10x_466_pilon-snap-gene-0.84	1.33474	Mitochondrial substrate solute carrier [Fasciola gigantica]	Mitochondrial dicarboxylate carrier	Mitochondrial carrier protein	Mitochondrial carrier domain superfamily
MSTRG.11879	1.33665	hypothetical protein FGIG_08249 [Fasciola gigantica]	No hit	No hit	No hit
maker-scaffold10x_648_pilon-snap-gene-0.23	1.33891	Fibronectin type 3 and ankyrin repeat domains protein 1 [Fasciola hepatica]	Ankyrin repeat and LEM domain-containing protein 1 homolog	Ankyrin repeats (many copies)	Ankyrin repeat-containing domain superfamily
MSTRG.10729	1.33898	No hit	No hit	No hit	No hit
MSTRG.4545	1.3391	Protein disulfide-isomerase [Fasciola gigantica]	No hit	Zinc knuckle	Zinc finger, CCHC-type
maker-scaffold10x_2096_pilon-snap-gene-0.5	1.34169	Cyclin G2 [Fasciola hepatica]	Cyclin-G2	Cyclin, N-terminal domain	Cyclin
maker-scaffold10x_830_pilon-snap-gene-0.21	1.34235	No hit	Glycogenin-1	Glycosyl transferase family 8	Nucleotide-diphospho-sugar transferases
maker-scaffold10x_756_pilon-snap-gene-0.57	1.3424	Histone RNA hairpin-binding protein [Fasciola hepatica]	No hit	Cysteine rich repeat	No hit
MSTRG.12356	1.34482	hypothetical protein D915_010778, partial [Fasciola hepatica]	No hit	No hit	No hit
snap_masked-scaffold10x_1331_pilon-processed-gene-0.26	1.34994	engulfment and cell motility protein 1 [Clonorchis sinensis]	No hit	ELMO/CED-12 family	No hit
maker-scaffold10x_729_pilon-snap-gene-0.2	1.35091	Deoxyribodipyrimidine photo-lyase [Fasciola hepatica]	Deoxyribodipyrimidine photo-lyase	DNA photolyase	Cryptochrome/DNA photolyase, FAD-binding domain-like superfamily
MSTRG.8523	1.35158	putative choline/ethanolamine kinase [Schistosoma haematobium]	No hit	No hit	No hit
MSTRG.22200	1.35201	No hit	No hit	No hit	No hit
maker-scaffold10x_1568_pilon-snap-gene-0.3	1.35751	hypothetical protein D915_007523 [Fasciola hepatica]	No hit	HAUS augmin-like complex subunit 5	No hit
maker-scaffold10x_297_pilon-snap-gene-0.19	1.35778	retinal guanylyl cyclase 2 isoform 1 [Schistosoma japonicum]	No hit	Inner centromere protein, ARK binding region	No hit
maker-scaffold10x_654_pilon-augustus-gene-0.57	1.36247	Aminomethyltransferase [Fasciola hepatica]	Aminomethyltransferase, mitochondrial	Aminomethyltransferase folate-binding domain	Glycine cleavage system T protein
maker-scaffold10x_263_pilon-snap-gene-0.0	1.36276	Glycine dehydrogenase mitochondrial [Fasciola hepatica]	Glycine dehydrogenase (decarboxylating), mitochondrial	Glycine cleavage system P-protein	Glycine cleavage system P protein
maker-scaffold10x_150_pilon-augustus-gene-0.17	1.3634	SURF1 protein [Fasciola hepatica]	Major egg antigen	Hsp20/alpha crystallin family	HSP20-like chaperone
MSTRG.11869	1.36422	hypothetical protein D915_010982 [Fasciola hepatica]	No hit	Clostridium botulinum HA-17 domain	No hit
maker-scaffold10x_75_pilon-snap-gene-0.108	1.36608	putative Leucine zipper protein [Fasciola hepatica]	Coiled-coil domain-containing protein 173	Trichohyalin-plectin-homology domain	Coiled-coil domain-containing protein 173
MSTRG.16340	1.36937	hypothetical protein D915_001836 [Fasciola hepatica]	No hit	No hit	No hit
MSTRG.7131	1.37527	No hit	No hit	No hit	No hit
maker-scaffold10x_1410_pilon-augustus-gene-0.57	1.37529	Tektin-4 [Fasciola hepatica]	Tektin-4	Tektin family	Tektin
maker-scaffold10x_841_pilon-snap-gene-0.73	1.37704	Transcription factor Sox-6 [Fasciola hepatica]	Sex-determining region Y protein (Fragment)	HMG (high mobility group) box	High mobility group box domain superfamily
maker-scaffold10x_500_pilon-snap-gene-0.50	1.38163	No hit	No hit	Galactose binding lectin domain	No hit
augustus_masked-scaffold10x_494_pilon-processed-gene-0.30	1.38352	hypothetical protein FGIG_03362 [Fasciola gigantica]	No hit	No hit	No hit
maker-scaffold10x_82_pilon-snap-gene-0.76	1.38464	Suppressor-of-rudimentary dihydropyrimidine dehydrogenase mutant [Fasciola hepatica]	Dihydropyrimidine dehydrogenase [NADP(+)]	Dihydroorotate dehydrogenase	Aldolase-type TIM barrel
maker-scaffold10x_873_pilon-snap-gene-0.77	1.39163	Afadin [Fasciola hepatica]	Afadin	Ras association (RalGDS/AF-6) domain	Ubiquitin-like domain superfamily
maker-scaffold10x_342_pilon-pred_gff_StringTie-gene-0.125	1.39269	putative calcium-binding protein [Fasciola hepatica]	No hit	Vacuolar sorting protein 9 (VPS9) domain	No hit
maker-scaffold10x_114_pilon-snap-gene-0.93	1.39277	Leishmanolysin peptidase [Fasciola hepatica]	Leishmanolysin-like peptidase	Leishmanolysin	Peptidase M8, leishmanolysin
maker-scaffold10x_535_pilon-snap-gene-0.68	1.39307	Potassium voltage-gated channel protein egl-36 [Fasciola hepatica]	Potassium voltage-gated channel subfamily C member 3	Ion transport protein	Voltage-gated potassium channel
augustus_masked-scaffold10x_735_pilon-processed-gene-0.25	1.39421	Rassf1 [Fasciola hepatica]	No hit	Ras association (RalGDS/AF-6) domain	C-terminal RASSF family
MSTRG.16287	1.39512	No hit	No hit	No hit	No hit
MSTRG.16622	1.39572	Retrovirus-related Pol polyprotein from transposon 297 [Araneus ventricosus]	No hit	No hit	No hit
maker-scaffold10x_179_pilon-augustus-gene-0.50	1.39826	Recombining binding protein suppressor of hairless [Fasciola hepatica]	Recombining binding protein suppressor of hairless	Beta-trefoil DNA-binding domain	Suppressor of hairless-like
maker-scaffold10x_223_pilon-snap-gene-0.0	1.40329	Dynein beta chain ciliary [Fasciola hepatica]	Dynein beta chain, ciliary	Hydrolytic ATP binding site of dynein motor region	Dynein heavy chain, hydrolytic ATP-binding dynein motor region
maker-scaffold10x_226_pilon-snap-gene-0.78	1.40472	Cyclin B [Fasciola gigantica]	MOT Protein	Cyclin, N-terminal domain	Cyclin
maker-scaffold10x_1106_pilon-snap-gene-0.3	1.40475	No hit	L-asparaginase	Sulphur oxidation protein SoxZ	L-asparaginase, N-terminal domain superfamily
maker-scaffold10x_311_pilon-snap-gene-0.47	1.40935	hypothetical protein D915_006281 [Fasciola hepatica]	No hit	No hit	No hit
maker-scaffold10x_654_pilon-snap-gene-0.157	1.40949	Integrin [Fasciola hepatica]	Disks large homolog 2	FG-GAP repeat	Integrin alpha, N-terminal
MSTRG.3967	1.41007	No hit	No hit	No hit	No hit
MSTRG.9709	1.41139	Epididymal secretory protein E1 [Fasciola gigantica]	No hit	No hit	No hit
MSTRG.13114	1.41176	No hit	No hit	No hit	No hit
maker-scaffold10x_533_pilon-snap-gene-0.0	1.41254	REST corepressor [Fasciola hepatica]	No hit	ELM2 domain	ELM2 domain
maker-scaffold10x_973_pilon-snap-gene-0.59	1.41459	DNA helicase [Fasciola hepatica]	DNA replication licensing factor MCM4	MCM P-loop domain	Mini-chromosome maintenance complex protein 4
maker-scaffold10x_206_pilon-snap-gene-0.68	1.41724	Synaptic vesicle membrane protein VAT 1 [Fasciola hepatica]	Synaptic vesicle membrane protein VAT-1 homolog-like	Zinc-binding dehydrogenase	Polyketide synthase, enoylreductase domain
MSTRG.16502	1.41874	No hit	No hit	No hit	No hit
MSTRG.1056	1.42155	hypothetical protein D915_010158 [Fasciola hepatica]	No hit	No hit	No hit
MSTRG.21523	1.4242	hypothetical protein D915_008337 [Fasciola hepatica]	No hit	Transmembrane protein 252 family	No hit
maker-scaffold10x_581_pilon-augustus-gene-0.64	1.42636	Cyclin-I [Fasciola hepatica]	No hit	No hit	No hit
MSTRG.17065	1.42662	No hit	No hit	No hit	No hit
maker-scaffold10x_111_pilon-snap-gene-0.85	1.42732	G-protein coupled receptor [Fasciola hepatica]	No hit	7 transmembrane receptor (rhodopsin family)	G protein-coupled receptor, rhodopsin-like
maker-scaffold10x_908_pilon-snap-gene-1.157	1.42823	Tubulin alpha chain [Fasciola hepatica]	Tubulin alpha-8 chain	Tubulin/FtsZ family, GTPase domain	Tubulin
maker-scaffold10x_732_pilon-snap-gene-0.32	1.42942	Zinc finger protein [Fasciola hepatica]	No hit	C2H2-type zinc-finger domain	Zinc finger C2H2 superfamily
MSTRG.591	1.43045	No hit	No hit	No hit	No hit
MSTRG.22173	1.43084	No hit	No hit	No hit	No hit
augustus_masked-scaffold10x_1318_pilon-processed-gene-0.40	1.43233	Histone H2A [Fasciola hepatica]	Histone H2A.J	C-terminus of histone H2A	Histone H2A
maker-scaffold10x_1459_pilon-snap-gene-0.29	1.43247	hypothetical protein D915_006109 [Fasciola hepatica]	No hit	Zinc-binding	No hit
maker-scaffold10x_1660_pilon-snap-gene-0.0	1.43314	hypothetical protein D915_005379 [Fasciola hepatica]	No hit	No hit	No hit
MSTRG.12094	1.43501	No hit	No hit	No hit	No hit
maker-scaffold10x_756_pilon-snap-gene-0.51	1.43649	Histone RNA hairpin-binding protein [Fasciola hepatica]	Histone RNA hairpin-binding protein	Histone RNA hairpin-binding protein RNA-binding domain	Histone RNA stem-loop-binding protein SLBP1/SLBP2
maker-scaffold10x_2071_pilon-snap-gene-0.3	1.43793	Dynein heavy chain 7 axonemal [Fasciola gigantica]	Dynein heavy chain 3, axonemal	Dynein heavy chain C-terminal domain	Dynein heavy chain
maker-scaffold10x_1584_pilon-snap-gene-0.10	1.4399	Cyclin-dependent kinase [Fasciola hepatica]	Cyclin-dependent kinase 1	Protein kinase domain	Protein kinase domain
maker-scaffold10x_342_pilon-pred_gff_StringTie-gene-0.118	1.44129	putative calcium-binding protein [Fasciola gigantica]	No hit	No hit	No hit
MSTRG.14777	1.44174	hypothetical protein FGIG_01965 [Fasciola gigantica]	No hit	No hit	No hit
MSTRG.18017	1.44362	No hit	No hit	No hit	No hit
maker-scaffold10x_713_pilon-snap-gene-0.121	1.44584	Zinc transporter foi [Fasciola hepatica]	Zinc transporter ZIP10	ZIP Zinc transporter	Zinc/iron permease
[truncated: 661 more rows]
