# Supplementary material for: Transcriptomic analysis supports a role for the nervous system in regulating growth and development of Fasciola hepatica juveniles
Source: PLoS Negl Trop Dis. 2022 Nov 7;16(11):e0010854. doi: 10.1371/journal.pntd.0010854 (PMC9639813; doi:10.1371/journal.pntd.0010854)
Supplement: S4 Table — A. Distribution of transcripts across in vitro and in vivo transcriptome replicates. B. Transcripts only present in in vivo and in vitro datasets. (XLSX) [file pntd.0010854.s008.xlsx]

## Sheet: A in S4 Table
S4 Table A. Distribution of transcripts across in vitro and in vivo transcriptome replicates. Black boxes show transcriptomes represented in counts
In vitro 1
In vitro 2
In vitro 3
In vivo 1
In vivo 2
In vivo 3
Transcript No.	17166	31	103	11	16	7	58	22	52

## Sheet: B in S4 Table
S5 Table B. Transcripts only present in in vivo (blue) and in vitro (grey) datasets. Transcripts sorted from highest to lowest total gene count and annotated using annotation pipeline. Ivt= in vitro; ivv= in vivo; NR= non redudant protein database NCBI.
Gene ID	In vitro 1	In vitro 2	In vitro 3	In vivo 1	In vivo 2	In vivo 3	Gene Count Total	BLASTx NR	BLASTp Uniprot	PFAM	Interproscan
MSTRG.9158	0	0	0	92923	22392	39660	154975	Cathepsin L1 [Fasciola gigantica]	Cathepsin L-like proteinase	Cathepsin propeptide inhibitor	Cathepson propeptide inhibitor domain
MSTRG.20924	0	0	0	9148	8508	5693	23349	Uncharacterised protein	No Hit	No Hit	No Hit
MSTRG.18235	0	0	0	8800	2862	3248	14910	Hypothetical protein	No Hit	Iron-containing alcohol dehydrogenase	GlyDH-like
MSTRG.1073	0	0	0	4319	3860	3292	11471	Hypothetical protein	No Hit	MULE transposase domain	MULE transposase domain
MSTRG.2232	0	0	0	3791	3819	3161	10771	Hypothetical protein	No Hit	No Hit	No Hit
MSTRG.4240	0	0	0	4371	5414	0	9785	Hypothetical protein	No Hit	No Hit	No Hit
MSTRG.11739	0	0	0	4065	4111	0	8176	No Hit	No Hit	No Hit	No Hit
MSTRG.16454	0	0	0	3764	1940	1491	7195	Hypothetical protein	No Hit	No Hit	No Hit
MSTRG.13635	0	0	0	1986	1705	2424	6115	No Hit	No Hit	Filamin/ABP280 repeat	No Hit
MSTRG.5980	0	0	0	0	3884	2148	6032	Hypothetical protein	No Hit	Domain of unknown function	No Hit
MSTRG.20981	0	0	0	3461	0	2430	5891	Interferon-inducible GTPase 5-like protein [Labeo rohita]	No Hit	Domain of unknown function	No Hit
MSTRG.6901	0	0	0	2629	0	3067	5696	No Hit	No Hit	No Hit	No Hit
maker-scaffold10x_200_pilon-snap-gene-0.121	0	0	0	2450	1378	1572	5400	Hypothetical protein	No Hit	No hit	No Hit
MSTRG.4420	0	0	0	2939	0	2118	5057	Hypothetical protein	No Hit	No Hit	No Hit
MSTRG.19179	0	0	0	1719	1952	1372	5043	DEK protein [cloorchis sinensis]	No Hit	DEK C terminal domain	DEK C terminal domain
MSTRG.1116	0	0	0	3135	0	1376	4511	Glutathione gamma-glutamylcysteinyltransferase	No Hit	No Hit	No Hit
MSTRG.6617	0	0	0	1743	1378	1247	4368	Zinc Finger SWIM domain containing protein [clonorchis sinensis]	No Hit	No Hit	No Hit
MSTRG.9122	0	0	0	1339	1134	1242	3715	No Hit	No Hit	No Hit	No Hit
MSTRG.18496	0	0	0	1537	1951	0	3488	Hypothetical protein	No Hit	Uncharacterised protein conserved in bacteria	No Hit
MSTRG.17219	0	0	0	2033	0	1370	3403	Hypothetical protein	No Hit	MULE transposase domain	MULE transposase domain
MSTRG.18471	0	0	0	1607	1329	0	2936	No Hit	No Hit	Spermatogenesis-associated protein 48	No Hit
MSTRG.20028	0	0	0	1453	1154	0	2607	Hypothetical protein	No Hit	No Hit	No Hit
MSTRG.15235	0	0	0	1018	681	654	2353	No Hit	No Hit	No Hit	No Hit
MSTRG.3959	0	0	0	1168	1145	0	2313	No Hit	No Hit	No Hit	No Hit
MSTRG.77	0	0	0	1004	1259	0	2263	No Hit	No Hit	No Hit	No Hit
MSTRG.13860	0	0	0	0	1069	1150	2219	No Hit	No Hit	No Hit	No Hit
MSTRG.13240	0	0	0	1041	924	0	1965	KRAB-A domain containing protein [Fasciola hepatica]	No Hit	RNase H like domain found in reverse transcriptase	No Hit
MSTRG.12163	0	0	0	556	643	698	1897	Hypothetical protein	No Hit	No Hit	No Hit
MSTRG.5961	0	0	0	498	525	837	1860	No Hit	No Hit	No Hit	No Hit
MSTRG.5721	0	0	0	1224	0	634	1858	Cyclin-dependent kinase 2-associated protein [Fasciola gigantica]	No Hit	No Hit	No Hit
MSTRG.1681	0	0	0	1209	558	0	1767	No Hit	No Hit	No Hit	No Hit
MSTRG.2674	0	0	0	0	1028	629	1657	No Hit	No Hit	No Hit	No Hit
MSTRG.4189	0	0	0	682	807	160	1649	Protein disulfide-isomerase [clonorchis sinensis]	No Hit	Protein of unknown function	No Hit
MSTRG.18243	0	0	0	474	190	947	1611	Transposon Ty3-G Gag-Pol polyprotein	No Hit	No Hit	No Hit
MSTRG.2592	0	0	0	551	436	405	1392	Hypothetical protein	No Hit	No Hit	No Hit
MSTRG.2584	0	0	0	504	322	566	1392	No Hit	No Hit	No Hit	No Hit
MSTRG.20470	0	0	0	290	666	414	1370	No Hit	No Hit	No Hit	No Hit
MSTRG.11541	0	0	0	1357	0	2	1359	No Hit	No Hit	No Hit	No Hit
MSTRG.20971	0	0	0	447	415	377	1239	Uncharacterised protein	No Hit	No Hit	No Hit
MSTRG.20181	0	0	0	395	413	428	1236	No Hit	No Hit	No Hit	No Hit
MSTRG.19882	0	0	0	455	507	266	1228	Hypothetical protein	No Hit	No Hit	No Hit
MSTRG.1030	0	0	0	682	157	268	1107	No Hit	No Hit	No Hit	No Hit
MSTRG.21020	0	0	0	674	397	0	1071	No Hit	No Hit	No Hit	No Hit
MSTRG.17071	0	0	0	341	292	397	1030	No Hit	No Hit	Cephalosporin hydroxylase	No Hit
MSTRG.477	0	0	0	566	457	0	1023	Hypothetical protein	No Hit	No Hit	No Hit
MSTRG.12812	0	0	0	385	349	287	1021	Uncharacterised protein	No Hit	No Hit	No Hit
MSTRG.18702	0	0	0	691	45	270	1006	No Hit	No Hit	No Hit	No Hit
maker-scaffold10x_245_pilon-snap-gene-0.121	0	0	0	876	0	11	887	Zinc Finger A20 and AN1 domain containing stress-associated protein [Fasciola hepatica]	No Hit	A20-like Zinc Finger	Zinc Finger A20 type
MSTRG.15899	0	0	0	444	441	0	885	Hypothetical protein	No Hit	No Hit	No Hit
MSTRG.114	0	0	0	410	184	198	792	Hypothetical protein	No Hit	No Hit	No Hit
MSTRG.1922	0	0	0	298	488	0	786	No Hit	No Hit	No Hit	No Hit
MSTRG.4555	0	0	0	323	383	63	769	No Hit	No Hit	No Hit	No Hit
MSTRG.424	0	0	0	254	362	147	763	No Hit	No Hit	No Hit	No Hit
MSTRG.18522	0	0	0	410	0	310	720	Hypothetical protein	No Hit	No Hit	No Hit
MSTRG.9043	0	0	0	177	196	347	720	No Hit	No Hit	No Hit	No Hit
MSTRG.425	0	0	0	243	334	137	714	Hypothetical protein	No Hit	No Hit	No Hit
MSTRG.12685	0	0	0	267	441	0	708	Hypothetical protein	No Hit	No Hit	No Hit
MSTRG.21583	0	0	0	280	228	196	704	No Hit	No Hit	No Hit	No Hit
MSTRG.16511	0	0	0	265	229	204	698	No Hit	No Hit	No Hit	No Hit
MSTRG.16799	0	0	0	374	0	315	689	No Hit	No Hit	No Hit	No Hit
MSTRG.4600	0	0	0	293	217	169	679	No Hit	No Hit	No Hit	No Hit
MSTRG.14709	0	0	0	213	312	146	671	No Hit	No Hit	No Hit	No Hit
MSTRG.19519	0	0	0	0	274	392	666	No Hit	No Hit	No Hit	No Hit
MSTRG.21920	0	0	0	24	416	198	638	No Hit	No Hit	No Hit	No Hit
MSTRG.21320	0	0	0	150	123	363	636	No Hit	No Hit	No Hit	No Hit
MSTRG.12686	0	0	0	15	505	103	623	Hypothetical protein	No Hit	No Hit	No Hit
MSTRG.9082	0	0	0	194	411	0	605	TPA: endonuclease-reverse transcriptase [schistosoma mansoni]	No Hit	No Hit	No Hit
MSTRG.15746	0	0	0	235	369	0	604	Gag-Pol polyprotein [Clonorchis sinensis]	No Hit	Reverse transcriptase (RNA-dependent DNA polymerase)	Reverse transcriptase (RNA-dependent DNA polymerase)
maker-scaffold10x_135_pilon-snap-gene-0.35	0	0	0	223	255	114	592	Iroquois-class homeodomain protein IRX-1 [Fasciola hepatica]	No Hit	Homeobox KN domain	Homeobox domain
MSTRG.15619	0	0	0	180	168	243	591	Heat shock cognate 71 kDa [clonorchis sinensis]	No Hit	No Hit	No Hit
MSTRG.6204	0	0	0	175	157	258	590	No Hit	No Hit	No Hit	No Hit
MSTRG.18999	0	0	0	312	0	263	575	No Hit	No Hit	No Hit	No Hit
MSTRG.8225	0	0	0	0	323	251	574	No Hit	No Hit	No Hit	No Hit
MSTRG.21235	0	0	0	309	250	0	559	Hypothetical protein	No Hit	Protein of unknown function	LC_FACS_bac
MSTRG.6606	0	0	0	236	278	45	559	No Hit	No Hit	No Hit	No Hit
MSTRG.20474	0	0	0	311	224	0	535	No Hit	No Hit	No Hit	No Hit
MSTRG.20046	0	0	0	0	174	349	523	Circumsporozoite protein [Fasciola buski]	No Hit	No Hit	No Hit
MSTRG.22191	0	0	0	322	0	195	517	Hypothetical protein	No Hit	No Hit	No Hit
MSTRG.20182	0	0	0	179	328	0	507	Histon-Lysine N-methyltransferase E(z) [Clonorchis sinensis]	No Hit	Endonuclease-reverse transcriptase	No Hit
MSTRG.22142	0	0	0	311	137	47	495	No Hit	No Hit	No Hit	No Hit
MSTRG.3375	0	0	0	180	308	0	488	Hypothetical protein	No Hit	Protein of unknown function	No Hit
maker-scaffold10x_856_pilon-snap-gene-0.13	0	0	0	186	154	140	480	Glycoprotein-N-acetylgalactosamine 3-beta-galactosyltransferase [Fasciola hepatica]	Glycoprotein-N-acetylgalactosamine 3-beta-galactosyltransferase	Galactosyltransferase	Glycoprotein 3-beta-galactosyltransferase
MSTRG.4607	0	0	0	178	115	154	447	Hypothetical protein	No Hit	No Hit	No Hit
MSTRG.18059	0	0	0	93	222	129	444	No Hit	No Hit	No Hit	No Hit
MSTRG.5132	0	0	0	266	0	147	413	Hypothetical protein	No Hit	No Hit	Endonuclease Superfamily
maker-scaffold10x_275_pilon-snap-gene-0.27	0	0	0	244	84	74	402	Poly(U)-specific endoribonuclease	Poly(U)-specific endoribonuclease	Endoribonuclease XendoU	EndoU ribonuclease, C-terminal
MSTRG.14627	0	0	0	328	0	70	398	TPA: endonuclease-reverse transcriptase [schistosoma mansoni]	No Hit	Reverse transcriptase (RNA-dependent DNA polymerase)	No Hit
MSTRG.15136	0	0	0	244	0	146	390	Gag-Pol polyprotein [Schistosoma japonicum]	No Hit	Integrase zinc binding domain	Integrase zinc binding domain
MSTRG.14074	0	0	0	79	68	243	390	No Hit	No Hit	No Hit	No Hit
MSTRG.10325	0	0	0	0	188	195	383	Hypothetical protein	No Hit	No Hit	No Hit
MSTRG.8158	0	0	0	236	141	0	377	No Hit	No Hit	No Hit	No Hit
MSTRG.10932	0	0	0	4	336	0	340	No Hit	No Hit	Collagen triple helix	No Hit
MSTRG.16633	0	0	0	103	70	166	339	No Hit	No Hit	No Hit	No Hit
MSTRG.1765	0	0	0	126	206	0	332	Hypothetical protein	No Hit	No Hit	No Hit
MSTRG.6566	0	0	0	153	0	174	327	No Hit	No Hit	No Hit	No Hit
MSTRG.13886	0	0	0	5	0	307	312	No Hit	No Hit	No Hit	No Hit
MSTRG.6769	0	0	0	158	149	0	307	Hypothetical protein	No Hit	No Hit	No Hit
MSTRG.14139	0	0	0	235	0	61	296	Centromere/kinetochore protein ZW10 [Fasciola hepatica]	No Hit	No Hit	No Hit
MSTRG.9497	0	0	0	173	0	122	295	RNA-directed DNA polymerase from mobile element jockey [Clonorchis sinensis]	No Hit	No Hit	No Hit
MSTRG.21901	0	0	0	0	273	19	292	Hypothetical protein	No Hit	Reverse transcriptase (RNA-dependent DNA polymerase)	No Hit
MSTRG.340	0	0	0	149	134	0	283	No Hit	No Hit	No Hit	No Hit
MSTRG.17604	0	0	0	167	110	0	277	No Hit	No Hit	No Hit	No Hit
MSTRG.21143	0	0	0	183	0	93	276	No Hit	No Hit	Retroviral aspartyl protease	Eukaryotic and viral aspartyl protease active site
MSTRG.1032	0	0	0	6	4	261	271	No Hit	No Hit	No Hit	No Hit
MSTRG.4859	0	0	0	70	90	106	266	TPA_exp: Pol polyprotein [schistosoma mansoni]	No Hit	No Hit	No Hit
MSTRG.16467	0	0	0	116	142	0	258	No Hit	No Hit	No Hit	No Hit
MSTRG.2738	0	0	0	171	0	84	255	No Hit	No Hit	No Hit	No Hit
MSTRG.5779	0	0	0	145	0	106	251	Zinc Finger SWIM domain containing protein [clonorchis sinensis]	No Hit	No Hit	No Hit
MSTRG.12165	0	0	0	70	55	100	225	No Hit	No Hit	No Hit	No Hit
MSTRG.13047	0	0	0	99	123	0	222	No Hit	No Hit	No Hit	No Hit
MSTRG.4155	0	0	0	115	0	105	220	NO Hit	No Hit	No Hit	No Hit
MSTRG.16344	0	0	0	44	15	151	210	No Hit	No Hit	No Hit	No Hit
maker-scaffold10x_29_pilon-augustus-gene-0.1	0	0	0	78	75	55	208	Subfamily M12B, unassigned peptidase	No Hit	No Hit	Peptidase M12B, ADAM/reprolysin
MSTRG.16739	0	0	0	77	22	107	206	No Hit	No Hit	No Hit	No Hit
MSTRG.5449	0	0	0	123	0	78	201	Gag-Pol polyprotein [Schistosoma japonicum]	No Hit	No Hit	No Hit
maker-scaffold10x_316_pilon-augustus-gene-0.29	0	0	0	89	42	67	198	Hypothetical protein	Hypothetical protein	SEA domain	No Hit
MSTRG.3511	0	0	0	89	0	108	197	No Hit	No Hit	No Hit	No Hit
MSTRG.171	0	0	0	71	122	0	193	No Hit	No Hit	No Hit	No Hit
MSTRG.1311	0	0	0	0	58	133	191	No Hit	No Hit	No Hit	No Hit
maker-scaffold10x_1061_pilon-snap-gene-0.104	0	0	0	38	85	65	188	Hypothetical protein	No Hit	No Hit	No Hit
MSTRG.1963	0	0	0	0	132	46	178	No Hit	No Hit	No Hit	No Hit
MSTRG.81	0	0	0	102	74	0	176	No Hit	No Hit	No Hit	No Hit
maker-scaffold10x_809_pilon-snap-gene-0.10	0	0	0	128	30	18	176	Tubulin alpha chain [Fasciola hepatica]	Tubulin Alpha-3C	Tubulin/FtsZ family, GTPase	Alpha Tubulin
maker-scaffold10x_383_pilon-pred_gff_StringTie-gene-1.69	0	0	0	135	8	28	171	Hypothetical protein	No Hit	STIM1 Orai1-activating region	No Hit
MSTRG.6364	0	0	0	44	127	0	171	KRAB-A domain containing protein [Schistosoma mansoni]	No Hit	Integrase core domain	No Hit
MSTRG.14310	0	0	0	0	135	30	165	Tag-10 [Pristionchus pacificus]	No Hit	No Hit	No Hit
maker-scaffold10x_311_pilon-snap-gene-0.43	0	0	0	48	55	59	162	DM9 domain containing protein	DM9 domain containing protein	Protein of unknown function	Protein of unknown function
maker-scaffold10x_1000_pilon-augustus-gene-0.6	0	0	0	52	55	55	162	Hypothetical protein	No Hit	Histone acetyltransferase subunit NuA4	No Hit
maker-scaffold10x_833_pilon-snap-gene-0.22	0	0	0	68	36	44	148	Hypothetical protein	No Hit	No Hit	No Hit
MSTRG.21683	0	0	0	52	91	0	143	Transposase domain containing protei [Labeo rohita]	No Hit	No Hit	No Hit
maker-scaffold10x_284_pilon-snap-gene-0.119	0	0	0	46	17	79	142	Hypothetical protein	No Hit	No Hit	No Hit
MSTRG.2107	0	0	0	44	0	97	141	No Hit	No Hit	No Hit	No Hit
MSTRG.16824	0	0	0	81	0	58	139	Hypothetical protein	No Hit	No Hit	No Hit
MSTRG.7394	0	0	0	48	0	90	138	No Hit	No Hit	No Hit	No Hit
MSTRG.217	0	0	0	3	0	130	133	Venom allergen (VAL) 27 protein [Fasciola hepatica]	No Hit	Cysteine-rich secretory protein family	No Hit
maker-scaffold10x_2107_pilon-snap-gene-0.3	0	0	0	80	0	48	128	No Hit	No Hit	No Hit	No Hit
MSTRG.17879	0	0	0	16	11	101	128	No Hit	No Hit	No Hit	No Hit
maker-scaffold10x_19_pilon-snap-gene-0.110	0	0	0	45	20	59	124	Hypothetical protein	No Hit	No Hit	No Hit
MSTRG.19413	0	0	0	85	38	0	123	No Hit	No Hit	No Hit	No Hit
maker-scaffold10x_762_pilon-snap-gene-0.1	0	0	0	73	14	28	115	Hypothetical protein	No Hit	No Hit	No Hit
MSTRG.12193	0	0	0	5	0	103	108	Legumain-protease-precursor [Fasciola hepatica]	No Hit	No Hit	No Hit
maker-scaffold10x_949_pilon-snap-gene-0.4	0	0	0	83	0	24	107	Hypothetical protein	No Hit	Baculoviridae ME53	Zinc fnger C2H2-type
maker-scaffold10x_1309_pilon-snap-gene-0.93	0	0	0	24	27	55	106	Hypothetical Protein	No Hit	No Hit	CBS_pair_DRTGG_assoc
maker-scaffold10x_1189_pilon-augustus-gene-0.163	0	0	0	54	24	26	104	No Hit	No Hit	No Hit	No Hit
maker-scaffold10x_58_pilon-snap-gene-0.121	0	0	0	60	16	24	100	Tubulin tyrosine ligase	Protein polyglycylase	Tubulin-tyrosine ligase family	Tubulin-tyrosine ligase/Tubulin polyglutamylase
maker-scaffold10x_1549_pilon-snap-gene-0.89	0	0	0	41	0	47	88	Nucleosome assembly protein [Fasciola hepatica]	No Hit	No Hit	No Hit
maker-scaffold10x_149_pilon-snap-gene-0.98	0	0	0	29	37	16	82	Hypothetical protein	No Hit	No Hit	No Hit
maker-scaffold10x_724_pilon-snap-gene-0.112	0	0	0	10	35	36	81	Hypothetical protein	No Hit	No Hit	No Hit
maker-scaffold10x_1358_pilon-snap-gene-0.1	0	0	0	2	34	43	79	NGFI-A-binding protein [Fasciola hepatica]	No Hit	L27 Domain containing protein	No Hit
maker-scaffold10x_744_pilon-snap-gene-0.79	0	0	0	16	12	49	77	Golgi-associated plant pathogenesis protein isoform [Schistosoma japonicum]	Ectin (Fragment)	Cysteine-rich secretory protein family	Allergen V5/Tpx-1 signature; Cysteine-rich secretory protein-related
maker-scaffold10x_387_pilon-snap-gene-0.72	0	0	0	29	20	26	75	No Hit	No Hit	No Hit	No Hit
MSTRG.305	0	0	0	49	0	26	75	No Hit	No Hit	No Hit	No Hit
MSTRG.4408	0	0	0	17	57	0	74	Gag-Pol polyprotein [Apostichopus japonicus]	No Hit	Reverse transcriptase (RNA-dependent DNA polymerase)	No Hit
maker-scaffold10x_493_pilon-snap-gene-1.34	0	0	0	69	5	0	74	Hypothetical protein	No Hit	Protein of unknown function	No Hit
maker-scaffold10x_2735_pilon-augustus-gene-0.3	0	0	0	0	24	50	74	Hypothetical protein	No Hit	No Hit	No Hit
maker-scaffold10x_281_pilon-snap-gene-0.177	0	0	0	30	8	36	74	Kunitz-type protease inhibitor	Kunitz-type serine protease inhibitor	Kunitz/bovine pancreatic trypsin inhibitor	Pancreatic trypsin inhibitor Kunitz domain
MSTRG.13408	0	0	0	70	0	4	74	No Hit	No Hit	No Hit	No Hit
maker-scaffold10x_759_pilon-augustus-gene-0.33	0	0	0	24	26	22	72	Titin [Suricata suricatta]	Titin	Immunoglobulin domain	Immunoglobulin subtype 2
maker-scaffold10x_280_pilon-snap-gene-0.137	0	0	0	31	4	32	67	Hypothetical protein	No Hit	No hit	No Hit
maker-scaffold10x_677_pilon-snap-gene-0.25	0	0	0	19	42	6	67	Sodium calcium exchanger 1 [Clonorchis sinensis]	No Hit	No Hit	No Hit
maker-scaffold10x_466_pilon-snap-gene-0.92	0	0	0	47	19	0	66	Hypothetical protein	No Hit	CHC2 Zinc Finger	No Hit
maker-scaffold10x_511_pilon-snap-gene-0.91	0	0	0	38	4	24	66	Tyrosinase [Clonorchis sinensis]	Tyrosinase	Common central domain of tyrosinase	Tyrosinase copper-binding domain
MSTRG.11200	0	0	0	0	1	62	63	Hypothetical protein	No Hit	No Hit	No Hit
maker-scaffold10x_747_pilon-augustus-gene-0.52	0	0	0	0	50	13	63	No Hit	No Hit	Actin interacting protein	No Hit
snap_masked-scaffold10x_2403_pilon-processed-gene-0.3	0	0	0	32	15	16	63	Serine/threonine-protein phosphatase [Fasciola hepatica]	Serine/threonine-protein phosphatase	Calcineurin-like phosphoesterase	Calcineurin-like phosphoesterase domain, ApaH type; serine/threonine phosphatase/bis(5-nucleosyl)-tetraphosphatase
maker-scaffold10x_720_pilon-augustus-gene-0.109	0	0	0	11	21	30	62	Hypothetical protein	No Hit	No hit	No Hit
MSTRG.8205	0	0	0	60	0	2	62	No Hit	No Hit	No Hit	No Hit
maker-scaffold10x_1149_pilon-snap-gene-0.21	0	0	0	45	8	8	61	Hypothetical protein	No Hit	No Hit	No Hit
maker-scaffold10x_1061_pilon-snap-gene-0.96	0	0	0	36	24	1	61	Hypothetical protein	No Hit	No Hit	No Hit
maker-scaffold10x_820_pilon-snap-gene-0.10	0	0	0	18	8	34	60	EGF-like domain protein	No hit	Thrombospondin type 1 domain	Thrombospondin type-1 (TSP1) repeat
maker-scaffold10x_256_pilon-snap-gene-0.13	0	0	0	48	7	4	59	Hypothetical protein	No Hit	No Hit	No Hit
maker-scaffold10x_83_pilon-snap-gene-0.191	0	0	0	30	28	0	58	Hypothetical protein	No Hit	No Hit	No Hit
maker-scaffold10x_90_pilon-snap-gene-0.103	0	0	0	35	16	0	51	Glutamate receptor-4 [Fasciola hepatica]	No Hit	No Hit	No Hit
maker-scaffold10x_1068_pilon-snap-gene-0.36	0	0	0	14	36	0	50	Tubulin Beta 4B Chain [Fasciola hepatica]	No Hit	Predicted membrane protein	Tubulin/FtsZ, 2 layer sandwich domain
maker-scaffold10x_2114_pilon-augustus-gene-0.4	0	0	0	15	16	14	45	Putative cyclin [Fasciola hepatica]	G2/mitotic-specific cyclin-B2	Cyclin, N terminal domain	Cyclin, C-terminal domain
maker-scaffold10x_279_pilon-snap-gene-0.14	0	0	0	3	15	26	44	Hypothetical protein	No Hit	CUB domain	Spermadhesin, CUB domain superfamily
maker-scaffold10x_1424_pilon-augustus-gene-0.42	0	0	0	39	5	0	44	UDP-glucose pyrophosphorylase [Fasciola hepatica]	No Hit	UTP--glucose-1-phosphate uridylyltransferase	No Hit
MSTRG.20045	0	0	0	0	12	28	40	No Hit	No Hit	No Hit	No Hit
maker-scaffold10x_749_pilon-snap-gene-0.122	0	0	0	33	0	6	39	Golgi-associated plant pathogenesis protein 1 [Fasciola buskii]	No Hit	Cysteine-rich secretory protein family	Cysteine-rich secretory protein family
maker-scaffold10x_1213_pilon-augustus-gene-0.1	0	0	0	17	8	14	39	Hypothetical Protein	No Hit	Tetraspanin family	No Hit
maker-scaffold10x_240_pilon-snap-gene-0.21	0	0	0	2	24	13	39	Hypothetical protein	No Hit	No Hit	No Hit
maker-scaffold10x_217_pilon-snap-gene-0.55	0	0	0	22	8	8	38	Centrin-2	Calmodulin	EF-hand domain pair	EF-hand calcium-binding domain
maker-scaffold10x_88_pilon-snap-gene-0.15	0	0	0	28	0	10	38	Hypothetical protein	No Hit	No Hit	No Hit
maker-scaffold10x_408_pilon-augustus-gene-0.37	0	0	0	19	7	12	38	Transient receptor potential cation channel, subfamily A	Transient Receptor Potential Cation Channel, subfamily A	No Hit	Transient receptor potential cation channel
maker-scaffold10x_111_pilon-snap-gene-0.81	0	0	0	16	8	13	37	Hypothetical protein	No Hit	No Hit	No Hit
maker-scaffold10x_1691_pilon-snap-gene-0.7	0	0	0	12	11	14	37	Hypothetical protein	No Hit	No Hit	No Hit
maker-scaffold10x_90_pilon-snap-gene-0.93	0	0	0	19	0	18	37	Hypothetical protein	No Hit	No Hit	No Hit
augustus_masked-scaffold10x_598_pilon-processed-gene-1.200	0	0	0	10	13	13	36	Putative Glutamate Receptor [Clonorchis sinensis]	No Hit	Ligated ion channel L-glutamate- and glycine	Ionotropic glutamate receptor, L-glutamate and glycine-binding domain
maker-scaffold10x_33_pilon-snap-gene-0.7	0	0	0	27	0	8	35	Hypothetical protein	No Hit	Lectin C-type domain	C type lectin-like/link domain superfamily
maker-scaffold10x_1178_pilon-snap-gene-0.38	0	0	0	8	14	13	35	No Hit	No Hit	No Hit	No Hit
snap_masked-scaffold10x_1533_pilon-processed-gene-0.0	0	0	0	13	21	0	34	No Hit	No Hit	No Hit	No Hit
maker-scaffold10x_1273_pilon-snap-gene-0.4	0	0	0	4	23	4	31	Hypothetical Protein	No Hit	No Hit	No Hit
maker-scaffold10x_1124_pilon-snap-gene-0.48	0	0	0	25	6	0	31	Hypothetical protein	No Hit	Domain of unknown function	No Hit
maker-scaffold10x_648_pilon-snap-gene-0.22	0	0	0	23	0	8	31	Palmitoyltransferase [Fasciola gigantica]	No Hit	Ankyrin repeats	Ankyrin repeat
MSTRG.1346	0	0	0	1	29	0	30	Hypothetical protein	No Hit	Domain of unknown function	No Hit
maker-scaffold10x_1476_pilon-snap-gene-0.40	0	0	0	20	10	0	30	Hypothetical protein	No Hit	No Hit	No Hit
snap_masked-scaffold10x_234_pilon-processed-gene-0.22	0	0	0	6	15	9	30	No Hit	No Hit	No Hit	No Hit
maker-scaffold10x_1036_pilon-snap-gene-0.0	0	0	0	10	20	0	30	No Hit	No Hit	No Hit	No Hit
maker-scaffold10x_476_pilon-snap-gene-0.104	0	0	0	13	0	17	30	No Hit	No Hit	No Hit	No Hit
maker-scaffold10x_1145_pilon-snap-gene-0.2	0	0	0	4	13	12	29	Hypothetical protein	No Hit	No Hit	No Hit
maker-scaffold10x_487_pilon-snap-gene-0.210	0	0	0	11	4	13	28	Hypothetical protein	No Hit	No Hit	No Hit
MSTRG.14432	0	0	0	0	20	8	28	No Hit	No Hit	No Hit	No Hit
maker-scaffold10x_2462_pilon-pred_gff_StringTie-gene-0.8	0	0	0	24	0	3	27	Hypothetical protein	No Hit	Yippee zinc-binding/DNA-binding/Mis18, centromere assembly	No Hit
maker-scaffold10x_280_pilon-snap-gene-0.126	0	0	0	0	13	12	25	Hypothetical protein	No Hit	APC 15 residue motif	No Hit
maker-scaffold10x_258_pilon-augustus-gene-0.2	0	0	0	0	15	10	25	Hypothetical protein	No Hit	No Hit	No Hit
maker-scaffold10x_1175_pilon-snap-gene-0.27	0	0	0	7	17	0	24	Hypothetical protein	No Hit	Herpesvirus tegument protein N terminal conserved region	No Hit
maker-scaffold10x_513_pilon-snap-gene-1.155	0	0	0	20	0	4	24	Hypothetical protein	No Hit	Protein of unknown function	Protein of unknown function
maker-scaffold10x_145_pilon-augustus-gene-2.288	0	0	0	16	7	0	23	Hypothetical protein	No Hit	No Hit	No Hit
snap_masked-scaffold10x_1695_pilon-processed-gene-0.27	0	0	0	9	14	0	23	SSH2 [Fasciola gigantica]	No Hit	No Hit	No Hit
maker-scaffold10x_1920_pilon-snap-gene-0.5	0	0	0	16	0	6	22	Aspartyl protease [Opisthorchis viverrini]	No Hit	Domain of unknown function	No Hit
augustus_masked-scaffold10x_487_pilon-processed-gene-0.51	0	0	0	17	0	5	22	Hypothetical protein	No Hit	Tup N terminal	No Hit
snap_masked-scaffold10x_730_pilon-processed-gene-0.119	0	0	0	17	4	0	21	Cysteine and histidine rich protein [Fasciola hepatica]	No Hit	Zinc finger C3HC4 (RING finger)	Zinc Finger TRAF-type
maker-scaffold10x_1312_pilon-snap-gene-0.2	0	0	0	8	13	0	21	No Hit	No Hit	Putative undecaprenyl diphosphate synthase	No Hit
snap_masked-scaffold10x_2009_pilon-processed-gene-0.79	0	0	0	5	7	9	21	No Hit	No Hit	No Hit	No Hit
maker-scaffold10x_1043_pilon-snap-gene-0.16	0	0	0	15	5	0	20	Hypothetical protein	No Hit	Domain of unknown function	Domain of unknown function
maker-scaffold10x_1583_pilon-snap-gene-0.11	0	0	0	17	3	0	20	Hypothetical protein	No Hit	No Hit	No Hit
maker-scaffold10x_1106_pilon-augustus-gene-0.30	0	0	0	9	11	0	20	Hypothetical protein	No Hit	No Hit	No Hit
maker-scaffold10x_311_pilon-augustus-gene-0.71	0	0	0	2	0	18	20	No Hit	No Hit	Orf76 (Ac76)	No Hit
maker-scaffold10x_1606_pilon-augustus-gene-0.45	0	0	0	11	0	5	16	Legumain [Fasciola hepatica]	No Hit	No Hit	No Hit
maker-scaffold10x_58_pilon-snap-gene-0.120	0	0	0	3	4	8	15	Hypothetical protein	No Hit	No Hit	No Hit
snap_masked-scaffold10x_1302_pilon-processed-gene-0.14	0	0	0	0	8	6	14	No Hit	No Hit	No Hit	No Hit
snap_masked-scaffold10x_2694_pilon-processed-gene-0.0	0	0	0	4	8	0	12	Hypothetical protein	No Hit	No Hit	No Hit
snap_masked-scaffold10x_2064_pilon-processed-gene-0.37	0	0	0	5	0	7	12	No Hit	No Hit	No Hit	No Hit
maker-scaffold10x_93_pilon-augustus-gene-0.162	0	0	0	3	2	6	11	Hypothetical protein	No Hit	No Hit	No Hit
snap_masked-scaffold10x_384_pilon-processed-gene-0.21	0	0	0	7	0	4	11	Subfamily S1A unassigned petidase (S01 family) Fasciola hepatica	No Hit	Trypsin	No Hit
maker-scaffold10x_1068_pilon-snap-gene-0.41	0	0	0	5	3	2	10	BICD-2 [Fasciola hepatica]	Protein bicaudal D	Microtubule-associated protein Bicaudal-D	Bicaudal-D protein
MSTRG.1366	4060	5163	5648	0	0	0	14871	Cat eye syndrome critical region protein	No Hit	No Hit	No Hit
MSTRG.17616	2323	1852	2051	0	0	0	6226	Hypothetical protein	No Hit	No Hit	No Hit
MSTRG.959	2427	1908	333	0	0	0	4668	Hypothetical protein	No Hit	Domain of unknown function	No Hit
MSTRG.16674	0	1436	2912	0	0	0	4348	Hypothetical protein	No Hit	Domain of unknown function	No Hit
MSTRG.16017	1099	1161	318	0	0	0	2578	No Hit	No Hit	No Hit	No Hit
MSTRG.17451	1324	1145	93	0	0	0	2562	No Hit	No Hit	No Hit	No Hit
MSTRG.16466	882	708	805	0	0	0	2395	Hypothetical protein	No Hit	Domain of unknown function	No Hit
MSTRG.17578	959	1063	235	0	0	0	2257	No Hit	No Hit	No Hit	No Hit
MSTRG.9449	1104	994	0	0	0	0	2098	No Hit	No Hit	No Hit	No Hit
MSTRG.19495	722	928	302	0	0	0	1952	No Hit	No Hit	No Hit	No Hit
MSTRG.15881	969	735	0	0	0	0	1704	No Hit	No Hit	No Hit	No Hit
MSTRG.2125	462	527	583	0	0	0	1572	Gag Pol polyprotein	No Hit	Pao retrotransposon peptidsase	Pao retrotransposon peptidsase
MSTRG.8909	1543	17	7	0	0	0	1567	No Hit	No Hit	No Hit	No Hit
MSTRG.21639	444	405	519	0	0	0	1368	Hypothetical protein	No Hit	No Hit	No Hit
MSTRG.5800	0	628	701	0	0	0	1329	Hypothetical protein	No Hit	No Hit	No Hit
MSTRG.19246	759	0	565	0	0	0	1324	Hypothetical protein	No Hit	No Hit	No Hit
MSTRG.4088	344	401	487	0	0	0	1232	No Hit	No Hit	No Hit	No Hit
MSTRG.18060	428	534	0	0	0	0	962	WDFY family member 4 [Clonorchis sinensis]	No Hit	Aspartyl protease	Aspartic peptidase domain superfamily
MSTRG.21787	482	366	0	0	0	0	848	Nucleolar protein 56 [Fasciola hepatica]	No Hit	Zinc-binding RING finger	No Hit
MSTRG.8660	225	280	296	0	0	0	801	Endonuclease-reverse transcriptase	RNA directed DNA polymerase from transpon X-element	Reverse transcriptase (RNA dependent DNA polymerase)	Reverse transcriptase (RNA dependent DNA polymerase)
MSTRG.6167	230	265	293	0	0	0	788	Hypothetical protein	No Hit	No Hit	No Hit
MSTRG.12352	0	331	383	0	0	0	714	No Hit	No Hit	No Hit	No Hit
MSTRG.13548	489	154	37	0	0	0	680	Hypothetical protein	No Hit	Tyrosine-protein kinase receptor C2 Ig-like domain	No Hit
MSTRG.15807	0	326	353	0	0	0	679	Hypothetical protein	No Hit	RNase	No Hit
MSTRG.5097	223	191	164	0	0	0	578	No Hit	No Hit	No Hit	No Hit
MSTRG.10102	198	143	156	0	0	0	497	No Hit	No Hit	No Hit	No Hit
MSTRG.14389	269	225	0	0	0	0	494	No Hit	No Hit	No Hit	No Hit
MSTRG.2753	219	209	56	0	0	0	484	No Hit	No Hit	No Hit	No Hit
MSTRG.7302	0	227	245	0	0	0	472	No Hit	No Hit	No Hit	No Hit
MSTRG.7231	131	160	167	0	0	0	458	No Hit	No Hit	No Hit	No Hit
MSTRG.12306	134	153	128	0	0	0	415	No Hit	No Hit	No Hit	No Hit
MSTRG.8619	151	0	141	0	0	0	292	Hypothetical protein	No Hit	No Hit	No Hit
MSTRG.1773	112	76	101	0	0	0	289	Hypothetical protein	No Hit	No Hit	No Hit
MSTRG.5297	6	4	255	0	0	0	265	No Hit	No Hit	No Hit	No Hit
MSTRG.1735	146	0	111	0	0	0	257	No Hit	No Hit	No Hit	No Hit
MSTRG.18414	0	122	132	0	0	0	254	Hypothetical protein	No Hit	No Hit	No Hit
MSTRG.9441	0	114	122	0	0	0	236	Hypothetical protein	No Hit	No Hit	No Hit
MSTRG.18455	0	109	121	0	0	0	230	Hypothetical protein	No Hit	No Hit	No Hit
MSTRG.1667	125	0	102	0	0	0	227	No Hit	No Hit	No Hit	No Hit
MSTRG.5629	109	0	93	0	0	0	202	Hypothetical protein	No Hit	No Hit	No Hit
MSTRG.416	0	41	144	0	0	0	185	Protein disulfide-isomerase , partial [Clonorchis sinensis]	No Hit	No Hit	No Hit
MSTRG.8502	0	94	68	0	0	0	162	Hypothetical protein	No Hit	No Hit	No Hit
maker-scaffold10x_281_pilon-snap-gene-0.161	39	70	46	0	0	0	155	Histone 2B [Fasciola hepatica]	No Hit	No Hit	No Hit
MSTRG.9544	126	28	0	0	0	0	154	No Hit	No Hit	No Hit	No Hit
maker-scaffold10x_355_pilon-snap-gene-0.5	35	55	45	0	0	0	135	Hypothetical protein	No Hit	No Hit	No Hit
maker-scaffold10x_14_pilon-augustus-gene-0.12	48	28	58	0	0	0	134	Hypothetical protein	No Hit	ZIP Zinc transporter	No Hit
MSTRG.4423	71	53	0	0	0	0	124	TRAF3-interacting protein 1 [Clonorchis sinensis]	No Hit	No Hit	No Hit
maker-scaffold10x_654_pilon-augustus-gene-0.39	37	39	13	0	0	0	89	Hypothetical protein	No Hit	YppF-like	No Hit
maker-scaffold10x_1600_pilon-snap-gene-0.3	24	11	49	0	0	0	84	Tryptase, beta 2 [clonorchis sinensis]	Serine protease	Trypsin	Serine proteases, trypsin family, histidine active site
maker-scaffold10x_589_pilon-augustus-gene-0.50	5	28	38	0	0	0	71	Hypothetical protein	No Hit	Translation machinery-associated protein	No Hit
maker-scaffold10x_2437_pilon-snap-gene-0.20	0	19	39	0	0	0	58	Hypothetical protein	No Hit	Saposin-like type B domain	Saposin B type domain
maker-scaffold10x_609_pilon-snap-gene-0.10	10	31	14	0	0	0	55	Type 1 cystatin cysteine protease inhibitor	No Hit	No Hit	No Hit
maker-scaffold10x_2668_pilon-snap-gene-0.12	17	20	14	0	0	0	51	Hypothetical protein	No Hit	No Hit	No Hit
maker-scaffold10x_1347_pilon-snap-gene-0.13	0	16	34	0	0	0	50	Calcium/calmodulin-dependent kinase protein [Clonorchis sinensis]	No Hit	Protein kinase domain	Protein kinase domain
maker-scaffold10x_538_pilon-augustus-gene-0.76	37	0	10	0	0	0	47	TPR repeat containing protein	No Hit	Sulfotransferase domain	P loop containing nucleoside triphosphate hydrolase
maker-scaffold10x_364_pilon-snap-gene-0.31	0	6	32	0	0	0	38	Glycine rich cell wall structural protein isoform X3 [Fasciola gigantica]	No Hit	No Hit	No Hit
maker-scaffold10x_2611_pilon-snap-gene-0.2	8	29	0	0	0	0	37	Plectin [Fasciola hepatica]	No Hit	Calponin homology (CH) domain	Calponin homology (CH) domain
maker-scaffold10x_2668_pilon-snap-gene-0.11	0	7	14	0	0	0	21	Hypothetical protein	No Hit	2C endopeptidase (C24) cysteine protease family	No Hit
maker-scaffold10x_947_pilon-snap-gene-0.60	17	0	4	0	0	0	21	No Hit	No Hit	No Hit	No Hit
maker-scaffold10x_338_pilon-snap-gene-0.79	14	4	0	0	0	0	18	Hypothetical protein	No Hit	CUB domain	CUB domain family
maker-scaffold10x_1149_pilon-augustus-gene-0.68	6	7	3	0	0	0	16	No Hit	No Hit	No Hit	No Hit
maker-scaffold10x_338_pilon-snap-gene-0.67	4	12	0	0	0	0	16	No Hit	No Hit	No Hit	No Hit
snap_masked-scaffold10x_410_pilon-processed-gene-0.143	3	7	0	0	0	0	10	No Hit	No Hit	Transactivation domain 2	No Hit
snap_masked-scaffold10x_1573_pilon-processed-gene-0.5	0	3	7	0	0	0	10	Small conductance calcium-activated potassium channel protein [Fasciola hepatica]	No Hit	No Hit	No Hit
