# Supplementary material for: Transcriptomic analysis supports a role for the nervous system in regulating growth and development of Fasciola hepatica juveniles
Source: PLoS Negl Trop Dis. 2022 Nov 7;16(11):e0010854. doi: 10.1371/journal.pntd.0010854 (PMC9639813; doi:10.1371/journal.pntd.0010854)
Supplement: S5 Table — (XLSX) [file pntd.0010854.s009.xlsx]

## Sheet: S5_Table
S5 Table. Transcripts associated with neoblast proliferation. Fasciola hepatica homologues identified by BLAST analysis using Schisosoma mansoni neoblast markers identified by Collins et al [1]
[1] Collins III J, Wang B, Lambrus B, Tharp M, Iyer H, Newmark P. Adult somatic stem cells in the human parasite Schistosoma mansoni. Nature. 2013;494(7438):476-479. PMID: 23426263.
Schistosoma mansoni gene ID	Fasciola hepatica BLAST top hit (p<0.001)	Log2FC DESeq2 analysis in vivo vs in vitro transcriptomes	Annotation
Smp_055740	maker-scaffold10x_1050_pilon-snap-gene-0.12	3.26282	Nanos
Smp_055740	maker-scaffold10x_1050_pilon-snap-gene-0.5	3.1665	Nanos
Smp_051920	maker-scaffold10x_113_pilon-snap-gene-0.211	2.4127	Nanos
Smp_143490	maker-scaffold10x_770_pilon-snap-gene-0.20	1.71612	DNA replication licensing factor MCM5
Smp_187410	maker-scaffold10x_312_pilon-augustus-gene-0.100	1.64955	Glycoside hydrolase
Smp_172610	maker-scaffold10x_503_pilon-snap-gene-0.83	1.6482	Protein aurora borealis
Smp_247600	maker-scaffold10x_7_pilon-augustus-gene-1.9	1.59481	Maternal embryonic leucine zipper kinase
Smp_176260	maker-scaffold10x_500_pilon-snap-gene-0.49	1.59368	Geminin-like protein
Smp_213410	maker-scaffold10x_238_pilon-snap-gene-0.106	1.5317	Checkpoint protein Hus-1
Smp_125760	maker-scaffold10x_832_pilon-snap-gene-0.47	1.4613	Denticleless protein
Smp_080730	maker-scaffold10x_1584_pilon-snap-gene-0.10	1.4399	Cyclin-dependent kinase-1, CDK-1
Smp_137390	maker-scaffold10x_756_pilon-snap-gene-0.51	1.43649	Histone RNA hairpin-binding protein
Smp_086860	augustus_masked-scaffold10x_1318_pilon-processed-gene-0.40	1.43233	Histone H2A
Smp_172530	maker-scaffold10x_973_pilon-snap-gene-0.59	1.41459	DNA replication licensing factor MCM4
Smp_082490	maker-scaffold10x_226_pilon-snap-gene-0.78	1.40472	Cyclin B
Smp_072560	maker-scaffold10x_297_pilon-snap-gene-0.19	1.35778	Unknown protein
Smp_176010	maker-scaffold10x_749_pilon-snap-gene-0.133	1.33326	Unknown protein
Smp_151320	maker-scaffold10x_1854_pilon-snap-gene-0.12	1.33021	Targeting protein for Xklp2
Smp_154080	maker-scaffold10x_45_pilon-snap-gene-0.41	1.25324	Unknown protein
Smp_194820	maker-scaffold10x_917_pilon-snap-gene-0.38	1.24993	Dna repair and recombination protein rad54
Smp_076600	maker-scaffold10x_1125_pilon-snap-gene-0.113	1.22428	SOX transcription factor
Smp_009600	maker-scaffold10x_784_pilon-snap-gene-0.36	1.21923	Polo-Kinase-1
Smp_129410	maker-scaffold10x_92_pilon-snap-gene-0.32	1.20838	Unknown Protein
Smp_071890	maker-scaffold10x_794_pilon-snap-gene-0.120	1.19817	Zinc Finger Protein, RING type
Smp_143460	maker-scaffold10x_1458_pilon-snap-gene-0.36	1.13823	Disks large associated 5 protein
Smp_028050	maker-scaffold10x_654_pilon-snap-gene-0.162	1.11736	Unknown Protein
Smp_335820	MSTRG.892	1.10291	Synaptotagmin-like protein
Smp_145470	maker-scaffold10x_1050_pilon-snap-gene-0.13	1.09112	Zinc Finger Protein
Smp_032500	maker-scaffold10x_1842_pilon-snap-gene-0.17	1.06493	DNA replication licensing factor MCM7
Smp_306080	maker-scaffold10x_520_pilon-augustus-gene-2.95	1.06093	DNA polymerase alpha, catalytic subunit
Smp_133990	maker-scaffold10x_1366_pilon-snap-gene-0.32	1.0538	Topoisomerase (DNA) II binding protein 1
Smp_140240	maker-scaffold10x_111_pilon-snap-gene-0.73	1.0337	Nucleolar and spindle-associated protein
Smp_176000	maker-scaffold10x_1995_pilon-snap-gene-0.51	1.00886	Abnormal spindle protein
Smp_094140	maker-scaffold10x_75_pilon-snap-gene-0.120	1.00185	DNA replication licensing factor MCM6
Smp_047610	maker-scaffold10x_57_pilon-snap-gene-0.28	0.999914	Cell division control protein 45
Smp_128200	maker-scaffold10x_97_pilon-snap-gene-0.93	0.951547	Kinesin protein
Smp_179710	maker-scaffold10x_111_pilon-snap-gene-0.84	0.911268	Serine hydroxymethyltransferase
Smp_067260	maker-scaffold10x_58_pilon-snap-gene-0.140	0.908973	DNA polymerase, alpha subunit B
Smp_153520	maker-scaffold10x_498_pilon-snap-gene-0.3	0.882643	Protein ECT2
Smp_026400	MSTRG.151	0.836687	Hepatic leukemia factor
Smp_334160	maker-scaffold10x_851_pilon-snap-gene-0.23	0.827293	Kinesin protein
Smp_054610	maker-scaffold10x_517_pilon-snap-gene-0.5	0.814246	WD repeat and HMG-box DNA-binding protein 1
Smp_340780	maker-scaffold10x_269_pilon-snap-gene-0.10	0.805179	Actin-binding protein anillin
Smp_138470	maker-scaffold10x_1322_pilon-snap-gene-0.12	0.786364	Unknown protein
Smp_336800	maker-scaffold10x_145_pilon-snap-gene-0.18	0.735728	Mechanosensory protein-2
Smp_179320	maker-scaffold10x_979_pilon-snap-gene-0.4	0.715429	Eukaryotic translation initiation factor 2c/AGO2
Smp_135900	maker-scaffold10x_1749_pilon-snap-gene-0.12	0.683138	DNA double-strand break repair rad50 ATPase
Smp_155390	maker-scaffold10x_1691_pilon-snap-gene-0.6	0.67813	DNA polymerase theta
Smp_309950	maker-scaffold10x_1257_pilon-snap-gene-0.75	0.63768	Kinesin protein
Smp_307070	maker-scaffold10x_730_pilon-snap-gene-0.68	0.5361	Origin recognition complex, subunit 3
Smp_169410	maker-scaffold10x_113_pilon-snap-gene-0.205	0.454271	Unknown protein
Smp_105360	maker-scaffold10x_345_pilon-snap-gene-1.102	0.427757	Neurogenic locus Notch protein
Smp_181870	augustus_masked-scaffold10x_113_pilon-processed-gene-0.221	0.404422	DNA replication licensing factor MCM8
Smp_337740	augustus_masked-scaffold10x_377_pilon-processed-gene-0.182	#N/A	Histone H2A
Smp_154940	maker-scaffold10x_101_pilon-snap-gene-0.4	#N/A	Unknown protein
Smp_016870	maker-scaffold10x_1045_pilon-snap-gene-0.7	#N/A	Protein regulator of cytokinesis 1, PRC1
Smp_144160	maker-scaffold10x_1068_pilon-augustus-gene-0.118	#N/A	Unknown protein
Smp_135890	maker-scaffold10x_1087_pilon-snap-gene-0.63	#N/A	Zinc finger protein
Smp_128160	maker-scaffold10x_1089_pilon-augustus-gene-0.0	#N/A	CST complex subunit STN1
Smp_139530	maker-scaffold10x_1096_pilon-snap-gene-0.65	#N/A	Cellular tumor antigen p53
Smp_243210	maker-scaffold10x_1115_pilon-snap-gene-0.20	#N/A	Caspase
Smp_142820	maker-scaffold10x_119_pilon-snap-gene-0.4	#N/A	Unknown protein
Smp_342670	maker-scaffold10x_1272_pilon-snap-gene-0.4	#N/A	Breast cancer susceptibility protein, BRCA-1
Smp_347030	maker-scaffold10x_13_pilon-augustus-gene-2.161	#N/A	Rho guanine nucleotide exchange factor 3
Smp_047620	maker-scaffold10x_135_pilon-snap-gene-0.41	#N/A	Cyclin B3
Smp_167280	maker-scaffold10x_1499_pilon-augustus-gene-0.30	#N/A	Unknown protein
Smp_162340	maker-scaffold10x_1608_pilon-snap-gene-0.4	#N/A	Serine/threonine-protein kinase/Ataxia telangiectasia and Rad3 related protein, ATR
Smp_344210	maker-scaffold10x_1754_pilon-snap-gene-0.2	#N/A	Nuclear factor interleukin-3-regulated protein
Smp_155500	maker-scaffold10x_19_pilon-snap-gene-0.116	#N/A	DNA polymerase theta
Smp_347100	maker-scaffold10x_2049_pilon-augustus-gene-0.8	#N/A	Transcription elongation factor SPT5
Smp_079050	maker-scaffold10x_217_pilon-snap-gene-1.141	#N/A	DNA primase, large subunit
Smp_065150	maker-scaffold10x_2199_pilon-snap-gene-0.16	#N/A	N acetyltransferase ESCO1
Smp_052390	maker-scaffold10x_226_pilon-snap-gene-0.92	#N/A	Origin recognition complex, subunit 5
Smp_128210	maker-scaffold10x_2437_pilon-snap-gene-0.16	#N/A	Claspin-like protein
Smp_133660	maker-scaffold10x_281_pilon-snap-gene-0.186	#N/A	LIN-9
Smp_056350	maker-scaffold10x_286_pilon-snap-gene-0.2	#N/A	Mitotic spindle assembly checkpoint protein, MAD2
Smp_345130	maker-scaffold10x_297_pilon-augustus-gene-0.104	#N/A	Receptor-type tyrosine-protein phosphatase
Smp_137090	maker-scaffold10x_324_pilon-snap-gene-0.81	#N/A	BRCA1-associated RING domain protein 1
Smp_141160	maker-scaffold10x_353_pilon-snap-gene-0.50	#N/A	Zing finger protein, RING type
Smp_247400	maker-scaffold10x_362_pilon-snap-gene-0.42	#N/A	Fanconi anemia group protein
Smp_021590	maker-scaffold10x_431_pilon-snap-gene-0.68	#N/A	Rac GTPase-activating protein
Smp_148590	maker-scaffold10x_436_pilon-augustus-gene-0.13	#N/A	Chimaerin-like protein
Smp_129710	maker-scaffold10x_436_pilon-snap-gene-1.41	#N/A	Unknown protein
Smp_244430	maker-scaffold10x_447_pilon-snap-gene-0.9	#N/A	Unknown protein
Smp_154090	maker-scaffold10x_45_pilon-augustus-gene-0.28	#N/A	Mitochondrial fission regulator protein
Smp_158950	maker-scaffold10x_486_pilon-snap-gene-0.80	#N/A	Serine/threonine-protein kinase HASPIN
Smp_151360	maker-scaffold10x_517_pilon-snap-gene-0.7	#N/A	Unknown protein
Smp_175590	maker-scaffold10x_53_pilon-snap-gene-0.60	#N/A	Fibroblast growth factor receptor 2
Smp_169970	maker-scaffold10x_532_pilon-snap-gene-0.0	#N/A	Kinetochore protein
Smp_075110	maker-scaffold10x_602_pilon-augustus-gene-0.75	#N/A	Transmembrane protein 33
Smp_132800	maker-scaffold10x_604_pilon-augustus-gene-0.120	#N/A	Myc-type basic helix-loop-helix protein
Smp_050270	maker-scaffold10x_689_pilon-augustus-gene-0.7	#N/A	Tyrosinase
Smp_171370	maker-scaffold10x_703_pilon-snap-gene-0.101	#N/A	Serine/threonine-protein kinase MARK2
Smp_004060	maker-scaffold10x_71_pilon-snap-gene-0.88	#N/A	Cell division cycle 20 protein, CDC20
Smp_026030	maker-scaffold10x_83_pilon-snap-gene-0.194	#N/A	DNA repair and recombination protein RAD54B
Smp_346310	maker-scaffold10x_885_pilon-snap-gene-0.48	#N/A	Serine/threonine-protein kinase greatwall
Smp_162860	maker-scaffold10x_908_pilon-augustus-gene-1.138	#N/A	Unknown protein
Smp_141430	maker-scaffold10x_927_pilon-snap-gene-0.6	#N/A	Unknown protein
Smp_054010	maker-scaffold10x_932_pilon-snap-gene-0.17	#N/A	Amino acid/polyamine transporter
Smp_079560	maker-scaffold10x_94_pilon-snap-gene-0.50	#N/A	DNA replication licensing factor MCM2
Smp_151560	maker-scaffold10x_947_pilon-snap-gene-0.55	#N/A	DNA replication licensing factor MCM9
Smp_175400	MSTRG.19919	#N/A	Zinc Finger protein
Smp_128870	MSTRG.2765	#N/A	Nibrin-like protein
Smp_333390	snap_masked-scaffold10x_1007_pilon-processed-gene-0.96	#N/A	Potassium channel, voltage-dependent
Smp_346100	snap_masked-scaffold10x_1279_pilon-processed-gene-0.66	#N/A	Zinc finger protein, C2H2 type
Smp_033250	snap_masked-scaffold10x_457_pilon-processed-gene-0.11	#N/A	Unknown protein
Smp_342280	snap_masked-scaffold10x_781_pilon-processed-gene-0.54	#N/A	ETS transcription factor
Smp_040020	maker-scaffold10x_469_pilon-pred_gff_StringTie-gene-0.61	#N/A	Histone H3
