# Supplementary material for: Transcriptomic analysis supports a role for the nervous system in regulating growth and development of Fasciola hepatica juveniles
Source: PLoS Negl Trop Dis. 2022 Nov 7;16(11):e0010854. doi: 10.1371/journal.pntd.0010854 (PMC9639813; doi:10.1371/journal.pntd.0010854)
Supplement: S6 Table — (XLSX) [file pntd.0010854.s010.xlsx]

## Sheet: S6_Table
S6 Table. Fasciola hepatica cathepsin genes. Genes identified from combined transcriptome datasets of Cwiklinski et al [1] and transcriptomes of this publication.
[1] Cwiklinski K, Dalton J, Dufresne P, La Course J, Williams D, Hodgkinson J et al. The Fasciola hepatica genome: gene duplication and polymorphism reveals adaptation to the host environment and the capacity for rapid evolution. Genome Biology. 2015;16(1). PMID: 25887684.
					Z Score
Gene ID	Short ID (if applicable)	Cathepsin Annotation	Log2FC DESeq2 analysis in vivo vs in vitro	Signal peptide present (predicted by SignalP)	NEJ_24h	Juvenile	Adult
maker-scaffold10x_1137_pilon-snap-gene-0.95	m1137_0.95	Cathepsin B	1.71304	Yes	-0.863041	-0.232837	1.09588
maker-scaffold10x_1382_pilon-snap-gene-0.52	m1382_0.52	Cathepsin B	-1.13921	No	-0.955142	-0.0843697	1.03951
maker-scaffold10x_889_pilon-snap-gene-0.31	m889_0.31	Cathepsin B	-1.41744	Yes	1.15316	-0.62829	-0.524866
MSTRG.21893	N/A	Cathepsin B	-3.02968	No	#N/A	#N/A	#N/A
maker-scaffold10x_1_pilon-snap-gene-0.151	m1_0.151	Cathepsin B	-5.59967	Yes	1.15427	-0.549988	-0.604287
maker-scaffold10x_1_pilon-augustus-gene-0.142	m1_0.142	Cathepsin B	-7.46406	No	1.15464	-0.567183	-0.587458
maker-scaffold10x_1_pilon-snap-gene-0.163	m1_0.163	Cathepsin B	-12.8089	Yes	1.1547	-0.577607	-0.577093
maker-scaffold10x_889_pilon-snap-gene-0.33	m889_0.33	Cathepsin B	-6.89586	No	1.1547	-0.579581	-0.575117
maker-scaffold10x_1_pilon-pred_gff_StringTie-gene-0.86	m1_0.86	Cathepsin B	-8.34693	No	1.1547	-0.577576	-0.577125
MSTRG.6836	N/A	Cathepsin B	-6.80516	Yes	#N/A	#N/A	#N/A
maker-scaffold10x_1382_pilon-snap-gene-0.57	N/A	Cathepsin B	#N/A	No	#N/A	#N/A	#N/A
maker-scaffold10x_45_pilon-snap-gene-0.54	N/A	Cathepsin B	#N/A	Yes	#N/A	#N/A	#N/A
maker-scaffold10x_949_pilon-augustus-gene-0.28	N/A	Cathepsin B	#N/A	Yes	#N/A	#N/A	#N/A
maker-scaffold10x_949_pilon-snap-gene-0.3	N/A	Cathepsin B	#N/A	Yes	#N/A	#N/A	#N/A
MSTRG.9158 (truncated maker-scaffold10x_250_pilon-snap-gene-0.13)	N/A	Cathepsin L	17.4579	Yes	#N/A	#N/A	#N/A
maker-scaffold10x_250_pilon-snap-gene-0.13	m250_0.13	Cathepsin L	6.90698	Yes	-1.10939	0.277327	0.832067
maker-scaffold10x_147_pilon-snap-gene-0.16	m147_0.16	Cathepsin L	5.59371	Yes	-1.14984	0.483297	0.666547
maker-scaffold10x_1194_pilon-snap-gene-0.35	m1194_0.35	Cathepsin L	4.80544	Yes	-1.15127	0.498589	0.652679
maker-scaffold10x_2740_pilon-augustus-gene-0.1	m2740_0.1	Cathepsin L	4.46487	Yes	-1.15104	0.49595	0.65509
maker-scaffold10x_819_pilon-snap-gene-0.43	m819_0.43	Cathepsin L	4.33645	No	-0.914457	1.06782	-0.153366
maker-scaffold10x_2740_pilon-augustus-gene-0.0	m2740_0.0	Cathepsin L	4.2258	Yes	-1.14103	0.723956	0.41707
maker-scaffold10x_318_pilon-snap-gene-0.89	m318_0.89	Cathepsin L	2.56613	Yes	-1.08797	0.879004	0.208969
maker-scaffold10x_1184_pilon-snap-gene-0.34	m1184_0.34	Cathepsin L	0.983949	Yes	-0.290981	-0.822238	1.11322
maker-scaffold10x_56_pilon-snap-gene-0.43	m56_0.43	Cathepsin L	-3.09802	No	1.14423	-0.706471	-0.43776
snap_masked-scaffold10x_205_pilon-processed-gene-0.14	s205_0.14	Cathepsin L	-4.73006	No	#N/A	#N/A	#N/A
maker-scaffold10x_205_pilon-snap-gene-0.70	m205_0.70	Cathepsin L	-5.43781	No	1.1546	-0.564391	-0.590214
MSTRG.20621	N/A	Cathepsin L	-9.78801	No	#N/A	#N/A	#N/A
maker-scaffold10x_819_pilon-augustus-gene-0.20	m819_0.20	Cathepsin L	-1.62438	Yes	#N/A	#N/A	#N/A
maker-scaffold10x_66_pilon-snap-gene-0.21	m66_0.21	Cathepsin L	-5.65663	Yes	1.15446	-0.597452	-0.557013
maker-scaffold10x_1639_pilon-snap-gene-0.12	m1639_0.12	Cathepsin L	5.37988	Yes	-0.582157	-0.57253	1.15469
maker-scaffold10x_819_pilon-augustus-gene-0.22	m819_0.22	Cathepsin L	5.05063	No	-1.15453	0.594533	0.559995
maker-scaffold10x_1194_pilon-snap-gene-0.52	m1194_0.52	Cathepsin L	4.91228	No	-1.15122	0.653186	0.498035
maker-scaffold10x_685_pilon-snap-gene-0.26	m685_0.26	Cathepsin L	3.45446	Yes	-0.617559	-0.536186	1.15374
maker-scaffold10x_1853_pilon-snap-gene-0.17	m1853_0.17	Cathepsin L	1.12747	Yes	1.1201	-0.803006	-0.317098
maker-scaffold10x_231_pilon-augustus-gene-0.4	m231_0.4	Cathepsin L	-2.73469	Yes	-0.581712	1.15469	-0.572978
maker-scaffold10x_895_pilon-snap-gene-0.1	m895_0.1	Cathepsin L	-4.22623	No	1.04323	-0.0929577	-0.950275
maker-scaffold10x_819_pilon-snap-gene-0.42	m819_0.42	Cathepsin L	-4.22959	Yes	1.1493	-0.478082	-0.671222
maker-scaffold10x_819_pilon-augustus-gene-0.18	N/A	Cathepsin L	#N/A	Yes	#N/A	#N/A	#N/A
MSTRG.17631	N/A	Cathepsin L	#N/A	Yes	#N/A	#N/A	#N/A
snap_masked-scaffold10x_205_pilon-processed-gene-0.13	N/A	Cathepsin L	#N/A	Yes	#N/A	#N/A	#N/A
