# Supplementary material for: Transcriptomic analysis supports a role for the nervous system in regulating growth and development of Fasciola hepatica juveniles
Source: PLoS Negl Trop Dis. 2022 Nov 7;16(11):e0010854. doi: 10.1371/journal.pntd.0010854 (PMC9639813; doi:10.1371/journal.pntd.0010854)
Supplement: S7 Table — (XLSX) [file pntd.0010854.s011.xlsx]

## Sheet: S7_Table
S7 Table. Differentially expressed genes associated with aerobic and anaerobic carbohydrate metabolism. Fasciola hepatica homologues identified using reviewed human orthologues retrieved from Uniprot (www.uniprot.org)
	Gene Name	Gene ID	Log2FC
Glycolysis	Hexokinase	maker-scaffold10x_166_pilon-augustus-gene-0.72	-0.501957
	Hexokinase	maker-scaffold10x_237_pilon-snap-gene-0.45	#N/A
	Glucose-6-phosphate isomerase	maker-scaffold10x_589_pilon-snap-gene-0.153	0.892181
	Glucose-6-phosphate isomerase	maker-scaffold10x_589_pilon-augustus-gene-0.57	#N/A
	Phosphofructokinase	augustus_masked-scaffold10x_330_pilon-processed-gene-0.50	#N/A
	Fructose-bisphosphate aldolase	augustus_masked-scaffold10x_1549_pilon-processed-gene-0.0	#N/A
	Fructose-bisphosphate aldolase	maker-scaffold10x_105_pilon-snap-gene-0.4	#N/A
	Fructose-bisphosphate aldolase	maker-scaffold10x_445_pilon-augustus-gene-0.18	#N/A
	Triosephosphate isomerase	maker-scaffold10x_311_pilon-augustus-gene-0.72	#N/A
	Glyceraldehyde-3-phosphate dehydrogenase (GAPDH)	maker-scaffold10x_2706_pilon-snap-gene-0.16	#N/A
	Glyceraldehyde-3-phosphate dehydrogenase (GAPDH)	maker-scaffold10x_2706_pilon-snap-gene-0.15	#N/A
	Glyceraldehyde-3-phosphate dehydrogenase (GAPDH)	maker-scaffold10x_2333_pilon-snap-gene-0.1	#N/A
	Glyceraldehyde-3-phosphate dehydrogenase (GAPDH)	maker-scaffold10x_691_pilon-snap-gene-0.42	#N/A
	Phosphoglycerate kinase	maker-scaffold10x_237_pilon-snap-gene-0.30	#N/A
	Phosphoglycerate mutase	maker-scaffold10x_289_pilon-augustus-gene-0.93	#N/A
	Enolase	maker-scaffold10x_935_pilon-snap-gene-0.41	#N/A
	Enolase	maker-scaffold10x_127_pilon-snap-gene-0.25	#N/A
	Pyruvate Kinase	maker-scaffold10x_813_pilon-snap-gene-0.62	-0.766016
	Pyruvate Kinase	maker-scaffold10x_75_pilon-snap-gene-0.127	-0.685689
	Pyruvate dehydrogenase E1 alpha component	maker-scaffold10x_942_pilon-snap-gene-0.57	#N/A
	Pyruvate dehydrogenase E1 beta component	maker-scaffold10x_2572_pilon-augustus-gene-0.21	#N/A
	Citrate Synthase	maker-scaffold10x_534_pilon-augustus-gene-0.71	-0.532629
	Aconitase	maker-scaffold10x_538_pilon-snap-gene-0.107	#N/A
	Aconitase	maker-scaffold10x_209_pilon-snap-gene-0.50	#N/A
	Isocitrate dehydrogenase	maker-scaffold10x_383_pilon-snap-gene-0.20	#N/A
	alpha-ketoglutarate dehydrogenase	maker-scaffold10x_217_pilon-snap-gene-1.123	#N/A
	alpha-ketoglutarate dehydrogenase	snap_masked-scaffold10x_270_pilon-processed-gene-0.34	#N/A
	alpha-ketoglutarate dehydrogenase	snap_masked-scaffold10x_270_pilon-processed-gene-0.35	#N/A
	Succinate thiokinase (Succinate--CoA ligase)	augustus_masked-scaffold10x_1459_pilon-processed-gene-0.48	#N/A
TCA Cycle	Succinate thiokinase (Succinate--CoA ligase)	maker-scaffold10x_362_pilon-augustus-gene-0.56	#N/A
	Succinate thiokinase (Succinate--CoA ligase)	maker-scaffold10x_166_pilon-snap-gene-0.30	#N/A
	Succinate dehydrogenase	maker-scaffold10x_513_pilon-augustus-gene-1.25	#N/A
	Succinate dehydrogenase	maker-scaffold10x_419_pilon-augustus-gene-0.49	#N/A
	Succinate dehydrogenase	maker-scaffold10x_520_pilon-snap-gene-0.12	-0.399813
	Succinate dehydrogenase	maker-scaffold10x_525_pilon-augustus-gene-0.4	#N/A
	Fumarase	maker-scaffold10x_229_pilon-snap-gene-0.12	#N/A
	Malate dehydrogenase	maker-scaffold10x_120_pilon-snap-gene-0.22	#N/A
	Malate dehydrogenase	maker-scaffold10x_859_pilon-snap-gene-0.47	#N/A
	Malate dehydrogenase	maker-scaffold10x_377_pilon-snap-gene-0.75	#N/A
	Respiratory complex	maker-scaffold10x_2462_pilon-snap-gene-0.27	#N/A
	Cytochrome c oxidase subunit	maker-scaffold10x_1674_pilon-snap-gene-0.0	#N/A
Malate dismutation	Phosphoenolpyruvate carboxykinase (PEPCK)	maker-scaffold10x_476_pilon-augustus-gene-0.54	-0.974902
	Phosphoenolpyruvate carboxykinase (PEPCK)	maker-scaffold10x_61_pilon-snap-gene-0.46	#N/A
	Malate dehydrogenase	maker-scaffold10x_120_pilon-snap-gene-0.22	#N/A
	Malate dehydrogenase	maker-scaffold10x_377_pilon-snap-gene-0.75	#N/A
	Malate dehydrogenase	maker-scaffold10x_859_pilon-snap-gene-0.47	#N/A
	malate/lactate dehydrogenase	maker-scaffold10x_859_pilon-snap-gene-0.47	#N/A
	malate/lactate dehydrogenase/malate dehydrogenase type 1	maker-scaffold10x_377_pilon-snap-gene-0.75	#N/A
	Fumarase	maker-scaffold10x_229_pilon-snap-gene-0.12	#N/A
	Succinate thiokinase (Succinate--CoA ligase)	augustus_masked-scaffold10x_1459_pilon-processed-gene-0.48	#N/A
	Succinate thiokinase (Succinate--CoA ligase)	maker-scaffold10x_362_pilon-augustus-gene-0.56	#N/A
	Succinate thiokinase (Succinate--CoA ligase)	maker-scaffold10x_166_pilon-snap-gene-0.30	#N/A
	Methylmalonyl-CoA mutase	maker-scaffold10x_958_pilon-snap-gene-0.52	-0.7566
	Methylmalonyl-CoA epimerase	maker-scaffold10x_223_pilon-snap-gene-0.3	#N/A
Lactate production	Lactate dehydrogenase	maker-scaffold10x_158_pilon-pred_gff_StringTie-gene-0.0	-0.652874
	Lactate dehydrogenase	maker-scaffold10x_158_pilon-pred_gff_StringTie-gene-0.11	-2.81599
	Lactate dehydrogenase	maker-scaffold10x_7_pilon-snap-gene-0.32	#N/A
Acetate production	Acetate:succinate CoA transferase	maker-scaffold10x_1651_pilon-snap-gene-0.38	#N/A
