# Supplementary material for: Transcriptomic analysis supports a role for the nervous system in regulating growth and development of Fasciola hepatica juveniles
Source: PLoS Negl Trop Dis. 2022 Nov 7;16(11):e0010854. doi: 10.1371/journal.pntd.0010854 (PMC9639813; doi:10.1371/journal.pntd.0010854)
Supplement: S8 Table — (XLSX) [file pntd.0010854.s012.xlsx]

## Sheet: S8_Table
S8 Table. Genes associated with neuropeptide signalling system of Fasciola hepatica. Fasciola hepatica neuropeptide encoding genes identified by BLAST analysis using [1-2]; G protein coupled receptor (GPCR) characterisation of McVeigh et al [3]
[1] McVeigh P, Mair G, Atkinson L, Ladurner P, Zamanian M, Novozhilova E et al. Discovery of multiple neuropeptide families in the phylum Platyhelminthes. International Journal for Parasitology. 2009;39(11):1243-1252.
[2] Koziol U, Koziol M, Preza M, Costábile A, Brehm K, Castillo E. De novo discovery of neuropeptides in the genomes of parasitic flatworms using a novel comparative approach. International Journal for Parasitology. 2016;46(11):709-721.
[3] McVeigh P, McCammick E, McCusker P, Wells D, Hodgkinson J, Paterson S, Mousley A, Marks N, Maule A. Profiling G protein-coupled receptors of Fasciola hepatica identifies orphan rhodopsins unique to phylum Platyhelminthes. International Journal for Parasitology: Drugs and Drug Resistance. 2018;8(1):87-103. PMID: 29474932
Neuropeptide processing genes
Gene ID	Gene Description	Family (if applicable)	Log2FC
maker-scaffold10x_944_pilon-snap-gene-0.47	Signal peptide peptidase	N/A	-0.586298
maker-scaffold10x_93_pilon-snap-gene-0.132	Signal peptide peptidase	N/A	-0.619028
maker-scaffold10x_162_pilon-snap-gene-0.3	PHM	N/A	-0.941973
maker-scaffold10x_65_pilon-snap-gene-0.10	PAL	N/A	-1.53238
MSTRG.7512	PHM	N/A	-1.56084
maker-scaffold10x_638_pilon-snap-gene-0.16	Carboxypeptidase E	N/A	-1.82553
maker-scaffold10x_145_pilon-snap-gene-0.20	Prohormone Convertase 2	N/A	-1.85285
Neuropeptides
Gene ID	Gene Description	Family (if applicable)	Log2FC
FHE.MSTRG.06322	Neuropeptide-encoding gene	L/M/Iamide	-0.989503
FHE.MSTRG.04830	Neuropeptide-encoding gene	L/M/Iamide	-1.07349
FHE.MSTRG.16339	Neuropeptide-encoding gene	FMRFamide	-1.10946
maker-scaffold10x_682_pilon-snap-gene-0.72	Neuropeptide-encoding gene	NPF/Y	-1.52608
FHE.MSTRG.18648	Neuropeptide-encoding gene	Unamidated	-1.5352
FHE.MSTRG.11577	Neuropeptide-encoding gene	Unamidated	-1.58395
FHE.MSTRG.00001	Neuropeptide-encoding gene	Unamidated	-1.60107
maker-scaffold10x_1593_pilon-augustus-gene-0.18	Neuropeptide-encoding gene	L/M/Iamide	-1.70162
FHE.MSTRG.03328	Neuropeptide-encoding gene	L/M/Iamide	-1.80831
FHE.MSTRG.08337	Neuropeptide-encoding gene	Unamidated	-1.84016
FHE.MSTRG.10525	Neuropeptide-encoding gene	Uncharacterised amidated	-1.85976
maker-scaffold10x_1115_pilon-snap-gene-0.18	Neuropeptide-encoding gene	PWamide	-2.04097
maker-scaffold10x_1662_pilon-augustus-gene-0.18	Neuropeptide-encoding gene	Uncharacterised amidated	-2.30574
FHE.MSTRG.20013	Neuropeptide-encoding gene	Unamidated	-2.59286
maker-scaffold10x_286_pilon-snap-gene-0.8	Neuropeptide-encoding gene	NPF/Y	-2.66036
maker-scaffold10x_628_pilon-snap-gene-0.32	Neuropeptide-encoding gene	NPF/Y	-3.30119
FHE.MSTRG.04223	Neuropeptide-encoding gene	Unamidated	-4.16039
maker-scaffold10x_502_pilon-snap-gene-0.42	Neuropeptide-encoding gene	L/M/Iamide	NOT DE
FHE.MSTRG.09035	Neuropeptide-encoding gene	FMRFamide	NOT DE
maker-scaffold10x_75_pilon-snap-gene-0.107	Neuropeptide-encoding gene	FMRFamide	NOT DE
FHE.MSTRG.18318	Neuropeptide-encoding gene	NPF/Y	NOT DE
FHE.MSTRG.17318	Neuropeptide-encoding gene	NPF/Y	NOT DE
maker-scaffold10x_1045_pilon-snap-gene-0.6	Neuropeptide-encoding gene	NPF/Y	NOT DE
FHE.MSTRG.09196	Neuropeptide-encoding gene	Unamidated	NOT DE
FHE.MSTRG.07710	Neuropeptide-encoding gene	Unamidated	NOT DE
FHE.MSTRG.14362	Neuropeptide-encoding gene	Unamidated	NOT DE
FHE.MSTRG.21223	Neuropeptide-encoding gene	Unamidated	NOT DE
FHE.MSTRG.15027	Neuropeptide-encoding gene	Unamidated	NOT DE
FHE.MSTRG.00002	Neuropeptide-encoding gene	Uncharacterised amidated	NOT DE
FHE.MSTRG.10807	Neuropeptide-encoding gene	Unamidated	NOT DE
FHE.MSTRG.10888	Neuropeptide-encoding gene	Unamidated	NOT DE
FHE.MSTRG.00003	Neuropeptide-encoding gene	L/M/Iamide	NOT DE
maker-scaffold10x_1705_pilon-snap-gene-0.2	Neuropeptide-encoding gene	FMRFamide	NOT DE
FHE.MSTRG.10257	Neuropeptide-encoding gene	L/M/Iamide	NOT DE
Peptide GPCRs
Gene ID	Gene Description	Family (if applicable)	Log2FC
maker-scaffold10x_111_pilon-snap-gene-0.85	Peptide GPCR	N/A	1.42732
maker-scaffold10x_323_pilon-snap-gene-0.40	Peptide GPCR	N/A	1.02852
snap_masked-scaffold10x_602_pilon-processed-gene-0.52	Peptide GPCR	N/A	0.955017
MSTRG.16291	Peptide GPCR	Potential NPY Receptor	0.952101
maker-scaffold10x_1437_pilon-snap-gene-0.42	Peptide GPCR	N/A	0.892279
maker-scaffold10x_1089_pilon-snap-gene-0.68	Peptide GPCR	N/A	-0.882204
maker-scaffold10x_908_pilon-pred_gff_StringTie-gene-1.29	Peptide GPCR	N/A	-0.940459
maker-scaffold10x_559_pilon-snap-gene-0.32	Peptide GPCR	N/A	-1.03289
maker-scaffold10x_1309_pilon-pred_gff_StringTie-gene-0.157	Peptide GPCR	N/A	-1.16992
maker-scaffold10x_476_pilon-snap-gene-0.103	Peptide GPCR	Potential NPY Receptor	-1.19403
maker-scaffold10x_1019_pilon-snap-gene-0.53	Peptide GPCR	N/A	-1.20422
maker-scaffold10x_1674_pilon-snap-gene-0.3	Peptide GPCR	N/A	-1.42346
maker-scaffold10x_520_pilon-snap-gene-2.146	Peptide GPCR	N/A	-1.54798
maker-scaffold10x_908_pilon-snap-gene-0.92	Peptide GPCR	N/A	-1.87122
MSTRG.18269	Peptide GPCR	N/A	-3.09048
snap_masked-scaffold10x_13_pilon-processed-gene-1.62	Peptide GPCR	N/A	NOT DE
maker-scaffold10x_942_pilon-snap-gene-0.52	Peptide GPCR	N/A	NOT DE
maker-scaffold10x_1660_pilon-pred_gff_StringTie-gene-0.49	Peptide GPCR	N/A	NOT DE
maker-scaffold10x_111_pilon-snap-gene-0.77	Peptide GPCR	N/A	NOT DE
maker-scaffold10x_781_pilon-snap-gene-0.68	Peptide GPCR	N/A	NOT DE
maker-scaffold10x_1075_pilon-pred_gff_StringTie-gene-0.53	Peptide GPCR	N/A	NOT DE
MSTRG.18268	Peptide GPCR	N/A	NOT DE
maker-scaffold10x_73_pilon-snap-gene-0.5	Peptide GPCR	N/A	NOT DE
MSTRG.3983	Peptide GPCR	N/A	NOT DE
snap_masked-scaffold10x_602_pilon-processed-gene-0.51	Peptide GPCR	N/A	NOT DE
maker-scaffold10x_1446_pilon-pred_gff_StringTie-gene-0.3	Peptide GPCR	Potential NPY Receptor	NOT DE
maker-scaffold10x_1006_pilon-snap-gene-0.69	Peptide GPCR	Potential NPY Receptor	NOT DE
maker-scaffold10x_1318_pilon-snap-gene-0.6	Peptide GPCR	Potential NPY Receptor	NOT DE
maker-scaffold10x_2146_pilon-snap-gene-0.18	Peptide GPCR	N/A	NOT DE
maker-scaffold10x_217_pilon-snap-gene-1.131	Peptide GPCR	N/A	NOT DE
maker-scaffold10x_2264_pilon-snap-gene-0.8	Peptide GPCR	N/A	NOT DE
maker-scaffold10x_737_pilon-snap-gene-0.2	Peptide GPCR	N/A	NOT DE
MSTRG.11057	Peptide GPCR	N/A	NOT DE
maker-scaffold10x_1444_pilon-pred_gff_StringTie-gene-0.24	Peptide GPCR	Potential NPY Receptor	NOT DE
maker-scaffold10x_259_pilon-snap-gene-0.116	Peptide GPCR	Potential NPY Receptor	NOT DE
maker-scaffold10x_755_pilon-snap-gene-0.7	Peptide GPCR	Potential NPY Receptor	NOT DE
maker-scaffold10x_885_pilon-snap-gene-0.40	Peptide GPCR	Potential NPY Receptor	NOT DE
MSTRG.13000	Peptide GPCR	N/A	NOT DE
maker-scaffold10x_1549_pilon-pred_gff_StringTie-gene-0.41	Peptide GPCR	N/A	NOT DE
snap_masked-scaffold10x_1366_pilon-processed-gene-0.45	Peptide GPCR	N/A	NOT DE
maker-scaffold10x_2406_pilon-snap-gene-0.15	Peptide GPCR	N/A	NOT DE
maker-scaffold10x_53_pilon-snap-gene-0.79	Peptide GPCR	N/A	NOT DE
maker-scaffold10x_826_pilon-augustus-gene-0.18	Peptide GPCR	N/A	NOT DE
maker-scaffold10x_794_pilon-pred_gff_StringTie-gene-0.16	Peptide GPCR	N/A	NOT DE
