# Supplementary material for: Transcriptomic analysis supports a role for the nervous system in regulating growth and development of Fasciola hepatica juveniles
Source: PLoS Negl Trop Dis. 2022 Nov 7;16(11):e0010854. doi: 10.1371/journal.pntd.0010854 (PMC9639813; doi:10.1371/journal.pntd.0010854)
Supplement: S9 Table — A. miRNAs identified from liver fluke 21 day old juveniles maintained in vitro and in vivo. B. Differentially expressed miRNAs across maintenance treatments and predicted mRNA targets also differentially expressed (XLSX) [file pntd.0010854.s013.xlsx]

## Sheet: Table A in S9
S9 Table A. miRNAs identified from liver fluke 21 day old juveniles maintained in vitro and in vivo . miRNA IDs consistent with nomenclature of Herron et al [1]. miRNAs previously identified shown with publication reference- duplicate miRNAs removed (Grey ='redundant miRNAs'). Additional information on miRNA characteristics outlined for identified novel miRNAs
[1] Herron C, O’Connor A, Robb E, McCammick E, Hill C, Marks N et al. Developmental regulation and functional prediction of microRNAs in an expanded Fasciola hepatica miRNome. 2021
[2] Fontenla S, Dell’Oca N, Smircich P, Tort J, Siles-Lucas M. The miRnome of Fasciola hepatica juveniles endorses the existence of a reduced set of highly divergent micro RNAs in parasitic flatworms. International Journal for Parasitology. 2015;45(14):901-913. PMID: 26432296
[3] Fromm B, Trelis M, Hackenberg M, Cantalapiedra F, Bernal D, Marcilla A. The revised microRNA complement of Fasciola hepatica reveals a plethora of overlooked microRNAs and evidence for enrichment of immuno-regulatory microRNAs in extracellular vesicles. International Journal for Parasitology. 2015;45(11):697-702. PMID: 26183562
[4] Xu M, Ai L, Fu J, Nisbet A, Liu Q, Chen M et al. Comparative Characterization of MicroRNAs from the Liver Flukes Fasciola gigantica and F. hepatica. PLoS ONE. 2012;7(12):e53387. PMID: 23300925.
miRNA ID	PUBLICATION REFERENCE	SEQUENCE	Log2FC	padj	ID	miRDeep2 score	Estimated probability that the miRNA candidate is a true positive	Total read count	Mature read count	Loop read count	Star read count	Significant randfold p-value	Consensus mature sequence	Mature Length	Consensus star sequence	Consensus precursor sequence	Precursor coordinate
fhe-mir-124-3p	Fontenla et al [2]	TTAAGGCACGCGGTGAATGTCA	-2.15138	5.16471e-53
fhe-pubnovelmir-22-3p	Fromm et al [3]	TAGTCACTGGGCTACGAACACG	-1.91265	1.37171e-49
fhe-mir-745b-3p	Fontenla et al [2]	GAAAGCTGCCAAGCGAAGGGC	-1.2133	6.20197e-15
fhe-mir-745-3p	Fontenla et al [2]	ATGCTGCCTTATAAGAGCTGTG	-1.10735	1.11029e-09
fhe-mir-3479-3p	Fontenla et al [2]	GTATTGCACTTTCCTTCGCCTTA	-1.0013	1.47342e-17
fhe-mir-87-3p	Fontenla et al [2]	GGTGAGCAAAGTTTCAGGTGTGA	-0.956961	3.39162e-19
fhe-novelmir-48-3p	Novel	TTTCGACTGCGCTGTGTTATTA	-0.947839	7.42408e-20	scaffold10x_1542_pilon_length_796090_37950	155	34 +/- 10%	300	277	0	23	yes	uuucgacugcgcuguguuauua	22	aauaacacagcguagacgaa	aauaacacagcguagacgaaaucguugguaggcugucacaaccuaccaauaauuucgacugcgcuguguuauua	scaffold10x_1542_pilon_length_796090:699276..699350:+
fhe-mir-184-5p	Fromm et al [3]	TGGACGGAGATTTGTTAAGAGC	-0.908909	4.0474e-06
fhe-novelmir-11-3p	Herron et al [1]	TTTTCGAGCGGTTTCCGAGTGG	-0.83811	4.05988e-07
fhe-mir-2c-3p	Fontenla et al [2]	ATATCACAGCCGTGCTTAAGGGCT	-0.574068	9.30894e-06
fhe-mir-2d-3p	Fromm et al [3]	TATCACAGTCCTGCTTAGGTGACGA	-0.465098	0.000925008
fhe-novelmir-53b-3p-1	Novel	TCGTGAAAGTGAACACTGGTGT	-0.455875	0.000202558	scaffold10x_145_pilon_length_8526993_198	2417.4	20 +/- 10%	4741	4739	0	2	yes	ucgugaaagugaacacuggugu	22	accggaguucaaugaacgga	accggaguucaaugaacggaaugaguuucgaaaaggugccgagaccaauuucgugaaagugaacacuggugu	scaffold10x_145_pilon_length_8526993:1563548..1563620:-
fhe-novelmir-53b-3p-2	Novel	TCGTGAAAGTGAACACTGGTGT	-0.447616	0.000185472	scaffold10x_1111_pilon_length_125753_47443	2417.2	20 +/- 10%	4740	4739	0	1	yes	ucgugaaagugaacacuggugu	22	accggaguucaauaaaugga	accggaguucaauaaauggaaugaguuucgaaacggugccgagaccaauuucgugaaagugaacacuggugu	scaffold10x_1111_pilon_length_125753:78435..78507:+
fhe-let-7-5p	Fontenla et al [2]	GAGAGGTAGTGACTCATATGACT	0.433771	0.000973163
fhe-mir-2b-3p	Fromm et al [3]	TATCACAGCCCTGCTTGGGACACA	0.467498	4.53726e-06
fhe-novelmir-28-3p	Herron et al [1]	TAGAACTGGTGGGCACTTTCC	0.501851	0.000592512
fhe-novelmir-49-3p	Novel	AGTGCGATACCGAAACTCGTTT	0.936948	0.000524976	scaffold10x_885_pilon_length_1858030_23326	109.3	22 +/- 9%	214	208	0	6	yes	agugcgauaccgaaacucguuu	22	agcgaucuucuucagcuccacu	agcgaucuucuucagcuccacugaguaauuucaaacaccuucuucugauuucugagugcgauaccgaaacucguuu	scaffold10x_885_pilon_length_1858030:1556752..1556828:-
fhe-mir-71c-5p	Fromm et al [3]	TGAAAGACTTGAGTAGTGAGACG	0.953189	2.60737e-06
fhe-novelmir-54-5p	Novel	TAAAGATGGCGTCTGATGTG	1.01733	1.22627e-07	scaffold10x_1549_pilon_length_2377485_18117	1008.2	20 +/- 10%	1979	1966	12	1	yes	uaaagauggcgucugaugug	20	acauucaucagucgcaaauga	uaaagauggcgucugaugugacaugaaucauauagaaaauugaaaugugccucuaaucacauucaucagucgcaaauga	scaffold10x_1549_pilon_length_2377485:2373432..2373511:-
fhe-mir-190-5p	Fontenla et al [2]	AGATATGTTTGGGTTACTTGGTG	1.07449	3.3383e-19
fhe-novelmir-45-3p	Novel	TTTTGGAAAAGTAGGTTGTGC	1.10775	8.45175e-07	scaffold10x_95_pilon_length_1938659_22262	323.9	4 +/- 7%	635	602	0	33	yes	uuuuggaaaaguagguugugc	21	cgaccuacuaugccgacaaca	cgaccuacuaugccgacaacaacguguuuuuuuuggaaaaguagguugugc	scaffold10x_95_pilon_length_1938659:1446502..1446553:-
fhe-mir-125b-5p	Fontenla et al [2]	CCCCTGAGACTGATAATTGCTC	1.13343	5.35341e-11
fhe-novelmir-50-5p	Novel	TTGCTCTGTCGATCCGCCGTTTGT	1.16914	0.00018539	scaffold10x_1086_pilon_length_2003938_21012	83.1	4 +/- 7%	162	161	0	1	yes	uugcucugucgauccgccguuugu	24	ugauggcguuugcaguggagc	uugcucugucgauccgccguuugucagaugacaugauggcguuugcaguggagc	scaffold10x_1086_pilon_length_2003938:1450345..1450399:+
fhe-pubnovelmiR-23-3p	Fromm et al [3]	TCAGCACCGGCCGAAACGACAC	1.23116	3.3165e-15
fhe-mir-10-5p	Fontenla et al [2]	AACCCTGTAGACCCGAGTTTGCA	1.24222	7.42408e-20
fhe-mir-9-5p	Fromm et al [3]	TCTTTGGTTATCAAGCAGTATGA	1.24479	1.32512e-21
fhe-mir-12-5p	Fromm et al [3]	TGAGTATTTCATCAAGTAGTG	1.29156	3.6096e-09
fhe-novelmir-46-5p	Novel	TATTTTATATATCGTGGTACC	1.35417	1.89834e-11	scaffold10x_604_pilon_length_2797731_14869	393.9	4 +/- 7%	775	748	0	27	yes	uauuuuauauaucgugguacc	21	uaccgauacgagaaauacacg	uauuuuauauaucgugguaccgaaagaguaccgauacgagaaauacacg	scaffold10x_604_pilon_length_2797731:379009..379058:-
fhe-mir-1-3p	Fontenla et al [2]	ATGGAATGTGGCGAAGTATGGT	1.40981	1.20799e-16
fhe-let-7a-5p	Fromm et al [3]	GGAGGTAGTTCGTTGTGTGGT	2.26061	1.03571e-51
fhe-novelmir-55-3p	Novel	CTCTCTGAGATTCTCTGCCATT	2.33484	2.50616e-21	scaffold10x_225_pilon_length_606742_42354	837.4	20 +/- 10%	1642	1550	6	86	yes	cucucugagauucucugccauu	22	uggacgacgaauucuggggaua	uggacgacgaauucuggggauaaauagccuaucagcuaaggagauuuacucucugagauucucugccauu	scaffold10x_225_pilon_length_606742:23796..23866:+
fhe-bantam-3p	Fontenla et al [2]	TGAGATCGCGATTAAAGCTGGT	#N/A	#N/A
fhe-mir-11584-3p	Fontenla et al [2]	CCATTATATAAGATTGAGGCTCT	#N/A	#N/A
fhe-mir-11585	Fontenla et al [2]	GACCGGTTTCGTCGTTCAACAC	#N/A	#N/A
fhe-mir-11586-3p	Fontenla et al [2]	TGTAAGACGATCGTAGTTGACG	#N/A	#N/A
fhe-mir-11587	Fontenla et al [2]	ATTCCGGCAGCTTAGTACAGCT	#N/A	#N/A
fhe-mir-219-5p	Fontenla et al [2]	TGATTGTCCATTCGCATTTCTTG	#N/A	#N/A
fhe-mir-277-3p	Fontenla et al [2]	GTAAATGCATTTTCTGGCCCG	#N/A	#N/A
fhe-mir-281	Fontenla et al [2]	ATGTCATGGAGTTGCTCTCTACA	#N/A	#N/A
fhe-mir-307-3p	Fontenla et al [2]	ATCACAACCTACTTGATTGAGGGG	#N/A	#N/A
fhe-mir-31-5p	Fontenla et al [2]	TGGCAAGATTATGGCGAAGCTGA	#N/A	#N/A
fhe-mir-36a-3p	Fontenla et al [2]	GTCACCGGGTAGACATTCATTCAC	#N/A	#N/A
fhe-mir-61-3p	Fontenla et al [2]	ATGACTAGAAAGTGCACTCACTT	#N/A	#N/A
fhe-mir-71b-5p	Fontenla et al [2]	TGAAAGACGATGGTAGTGAGATG	#N/A	#N/A
fhe-mir-750-3p	Fontenla et al [2]	ACCAGATCTGACTCTTCCAGCTCT	#N/A	#N/A
fhe-mir-8-3p	Fontenla et al [2]	CTAATACTGTTTGGTAAAGATGCC	#N/A	#N/A
fhe-mir-125a-5p	Fromm et al [3]	TCCCTGAGACCCTAGAGTTTCC	#N/A	#N/A
fhe-mir-1989-5p	Fromm et al [3]	TCAGCTGTGTTCATGTCTTCGA	#N/A	#N/A
fhe-mir-1992-3p	Fromm et al [3]	TCAGCAGTTGCACCATTGACG	#N/A	#N/A
fhe-mir-1b-3p	Fromm et al [3]	TGGAATGTTGTGAAGTATGTAC	#N/A	#N/A
fhe-mir-2162-3p	Fromm et al [3]	TATTATGCAACATTTCACTCT	#N/A	#N/A
fhe-mir-2a-3p	Fromm et al [3]	TCACAGCCAGAATTGATGAACG	#N/A	#N/A
fhe-mir-2f-3p	Fromm et al [3]	TCACAGCCAATATTGATGCCTG	#N/A	#N/A
fhe-mir-3479b-3p	Fromm et al [3]	GATTGCACTACTCATAGCCTTC	#N/A	#N/A
fhe-mir-7-5p	Fromm et al [3]	TGGAAGACTGGTGATATGTTGTT	#N/A	#N/A
fhe-mir-755-3p	Fromm et al [3]	TGAGATTCAACTACTTCAGCTG	#N/A	#N/A
fhe-mir-7a-5p	Fromm et al [3]	TGGAAGACTTGTGATTAAGTTGT	#N/A	#N/A
fhe-mir-8437-3p	Fromm et al [3]	TGGCGCTTAGTTATATGTCATCG	#N/A	#N/A
fhe-mir-96-5p	Fromm et al [3]	CTTGGCACTTTGGAATTGTCAC	#N/A	#N/A
fhe-pubnovelmiR-02	Fromm et al [3]	ACCCTCATTTAGATCGAAGGT	#N/A	#N/A
fhe-pubnovelmiR-04-3p	Fromm et al [3]	AGACACTCAGAGGACGATCAGT	#N/A	#N/A
fhe-pubnovelmiR-07	Fromm et al [3]	AGTGGTGATGGTCGAGTGGTTTAG	#N/A	#N/A
fhe-pubnovelmiR-09	Fromm et al [3]	ATGAGACGGTGAGTGATGAATT	#N/A	#N/A
fhe-pubnovelmiR-10	Fromm et al [3]	CAAGCTCGGGTATACAGGAGCAG	#N/A	#N/A
fhe-pubnovelmiR-14	Fromm et al [3]	GACCGGTGGTGGTCGAGTGGGTT	#N/A	#N/A
fhe-pubnovelmiR-19	Fromm et al [3]	GTCAGCGAAGACGTCGGGAA	#N/A	#N/A
fhe-pubnovelmiR-20	Fromm et al [3]	GTGGCCTCGTAGCTCAGCTGGTAG	#N/A	#N/A
fhe-pubnovelmiR-26	Fromm et al [3]	TCCGAAAACGCGATGGAACCT	#N/A	#N/A
fhe-pubnovelmiR-29	Fromm et al [3]	TTTGCATATCTAAGTCGGACA	#N/A	#N/A
fhe-mir-190b-5p	Herron et al [1]	TGATATGTATGGTTTTCGGTTG	#N/A	#N/A
fhe-novelmir-23-5p	Herron et al [1]	TGACTGTACCACTGAGTGACCT	#N/A	#N/A
fhe-novelmir-27-5p	Herron et al [1]	TATTCTATATATCGTGGTACC	#N/A	#N/A
fhe-novelmir-29-3p	Herron et al [1]	TAATCGGAACGTCGACGGACT	#N/A	#N/A
fhe-novelmir-5-5p	Herron et al [1]	TTGACCGTACCACTGAGTGACC	#N/A	#N/A
fhe-novelmir-47-5p	Novel	AACCTGTGGTGGTCGAGTGGATT	#N/A	#N/A	scaffold10x_383_pilon_length_5315049_2699	282.5	29 +/- 11%	552	188	2	362	yes	aaccugugguggucgaguggauu	23	uccccgccaccaccgguuacu	aaccugugguggucgaguggauuaaaucguuuaauuaccaucucggagguccgagguucgaauccccgccaccaccgguuacu	scaffold10x_383_pilon_length_5315049:4805430..4805513:-
fhe-novelmir-51-3p	Novel	TCCTGCCTTCGCTGGTTACTTT	#N/A	#N/A	scaffold10x_951_pilon_length_386822_43521	65.1	30 +/- 10%	126	123	0	3	yes	uccugccuucgcugguuacuuu	22	gcaaccaguguuggcaaagggguu	gcaaccaguguuggcaaagggguuaagagcauugaccuaucuccacagacgucagggguucgaauccugccuucgcugguuacuuu	scaffold10x_951_pilon_length_386822:77994..78080:+
fhe-novelmir-52-3p	Novel	CGTTTGCCTTTTAAACCACGGGA	#N/A	#N/A	scaffold10x_498_pilon_length_1423755_29358	58.4	30 +/- 10%	112	76	0	36	yes	cguuugccuuuuaaaccacggga	23	ucgugguuugaaggucucgcaa	ucgugguuugaaggucucgcaagguuguuaaacuuuggcgcaaagcuguuugaccauggcguuugccuuuuaaaccacggga	scaffold10x_498_pilon_length_1423755:134852..134934:+
fhe-novelmir-53a-3p	Novel	TCGTGAAAGTGAACACTGGTTG	#N/A	#N/A	scaffold10x_933_pilon_length_2741971_15422	2708.8	20 +/- 10%	5314	5313	0	1	yes	ucgugaaagugaacacugguug	22	accggaguucaauaaaugga	accggaguucaauaaauggaaugaguuucgaaaaggugccgagaccaauuucgugaaagugaacacugguug	scaffold10x_933_pilon_length_2741971:654638..654710:-
fhe-novelmir-53b-3p-2	Novel	TCGTGAAAGTGAACACTGGTGT	#N/A	#N/A	scaffold10x_1111_pilon_length_125753_47443	2417.2	20 +/- 10%	4740	4739	0	1	yes	ucgugaaagugaacacuggugu	22	accggaguucaauaaaugga	accggaguucaauaaauggaaugaguuucgaaacggugccgagaccaauuucgugaaagugaacacuggugu	scaffold10x_1111_pilon_length_125753:78435..78507:+
fhe-mir-2e-3p	Xu et al [4]	TATCACAGTCCAAGCTTTGGT	#N/A	#N/A
fhe-mir-2e-5p	Xu et al [4]	TACCAACTTAGACTGAGTTAT	#N/A	#N/A
fhe-pubnovelmiR-01	Xu et al [4]	AAACAGCTGTACAGTGCTTCT	#N/A	#N/A
fhe-pubnovelmiR-03	Xu et al [4]	ACGATGATGATGATGATGATTT	#N/A	#N/A
fhe-pubnovelmiR-08	Xu et al [4]	ATGAAACAGCTGTACAGTGC	#N/A	#N/A
fhe-pubnovelmiR-11	Xu et al [4]	CAGTCGGTAGAGCATCAGACT	#N/A	#N/A
fhe-pubnovelmiR-16	Xu et al [4]	GATGGAGTAGCTATGGGGTCT	#N/A	#N/A
fhe-pubnovelmiR-17	Xu et al [4]	GCCTCCATAGCTCAGTGGTCAGA	#N/A	#N/A
fhe-pubnovelmiR-27	Xu et al [4]	TGATGATGGATTTACTGTTGT	#N/A	#N/A
fhe-pubnovelmiR-28	Xu et al [4]	TGGAAGCACTGTACAGCTGTTTT	#N/A	#N/A
Redundant miRNAs
fhe-mir-11584-3p	Fromm et al [3]	CATTATATAAGATTGAGGCTCT
fhe-mir-125a-5p	Fontenla et al [2]	TCCCTGAGACCCTAGAGTTTC
fhe-mir-125b-5p	Fromm et al [3]	CCCCTGAGACTGATAATTGCT
fhe-mir-2162-3p	Fontenla et al [2]	GTATTATGCAACATTTCACTCT
fhe-mir-281	Fromm et al [3]	TGTCATGGAGTTGCTCTCTACA
fhe-mir-2b-3p	Fromm et al [3]	TATCACAGCCCTGCTTGGAACA
fhe-mir-2b-3p	Fontenla et al [2]	GTATCACAGCCCTGCTTGGGACA
fhe-mir-2d-3p	Fontenla et al [2]	GTATCACAGTCCTGCTTAGGTG
fhe-mir-2e-3p	Fontenla et al [2]	GTATCACAGTCCAAGCTTTGG
fhe-mir-2f-3p	Fontenla et al [2]	GTCACAGCCAATATTGATGCC
fhe-mir-3479-3p	Fromm et al [3]	TATTGCACTTTCCTTCGCCTTA
fhe-mir-36a-3p	Fontenla et al [2]	ACCACCGGGTAGACATTCATC
fhe-mir-61-3p	Fromm et al [3]	TGACTAGAAAGTGCACTCACTTC
fhe-mir-71b-5p	Fromm et al [3]	TGAAAGACATGGGTAATGAGGT

## Sheet: Table B in S9
S9 Table B. Differentially expressed miRNAs across maintenance treatments and predicted mRNA targets also differentially expressed. Wnt associated genes specifically highlighted
miRNA			Target
miRNA	Log2FC	adj-pvalue	Predicted target	Log2FC	adj-pvalue	Description	Wnt-associated
fhe-let-7-5p	0.433771	0.000973163	maker-scaffold10x_263_pilon-snap-gene-0.22	-1.52248	7.74e-30	Centrosomal protein, partial
fhe-let-7-5p	0.433771	0.000973163	maker-scaffold10x_200_pilon-augustus-gene-0.84	-0.682958	4.45e-15	pleckstrin homology domain-containing family B member 2
fhe-let-7-5p	0.433771	0.000973163	maker-scaffold10x_237_pilon-pred_gff_StringTie-gene-0.175	-1.10882	2.02e-14	Cysteamine dioxygenase
fhe-let-7-5p	0.433771	0.000973163	maker-scaffold10x_464_pilon-snap-gene-0.11	-1.25544	5.9e-10	Lipopolysaccharide induced transcription factor
fhe-let-7-5p	0.433771	0.000973163	maker-scaffold10x_418_pilon-augustus-gene-0.109	-1.0048	1.35e-09	Epidermal growth factor receptor kinase substrate 8 protein 1
fhe-let-7-5p	0.433771	0.000973163	maker-scaffold10x_691_pilon-snap-gene-0.43	-1.21488	1.95e-09	uncharacterized protein K02A2.6-like
fhe-let-7-5p	0.433771	0.000973163	maker-scaffold10x_74_pilon-snap-gene-0.19	-0.458782	2.52e-09	Lupus la ribonucleoprotein
fhe-let-7-5p	0.433771	0.000973163	maker-scaffold10x_203_pilon-augustus-gene-0.27	-1.26762	8.67e-08	UDP-glucose:glycoprotein glucosyltransferase
fhe-let-7-5p	0.433771	0.000973163	maker-scaffold10x_1386_pilon-snap-gene-0.4	-2.12232	1.18e-07	Lysosomal alpha-glucosidase
fhe-let-7-5p	0.433771	0.000973163	maker-scaffold10x_2148_pilon-snap-gene-0.0	-0.627306	1.3e-06	Ras domain containing protein
fhe-let-7-5p	0.433771	0.000973163	maker-scaffold10x_2386_pilon-snap-gene-0.22	-1.54731	4.52e-06	hypothetical protein FBUS_03265
fhe-let-7-5p	0.433771	0.000973163	maker-scaffold10x_109_pilon-augustus-gene-0.10	-0.376092	2.84e-05	Wntless Wnt ligand secretion mediator
fhe-let-7-5p	0.433771	0.000973163	maker-scaffold10x_4_pilon-pred_gff_StringTie-gene-0.116	-0.78524	7.44e-05	Epididymal sperm-binding protein 1
fhe-let-7-5p	0.433771	0.000973163	maker-scaffold10x_1296_pilon-snap-gene-0.16	-0.591748	7.68e-05	polyprotein
fhe-let-7-5p	0.433771	0.000973163	maker-scaffold10x_13_pilon-augustus-gene-0.17	-1.25423	0.000115742	Fibroblast growth factor receptor 1, partial
fhe-let-7-5p	0.433771	0.000973163	maker-scaffold10x_1058_pilon-pred_gff_StringTie-gene-0.41	-0.744642	0.000328152	polyprotein
fhe-let-7-5p	0.433771	0.000973163	MSTRG.19793	-1.03021	0.00047712	hypothetical protein FGIG_03796
fhe-let-7-5p	0.433771	0.000973163	maker-scaffold10x_1597_pilon-snap-gene-0.7	-0.420273	0.000635728	adaptin region
fhe-let-7a-5p	2.26061	1.03571e-51	maker-scaffold10x_936_pilon-snap-gene-0.75	-1.52906	5.02e-34	Serine/threonine-protein kinase Sgk1-A
fhe-let-7a-5p	2.26061	1.03571e-51	maker-scaffold10x_61_pilon-snap-gene-0.51	-1.99776	1.51e-28	hypothetical protein D915_000040
fhe-let-7a-5p	2.26061	1.03571e-51	maker-scaffold10x_1568_pilon-snap-gene-0.7	-3.17251	9.01e-28	hypothetical protein D915_002217
fhe-let-7a-5p	2.26061	1.03571e-51	maker-scaffold10x_513_pilon-snap-gene-1.156	-0.860339	3.5e-24	hypothetical protein D915_001160
fhe-let-7a-5p	2.26061	1.03571e-51	maker-scaffold10x_284_pilon-snap-gene-0.118	-3.315	2.47e-21	Retinol dehydrogenase 11
fhe-let-7a-5p	2.26061	1.03571e-51	maker-scaffold10x_209_pilon-snap-gene-0.33	-0.997143	8.5e-21	Deoxyribonuclease-2-alpha
fhe-let-7a-5p	2.26061	1.03571e-51	augustus_masked-scaffold10x_93_pilon-processed-gene-0.25	-1.11223	2.36e-19	cement precursor protein 3B variant 1, putative
fhe-let-7a-5p	2.26061	1.03571e-51	maker-scaffold10x_284_pilon-snap-gene-0.105	-3.05482	3.05e-16	Retinol dehydrogenase 11
fhe-let-7a-5p	2.26061	1.03571e-51	MSTRG.8337	-1.84016	2.1e-14	hypothetical protein D915_000841
fhe-let-7a-5p	2.26061	1.03571e-51	maker-scaffold10x_365_pilon-snap-gene-0.5	-1.23044	2.6e-14	hypothetical protein D915_007635
fhe-let-7a-5p	2.26061	1.03571e-51	maker-scaffold10x_23_pilon-snap-gene-0.74	-0.760597	3.16e-14	Glycosyltransferase 1 domain-containing protein 1
fhe-let-7a-5p	2.26061	1.03571e-51	maker-scaffold10x_998_pilon-augustus-gene-0.72	-0.674849	7.12e-14	Inhibitor of apoptosis protein
fhe-let-7a-5p	2.26061	1.03571e-51	maker-scaffold10x_476_pilon-snap-gene-0.119	-2.01404	8.46e-13	Dystroglycan
fhe-let-7a-5p	2.26061	1.03571e-51	maker-scaffold10x_1125_pilon-snap-gene-0.116	-3.11198	1.1e-12	hypothetical protein D915_004765
fhe-let-7a-5p	2.26061	1.03571e-51	maker-scaffold10x_561_pilon-pred_gff_StringTie-gene-0.24	-0.795872	3.45e-12	Mannosyltransferase
fhe-let-7a-5p	2.26061	1.03571e-51	maker-scaffold10x_1678_pilon-augustus-gene-0.40	-0.576689	1.93e-11	Palmitoyltransferase
fhe-let-7a-5p	2.26061	1.03571e-51	MSTRG.16515	-2.54351	3.7e-11	neurogenic differentiation factor 2
fhe-let-7a-5p	2.26061	1.03571e-51	maker-scaffold10x_137_pilon-snap-gene-0.12	-0.931925	1.29e-09	Glucosamine-6-phosphate isomerase
fhe-let-7a-5p	2.26061	1.03571e-51	maker-scaffold10x_74_pilon-snap-gene-0.19	-0.458782	2.52e-09	Lupus la ribonucleoprotein
fhe-let-7a-5p	2.26061	1.03571e-51	maker-scaffold10x_1813_pilon-snap-gene-0.30	-1.15656	2.81e-09	hypothetical protein D915_003680
fhe-let-7a-5p	2.26061	1.03571e-51	maker-scaffold10x_494_pilon-snap-gene-0.44	-1.5125	4.77e-09	Protein piccolo
fhe-let-7a-5p	2.26061	1.03571e-51	maker-scaffold10x_13_pilon-augustus-gene-2.167	-0.661995	1.67e-08	Family S60 non peptidase ue (S60 family)
fhe-let-7a-5p	2.26061	1.03571e-51	maker-scaffold10x_145_pilon-pred_gff_StringTie-gene-0.49	-1.07868	1.73e-08	hypothetical protein D915_009985
fhe-let-7a-5p	2.26061	1.03571e-51	MSTRG.372	-1.51673	2.21e-08	hypothetical protein D915_010106
fhe-let-7a-5p	2.26061	1.03571e-51	MSTRG.4726	-0.81009	3.81e-08	Constitutive heat shock protein 70
fhe-let-7a-5p	2.26061	1.03571e-51	snap_masked-scaffold10x_958_pilon-processed-gene-0.4	-1.81187	8.33e-08	RGRF1
fhe-let-7a-5p	2.26061	1.03571e-51	maker-scaffold10x_604_pilon-augustus-gene-0.128	-0.586339	1.9e-07	lysophospholipid hydrolase
fhe-let-7a-5p	2.26061	1.03571e-51	maker-scaffold10x_902_pilon-snap-gene-0.60	-0.692996	3.15e-05	Regulation of nuclear pre-mRNA domain-containing protein 1A
fhe-let-7a-5p	2.26061	1.03571e-51	maker-scaffold10x_1791_pilon-snap-gene-0.45	-0.479994	3.98e-05	Protocadherin alpha-11
fhe-let-7a-5p	2.26061	1.03571e-51	maker-scaffold10x_1404_pilon-snap-gene-0.16	-0.547645	4.97e-05	coiled-coil and C2 domain-containing protein 1
fhe-let-7a-5p	2.26061	1.03571e-51	MSTRG.2980	-3.86896	0.000106613	hypothetical protein D915_006767
fhe-let-7a-5p	2.26061	1.03571e-51	maker-scaffold10x_926_pilon-snap-gene-0.134	-0.971068	0.000125445	mitochondrial pyruvate carrier 1
fhe-let-7a-5p	2.26061	1.03571e-51	MSTRG.11354	-0.813554	0.00013645	hypothetical protein FGIG_06737
fhe-let-7a-5p	2.26061	1.03571e-51	MSTRG.8529	-0.714997	0.000137401	hypothetical protein D915_001216
fhe-let-7a-5p	2.26061	1.03571e-51	maker-scaffold10x_267_pilon-snap-gene-0.48	-0.658051	0.00014188	Trafficking protein particle complex subunit 11
fhe-let-7a-5p	2.26061	1.03571e-51	MSTRG.1203	-1.23894	0.00014434	hypothetical protein D915_006744
fhe-let-7a-5p	2.26061	1.03571e-51	maker-scaffold10x_120_pilon-snap-gene-0.21	-0.512703	0.000290207	hypothetical protein D915_005242
fhe-let-7a-5p	2.26061	1.03571e-51	MSTRG.14058	-1.26239	0.000300678	No hit
fhe-let-7a-5p	2.26061	1.03571e-51	MSTRG.10172	-0.914101	0.000328429	Lysosomal acid phosphatase
fhe-let-7a-5p	2.26061	1.03571e-51	maker-scaffold10x_408_pilon-snap-gene-0.66	-1.21406	0.000389432	Peripheral-type benzodiazepine receptor-associated protein 1
fhe-let-7a-5p	2.26061	1.03571e-51	maker-scaffold10x_149_pilon-snap-gene-0.103	-0.918385	0.000418582	calpain 2
fhe-let-7a-5p	2.26061	1.03571e-51	maker-scaffold10x_1119_pilon-augustus-gene-0.18	-0.518668	0.000458851	Ubiquitin-conjugating enzyme E2 J1
fhe-let-7a-5p	2.26061	1.03571e-51	maker-scaffold10x_589_pilon-snap-gene-0.133	-0.499635	0.000566365	Lipoma-preferred partner protein
fhe-let-7a-5p	2.26061	1.03571e-51	maker-scaffold10x_513_pilon-snap-gene-1.161	-1.38711	0.000611194	WW domain-containing protein
fhe-let-7a-5p	2.26061	1.03571e-51	maker-scaffold10x_720_pilon-augustus-gene-0.104	-1.31894	0.000790209	hypothetical protein D915_005824
fhe-let-7a-5p	2.26061	1.03571e-51	maker-scaffold10x_917_pilon-snap-gene-0.32	-1.50459	0.000923842	Aryl hydrocarbon receptor
fhe-mir-1-3p	1.40981	1.20799e-16	maker-scaffold10x_532_pilon-snap-gene-0.2	-2.4847	2.8e-178	hypothetical protein D915_007071
fhe-mir-1-3p	1.40981	1.20799e-16	MSTRG.5208	-3.79562	5.44e-88	No hit
fhe-mir-1-3p	1.40981	1.20799e-16	maker-scaffold10x_520_pilon-snap-gene-1.36	-2.94217	1.31e-35	Calmodulin/ calcium-binding protein/ EF-Hand superfamily protein
fhe-mir-1-3p	1.40981	1.20799e-16	maker-scaffold10x_254_pilon-snap-gene-0.25	-1.74247	1.56e-33	Potassium voltage-gated channel subfamily D member 1
fhe-mir-1-3p	1.40981	1.20799e-16	maker-scaffold10x_263_pilon-augustus-gene-0.169	-0.522387	6.52e-21	Dolichol kinase
fhe-mir-1-3p	1.40981	1.20799e-16	maker-scaffold10x_2113_pilon-snap-gene-0.16	-2.32724	1.98e-18	DNA-directed RNA polymerase I subunit RPA2
fhe-mir-1-3p	1.40981	1.20799e-16	maker-scaffold10x_119_pilon-snap-gene-0.2	-1.44368	1.22e-17	hypothetical protein D915_000488
fhe-mir-1-3p	1.40981	1.20799e-16	MSTRG.7624	-1.90301	1.55e-17	No hit
fhe-mir-1-3p	1.40981	1.20799e-16	MSTRG.22181	-11.4043	6.66e-17	No hit
fhe-mir-1-3p	1.40981	1.20799e-16	maker-scaffold10x_172_pilon-snap-gene-0.63	-3.09262	7.54e-15	Homeobox protein prophet of Pit-1
fhe-mir-1-3p	1.40981	1.20799e-16	maker-scaffold10x_99_pilon-snap-gene-0.65	-1.38297	6.94e-14	Dual specificity tyrosine-phosphorylation-regulated kinase
fhe-mir-1-3p	1.40981	1.20799e-16	maker-scaffold10x_122_pilon-augustus-gene-0.33	-0.837036	2.14e-13	Pleckstrin domain-containing family B member 2
fhe-mir-1-3p	1.40981	1.20799e-16	maker-scaffold10x_345_pilon-snap-gene-1.119	-4.32898	3.04e-12	Dachshund protein 1
fhe-mir-1-3p	1.40981	1.20799e-16	maker-scaffold10x_839_pilon-augustus-gene-0.34	-0.551388	6.97e-12	GPI ethanolamine phosphate transferase 2
fhe-mir-1-3p	1.40981	1.20799e-16	maker-scaffold10x_83_pilon-snap-gene-0.218	-0.990693	1.43e-11	Transcription regulator
fhe-mir-1-3p	1.40981	1.20799e-16	maker-scaffold10x_261_pilon-snap-gene-0.28	-1.75122	3.73e-11	High-affinity choline transporter 1
fhe-mir-1-3p	1.40981	1.20799e-16	augustus_masked-scaffold10x_269_pilon-processed-gene-0.22	-4.62283	1.27e-10	Cardiac muscle alpha actin
fhe-mir-1-3p	1.40981	1.20799e-16	maker-scaffold10x_267_pilon-snap-gene-0.54	-1.62672	1.55e-09	immunoglobulin domain protein, partial
fhe-mir-1-3p	1.40981	1.20799e-16	MSTRG.6808	-0.851301	1.85e-09	KRAB-A domain-containing protein
fhe-mir-1-3p	1.40981	1.20799e-16	maker-scaffold10x_231_pilon-snap-gene-0.1	-0.789436	4.12e-09	Calcium/calmodulin-dependent protein kinase Ib
fhe-mir-1-3p	1.40981	1.20799e-16	maker-scaffold10x_2037_pilon-augustus-gene-0.38	-0.825685	1.53e-08	Lachesin
fhe-mir-1-3p	1.40981	1.20799e-16	maker-scaffold10x_520_pilon-snap-gene-2.136	-0.469578	2.58e-08	Actin protein 43892 complex subunit 3
fhe-mir-1-3p	1.40981	1.20799e-16	maker-scaffold10x_487_pilon-snap-gene-0.236	-1.9722	6.34e-08	Guanylate cyclase
fhe-mir-1-3p	1.40981	1.20799e-16	snap_masked-scaffold10x_1255_pilon-processed-gene-0.0	-0.842776	9.26e-08	Carbonic anhydrase VII
fhe-mir-1-3p	1.40981	1.20799e-16	maker-scaffold10x_205_pilon-snap-gene-0.61	-1.06057	1.57e-07	hypothetical protein D915_007329
fhe-mir-1-3p	1.40981	1.20799e-16	maker-scaffold10x_416_pilon-snap-gene-0.4	-0.881698	5.68e-07	epidermal growth factor receptor kinase substrate 8
fhe-mir-1-3p	1.40981	1.20799e-16	maker-scaffold10x_209_pilon-snap-gene-0.46	-0.953631	1.22e-06	Proteasome alpha subunit
fhe-mir-1-3p	1.40981	1.20799e-16	maker-scaffold10x_1420_pilon-snap-gene-0.50	-1.33102	2.25e-06	Tau-tubulin kinase 1
fhe-mir-1-3p	1.40981	1.20799e-16	maker-scaffold10x_1260_pilon-augustus-gene-0.0	-0.374604	3.06e-06	voltage dependent L type calcium channel subunit
fhe-mir-1-3p	1.40981	1.20799e-16	maker-scaffold10x_502_pilon-snap-gene-0.39	-0.374906	3.22e-06	CLUMA_CG003286, isoform A
fhe-mir-1-3p	1.40981	1.20799e-16	maker-scaffold10x_7_pilon-snap-gene-0.33	-1.02782	8.21e-06	Paladin
fhe-mir-1-3p	1.40981	1.20799e-16	maker-scaffold10x_1593_pilon-augustus-gene-0.12	-0.424857	1.27e-05	E3 UFM1-protein ligase 1
fhe-mir-1-3p	1.40981	1.20799e-16	maker-scaffold10x_81_pilon-snap-gene-0.151	-0.598077	2.47e-05	Immunoglobulin, partial
fhe-mir-1-3p	1.40981	1.20799e-16	maker-scaffold10x_971_pilon-snap-gene-0.6	-0.823726	3.46e-05	cathepsin B
fhe-mir-1-3p	1.40981	1.20799e-16	maker-scaffold10x_563_pilon-snap-gene-0.99	-1.94323	4.64e-05	hypothetical protein D915_003611
fhe-mir-1-3p	1.40981	1.20799e-16	maker-scaffold10x_239_pilon-snap-gene-0.18	-0.737582	5.56e-05	Tom1 protein 2
fhe-mir-1-3p	1.40981	1.20799e-16	maker-scaffold10x_487_pilon-augustus-gene-0.86	-0.560965	9e-05	Beta-arrestin
fhe-mir-1-3p	1.40981	1.20799e-16	MSTRG.13386	-1.34558	0.00011207	hypothetical protein CSKR_3440s
fhe-mir-1-3p	1.40981	1.20799e-16	maker-scaffold10x_145_pilon-snap-gene-2.204	-0.631405	0.000168163	hypothetical protein D915_001576
fhe-mir-1-3p	1.40981	1.20799e-16	maker-scaffold10x_283_pilon-snap-gene-0.2	-0.56612	0.000196015	von Willebrand factor A domain-containing protein 5A
fhe-mir-1-3p	1.40981	1.20799e-16	maker-scaffold10x_7_pilon-snap-gene-1.80	-1.31823	0.00028981	Solute carrier family 12 (Potassium/chloride transporters) member 6
fhe-mir-1-3p	1.40981	1.20799e-16	maker-scaffold10x_34_pilon-snap-gene-0.21	-1.26545	0.000331128	Homeobox protein PKNOX2
fhe-mir-1-3p	1.40981	1.20799e-16	snap_masked-scaffold10x_973_pilon-processed-gene-0.16	-1.20033	0.000494398	beta-actin
fhe-mir-1-3p	1.40981	1.20799e-16	maker-scaffold10x_302_pilon-snap-gene-0.154	-0.469114	0.000929093	PAK4
fhe-mir-10-5p	1.24222	7.42408e-20	maker-scaffold10x_21_pilon-snap-gene-0.36	-1.2315	2.45e-23	Dixin
fhe-mir-10-5p	1.24222	7.42408e-20	maker-scaffold10x_206_pilon-snap-gene-0.62	-2.10365	7.3e-21	hypothetical protein D915_006645
fhe-mir-10-5p	1.24222	7.42408e-20	maker-scaffold10x_95_pilon-snap-gene-0.27	-1.759	4.57e-16	ATP binding cassette subfamily B MDR TAP
fhe-mir-10-5p	1.24222	7.42408e-20	maker-scaffold10x_237_pilon-pred_gff_StringTie-gene-0.175	-1.10882	2.02e-14	Cysteamine dioxygenase
fhe-mir-10-5p	1.24222	7.42408e-20	MSTRG.4693	-1.63773	2.81e-10	KRAB-A domain-containing protein
fhe-mir-10-5p	1.24222	7.42408e-20	maker-scaffold10x_267_pilon-snap-gene-0.54	-1.62672	1.55e-09	immunoglobulin domain protein, partial
fhe-mir-10-5p	1.24222	7.42408e-20	maker-scaffold10x_80_pilon-snap-gene-0.168	-0.696487	7.92e-09	NAD(P) transhydrogenase
fhe-mir-10-5p	1.24222	7.42408e-20	MSTRG.9567	-1.23876	9.49e-09	Branching Xylosyltransferase, partial
fhe-mir-10-5p	1.24222	7.42408e-20	maker-scaffold10x_541_pilon-snap-gene-0.38	-2.04283	1.33e-08	Frizzled-4	Wnt Associated
fhe-mir-10-5p	1.24222	7.42408e-20	maker-scaffold10x_1446_pilon-snap-gene-0.32	-0.95746	5.06e-08	PKC-activated phosphatase-1 inhibitor
fhe-mir-10-5p	1.24222	7.42408e-20	maker-scaffold10x_52_pilon-snap-gene-0.38	-0.717339	2.85e-07	ATP-binding cassette sub-family B member 6 mitochondrial
fhe-mir-10-5p	1.24222	7.42408e-20	MSTRG.9997	-1.25605	7.53e-07	Transposon Ty3-I Gag-Pol polyprotein
fhe-mir-10-5p	1.24222	7.42408e-20	maker-scaffold10x_13_pilon-augustus-gene-0.17	-1.25423	0.000115742	Fibroblast growth factor receptor 1, partial
fhe-mir-10-5p	1.24222	7.42408e-20	maker-scaffold10x_1597_pilon-snap-gene-0.10	-0.751478	0.00024094	putative serine-rich repeat protein
fhe-mir-10-5p	1.24222	7.42408e-20	maker-scaffold10x_353_pilon-snap-gene-0.46	-0.565836	0.000289404	laminin G domain protein
fhe-mir-10-5p	1.24222	7.42408e-20	maker-scaffold10x_34_pilon-snap-gene-0.21	-1.26545	0.000331128	Homeobox protein PKNOX2
fhe-mir-10-5p	1.24222	7.42408e-20	maker-scaffold10x_97_pilon-snap-gene-0.88	-0.516784	0.000880926	Trehalose 6 phosphate hydrolase
fhe-mir-12-5p	1.29156	3.6096e-09	maker-scaffold10x_494_pilon-snap-gene-0.44	-1.5125	4.77e-09	Protein piccolo
fhe-mir-12-5p	1.29156	3.6096e-09	maker-scaffold10x_1382_pilon-snap-gene-0.55	-2.51013	1.34e-05	LIM/homeobox protein Lhx2
fhe-mir-12-5p	1.29156	3.6096e-09	MSTRG.18704	-1.71167	6.05e-05	TPA_exp: pol polyprotein
fhe-mir-12-5p	1.29156	3.6096e-09	maker-scaffold10x_408_pilon-snap-gene-0.66	-1.21406	0.000389432	Peripheral-type benzodiazepine receptor-associated protein 1
fhe-mir-124-3p	-2.15138	5.16471e-53	MSTRG.4096	3.79e-27	3.79e-27	No hit
fhe-mir-124-3p	-2.15138	5.16471e-53	maker-scaffold10x_345_pilon-snap-gene-1.114	2.96e-26	2.96e-26	polyprotein
fhe-mir-124-3p	-2.15138	5.16471e-53	maker-scaffold10x_1842_pilon-snap-gene-0.17	1.27e-17	1.27e-17	DNA helicase
fhe-mir-124-3p	-2.15138	5.16471e-53	maker-scaffold10x_442_pilon-snap-gene-0.17	1.35e-16	1.35e-16	Bardet-Biedl syndrome 1 protein
fhe-mir-124-3p	-2.15138	5.16471e-53	maker-scaffold10x_737_pilon-snap-gene-0.3	1.46e-11	1.46e-11	hypothetical protein D915_005657
fhe-mir-124-3p	-2.15138	5.16471e-53	maker-scaffold10x_1856_pilon-snap-gene-0.0	1.11e-10	1.11e-10	Protein phosphatase 2C
fhe-mir-124-3p	-2.15138	5.16471e-53	maker-scaffold10x_1050_pilon-snap-gene-0.13	1.88e-06	1.88e-06	Zinc finger E-box-binding homeobox 1
fhe-mir-124-3p	-2.15138	5.16471e-53	maker-scaffold10x_226_pilon-snap-gene-0.85	1.2e-05	1.2e-05	Kinesin protein KIF3A
fhe-mir-124-3p	-2.15138	5.16471e-53	maker-scaffold10x_291_pilon-snap-gene-0.83	2.2e-05	2.2e-05	Protein tyrosine phosphatase receptor type B
fhe-mir-124-3p	-2.15138	5.16471e-53	augustus_masked-scaffold10x_172_pilon-processed-gene-0.83	6.75e-05	6.75e-05	girdin
fhe-mir-124-3p	-2.15138	5.16471e-53	MSTRG.4094	0.000456882	0.000456882	No hit
fhe-mir-124-3p	-2.15138	5.16471e-53	maker-scaffold10x_149_pilon-augustus-gene-0.69	0.000853816	0.000853816	ATP dependent RNA helicase DHX35
fhe-mir-125b-5p	1.13343	5.35341e-11	maker-scaffold10x_273_pilon-pred_gff_StringTie-gene-0.5	-1.2414	8.83e-26	TPA_exp: pol polyprotein, partial
fhe-mir-125b-5p	1.13343	5.35341e-11	MSTRG.10907	-3.20269	1.09e-23	reverse transcriptase
fhe-mir-125b-5p	1.13343	5.35341e-11	maker-scaffold10x_2260_pilon-snap-gene-0.5	-1.68148	8.06e-20	Glycine amidinotransferase mitochondrial
fhe-mir-125b-5p	1.13343	5.35341e-11	maker-scaffold10x_179_pilon-snap-gene-0.6	-0.869255	3.43e-18	Cadherin EGF LAG seven-pass G-type receptor 3
fhe-mir-125b-5p	1.13343	5.35341e-11	maker-scaffold10x_998_pilon-augustus-gene-0.72	-0.674849	7.12e-14	Inhibitor of apoptosis protein
fhe-mir-125b-5p	1.13343	5.35341e-11	maker-scaffold10x_730_pilon-snap-gene-0.81	-1.81503	8.79e-14	Inhibin beta B chain
fhe-mir-125b-5p	1.13343	5.35341e-11	maker-scaffold10x_313_pilon-snap-gene-0.76	-1.31671	2.42e-11	Protocadherin gamma-A2
fhe-mir-125b-5p	1.13343	5.35341e-11	maker-scaffold10x_926_pilon-snap-gene-0.136	-1.09241	2.22e-10	Lipid phosphate phosphohydrolase 1
fhe-mir-125b-5p	1.13343	5.35341e-11	maker-scaffold10x_487_pilon-snap-gene-0.236	-1.9722	6.34e-08	Guanylate cyclase
fhe-mir-125b-5p	1.13343	5.35341e-11	MSTRG.5864	-0.702336	2.65e-07	Jumonji domain-containing protein 2
fhe-mir-125b-5p	1.13343	5.35341e-11	maker-scaffold10x_636_pilon-snap-gene-0.1	-1.31391	5.01e-06	Tegument antigen (I(H)A)
fhe-mir-125b-5p	1.13343	5.35341e-11	MSTRG.16050	-1.14147	5.82e-06	hypothetical protein D915_005943, partial
fhe-mir-125b-5p	1.13343	5.35341e-11	maker-scaffold10x_75_pilon-snap-gene-0.99	-0.614503	6.67e-06	Melanoma inhibitory activity protein 3
fhe-mir-125b-5p	1.13343	5.35341e-11	MSTRG.19023	-0.737798	0.000321899	LINE-1 retrotransposable element ORF2 protein
fhe-mir-184-5p	-0.908909	4.0474e-06	maker-scaffold10x_1089_pilon-snap-gene-0.64	4.51e-61	4.51e-61	acyl-CoA:glycerol-3-phosphate acyltransferase
fhe-mir-184-5p	-0.908909	4.0474e-06	maker-scaffold10x_949_pilon-snap-gene-0.1	1.44e-42	1.44e-42	Cytosolic 5' nucleotidase III
fhe-mir-184-5p	-0.908909	4.0474e-06	maker-scaffold10x_52_pilon-snap-gene-0.40	3.49e-31	3.49e-31	Mast cell tryptase
fhe-mir-184-5p	-0.908909	4.0474e-06	maker-scaffold10x_37_pilon-snap-gene-0.16	5.53e-29	5.53e-29	Mxi neural development protein
fhe-mir-184-5p	-0.908909	4.0474e-06	maker-scaffold10x_625_pilon-augustus-gene-0.0	9.19e-28	9.19e-28	hypothetical protein FGIG_11529, partial
fhe-mir-184-5p	-0.908909	4.0474e-06	maker-scaffold10x_640_pilon-snap-gene-0.142	1.03e-27	1.03e-27	putative 4.1 G protein
fhe-mir-184-5p	-0.908909	4.0474e-06	maker-scaffold10x_345_pilon-snap-gene-1.114	2.96e-26	2.96e-26	polyprotein
fhe-mir-184-5p	-0.908909	4.0474e-06	maker-scaffold10x_2009_pilon-snap-gene-0.55	3.67e-21	3.67e-21	Hunchback
fhe-mir-184-5p	-0.908909	4.0474e-06	maker-scaffold10x_82_pilon-snap-gene-0.76	2.16e-20	2.16e-20	dihydropyrimidine dehydrogenase (NADP+)
fhe-mir-184-5p	-0.908909	4.0474e-06	maker-scaffold10x_118_pilon-snap-gene-0.29	3.87e-20	3.87e-20	Cytosolic purine 5' nucleotidase
fhe-mir-184-5p	-0.908909	4.0474e-06	maker-scaffold10x_1842_pilon-snap-gene-0.17	1.27e-17	1.27e-17	DNA helicase
fhe-mir-184-5p	-0.908909	4.0474e-06	maker-scaffold10x_770_pilon-snap-gene-0.20	2.27e-16	2.27e-16	DNA replication licensing factor mcm-5
fhe-mir-184-5p	-0.908909	4.0474e-06	maker-scaffold10x_114_pilon-snap-gene-0.93	2.24e-15	2.24e-15	Leishmanolysin peptidase
fhe-mir-184-5p	-0.908909	4.0474e-06	maker-scaffold10x_97_pilon-snap-gene-0.93	2.43e-14	2.43e-14	Kinesin protein
fhe-mir-184-5p	-0.908909	4.0474e-06	maker-scaffold10x_324_pilon-snap-gene-0.68	2.14e-13	2.14e-13	Collagen type i ii iii v xi alpha
fhe-mir-184-5p	-0.908909	4.0474e-06	maker-scaffold10x_61_pilon-snap-gene-0.31	2.6e-13	2.6e-13	Single-minded protein 1
fhe-mir-184-5p	-0.908909	4.0474e-06	maker-scaffold10x_1125_pilon-snap-gene-0.113	8.08e-13	8.08e-13	sox transcription factor
fhe-mir-184-5p	-0.908909	4.0474e-06	maker-scaffold10x_1178_pilon-augustus-gene-0.66	9.14e-13	9.14e-13	Lipoma HMGIC fusion partner
fhe-mir-184-5p	-0.908909	4.0474e-06	maker-scaffold10x_847_pilon-snap-gene-0.35	2.92e-11	2.92e-11	Zinc finger protein
fhe-mir-184-5p	-0.908909	4.0474e-06	MSTRG.13367	6.72e-11	6.72e-11	TPA: reverse transcriptase, partial
fhe-mir-184-5p	-0.908909	4.0474e-06	maker-scaffold10x_1087_pilon-snap-gene-0.68	7.98e-11	7.98e-11	Delta(3 5)-Delta(2 4)-dienoyl-CoA isomerase mitochondrial
fhe-mir-184-5p	-0.908909	4.0474e-06	maker-scaffold10x_442_pilon-snap-gene-0.18	1.56e-10	1.56e-10	Low-density lipoprotein receptor (Ldl)	Wnt Associated
fhe-mir-184-5p	-0.908909	4.0474e-06	maker-scaffold10x_841_pilon-snap-gene-0.73	2.97e-10	2.97e-10	Transcription factor Sox-6
fhe-mir-184-5p	-0.908909	4.0474e-06	maker-scaffold10x_436_pilon-snap-gene-1.33	6.87e-09	6.87e-09	Fez family zinc finger protein 1
fhe-mir-184-5p	-0.908909	4.0474e-06	MSTRG.14306	7.73e-09	7.73e-09	Lipopolysaccharide choline
fhe-mir-184-5p	-0.908909	4.0474e-06	MSTRG.13731	2.2e-08	2.2e-08	No hit
fhe-mir-184-5p	-0.908909	4.0474e-06	maker-scaffold10x_1459_pilon-snap-gene-0.29	5.96e-08	5.96e-08	hypothetical protein D915_006109
fhe-mir-184-5p	-0.908909	4.0474e-06	maker-scaffold10x_342_pilon-pred_gff_StringTie-gene-0.118	2.99e-07	2.99e-07	putative calcium-binding protein
fhe-mir-184-5p	-0.908909	4.0474e-06	augustus_masked-scaffold10x_1160_pilon-processed-gene-0.17	4.07e-07	4.07e-07	Cytohesin guanine nucleotide-exchange protein
fhe-mir-184-5p	-0.908909	4.0474e-06	MSTRG.9974	8.85e-07	8.85e-07	No hit
fhe-mir-184-5p	-0.908909	4.0474e-06	maker-scaffold10x_768_pilon-snap-gene-0.8	1.57e-06	1.57e-06	Aquaporin
fhe-mir-184-5p	-0.908909	4.0474e-06	maker-scaffold10x_342_pilon-pred_gff_StringTie-gene-0.125	1.89e-06	1.89e-06	putative calcium-binding protein
fhe-mir-184-5p	-0.908909	4.0474e-06	MSTRG.12602	1.9e-06	1.9e-06	RNA-directed DNA polymerase from mobile element jockey
fhe-mir-184-5p	-0.908909	4.0474e-06	maker-scaffold10x_730_pilon-snap-gene-0.72	4.2e-06	4.2e-06	hypothetical protein D915_000221
fhe-mir-184-5p	-0.908909	4.0474e-06	maker-scaffold10x_947_pilon-snap-gene-0.56	4.56e-06	4.56e-06	Zinc transporter ZIP8
fhe-mir-184-5p	-0.908909	4.0474e-06	maker-scaffold10x_936_pilon-augustus-gene-0.98	5.01e-06	5.01e-06	putative structural maintenance of chromosome protein 4 chromosome condensation complex condensin
fhe-mir-184-5p	-0.908909	4.0474e-06	maker-scaffold10x_55_pilon-snap-gene-0.16	7.33e-06	7.33e-06	histidine kinase
fhe-mir-184-5p	-0.908909	4.0474e-06	maker-scaffold10x_2152_pilon-snap-gene-0.20	1.16e-05	1.16e-05	Calmodulin-regulated spectrin-associated protein 1-B
fhe-mir-184-5p	-0.908909	4.0474e-06	maker-scaffold10x_493_pilon-snap-gene-1.14	1.56e-05	1.56e-05	NAD-dependent protein deacetylase sirtuin-1
fhe-mir-184-5p	-0.908909	4.0474e-06	maker-scaffold10x_563_pilon-snap-gene-0.102	1.69e-05	1.69e-05	gag pol polyprotein
fhe-mir-184-5p	-0.908909	4.0474e-06	maker-scaffold10x_99_pilon-snap-gene-0.86	2.88e-05	2.88e-05	putative serine--tRNA ligase
fhe-mir-184-5p	-0.908909	4.0474e-06	maker-scaffold10x_577_pilon-snap-gene-0.1	3.87e-05	3.87e-05	transcription elongation regulator 1, partial
fhe-mir-184-5p	-0.908909	4.0474e-06	snap_masked-scaffold10x_1609_pilon-processed-gene-0.6	5.4e-05	5.4e-05	Microspherule protein 1
fhe-mir-184-5p	-0.908909	4.0474e-06	maker-scaffold10x_126_pilon-snap-gene-0.32	6.58e-05	6.58e-05	hypothetical protein D915_001164
fhe-mir-184-5p	-0.908909	4.0474e-06	maker-scaffold10x_646_pilon-snap-gene-0.21	7.41e-05	7.41e-05	DBF zinc finger
fhe-mir-184-5p	-0.908909	4.0474e-06	maker-scaffold10x_1125_pilon-snap-gene-0.119	7.43e-05	7.43e-05	Glycosyltransferase 25 family member
fhe-mir-184-5p	-0.908909	4.0474e-06	MSTRG.8440	0.000112186	0.000112186	hypothetical protein D915_002236
fhe-mir-184-5p	-0.908909	4.0474e-06	MSTRG.151	0.000127532	0.000127532	Hepatic leukemia factor
fhe-mir-184-5p	-0.908909	4.0474e-06	maker-scaffold10x_71_pilon-augustus-gene-0.130	0.000138108	0.000138108	Peptidase S1 S6 chymotrypsin Hap active site isoform 1
fhe-mir-184-5p	-0.908909	4.0474e-06	augustus_masked-scaffold10x_988_pilon-processed-gene-0.24	0.000155322	0.000155322	Nocturnin
fhe-mir-184-5p	-0.908909	4.0474e-06	maker-scaffold10x_7_pilon-snap-gene-0.29	0.000216869	0.000216869	UDP-glucuronic acid/UDP-N-acetylgalactosamine transporter
fhe-mir-184-5p	-0.908909	4.0474e-06	maker-scaffold10x_71_pilon-snap-gene-0.107	0.000253657	0.000253657	Septin
fhe-mir-184-5p	-0.908909	4.0474e-06	maker-scaffold10x_511_pilon-snap-gene-0.87	0.000289914	0.000289914	PREDICTED: coiled-coil domain-containing protein 87-like
fhe-mir-184-5p	-0.908909	4.0474e-06	maker-scaffold10x_2746_pilon-augustus-gene-0.1	0.000373779	0.000373779	Mitogen-activated protein kinase
fhe-mir-184-5p	-0.908909	4.0474e-06	maker-scaffold10x_1010_pilon-snap-gene-0.110	0.00040551	0.00040551	Protein HIRA
fhe-mir-184-5p	-0.908909	4.0474e-06	maker-scaffold10x_908_pilon-snap-gene-1.148	0.000603354	0.000603354	Homeobox protein extradenticle
fhe-mir-184-5p	-0.908909	4.0474e-06	maker-scaffold10x_293_pilon-snap-gene-0.142	0.000627175	0.000627175	reverse transcriptase
fhe-mir-190-5p	1.07449	3.3383e-19	maker-scaffold10x_631_pilon-augustus-gene-0.115	-1.198	1.51e-34	Family M13 unassigned peptidase (M13 family)
fhe-mir-190-5p	1.07449	3.3383e-19	maker-scaffold10x_719_pilon-snap-gene-0.5	-1.75087	1.07e-29	Beta-mannosidase
fhe-mir-190-5p	1.07449	3.3383e-19	maker-scaffold10x_21_pilon-snap-gene-0.36	-1.2315	2.45e-23	Dixin
fhe-mir-190-5p	1.07449	3.3383e-19	maker-scaffold10x_1697_pilon-augustus-gene-0.77	-0.791236	9.82e-23	Major facilitator superfamily domain-containing protein 1
fhe-mir-190-5p	1.07449	3.3383e-19	maker-scaffold10x_2009_pilon-snap-gene-0.50	-1.324	7.95e-20	hypothetical protein D915_000174
fhe-mir-190-5p	1.07449	3.3383e-19	maker-scaffold10x_317_pilon-augustus-gene-0.59	-0.638541	1.23e-10	Beta-1 4-galactosyltransferase 2
fhe-mir-190-5p	1.07449	3.3383e-19	maker-scaffold10x_944_pilon-snap-gene-0.48	-1.75444	1.31e-09	Frizzled-5	Wnt Associated
fhe-mir-190-5p	1.07449	3.3383e-19	maker-scaffold10x_1112_pilon-augustus-gene-0.5	-0.645181	1.7e-09	Retinaldehyde binding protein
fhe-mir-190-5p	1.07449	3.3383e-19	maker-scaffold10x_520_pilon-pred_gff_StringTie-gene-2.220	-1.31423	1.57e-06	hypothetical protein D915_008953, partial
fhe-mir-190-5p	1.07449	3.3383e-19	maker-scaffold10x_493_pilon-snap-gene-0.50	-0.717674	7.53e-06	Adenylate kinase 2 mitochondrial
fhe-mir-190-5p	1.07449	3.3383e-19	maker-scaffold10x_1124_pilon-snap-gene-0.47	-1.13246	1.08e-05	Xenotropic and polytropic retrovirus receptor 1
fhe-mir-190-5p	1.07449	3.3383e-19	maker-scaffold10x_1853_pilon-snap-gene-0.18	-0.746761	1.08e-05	hypothetical protein D915_008063
fhe-mir-190-5p	1.07449	3.3383e-19	maker-scaffold10x_546_pilon-snap-gene-0.17	-0.633899	1.68e-05	Mediator of RNA polymerase II transcription
fhe-mir-190-5p	1.07449	3.3383e-19	maker-scaffold10x_617_pilon-augustus-gene-0.182	-0.712853	3.15e-05	Cell polarity protein
fhe-mir-190-5p	1.07449	3.3383e-19	maker-scaffold10x_88_pilon-snap-gene-0.14	-1.12834	8.54e-05	XK protein
fhe-mir-2b-3p	0.467498	4.53726e-06	maker-scaffold10x_589_pilon-augustus-gene-0.61	-6.21881	0	Gastric triacylglycerol lipase
fhe-mir-2b-3p	0.467498	4.53726e-06	maker-scaffold10x_205_pilon-snap-gene-0.70	-5.43781	1.59e-163	cathepsin L
fhe-mir-2b-3p	0.467498	4.53726e-06	maker-scaffold10x_1784_pilon-pred_gff_StringTie-gene-0.12	-2.64029	2.65e-145	Lysosomal alpha-glucosidase
fhe-mir-2b-3p	0.467498	4.53726e-06	maker-scaffold10x_693_pilon-snap-gene-0.2	-2.34465	1.36e-35	Zinc finger protein ZIC 2
fhe-mir-2b-3p	0.467498	4.53726e-06	maker-scaffold10x_592_pilon-snap-gene-0.22	-1.7083	8.19e-35	hypothetical protein D915_003117
fhe-mir-2b-3p	0.467498	4.53726e-06	maker-scaffold10x_80_pilon-snap-gene-0.180	-1.04451	1.05e-23	Protocadherin-11 X-linked
fhe-mir-2b-3p	0.467498	4.53726e-06	maker-scaffold10x_166_pilon-snap-gene-0.33	-1.52538	3.65e-21	Hexosyltransferase
fhe-mir-2b-3p	0.467498	4.53726e-06	maker-scaffold10x_2009_pilon-snap-gene-0.50	-1.324	7.95e-20	hypothetical protein D915_000174
fhe-mir-2b-3p	0.467498	4.53726e-06	maker-scaffold10x_345_pilon-snap-gene-1.108	-1.69877	3.1e-18	prolyl oligopeptidase, partial
fhe-mir-2b-3p	0.467498	4.53726e-06	maker-scaffold10x_998_pilon-augustus-gene-0.72	-0.674849	7.12e-14	Inhibitor of apoptosis protein
fhe-mir-2b-3p	0.467498	4.53726e-06	MSTRG.6808	-0.851301	1.85e-09	KRAB-A domain-containing protein
fhe-mir-2b-3p	0.467498	4.53726e-06	maker-scaffold10x_74_pilon-snap-gene-0.19	-0.458782	2.52e-09	Lupus la ribonucleoprotein
fhe-mir-2b-3p	0.467498	4.53726e-06	maker-scaffold10x_384_pilon-snap-gene-0.53	-1.06301	1.12e-08	Adenylosuccinate synthetase
fhe-mir-2b-3p	0.467498	4.53726e-06	maker-scaffold10x_541_pilon-snap-gene-0.38	-2.04283	1.33e-08	Frizzled-4	Wnt Associated
fhe-mir-2b-3p	0.467498	4.53726e-06	maker-scaffold10x_1058_pilon-snap-gene-0.8	-0.44903	1.69e-08	Polypeptide N-acetylgalactosaminyltransferase
fhe-mir-2b-3p	0.467498	4.53726e-06	maker-scaffold10x_2220_pilon-snap-gene-0.33	-0.541823	4.02e-08	Clathrin adaptor mu subunit
fhe-mir-2b-3p	0.467498	4.53726e-06	maker-scaffold10x_92_pilon-augustus-gene-0.54	-1.01279	8.2e-08	alpha-1 2-Mannosidase
fhe-mir-2b-3p	0.467498	4.53726e-06	maker-scaffold10x_1606_pilon-augustus-gene-0.44	-3.34279	9.6e-08	legumain like precursor
fhe-mir-2b-3p	0.467498	4.53726e-06	maker-scaffold10x_1096_pilon-snap-gene-0.68	-0.472373	1.3e-07	exportin-1
fhe-mir-2b-3p	0.467498	4.53726e-06	MSTRG.14884	-1.37268	2.12e-07	Gap-Pol polyprotein
fhe-mir-2b-3p	0.467498	4.53726e-06	snap_masked-scaffold10x_2248_pilon-processed-gene-0.9	-1.18613	4.12e-07	signal recognition particle receptor subunit alpha, partial
fhe-mir-2b-3p	0.467498	4.53726e-06	maker-scaffold10x_217_pilon-snap-gene-0.53	-1.09191	4.25e-07	Anosmin-1
fhe-mir-2b-3p	0.467498	4.53726e-06	maker-scaffold10x_1420_pilon-snap-gene-0.52	-3.5234	4.98e-07	Neuroligin-4 X-linked protein
fhe-mir-2b-3p	0.467498	4.53726e-06	maker-scaffold10x_75_pilon-snap-gene-0.127	-0.685689	5.98e-07	Pyruvate kinase
fhe-mir-2b-3p	0.467498	4.53726e-06	MSTRG.9997	-1.25605	7.53e-07	Transposon Ty3-I Gag-Pol polyprotein
fhe-mir-2b-3p	0.467498	4.53726e-06	maker-scaffold10x_2148_pilon-snap-gene-0.0	-0.627306	1.3e-06	Ras domain containing protein
fhe-mir-2b-3p	0.467498	4.53726e-06	maker-scaffold10x_123_pilon-snap-gene-0.65	-0.742023	2.34e-06	Exocyst complex component 3
fhe-mir-2b-3p	0.467498	4.53726e-06	maker-scaffold10x_559_pilon-snap-gene-0.32	-1.03289	3.72e-06	FMRFamide receptor
fhe-mir-2b-3p	0.467498	4.53726e-06	maker-scaffold10x_636_pilon-snap-gene-0.1	-1.31391	5.01e-06	Tegument antigen (I(H)A)
fhe-mir-2b-3p	0.467498	4.53726e-06	maker-scaffold10x_1980_pilon-augustus-gene-0.0	-0.45886	1.64e-05	Protein involved in maintenance of golgi structure and er-golgi transport
fhe-mir-2b-3p	0.467498	4.53726e-06	maker-scaffold10x_1306_pilon-pred_gff_StringTie-gene-0.8	-1.53385	1.65e-05	TPA: endonuclease-reverse transcriptase
fhe-mir-2b-3p	0.467498	4.53726e-06	maker-scaffold10x_453_pilon-snap-gene-0.3	-0.667377	1.98e-05	V-type proton ATPase subunit a
fhe-mir-2b-3p	0.467498	4.53726e-06	maker-scaffold10x_1608_pilon-snap-gene-0.2	-0.546367	1.99e-05	Phosphatidylinositol glycan class S
fhe-mir-2b-3p	0.467498	4.53726e-06	MSTRG.11682	-1.07895	2.32e-05	Gag-Pol polyprotein
fhe-mir-2b-3p	0.467498	4.53726e-06	maker-scaffold10x_971_pilon-snap-gene-0.6	-0.823726	3.46e-05	cathepsin B
fhe-mir-2b-3p	0.467498	4.53726e-06	maker-scaffold10x_1791_pilon-snap-gene-0.45	-0.479994	3.98e-05	Protocadherin alpha-11
fhe-mir-2b-3p	0.467498	4.53726e-06	maker-scaffold10x_237_pilon-snap-gene-0.54	-0.897144	4.53e-05	Potassium voltage-gated channel protein Shaker
fhe-mir-2b-3p	0.467498	4.53726e-06	maker-scaffold10x_377_pilon-snap-gene-0.76	-0.51316	4.79e-05	Ribokinase
fhe-mir-2b-3p	0.467498	4.53726e-06	maker-scaffold10x_100_pilon-snap-gene-0.3	-1.44581	5.36e-05	Six1/2
fhe-mir-2b-3p	0.467498	4.53726e-06	maker-scaffold10x_1068_pilon-snap-gene-0.40	-0.783129	6.3e-05	Hypoxia up-regulated protein 1
fhe-mir-2b-3p	0.467498	4.53726e-06	maker-scaffold10x_1420_pilon-snap-gene-0.54	-1.19098	8.04e-05	Neuronal acetylcholine receptor subunit alpha-2
fhe-mir-2b-3p	0.467498	4.53726e-06	maker-scaffold10x_644_pilon-snap-gene-0.11	-0.777262	9.28e-05	Small integral membrane protein 14
fhe-mir-2b-3p	0.467498	4.53726e-06	maker-scaffold10x_408_pilon-snap-gene-0.65	-1.27544	0.000325261	Ubiquitin-fold modifier
fhe-mir-2b-3p	0.467498	4.53726e-06	maker-scaffold10x_95_pilon-snap-gene-0.30	-0.832776	0.000462296	Sodium/hydrogen exchanger domain-containing protein 1
fhe-mir-2b-3p	0.467498	4.53726e-06	maker-scaffold10x_1597_pilon-snap-gene-0.7	-0.420273	0.000635728	adaptin region
fhe-mir-2b-3p	0.467498	4.53726e-06	MSTRG.17681	-1.98657	0.00092655	No hit
fhe-mir-2c-3p	-0.574068	9.30894e-06	maker-scaffold10x_581_pilon-augustus-gene-0.64	5.99e-35	5.99e-35	Cyclin-I
fhe-mir-2c-3p	-0.574068	9.30894e-06	maker-scaffold10x_37_pilon-augustus-gene-0.9	1.37e-32	1.37e-32	Homeobox protein MOX-2
fhe-mir-2c-3p	-0.574068	9.30894e-06	maker-scaffold10x_1639_pilon-snap-gene-0.12	7.23e-29	7.23e-29	Secreted cathepsin L 1
fhe-mir-2c-3p	-0.574068	9.30894e-06	maker-scaffold10x_954_pilon-snap-gene-0.39	1.13e-27	1.13e-27	Aspartate aminotransferase
fhe-mir-2c-3p	-0.574068	9.30894e-06	MSTRG.15409	4.08e-26	4.08e-26	No hit
fhe-mir-2c-3p	-0.574068	9.30894e-06	maker-scaffold10x_476_pilon-augustus-gene-0.55	2.99e-17	2.99e-17	ATPase inhibitor mitochondrial
fhe-mir-2c-3p	-0.574068	9.30894e-06	snap_masked-scaffold10x_229_pilon-processed-gene-0.20	1.33e-12	1.33e-12	hypothetical protein D915_000677
fhe-mir-2c-3p	-0.574068	9.30894e-06	maker-scaffold10x_11_pilon-snap-gene-0.20	5.04e-11	5.04e-11	Ras association domain-containing protein 8
fhe-mir-2c-3p	-0.574068	9.30894e-06	maker-scaffold10x_856_pilon-snap-gene-0.13	3.87e-10	3.87e-10	Glycoprotein-N-acetylgalactosamine 3-beta-galactosyltransferase
fhe-mir-2c-3p	-0.574068	9.30894e-06	maker-scaffold10x_654_pilon-snap-gene-0.162	1.53e-09	1.53e-09	hypothetical protein D915_007169
fhe-mir-2c-3p	-0.574068	9.30894e-06	maker-scaffold10x_135_pilon-snap-gene-0.39	2.07e-08	2.07e-08	Subfamily M14A unassigned peptidase
fhe-mir-2c-3p	-0.574068	9.30894e-06	maker-scaffold10x_978_pilon-snap-gene-0.61	5.04e-08	5.04e-08	cadherin domain protein, partial
fhe-mir-2c-3p	-0.574068	9.30894e-06	MSTRG.11054	5.21e-08	5.21e-08	transposase domain-containing isoform 1
fhe-mir-2c-3p	-0.574068	9.30894e-06	maker-scaffold10x_1061_pilon-pred_gff_StringTie-gene-0.40	8.2e-08	8.2e-08	LINE-1 reverse transcriptase, partial
fhe-mir-2c-3p	-0.574068	9.30894e-06	maker-scaffold10x_873_pilon-snap-gene-0.77	1.24e-07	1.24e-07	afadin
fhe-mir-2c-3p	-0.574068	9.30894e-06	MSTRG.5144	2.1e-07	2.1e-07	hypothetical protein CLF_110704, partial
fhe-mir-2c-3p	-0.574068	9.30894e-06	maker-scaffold10x_721_pilon-snap-gene-0.11	6.21e-07	6.21e-07	Condensin complex subunit 2
fhe-mir-2c-3p	-0.574068	9.30894e-06	MSTRG.19447	6.45e-07	6.45e-07	hypothetical protein FGIG_00816, partial
fhe-mir-2c-3p	-0.574068	9.30894e-06	maker-scaffold10x_145_pilon-snap-gene-0.18	2.8e-06	2.8e-06	Mechanosensory protein 2
fhe-mir-2c-3p	-0.574068	9.30894e-06	maker-scaffold10x_773_pilon-snap-gene-0.59	8.05e-06	8.05e-06	Glypican
fhe-mir-2c-3p	-0.574068	9.30894e-06	maker-scaffold10x_124_pilon-snap-gene-0.17	8.26e-06	8.26e-06	chromatin licensing and DNA replication factor 1
fhe-mir-2c-3p	-0.574068	9.30894e-06	MSTRG.21821	1.28e-05	1.28e-05	uncharacterized protein DEA37_0004185
fhe-mir-2c-3p	-0.574068	9.30894e-06	MSTRG.10729	2.24e-05	2.24e-05	No hit
fhe-mir-2c-3p	-0.574068	9.30894e-06	maker-scaffold10x_1326_pilon-snap-gene-0.50	3.72e-05	3.72e-05	sodium-coupled monocarboxylate transporter 1 isoform X1
fhe-mir-2c-3p	-0.574068	9.30894e-06	maker-scaffold10x_535_pilon-snap-gene-0.54	5.82e-05	5.82e-05	Protein XRP2
fhe-mir-2c-3p	-0.574068	9.30894e-06	MSTRG.2607	8.22e-05	8.22e-05	uncharacterized protein K02A2.6-like
fhe-mir-2c-3p	-0.574068	9.30894e-06	maker-scaffold10x_126_pilon-snap-gene-0.29	0.000123463	0.000123463	putative ATP-dependent RNA helicase
fhe-mir-2c-3p	-0.574068	9.30894e-06	maker-scaffold10x_503_pilon-snap-gene-0.90	0.000264538	0.000264538	Histone lysine n methyltransferase suv420h1
fhe-mir-2c-3p	-0.574068	9.30894e-06	maker-scaffold10x_362_pilon-pred_gff_StringTie-gene-0.11	0.000533079	0.000533079	putative drug transporter
fhe-mir-2d-3p	-0.465098	0.000925008	maker-scaffold10x_1859_pilon-snap-gene-0.50	6.45e-206	6.45e-206	Surface protein PspC
fhe-mir-2d-3p	-0.465098	0.000925008	maker-scaffold10x_97_pilon-snap-gene-0.83	6.98e-60	6.98e-60	hypothetical protein D915_004609
fhe-mir-2d-3p	-0.465098	0.000925008	MSTRG.7029	9.49e-60	9.49e-60	Pregnancy zone protein, partial
fhe-mir-2d-3p	-0.465098	0.000925008	MSTRG.2528	4.38e-58	4.38e-58	unnamed protein product
fhe-mir-2d-3p	-0.465098	0.000925008	MSTRG.9170	4.59e-31	4.59e-31	hypothetical protein D915_009890, partial
fhe-mir-2d-3p	-0.465098	0.000925008	maker-scaffold10x_37_pilon-snap-gene-0.17	9.41e-21	9.41e-21	Distal-less
fhe-mir-2d-3p	-0.465098	0.000925008	maker-scaffold10x_856_pilon-snap-gene-0.13	3.87e-10	3.87e-10	Glycoprotein-N-acetylgalactosamine 3-beta-galactosyltransferase
fhe-mir-2d-3p	-0.465098	0.000925008	maker-scaffold10x_1568_pilon-snap-gene-0.4	1.95e-09	1.95e-09	DNA excision repair protein ERCC-6
fhe-mir-2d-3p	-0.465098	0.000925008	maker-scaffold10x_342_pilon-snap-gene-0.36	6.51e-09	6.51e-09	BUB3-interacting and GLEBS motif-containing protein ZNF207
fhe-mir-2d-3p	-0.465098	0.000925008	MSTRG.12307	1.36e-08	1.36e-08	No hit
fhe-mir-2d-3p	-0.465098	0.000925008	MSTRG.11054	5.21e-08	5.21e-08	transposase domain-containing isoform 1
fhe-mir-2d-3p	-0.465098	0.000925008	snap_masked-scaffold10x_1884_pilon-processed-gene-0.2	5.94e-08	5.94e-08	LINE-1 retrotransposable element ORF2 protein
fhe-mir-2d-3p	-0.465098	0.000925008	maker-scaffold10x_1061_pilon-pred_gff_StringTie-gene-0.40	8.2e-08	8.2e-08	LINE-1 reverse transcriptase, partial
fhe-mir-2d-3p	-0.465098	0.000925008	maker-scaffold10x_873_pilon-snap-gene-0.77	1.24e-07	1.24e-07	afadin
fhe-mir-2d-3p	-0.465098	0.000925008	maker-scaffold10x_721_pilon-snap-gene-0.11	6.21e-07	6.21e-07	Condensin complex subunit 2
fhe-mir-2d-3p	-0.465098	0.000925008	MSTRG.15872	1.03e-06	1.03e-06	No hit
fhe-mir-2d-3p	-0.465098	0.000925008	maker-scaffold10x_145_pilon-snap-gene-0.18	2.8e-06	2.8e-06	Mechanosensory protein 2
fhe-mir-2d-3p	-0.465098	0.000925008	maker-scaffold10x_124_pilon-snap-gene-0.17	8.26e-06	8.26e-06	chromatin licensing and DNA replication factor 1
fhe-mir-2d-3p	-0.465098	0.000925008	MSTRG.16013	8.3e-06	8.3e-06	reverse transcriptase SjR1, partial
fhe-mir-2d-3p	-0.465098	0.000925008	maker-scaffold10x_815_pilon-snap-gene-1.116	1.7e-05	1.7e-05	leucine-rich repeat and guanylate kinase domain-containing protein-like
fhe-mir-2d-3p	-0.465098	0.000925008	MSTRG.10729	2.24e-05	2.24e-05	No hit
fhe-mir-2d-3p	-0.465098	0.000925008	maker-scaffold10x_1326_pilon-snap-gene-0.50	3.72e-05	3.72e-05	sodium-coupled monocarboxylate transporter 1 isoform X1
fhe-mir-2d-3p	-0.465098	0.000925008	maker-scaffold10x_500_pilon-augustus-gene-0.80	3.84e-05	3.84e-05	Glycerol-3-phosphate dehydrogenase
fhe-mir-2d-3p	-0.465098	0.000925008	maker-scaffold10x_271_pilon-snap-gene-0.52	5.49e-05	5.49e-05	ubiquitin-specific peptidase 2 (C19 family)
fhe-mir-2d-3p	-0.465098	0.000925008	maker-scaffold10x_535_pilon-snap-gene-0.54	5.82e-05	5.82e-05	Protein XRP2
fhe-mir-2d-3p	-0.465098	0.000925008	maker-scaffold10x_944_pilon-snap-gene-0.44	9.64e-05	9.64e-05	Alpha-tubulin, partial
fhe-mir-2d-3p	-0.465098	0.000925008	maker-scaffold10x_680_pilon-snap-gene-0.18	0.0001026	0.0001026	hypothetical protein D915_005712
fhe-mir-2d-3p	-0.465098	0.000925008	augustus_masked-scaffold10x_1013_pilon-processed-gene-0.139	0.000227902	0.000227902	Ubiquitin modifier-activating enzyme 6
fhe-mir-2d-3p	-0.465098	0.000925008	maker-scaffold10x_1906_pilon-augustus-gene-0.11	0.000528562	0.000528562	Neuron navigator 2, partial
fhe-mir-3479-3p	-1.0013	1.47342e-17	MSTRG.2528	4.38e-58	4.38e-58	unnamed protein product
fhe-mir-3479-3p	-1.0013	1.47342e-17	maker-scaffold10x_208_pilon-snap-gene-0.24	6.5e-35	6.5e-35	Mitogen-activated protein kinase kinase kinase 1
fhe-mir-3479-3p	-1.0013	1.47342e-17	maker-scaffold10x_345_pilon-snap-gene-1.114	2.96e-26	2.96e-26	polyprotein
fhe-mir-3479-3p	-1.0013	1.47342e-17	maker-scaffold10x_859_pilon-snap-gene-0.48	1.18e-23	1.18e-23	Mothers against decapentaplegic
fhe-mir-3479-3p	-1.0013	1.47342e-17	MSTRG.16078	1.51e-14	1.51e-14	No hit
fhe-mir-3479-3p	-1.0013	1.47342e-17	maker-scaffold10x_135_pilon-snap-gene-0.39	2.07e-08	2.07e-08	Subfamily M14A unassigned peptidase
fhe-mir-3479-3p	-1.0013	1.47342e-17	MSTRG.10297	7.1e-07	7.1e-07	No hit
fhe-mir-3479-3p	-1.0013	1.47342e-17	MSTRG.20859	3.93e-06	3.93e-06	No hit
fhe-mir-3479-3p	-1.0013	1.47342e-17	maker-scaffold10x_730_pilon-snap-gene-0.68	3.69e-05	3.69e-05	Origin recognition complex subunit 3
fhe-mir-71c-5p	0.953189	2.60737e-06	maker-scaffold10x_1_pilon-snap-gene-0.151	-5.59967	0	Cathepsin B1
fhe-mir-71c-5p	0.953189	2.60737e-06	maker-scaffold10x_1086_pilon-snap-gene-0.100	-2.86112	1.94e-34	putative Guanosine-diphosphatase
fhe-mir-71c-5p	0.953189	2.60737e-06	maker-scaffold10x_254_pilon-snap-gene-0.25	-1.74247	1.56e-33	Potassium voltage-gated channel subfamily D member 1
fhe-mir-71c-5p	0.953189	2.60737e-06	maker-scaffold10x_1608_pilon-snap-gene-0.0	-0.978505	1.61e-27	Solute carrier
fhe-mir-71c-5p	0.953189	2.60737e-06	maker-scaffold10x_1260_pilon-snap-gene-0.39	-1.39611	7.88e-27	hypothetical protein FGIG_01622
fhe-mir-71c-5p	0.953189	2.60737e-06	maker-scaffold10x_273_pilon-pred_gff_StringTie-gene-0.5	-1.2414	8.83e-26	TPA_exp: pol polyprotein, partial
fhe-mir-71c-5p	0.953189	2.60737e-06	maker-scaffold10x_1359_pilon-snap-gene-0.5	-0.872202	6.44e-18	Protein VAC14
fhe-mir-71c-5p	0.953189	2.60737e-06	maker-scaffold10x_172_pilon-snap-gene-0.63	-3.09262	7.54e-15	Homeobox protein prophet of Pit-1
fhe-mir-71c-5p	0.953189	2.60737e-06	maker-scaffold10x_832_pilon-snap-gene-0.49	-0.686867	1.11e-14	Rhodopsin GPCR transmembrane domain, partial
fhe-mir-71c-5p	0.953189	2.60737e-06	maker-scaffold10x_237_pilon-pred_gff_StringTie-gene-0.175	-1.10882	2.02e-14	Cysteamine dioxygenase
fhe-mir-71c-5p	0.953189	2.60737e-06	maker-scaffold10x_889_pilon-snap-gene-0.31	-1.41744	1.13e-12	Fragile X mental retardation protein 1
fhe-mir-71c-5p	0.953189	2.60737e-06	maker-scaffold10x_81_pilon-snap-gene-0.163	-0.770199	1.9e-12	hypothetical protein D915_007498
fhe-mir-71c-5p	0.953189	2.60737e-06	maker-scaffold10x_561_pilon-pred_gff_StringTie-gene-0.24	-0.795872	3.45e-12	Mannosyltransferase
fhe-mir-71c-5p	0.953189	2.60737e-06	maker-scaffold10x_1149_pilon-snap-gene-0.20	-1.18726	3.95e-12	SCY1 protein 2
fhe-mir-71c-5p	0.953189	2.60737e-06	maker-scaffold10x_839_pilon-augustus-gene-0.34	-0.551388	6.97e-12	GPI ethanolamine phosphate transferase 2
fhe-mir-71c-5p	0.953189	2.60737e-06	maker-scaffold10x_646_pilon-snap-gene-0.19	-3.49667	1.25e-11	Glycosyltransferase protein LARGE
fhe-mir-71c-5p	0.953189	2.60737e-06	maker-scaffold10x_225_pilon-snap-gene-0.11	-0.741905	6.16e-11	Glucosamine-fructose-6-phosphate aminotransferase
fhe-mir-71c-5p	0.953189	2.60737e-06	maker-scaffold10x_466_pilon-snap-gene-0.93	-1.11126	6.74e-10	Polycystic kidney disease protein 2
fhe-mir-71c-5p	0.953189	2.60737e-06	maker-scaffold10x_938_pilon-augustus-gene-0.24	-1.09495	4.95e-09	hypothetical protein D915_006176
fhe-mir-71c-5p	0.953189	2.60737e-06	maker-scaffold10x_199_pilon-snap-gene-0.32	-0.946586	2.97e-08	Alpha-tocopherol transfer protein
fhe-mir-71c-5p	0.953189	2.60737e-06	maker-scaffold10x_116_pilon-snap-gene-0.16	-1.07844	3.35e-08	TBC1 domain-containing protein
fhe-mir-71c-5p	0.953189	2.60737e-06	MSTRG.13085	-0.96583	1.65e-07	No hit
fhe-mir-71c-5p	0.953189	2.60737e-06	maker-scaffold10x_520_pilon-pred_gff_StringTie-gene-2.220	-1.31423	1.57e-06	hypothetical protein D915_008953, partial
fhe-mir-71c-5p	0.953189	2.60737e-06	MSTRG.17661	-1.79566	2.11e-06	CD59 protein
fhe-mir-71c-5p	0.953189	2.60737e-06	maker-scaffold10x_802_pilon-snap-gene-0.43	-0.700411	2.29e-06	Syntaxin-6
fhe-mir-71c-5p	0.953189	2.60737e-06	maker-scaffold10x_1260_pilon-augustus-gene-0.0	-0.374604	3.06e-06	voltage dependent L type calcium channel subunit
fhe-mir-71c-5p	0.953189	2.60737e-06	maker-scaffold10x_406_pilon-snap-gene-0.33	-1.02653	7.08e-06	Ubiquitin carboxyl-terminal hydrolase 31
fhe-mir-71c-5p	0.953189	2.60737e-06	maker-scaffold10x_851_pilon-snap-gene-0.35	-1.21209	1.11e-05	Protocadherin-1
fhe-mir-71c-5p	0.953189	2.60737e-06	maker-scaffold10x_1980_pilon-augustus-gene-0.0	-0.45886	1.64e-05	Protein involved in maintenance of golgi structure and er-golgi transport
fhe-mir-71c-5p	0.953189	2.60737e-06	maker-scaffold10x_1404_pilon-snap-gene-0.16	-0.547645	4.97e-05	coiled-coil and C2 domain-containing protein 1
fhe-mir-71c-5p	0.953189	2.60737e-06	maker-scaffold10x_1_pilon-pred_gff_StringTie-gene-0.86	-8.34693	5.74e-05	Cathepsin B endopeptidase
fhe-mir-71c-5p	0.953189	2.60737e-06	maker-scaffold10x_966_pilon-snap-gene-0.93	-0.798005	7.68e-05	E3 ubiquitin-protein ligase synoviolin
fhe-mir-71c-5p	0.953189	2.60737e-06	maker-scaffold10x_864_pilon-augustus-gene-0.2	-0.528844	9.06e-05	LARG2
fhe-mir-71c-5p	0.953189	2.60737e-06	maker-scaffold10x_719_pilon-snap-gene-0.2	-0.329477	0.000121592	S-syntaxin
fhe-mir-71c-5p	0.953189	2.60737e-06	maker-scaffold10x_408_pilon-snap-gene-0.66	-1.21406	0.000389432	Peripheral-type benzodiazepine receptor-associated protein 1
fhe-mir-71c-5p	0.953189	2.60737e-06	maker-scaffold10x_748_pilon-snap-gene-0.49	-1.64614	0.000443847	Neuronal calcium sensor
fhe-mir-71c-5p	0.953189	2.60737e-06	maker-scaffold10x_24_pilon-snap-gene-0.38	-0.800524	0.000517669	Lysosomal acid phosphatase
fhe-mir-71c-5p	0.953189	2.60737e-06	maker-scaffold10x_1304_pilon-snap-gene-0.40	-0.486497	0.000594447	High voltage-activated calcium channel beta subunit CavB
fhe-mir-71c-5p	0.953189	2.60737e-06	maker-scaffold10x_715_pilon-pred_gff_StringTie-gene-0.39	-0.646778	0.000607795	LINE-1 retrotransposable element ORF2 protein
fhe-mir-745-3p	-1.10735	1.11029e-09	maker-scaffold10x_416_pilon-snap-gene-0.9	3.72e-42	3.72e-42	Fibroblast growth factor receptor A2
fhe-mir-745-3p	-1.10735	1.11029e-09	maker-scaffold10x_37_pilon-snap-gene-0.16	5.53e-29	5.53e-29	Mxi neural development protein
fhe-mir-745-3p	-1.10735	1.11029e-09	maker-scaffold10x_206_pilon-snap-gene-0.61	1.59e-26	1.59e-26	Iroquois-class homeodomain protein IRX-4
fhe-mir-745-3p	-1.10735	1.11029e-09	maker-scaffold10x_114_pilon-snap-gene-0.93	2.24e-15	2.24e-15	Leishmanolysin peptidase
fhe-mir-745-3p	-1.10735	1.11029e-09	maker-scaffold10x_794_pilon-snap-gene-0.120	1.08e-14	1.08e-14	TRAF-interacting protein
fhe-mir-745-3p	-1.10735	1.11029e-09	maker-scaffold10x_851_pilon-snap-gene-0.28	1.06e-13	1.06e-13	Sideroflexin
fhe-mir-745-3p	-1.10735	1.11029e-09	maker-scaffold10x_2049_pilon-snap-gene-0.15	3.3e-12	3.3e-12	Homeobox protein Hox-A4
fhe-mir-745-3p	-1.10735	1.11029e-09	maker-scaffold10x_847_pilon-snap-gene-0.35	2.92e-11	2.92e-11	Zinc finger protein
fhe-mir-745-3p	-1.10735	1.11029e-09	MSTRG.9293	1.12e-10	1.12e-10	No hit
fhe-mir-745-3p	-1.10735	1.11029e-09	MSTRG.1030	1.45e-10	1.45e-10	No hit
fhe-mir-745-3p	-1.10735	1.11029e-09	maker-scaffold10x_432_pilon-snap-gene-0.126	5.61e-10	5.61e-10	PDZ domain-containing protein 4
fhe-mir-745-3p	-1.10735	1.11029e-09	maker-scaffold10x_2810_pilon-augustus-gene-0.0	8.52e-08	8.52e-08	Synaptic ras gtpase activating protein syngap, partial
fhe-mir-745-3p	-1.10735	1.11029e-09	MSTRG.7400	3.47e-06	3.47e-06	No hit
fhe-mir-745-3p	-1.10735	1.11029e-09	MSTRG.16013	8.3e-06	8.3e-06	reverse transcriptase SjR1, partial
fhe-mir-745-3p	-1.10735	1.11029e-09	maker-scaffold10x_783_pilon-snap-gene-0.57	1.72e-05	1.72e-05	Methylenetetrahydrofolate dehydrogenase (NADP+ dependent) 1
fhe-mir-745-3p	-1.10735	1.11029e-09	maker-scaffold10x_1125_pilon-snap-gene-0.119	7.43e-05	7.43e-05	Glycosyltransferase 25 family member
fhe-mir-745-3p	-1.10735	1.11029e-09	maker-scaffold10x_259_pilon-augustus-gene-0.136	0.0001698	0.0001698	Pre mRNA splicing regulator female lethal2D
fhe-mir-745-3p	-1.10735	1.11029e-09	maker-scaffold10x_135_pilon-snap-gene-0.38	0.000325288	0.000325288	Ferritin-1 chloroplastic
fhe-mir-745b-3p	-1.2133	6.20197e-15	maker-scaffold10x_179_pilon-augustus-gene-0.48	1.47e-180	1.47e-180	Matrix metalloproteinase-25
fhe-mir-745b-3p	-1.2133	6.20197e-15	maker-scaffold10x_416_pilon-snap-gene-0.9	3.72e-42	3.72e-42	Fibroblast growth factor receptor A2
fhe-mir-745b-3p	-1.2133	6.20197e-15	maker-scaffold10x_37_pilon-snap-gene-0.16	5.53e-29	5.53e-29	Mxi neural development protein
fhe-mir-745b-3p	-1.2133	6.20197e-15	maker-scaffold10x_444_pilon-snap-gene-0.3	9.84e-23	9.84e-23	zinc finger protein, partial
fhe-mir-745b-3p	-1.2133	6.20197e-15	MSTRG.7313	2.47e-20	2.47e-20	hypothetical protein D915_011227
fhe-mir-745b-3p	-1.2133	6.20197e-15	maker-scaffold10x_781_pilon-snap-gene-0.75	5.22e-20	5.22e-20	Major facilitator superfamily domain-containing protein 12
fhe-mir-745b-3p	-1.2133	6.20197e-15	MSTRG.8523	6e-20	6e-20	putative choline/ethanolamine kinase
fhe-mir-745b-3p	-1.2133	6.20197e-15	maker-scaffold10x_859_pilon-snap-gene-0.44	5.44e-14	5.44e-14	hypothetical protein D915_002764
fhe-mir-745b-3p	-1.2133	6.20197e-15	maker-scaffold10x_253_pilon-snap-gene-0.155	5.85e-10	5.85e-10	Hemicentin 1, partial
fhe-mir-745b-3p	-1.2133	6.20197e-15	maker-scaffold10x_80_pilon-snap-gene-0.159	7.07e-10	7.07e-10	PREDICTED: pyruvate carboxylase, mitochondrial isoform X2
fhe-mir-745b-3p	-1.2133	6.20197e-15	maker-scaffold10x_280_pilon-snap-gene-0.113	1.57e-08	1.57e-08	Msh homeobox 1
fhe-mir-745b-3p	-1.2133	6.20197e-15	MSTRG.12770	9.22e-07	9.22e-07	ovalbumin-related protein y-like
fhe-mir-745b-3p	-1.2133	6.20197e-15	snap_masked-scaffold10x_299_pilon-processed-gene-0.0	2.42e-06	2.42e-06	No hit
fhe-mir-745b-3p	-1.2133	6.20197e-15	augustus_masked-scaffold10x_440_pilon-processed-gene-0.27	8.03e-06	8.03e-06	Enkurin domain-containing protein 1, partial
fhe-mir-745b-3p	-1.2133	6.20197e-15	MSTRG.15519	3.27e-05	3.27e-05	hypothetical protein D915_003548
fhe-mir-745b-3p	-1.2133	6.20197e-15	maker-scaffold10x_596_pilon-augustus-gene-0.28	0.000103527	0.000103527	hypothetical protein D915_008924
fhe-mir-745b-3p	-1.2133	6.20197e-15	MSTRG.13513	0.000937103	0.000937103	No hit
fhe-mir-87-3p	-0.956961	3.39162e-19	maker-scaffold10x_1189_pilon-augustus-gene-0.157	3.07e-47	3.07e-47	Protein boule
fhe-mir-87-3p	-0.956961	3.39162e-19	maker-scaffold10x_1366_pilon-snap-gene-0.34	1.41e-39	1.41e-39	Ecdysteroid-regulated protein E74
fhe-mir-87-3p	-0.956961	3.39162e-19	maker-scaffold10x_186_pilon-snap-gene-0.97	4.23e-38	4.23e-38	Family S9 non-peptidase ue (S09 family)
fhe-mir-87-3p	-0.956961	3.39162e-19	maker-scaffold10x_487_pilon-snap-gene-0.227	6.77e-38	6.77e-38	Lamin-B receptor
fhe-mir-87-3p	-0.956961	3.39162e-19	snap_masked-scaffold10x_1331_pilon-processed-gene-0.26	1.44e-36	1.44e-36	engulfment and cell motility protein 1
fhe-mir-87-3p	-0.956961	3.39162e-19	maker-scaffold10x_1499_pilon-snap-gene-0.18	9.08e-30	9.08e-30	Delta protein
fhe-mir-87-3p	-0.956961	3.39162e-19	maker-scaffold10x_309_pilon-augustus-gene-0.26	2.28e-18	2.28e-18	Fibrillar collagen chain FAp1 alpha
fhe-mir-87-3p	-0.956961	3.39162e-19	MSTRG.13105	6.3e-17	6.3e-17	uncharacterized protein LOC113075387 isoform X1
fhe-mir-87-3p	-0.956961	3.39162e-19	maker-scaffold10x_744_pilon-snap-gene-0.74	2.02e-16	2.02e-16	Dynein heavy chain
fhe-mir-87-3p	-0.956961	3.39162e-19	maker-scaffold10x_1137_pilon-snap-gene-0.105	4.03e-16	4.03e-16	Cat eye syndrome critical region protein 5
fhe-mir-87-3p	-0.956961	3.39162e-19	maker-scaffold10x_513_pilon-snap-gene-0.67	4.59e-16	4.59e-16	Protein C-ets-2
fhe-mir-87-3p	-0.956961	3.39162e-19	maker-scaffold10x_383_pilon-snap-gene-0.27	5.28e-15	5.28e-15	Ras responsive element binding protein 1
fhe-mir-87-3p	-0.956961	3.39162e-19	maker-scaffold10x_377_pilon-snap-gene-0.72	1.85e-14	1.85e-14	Gfi1 protein
fhe-mir-87-3p	-0.956961	3.39162e-19	maker-scaffold10x_97_pilon-snap-gene-0.93	2.43e-14	2.43e-14	Kinesin protein
fhe-mir-87-3p	-0.956961	3.39162e-19	maker-scaffold10x_410_pilon-snap-gene-0.20	9.11e-14	9.11e-14	cell polarity protein
fhe-mir-87-3p	-0.956961	3.39162e-19	MSTRG.2526	1.02e-13	1.02e-13	unnamed protein product
fhe-mir-87-3p	-0.956961	3.39162e-19	maker-scaffold10x_173_pilon-snap-gene-0.10	1.27e-12	1.27e-12	Myoblast determination protein
fhe-mir-87-3p	-0.956961	3.39162e-19	MSTRG.12990	8.06e-12	8.06e-12	No hit
fhe-mir-87-3p	-0.956961	3.39162e-19	maker-scaffold10x_75_pilon-snap-gene-0.120	5.16e-11	5.16e-11	DNA helicase
fhe-mir-87-3p	-0.956961	3.39162e-19	maker-scaffold10x_654_pilon-augustus-gene-0.57	5.31e-10	5.31e-10	Aminomethyltransferase
fhe-mir-87-3p	-0.956961	3.39162e-19	MSTRG.2702	5.33e-10	5.33e-10	No hit
fhe-mir-87-3p	-0.956961	3.39162e-19	MSTRG.892	1.67e-09	1.67e-09	Synaptotagmin-2
fhe-mir-87-3p	-0.956961	3.39162e-19	maker-scaffold10x_22_pilon-snap-gene-0.130	3.41e-09	3.41e-09	SH3 domain-binding protein 5, partial
fhe-mir-87-3p	-0.956961	3.39162e-19	maker-scaffold10x_297_pilon-snap-gene-0.17	7.13e-09	7.13e-09	putative cement precursor protein 3B variant 3
fhe-mir-87-3p	-0.956961	3.39162e-19	maker-scaffold10x_1125_pilon-snap-gene-0.120	8.89e-09	8.89e-09	Lipopolysaccharide induced TNF alpha factor
fhe-mir-87-3p	-0.956961	3.39162e-19	MSTRG.12307	1.36e-08	1.36e-08	No hit
fhe-mir-87-3p	-0.956961	3.39162e-19	maker-scaffold10x_563_pilon-snap-gene-0.112	1.67e-08	1.67e-08	Metal dependent protein hydrolase
fhe-mir-87-3p	-0.956961	3.39162e-19	maker-scaffold10x_327_pilon-augustus-gene-0.3	2.02e-08	2.02e-08	histidyl-tRNA synthetase-related protein
fhe-mir-87-3p	-0.956961	3.39162e-19	MSTRG.3941	8.03e-08	8.03e-08	Longevity-assurance protein
fhe-mir-87-3p	-0.956961	3.39162e-19	maker-scaffold10x_1061_pilon-pred_gff_StringTie-gene-0.40	8.2e-08	8.2e-08	LINE-1 reverse transcriptase, partial
fhe-mir-87-3p	-0.956961	3.39162e-19	snap_masked-scaffold10x_1279_pilon-processed-gene-0.72	1.28e-07	1.28e-07	Tetraspanin
fhe-mir-87-3p	-0.956961	3.39162e-19	maker-scaffold10x_1549_pilon-snap-gene-0.99	1.75e-07	1.75e-07	Armadillo type fold
fhe-mir-87-3p	-0.956961	3.39162e-19	maker-scaffold10x_2229_pilon-snap-gene-0.7	2.98e-07	2.98e-07	hypothetical protein FGIG_00922
fhe-mir-87-3p	-0.956961	3.39162e-19	augustus_masked-scaffold10x_1160_pilon-processed-gene-0.17	4.07e-07	4.07e-07	Cytohesin guanine nucleotide-exchange protein
fhe-mir-87-3p	-0.956961	3.39162e-19	maker-scaffold10x_517_pilon-snap-gene-0.5	4.83e-07	4.83e-07	WD domain, G-beta repeat protein, partial
fhe-mir-87-3p	-0.956961	3.39162e-19	snap_masked-scaffold10x_64_pilon-processed-gene-0.89	8.86e-07	8.86e-07	putative Neurocalcin
fhe-mir-87-3p	-0.956961	3.39162e-19	maker-scaffold10x_1691_pilon-snap-gene-0.6	1.14e-06	1.14e-06	Adenosylhomocysteinase A
fhe-mir-87-3p	-0.956961	3.39162e-19	maker-scaffold10x_1322_pilon-snap-gene-0.12	1.25e-06	1.25e-06	hypothetical protein D915_002655
fhe-mir-87-3p	-0.956961	3.39162e-19	maker-scaffold10x_650_pilon-snap-gene-0.14	1.29e-06	1.29e-06	Forkhead box protein K2
fhe-mir-87-3p	-0.956961	3.39162e-19	maker-scaffold10x_83_pilon-augustus-gene-0.151	1.35e-06	1.35e-06	Mau2 chromatid cohesion factor
fhe-mir-87-3p	-0.956961	3.39162e-19	maker-scaffold10x_626_pilon-snap-gene-0.64	1.46e-06	1.46e-06	hypothetical protein D915_006025
fhe-mir-87-3p	-0.956961	3.39162e-19	maker-scaffold10x_145_pilon-snap-gene-0.18	2.8e-06	2.8e-06	Mechanosensory protein 2
fhe-mir-87-3p	-0.956961	3.39162e-19	maker-scaffold10x_563_pilon-snap-gene-0.111	3.34e-06	3.34e-06	Transcriptional adaptor 2 (Ada2)
fhe-mir-87-3p	-0.956961	3.39162e-19	maker-scaffold10x_432_pilon-snap-gene-0.99	9.39e-06	9.39e-06	Leucine-rich repeat and coiled-coil domain-containing protein 1
fhe-mir-87-3p	-0.956961	3.39162e-19	MSTRG.4981	1.69e-05	1.69e-05	division cycle protein 27 protein
fhe-mir-87-3p	-0.956961	3.39162e-19	MSTRG.11919	1.86e-05	1.86e-05	No hit
fhe-mir-87-3p	-0.956961	3.39162e-19	MSTRG.19035	2.24e-05	2.24e-05	putative tbc1 domain family member
fhe-mir-87-3p	-0.956961	3.39162e-19	maker-scaffold10x_561_pilon-augustus-gene-0.5	2.32e-05	2.32e-05	hypothetical protein D915_005525, partial
fhe-mir-87-3p	-0.956961	3.39162e-19	maker-scaffold10x_188_pilon-snap-gene-0.15	4.17e-05	4.17e-05	Molecular chaperone
fhe-mir-87-3p	-0.956961	3.39162e-19	maker-scaffold10x_13_pilon-snap-gene-2.147	4.17e-05	4.17e-05	Actin protein 8
fhe-mir-87-3p	-0.956961	3.39162e-19	maker-scaffold10x_1189_pilon-snap-gene-0.95	4.65e-05	4.65e-05	hypothetical protein D915_000641
fhe-mir-87-3p	-0.956961	3.39162e-19	snap_masked-scaffold10x_1609_pilon-processed-gene-0.6	5.4e-05	5.4e-05	Microspherule protein 1
fhe-mir-87-3p	-0.956961	3.39162e-19	maker-scaffold10x_917_pilon-snap-gene-0.38	5.96e-05	5.96e-05	Dna repair and recombination protein rad54
fhe-mir-87-3p	-0.956961	3.39162e-19	MSTRG.11918	6.14e-05	6.14e-05	No hit
fhe-mir-87-3p	-0.956961	3.39162e-19	maker-scaffold10x_293_pilon-snap-gene-0.136	8.93e-05	8.93e-05	BMA-SWP-1 isoform e, partial
fhe-mir-87-3p	-0.956961	3.39162e-19	maker-scaffold10x_680_pilon-snap-gene-0.18	0.0001026	0.0001026	hypothetical protein D915_005712
fhe-mir-87-3p	-0.956961	3.39162e-19	maker-scaffold10x_1084_pilon-snap-gene-0.135	0.00010914	0.00010914	Polycomb protein EED
fhe-mir-87-3p	-0.956961	3.39162e-19	maker-scaffold10x_678_pilon-augustus-gene-0.65	0.000127153	0.000127153	WD repeat-containing protein mio
fhe-mir-87-3p	-0.956961	3.39162e-19	augustus_masked-scaffold10x_1420_pilon-processed-gene-0.60	0.000147037	0.000147037	Tyrosine-protein kinase
fhe-mir-87-3p	-0.956961	3.39162e-19	maker-scaffold10x_2525_pilon-snap-gene-0.6	0.000168315	0.000168315	Krueppel factor 1
fhe-mir-87-3p	-0.956961	3.39162e-19	maker-scaffold10x_324_pilon-augustus-gene-0.35	0.000185158	0.000185158	Transforming protein
fhe-mir-87-3p	-0.956961	3.39162e-19	MSTRG.9873	0.000241277	0.000241277	hypothetical protein D915_010778, partial
fhe-mir-87-3p	-0.956961	3.39162e-19	maker-scaffold10x_377_pilon-snap-gene-0.58	0.000241579	0.000241579	hypothetical protein D915_001852
fhe-mir-87-3p	-0.956961	3.39162e-19	maker-scaffold10x_503_pilon-snap-gene-0.90	0.000264538	0.000264538	Histone lysine n methyltransferase suv420h1
fhe-mir-87-3p	-0.956961	3.39162e-19	maker-scaffold10x_184_pilon-augustus-gene-0.30	0.000272649	0.000272649	Anosmin-1
fhe-mir-87-3p	-0.956961	3.39162e-19	snap_masked-scaffold10x_730_pilon-processed-gene-0.107	0.000311382	0.000311382	Zinc finger protein
fhe-mir-87-3p	-0.956961	3.39162e-19	maker-scaffold10x_1257_pilon-snap-gene-0.75	0.000443712	0.000443712	kinesin family member 4/21/27
fhe-mir-87-3p	-0.956961	3.39162e-19	maker-scaffold10x_362_pilon-pred_gff_StringTie-gene-0.11	0.000533079	0.000533079	putative drug transporter
fhe-mir-87-3p	-0.956961	3.39162e-19	maker-scaffold10x_908_pilon-snap-gene-1.148	0.000603354	0.000603354	Homeobox protein extradenticle
fhe-mir-87-3p	-0.956961	3.39162e-19	maker-scaffold10x_1723_pilon-snap-gene-0.54	0.000679203	0.000679203	hypothetical protein D915_002200
fhe-mir-87-3p	-0.956961	3.39162e-19	maker-scaffold10x_149_pilon-augustus-gene-0.69	0.000853816	0.000853816	ATP dependent RNA helicase DHX35
fhe-mir-9-5p	1.24479	1.32512e-21	maker-scaffold10x_1652_pilon-snap-gene-0.1	-0.882408	3.88e-33	Guanine nucleotide-binding protein subunit alpha
fhe-mir-9-5p	1.24479	1.32512e-21	maker-scaffold10x_273_pilon-pred_gff_StringTie-gene-0.5	-1.2414	8.83e-26	TPA_exp: pol polyprotein, partial
fhe-mir-9-5p	1.24479	1.32512e-21	maker-scaffold10x_263_pilon-augustus-gene-0.170	-1.30508	4.38e-18	Synaptotagmin II
fhe-mir-9-5p	1.24479	1.32512e-21	MSTRG.5097	-10.6669	8.89e-15	No hit
fhe-mir-9-5p	1.24479	1.32512e-21	maker-scaffold10x_719_pilon-snap-gene-0.0	-0.652551	8.12e-12	Mitochondrial solute carrier
fhe-mir-9-5p	1.24479	1.32512e-21	maker-scaffold10x_93_pilon-snap-gene-0.132	-0.619028	7.31e-10	Signal peptide peptidase
fhe-mir-9-5p	1.24479	1.32512e-21	MSTRG.738	-1.7597	2.01e-08	Protein atonal protein
fhe-mir-9-5p	1.24479	1.32512e-21	maker-scaffold10x_432_pilon-snap-gene-0.102	-1.94429	5.66e-08	putative cystoskeletal protein tektin
fhe-mir-9-5p	1.24479	1.32512e-21	maker-scaffold10x_1974_pilon-augustus-gene-0.11	-0.795817	2.55e-07	Glutamate-cysteine ligase
fhe-mir-9-5p	1.24479	1.32512e-21	maker-scaffold10x_998_pilon-augustus-gene-0.71	-0.878179	3.56e-07	Glycolipid transfer protein domain-containing protein 1
fhe-mir-9-5p	1.24479	1.32512e-21	MSTRG.4274	-0.635164	2.96e-06	Inversin-A
fhe-mir-9-5p	1.24479	1.32512e-21	maker-scaffold10x_1304_pilon-snap-gene-0.40	-0.486497	0.000594447	High voltage-activated calcium channel beta subunit CavB
fhe-novelmir-11-3p	-0.83811	4.05988e-07	maker-scaffold10x_908_pilon-augustus-gene-0.82	8.37e-55	8.37e-55	hypothetical protein D915_001414
fhe-novelmir-11-3p	-0.83811	4.05988e-07	maker-scaffold10x_1376_pilon-augustus-gene-0.5	1.57e-34	1.57e-34	Basement membrane specific heparan sulfate
fhe-novelmir-11-3p	-0.83811	4.05988e-07	maker-scaffold10x_309_pilon-snap-gene-0.2	7.17e-21	7.17e-21	Collagen alpha chain
fhe-novelmir-11-3p	-0.83811	4.05988e-07	maker-scaffold10x_82_pilon-snap-gene-0.76	2.16e-20	2.16e-20	dihydropyrimidine dehydrogenase (NADP+)
fhe-novelmir-11-3p	-0.83811	4.05988e-07	maker-scaffold10x_1842_pilon-snap-gene-0.17	1.27e-17	1.27e-17	DNA helicase
fhe-novelmir-11-3p	-0.83811	4.05988e-07	maker-scaffold10x_919_pilon-snap-gene-0.119	2.15e-17	2.15e-17	MDS1 and EVI1 complex locus protein EVI1
fhe-novelmir-11-3p	-0.83811	4.05988e-07	maker-scaffold10x_744_pilon-snap-gene-0.74	2.02e-16	2.02e-16	Dynein heavy chain
fhe-novelmir-11-3p	-0.83811	4.05988e-07	maker-scaffold10x_114_pilon-snap-gene-0.93	2.24e-15	2.24e-15	Leishmanolysin peptidase
fhe-novelmir-11-3p	-0.83811	4.05988e-07	MSTRG.4924	4e-15	4e-15	No hit
fhe-novelmir-11-3p	-0.83811	4.05988e-07	maker-scaffold10x_1420_pilon-snap-gene-0.51	2.89e-13	2.89e-13	Fras1 extracellular matrix protein
fhe-novelmir-11-3p	-0.83811	4.05988e-07	augustus_masked-scaffold10x_735_pilon-processed-gene-0.25	1.04e-12	1.04e-12	Rassf1
fhe-novelmir-11-3p	-0.83811	4.05988e-07	maker-scaffold10x_1373_pilon-snap-gene-0.98	1.1e-12	1.1e-12	hypothetical protein D915_006511
fhe-novelmir-11-3p	-0.83811	4.05988e-07	maker-scaffold10x_173_pilon-snap-gene-0.10	1.27e-12	1.27e-12	Myoblast determination protein
fhe-novelmir-11-3p	-0.83811	4.05988e-07	maker-scaffold10x_979_pilon-snap-gene-0.4	1.52e-12	1.52e-12	Eukaryotic translation initiation factor 2c
fhe-novelmir-11-3p	-0.83811	4.05988e-07	maker-scaffold10x_805_pilon-snap-gene-0.22	1.82e-12	1.82e-12	Leishmanolysin
fhe-novelmir-11-3p	-0.83811	4.05988e-07	maker-scaffold10x_549_pilon-snap-gene-0.16	1.67e-11	1.67e-11	hypothetical protein D915_009509
fhe-novelmir-11-3p	-0.83811	4.05988e-07	maker-scaffold10x_1856_pilon-snap-gene-0.0	1.11e-10	1.11e-10	Protein phosphatase 2C
fhe-novelmir-11-3p	-0.83811	4.05988e-07	maker-scaffold10x_253_pilon-snap-gene-0.155	5.85e-10	5.85e-10	Hemicentin 1, partial
fhe-novelmir-11-3p	-0.83811	4.05988e-07	MSTRG.14306	7.73e-09	7.73e-09	Lipopolysaccharide choline
fhe-novelmir-11-3p	-0.83811	4.05988e-07	maker-scaffold10x_109_pilon-augustus-gene-0.8	1.81e-08	1.81e-08	Cilia- and flagella-associated protein 57
fhe-novelmir-11-3p	-0.83811	4.05988e-07	maker-scaffold10x_2049_pilon-snap-gene-0.17	1.88e-08	1.88e-08	transcriptional adapter 2-beta-like isoform X2
fhe-novelmir-11-3p	-0.83811	4.05988e-07	maker-scaffold10x_917_pilon-augustus-gene-0.1	1.69e-07	1.69e-07	Ataxin-1
fhe-novelmir-11-3p	-0.83811	4.05988e-07	maker-scaffold10x_1149_pilon-snap-gene-0.4	2.12e-07	2.12e-07	laminin alpha 1/2, partial
fhe-novelmir-11-3p	-0.83811	4.05988e-07	MSTRG.18800	2.51e-07	2.51e-07	solute carrier family 25 (mitochondrial phosphate transporter), member 3
fhe-novelmir-11-3p	-0.83811	4.05988e-07	MSTRG.14778	3.04e-07	3.04e-07	unnamed protein product
fhe-novelmir-11-3p	-0.83811	4.05988e-07	maker-scaffold10x_729_pilon-snap-gene-0.2	3.19e-07	3.19e-07	Deoxyribodipyrimidine photo-lyase
fhe-novelmir-11-3p	-0.83811	4.05988e-07	maker-scaffold10x_338_pilon-snap-gene-0.75	8.59e-07	8.59e-07	Transcription factor RFX3
fhe-novelmir-11-3p	-0.83811	4.05988e-07	maker-scaffold10x_4_pilon-snap-gene-0.96	2.11e-06	2.11e-06	Laminin subunit gamma
fhe-novelmir-11-3p	-0.83811	4.05988e-07	maker-scaffold10x_44_pilon-snap-gene-0.0	2.38e-06	2.38e-06	Formin-binding protein 1
fhe-novelmir-11-3p	-0.83811	4.05988e-07	maker-scaffold10x_1124_pilon-snap-gene-0.49	3.99e-06	3.99e-06	kelch-like protein 2
fhe-novelmir-11-3p	-0.83811	4.05988e-07	MSTRG.492	4.69e-06	4.69e-06	KRAB-A domain-containing protein
fhe-novelmir-11-3p	-0.83811	4.05988e-07	maker-scaffold10x_487_pilon-snap-gene-0.231	4.86e-06	4.86e-06	Pleckstrin domain-containing family G member 1
fhe-novelmir-11-3p	-0.83811	4.05988e-07	maker-scaffold10x_237_pilon-snap-gene-0.33	6.02e-06	6.02e-06	Ornithine--oxo-acid transaminase
fhe-novelmir-11-3p	-0.83811	4.05988e-07	maker-scaffold10x_432_pilon-snap-gene-0.99	9.39e-06	9.39e-06	Leucine-rich repeat and coiled-coil domain-containing protein 1
fhe-novelmir-11-3p	-0.83811	4.05988e-07	maker-scaffold10x_561_pilon-augustus-gene-0.5	2.32e-05	2.32e-05	hypothetical protein D915_005525, partial
fhe-novelmir-11-3p	-0.83811	4.05988e-07	maker-scaffold10x_401_pilon-snap-gene-0.2	3.48e-05	3.48e-05	RWD domain-containing protein
fhe-novelmir-11-3p	-0.83811	4.05988e-07	maker-scaffold10x_494_pilon-snap-gene-0.42	3.82e-05	3.82e-05	Antigen KI-67
fhe-novelmir-11-3p	-0.83811	4.05988e-07	MSTRG.839	4.12e-05	4.12e-05	putative reverse transcriptase, partial
fhe-novelmir-11-3p	-0.83811	4.05988e-07	maker-scaffold10x_188_pilon-snap-gene-0.15	4.17e-05	4.17e-05	Molecular chaperone
fhe-novelmir-11-3p	-0.83811	4.05988e-07	maker-scaffold10x_1637_pilon-snap-gene-0.25	4.74e-05	4.74e-05	putative membrane-associated guanylate kinase ww and pdz domain-containing protein 2 isoform 2
fhe-novelmir-11-3p	-0.83811	4.05988e-07	maker-scaffold10x_486_pilon-augustus-gene-0.29	7.43e-05	7.43e-05	Armadillo repeat-containing protein 1
fhe-novelmir-11-3p	-0.83811	4.05988e-07	maker-scaffold10x_223_pilon-snap-gene-0.0	9.1e-05	9.1e-05	ATPase family protein
fhe-novelmir-11-3p	-0.83811	4.05988e-07	maker-scaffold10x_756_pilon-snap-gene-0.57	0.000100897	0.000100897	Histone RNA hairpin-binding protein
fhe-novelmir-11-3p	-0.83811	4.05988e-07	maker-scaffold10x_596_pilon-augustus-gene-0.28	0.000103527	0.000103527	hypothetical protein D915_008924
fhe-novelmir-11-3p	-0.83811	4.05988e-07	maker-scaffold10x_238_pilon-snap-gene-0.106	0.000121526	0.000121526	Checkpoint protein HUS1
fhe-novelmir-11-3p	-0.83811	4.05988e-07	MSTRG.6021	0.000289914	0.000289914	Matrix metallopeptidase 7 M10 family
fhe-novelmir-11-3p	-0.83811	4.05988e-07	maker-scaffold10x_43_pilon-augustus-gene-0.59	0.00029736	0.00029736	putative ribonucleoside-diphosphate reductase, alpha subunit
fhe-novelmir-11-3p	-0.83811	4.05988e-07	MSTRG.21634	0.00038946	0.00038946	Retrovirus-related Pol polyprotein from transposon opus
fhe-novelmir-11-3p	-0.83811	4.05988e-07	MSTRG.12541	0.000426805	0.000426805	unnamed protein product
fhe-novelmir-11-3p	-0.83811	4.05988e-07	maker-scaffold10x_1906_pilon-augustus-gene-0.11	0.000528562	0.000528562	Neuron navigator 2, partial
fhe-novelmir-11-3p	-0.83811	4.05988e-07	maker-scaffold10x_1600_pilon-snap-gene-0.0	0.000733772	0.000733772	Zinc transporter zip1
fhe-novelmir-28-3p	0.501851	0.000592512	maker-scaffold10x_1606_pilon-snap-gene-0.5	-2.13996	7.32e-28	Legumain
fhe-novelmir-28-3p	0.501851	0.000592512	maker-scaffold10x_1260_pilon-snap-gene-0.39	-1.39611	7.88e-27	hypothetical protein FGIG_01622
fhe-novelmir-28-3p	0.501851	0.000592512	maker-scaffold10x_254_pilon-augustus-gene-0.12	-1.16352	9.72e-26	Protein Wnt-4	Wnt associated
fhe-novelmir-28-3p	0.501851	0.000592512	maker-scaffold10x_654_pilon-snap-gene-0.144	-1.71782	1.72e-25	hypothetical protein D915_002128
fhe-novelmir-28-3p	0.501851	0.000592512	maker-scaffold10x_263_pilon-augustus-gene-0.169	-0.522387	6.52e-21	Dolichol kinase
fhe-novelmir-28-3p	0.501851	0.000592512	maker-scaffold10x_803_pilon-snap-gene-0.26	-1.01368	9.85e-20	acyl-CoA:glycerol-3-phosphate acyltransferase
fhe-novelmir-28-3p	0.501851	0.000592512	MSTRG.5155	-6.79251	1.26e-19	putative RNA-directed DNA polymerase from transposon X-element
fhe-novelmir-28-3p	0.501851	0.000592512	maker-scaffold10x_119_pilon-snap-gene-0.2	-1.44368	1.22e-17	hypothetical protein D915_000488
fhe-novelmir-28-3p	0.501851	0.000592512	maker-scaffold10x_58_pilon-augustus-gene-0.66	-1.19015	1.12e-16	Semaphorin-5A
fhe-novelmir-28-3p	0.501851	0.000592512	maker-scaffold10x_408_pilon-snap-gene-0.55	-2.96301	2.16e-16	LIM/homeobox protein Lhx1
fhe-novelmir-28-3p	0.501851	0.000592512	maker-scaffold10x_1075_pilon-augustus-gene-0.40	-0.756723	4.43e-15	Endoplasmin
fhe-novelmir-28-3p	0.501851	0.000592512	MSTRG.10342	-4.02769	1.73e-14	No hit
fhe-novelmir-28-3p	0.501851	0.000592512	maker-scaffold10x_237_pilon-pred_gff_StringTie-gene-0.175	-1.10882	2.02e-14	Cysteamine dioxygenase
fhe-novelmir-28-3p	0.501851	0.000592512	maker-scaffold10x_721_pilon-snap-gene-0.7	-0.895202	3.61e-14	6-phosphogluconate dehydrogenase decarboxylating
fhe-novelmir-28-3p	0.501851	0.000592512	maker-scaffold10x_370_pilon-snap-gene-0.45	-1.48554	3.94e-14	TBC1 domain family member 30
fhe-novelmir-28-3p	0.501851	0.000592512	maker-scaffold10x_476_pilon-snap-gene-0.119	-2.01404	8.46e-13	Dystroglycan
fhe-novelmir-28-3p	0.501851	0.000592512	maker-scaffold10x_29_pilon-snap-gene-0.28	-2.59116	1.23e-12	AT-rich interactive domain-containing protein 3A
fhe-novelmir-28-3p	0.501851	0.000592512	maker-scaffold10x_487_pilon-snap-gene-0.221	-0.604763	1.64e-10	Glycerol-3-phosphate transporter
fhe-novelmir-28-3p	0.501851	0.000592512	maker-scaffold10x_464_pilon-snap-gene-0.11	-1.25544	5.9e-10	Lipopolysaccharide induced transcription factor
fhe-novelmir-28-3p	0.501851	0.000592512	maker-scaffold10x_418_pilon-augustus-gene-0.109	-1.0048	1.35e-09	Epidermal growth factor receptor kinase substrate 8 protein 1
fhe-novelmir-28-3p	0.501851	0.000592512	snap_masked-scaffold10x_239_pilon-processed-gene-0.34	-1.43985	1.7e-09	hypothetical protein D915_001645
fhe-novelmir-28-3p	0.501851	0.000592512	maker-scaffold10x_384_pilon-snap-gene-0.58	-0.979022	1.86e-09	hypothetical protein D915_001165
fhe-novelmir-28-3p	0.501851	0.000592512	maker-scaffold10x_1272_pilon-snap-gene-0.12	-1.84823	4.68e-09	Ras and EF-hand domain-containing protein
fhe-novelmir-28-3p	0.501851	0.000592512	maker-scaffold10x_2037_pilon-augustus-gene-0.38	-0.825685	1.53e-08	Lachesin
fhe-novelmir-28-3p	0.501851	0.000592512	maker-scaffold10x_1058_pilon-snap-gene-0.8	-0.44903	1.69e-08	Polypeptide N-acetylgalactosaminyltransferase
fhe-novelmir-28-3p	0.501851	0.000592512	maker-scaffold10x_92_pilon-augustus-gene-0.54	-1.01279	8.2e-08	alpha-1 2-Mannosidase
fhe-novelmir-28-3p	0.501851	0.000592512	maker-scaffold10x_43_pilon-augustus-gene-0.45	-0.914321	3.39e-07	putative suppressor of ty
fhe-novelmir-28-3p	0.501851	0.000592512	maker-scaffold10x_1420_pilon-snap-gene-0.52	-3.5234	4.98e-07	Neuroligin-4 X-linked protein
fhe-novelmir-28-3p	0.501851	0.000592512	maker-scaffold10x_520_pilon-snap-gene-2.163	-0.729513	1.63e-06	hypothetical protein D915_006558
fhe-novelmir-28-3p	0.501851	0.000592512	maker-scaffold10x_460_pilon-augustus-gene-0.37	-1.54827	1.94e-06	1-phosphatidylinositol 4
fhe-novelmir-28-3p	0.501851	0.000592512	maker-scaffold10x_1106_pilon-snap-gene-0.5	-0.808454	2.45e-06	Guanine nucleotide binding protein alpha O
fhe-novelmir-28-3p	0.501851	0.000592512	maker-scaffold10x_712_pilon-snap-gene-0.14	-0.628952	3.9e-06	Sn1-specific diacylglycerol lipase alpha
fhe-novelmir-28-3p	0.501851	0.000592512	maker-scaffold10x_1_pilon-augustus-gene-0.130	-2.37831	4.06e-06	Leishmanolysin peptidase
fhe-novelmir-28-3p	0.501851	0.000592512	maker-scaffold10x_1014_pilon-snap-gene-0.22	-0.949076	4.29e-06	Sorting nexin-14
fhe-novelmir-28-3p	0.501851	0.000592512	maker-scaffold10x_406_pilon-snap-gene-0.33	-1.02653	7.08e-06	Ubiquitin carboxyl-terminal hydrolase 31
fhe-novelmir-28-3p	0.501851	0.000592512	maker-scaffold10x_637_pilon-snap-gene-0.162	-0.459214	1.18e-05	WD repeat-containing protein 13
fhe-novelmir-28-3p	0.501851	0.000592512	maker-scaffold10x_1608_pilon-snap-gene-0.2	-0.546367	1.99e-05	Phosphatidylinositol glycan class S
fhe-novelmir-28-3p	0.501851	0.000592512	maker-scaffold10x_430_pilon-snap-gene-0.1	-1.73369	2.09e-05	Cyclin B1 interacting protein 1
fhe-novelmir-28-3p	0.501851	0.000592512	maker-scaffold10x_58_pilon-snap-gene-0.118	-0.484671	5.11e-05	hypothetical protein D915_002689
fhe-novelmir-28-3p	0.501851	0.000592512	maker-scaffold10x_1068_pilon-snap-gene-0.40	-0.783129	6.3e-05	Hypoxia up-regulated protein 1
fhe-novelmir-28-3p	0.501851	0.000592512	maker-scaffold10x_205_pilon-snap-gene-0.76	-0.743767	9.23e-05	myosin XV
fhe-novelmir-28-3p	0.501851	0.000592512	maker-scaffold10x_275_pilon-snap-gene-0.29	-0.367844	0.00014434	Cleft lip and palate associated transmembrane protein 1
fhe-novelmir-28-3p	0.501851	0.000592512	maker-scaffold10x_1597_pilon-snap-gene-0.10	-0.751478	0.00024094	putative serine-rich repeat protein
fhe-novelmir-28-3p	0.501851	0.000592512	maker-scaffold10x_7_pilon-snap-gene-1.80	-1.31823	0.00028981	Solute carrier family 12 (Potassium/chloride transporters) member 6
fhe-novelmir-28-3p	0.501851	0.000592512	maker-scaffold10x_1007_pilon-snap-gene-0.6	-0.537223	0.000358454	Vacuolar protein sorting-associated protein 52
fhe-novelmir-28-3p	0.501851	0.000592512	maker-scaffold10x_1660_pilon-snap-gene-0.5	-0.500136	0.000376841	Protein-associating with the carboxyl-terminal domain of ezrin
fhe-novelmir-28-3p	0.501851	0.000592512	MSTRG.16339	-1.10946	0.000463807	hypothetical protein D915_001838
fhe-novelmir-28-3p	0.501851	0.000592512	snap_masked-scaffold10x_973_pilon-processed-gene-0.16	-1.20033	0.000494398	beta-actin
fhe-novelmir-28-3p	0.501851	0.000592512	maker-scaffold10x_24_pilon-snap-gene-0.38	-0.800524	0.000517669	Lysosomal acid phosphatase
fhe-novelmir-45-3p	1.10775	8.45175e-07	maker-scaffold10x_263_pilon-augustus-gene-0.170	-1.30508	4.38e-18	Synaptotagmin II
fhe-novelmir-45-3p	1.10775	8.45175e-07	maker-scaffold10x_93_pilon-snap-gene-0.132	-0.619028	7.31e-10	Signal peptide peptidase
fhe-novelmir-45-3p	1.10775	8.45175e-07	maker-scaffold10x_280_pilon-snap-gene-0.124	-0.566738	4.4e-06	Dolichyl-P-Man:Man(5)GlcNAc(2)-PP-dolichyl mannosyltransferase
fhe-novelmir-45-3p	1.10775	8.45175e-07	maker-scaffold10x_75_pilon-snap-gene-0.99	-0.614503	6.67e-06	Melanoma inhibitory activity protein 3
fhe-novelmir-45-3p	1.10775	8.45175e-07	maker-scaffold10x_203_pilon-snap-gene-0.91	-0.710648	0.000308835	Potassium voltage-gated channel protein
fhe-novelmir-48-3p	-0.947839	7.42408e-20	maker-scaffold10x_1660_pilon-snap-gene-0.0	1.53e-32	1.53e-32	hypothetical protein D915_005379
fhe-novelmir-48-3p	-0.947839	7.42408e-20	MSTRG.6343	9.21e-30	9.21e-30	RNA-directed DNA polymerase from mobile element jockey
fhe-novelmir-48-3p	-0.947839	7.42408e-20	MSTRG.15409	4.08e-26	4.08e-26	No hit
fhe-novelmir-48-3p	-0.947839	7.42408e-20	maker-scaffold10x_157_pilon-snap-gene-0.183	1.06e-24	1.06e-24	Receptor protein serine/threonine kinase
fhe-novelmir-48-3p	-0.947839	7.42408e-20	maker-scaffold10x_150_pilon-augustus-gene-0.17	5.76e-23	5.76e-23	SURF1 protein
fhe-novelmir-48-3p	-0.947839	7.42408e-20	maker-scaffold10x_1137_pilon-snap-gene-0.95	1.67e-19	1.67e-19	cathepsin B
fhe-novelmir-48-3p	-0.947839	7.42408e-20	maker-scaffold10x_744_pilon-snap-gene-0.74	2.02e-16	2.02e-16	Dynein heavy chain
fhe-novelmir-48-3p	-0.947839	7.42408e-20	maker-scaffold10x_1552_pilon-snap-gene-0.4	2.16e-16	2.16e-16	hypothetical protein D915_007722
fhe-novelmir-48-3p	-0.947839	7.42408e-20	maker-scaffold10x_383_pilon-snap-gene-0.27	5.28e-15	5.28e-15	Ras responsive element binding protein 1
fhe-novelmir-48-3p	-0.947839	7.42408e-20	maker-scaffold10x_908_pilon-snap-gene-0.104	5.46e-14	5.46e-14	DNA double-strand break repair rad50 ATPase
fhe-novelmir-48-3p	-0.947839	7.42408e-20	maker-scaffold10x_737_pilon-snap-gene-0.3	1.46e-11	1.46e-11	hypothetical protein D915_005657
fhe-novelmir-48-3p	-0.947839	7.42408e-20	maker-scaffold10x_442_pilon-snap-gene-0.18	1.56e-10	1.56e-10	Low-density lipoprotein receptor (Ldl)	Wnt associated
fhe-novelmir-48-3p	-0.947839	7.42408e-20	maker-scaffold10x_80_pilon-augustus-gene-0.116	1.89e-10	1.89e-10	Innexin
fhe-novelmir-48-3p	-0.947839	7.42408e-20	maker-scaffold10x_1854_pilon-snap-gene-0.12	4.05e-10	4.05e-10	Targeting protein for Xklp2 protein
fhe-novelmir-48-3p	-0.947839	7.42408e-20	maker-scaffold10x_239_pilon-augustus-gene-0.114	6.37e-10	6.37e-10	Guanylate cyclase
fhe-novelmir-48-3p	-0.947839	7.42408e-20	maker-scaffold10x_1568_pilon-snap-gene-0.4	1.95e-09	1.95e-09	DNA excision repair protein ERCC-6
fhe-novelmir-48-3p	-0.947839	7.42408e-20	maker-scaffold10x_1568_pilon-snap-gene-0.0	1.11e-08	1.11e-08	Rad and Gem GTP binding protein 1
fhe-novelmir-48-3p	-0.947839	7.42408e-20	maker-scaffold10x_851_pilon-snap-gene-0.23	1.25e-07	1.25e-07	Kinesin family 1
fhe-novelmir-48-3p	-0.947839	7.42408e-20	maker-scaffold10x_213_pilon-snap-gene-0.48	4.35e-07	4.35e-07	U2-associated protein SR140
fhe-novelmir-48-3p	-0.947839	7.42408e-20	maker-scaffold10x_617_pilon-snap-gene-0.24	1.49e-06	1.49e-06	Nuclease-sensitive element-binding protein 1
fhe-novelmir-48-3p	-0.947839	7.42408e-20	maker-scaffold10x_209_pilon-snap-gene-0.30	2.07e-06	2.07e-06	Ataxin-2
fhe-novelmir-48-3p	-0.947839	7.42408e-20	maker-scaffold10x_311_pilon-snap-gene-0.47	2.83e-06	2.83e-06	hypothetical protein D915_006281
fhe-novelmir-48-3p	-0.947839	7.42408e-20	MSTRG.7400	3.47e-06	3.47e-06	No hit
fhe-novelmir-48-3p	-0.947839	7.42408e-20	maker-scaffold10x_487_pilon-augustus-gene-0.66	3.61e-06	3.61e-06	AMPK beta subunit
fhe-novelmir-48-3p	-0.947839	7.42408e-20	maker-scaffold10x_487_pilon-snap-gene-0.231	4.86e-06	4.86e-06	Pleckstrin domain-containing family G member 1
fhe-novelmir-48-3p	-0.947839	7.42408e-20	maker-scaffold10x_432_pilon-snap-gene-0.99	9.39e-06	9.39e-06	Leucine-rich repeat and coiled-coil domain-containing protein 1
fhe-novelmir-48-3p	-0.947839	7.42408e-20	MSTRG.18396	1.62e-05	1.62e-05	No hit
fhe-novelmir-48-3p	-0.947839	7.42408e-20	maker-scaffold10x_291_pilon-snap-gene-0.83	2.2e-05	2.2e-05	Protein tyrosine phosphatase receptor type B
fhe-novelmir-48-3p	-0.947839	7.42408e-20	maker-scaffold10x_1074_pilon-snap-gene-0.114	2.25e-05	2.25e-05	TIM21 protein mitochondrial
fhe-novelmir-48-3p	-0.947839	7.42408e-20	MSTRG.13141	7.09e-05	7.09e-05	uncharacterized protein DEA37_0004579
fhe-novelmir-48-3p	-0.947839	7.42408e-20	maker-scaffold10x_223_pilon-snap-gene-0.0	9.1e-05	9.1e-05	ATPase family protein
fhe-novelmir-48-3p	-0.947839	7.42408e-20	maker-scaffold10x_596_pilon-augustus-gene-0.28	0.000103527	0.000103527	hypothetical protein D915_008924
fhe-novelmir-48-3p	-0.947839	7.42408e-20	augustus_masked-scaffold10x_1013_pilon-processed-gene-0.139	0.000227902	0.000227902	Ubiquitin modifier-activating enzyme 6
fhe-novelmir-48-3p	-0.947839	7.42408e-20	maker-scaffold10x_71_pilon-snap-gene-0.107	0.000253657	0.000253657	Septin
fhe-novelmir-48-3p	-0.947839	7.42408e-20	maker-scaffold10x_254_pilon-snap-gene-0.38	0.000389514	0.000389514	hypothetical protein FGIG_01750
fhe-novelmir-48-3p	-0.947839	7.42408e-20	maker-scaffold10x_469_pilon-snap-gene-0.89	0.000685549	0.000685549	Eukaryotic initiation factor
fhe-novelmir-48-3p	-0.947839	7.42408e-20	maker-scaffold10x_942_pilon-snap-gene-0.55	0.00075717	0.00075717	dynein heavy chain
fhe-novelmir-48-3p	-0.947839	7.42408e-20	maker-scaffold10x_932_pilon-snap-gene-0.19	0.000971527	0.000971527	Transducin enhancer protein 3
fhe-novelmir-49-3p	0.936948	0.000524976	maker-scaffold10x_1606_pilon-snap-gene-0.5	-2.13996	7.32e-28	Legumain
fhe-novelmir-49-3p	0.936948	0.000524976	maker-scaffold10x_1137_pilon-snap-gene-0.90	-0.950437	1.43e-20	putative glucose transporter
fhe-novelmir-49-3p	0.936948	0.000524976	maker-scaffold10x_1137_pilon-snap-gene-0.102	-0.718853	1.07e-14	Armadillo repeat protein deleted in velo-cardio-facial syndrome protein
fhe-novelmir-49-3p	0.936948	0.000524976	maker-scaffold10x_217_pilon-augustus-gene-1.3	-0.679791	1.36e-14	T-cell immunomodulatory protein
fhe-novelmir-49-3p	0.936948	0.000524976	snap_masked-scaffold10x_1089_pilon-processed-gene-0.14	-6.14284	1.07e-09	No hit
fhe-novelmir-49-3p	0.936948	0.000524976	MSTRG.20630	-2.04596	2.2e-08	TPA_exp: pol polyprotein
fhe-novelmir-49-3p	0.936948	0.000524976	maker-scaffold10x_1420_pilon-snap-gene-0.52	-3.5234	4.98e-07	Neuroligin-4 X-linked protein
fhe-novelmir-49-3p	0.936948	0.000524976	maker-scaffold10x_877_pilon-snap-gene-0.10	-1.60782	6.06e-06	spectrin beta, partial
fhe-novelmir-49-3p	0.936948	0.000524976	maker-scaffold10x_90_pilon-snap-gene-0.86	-1.16111	6.78e-06	ABC transporter, ATP-binding protein, partial
fhe-novelmir-49-3p	0.936948	0.000524976	maker-scaffold10x_387_pilon-snap-gene-0.74	-3.3881	1.73e-05	Calcium activated potassium channel subunit
fhe-novelmir-49-3p	0.936948	0.000524976	maker-scaffold10x_1791_pilon-snap-gene-0.45	-0.479994	3.98e-05	Protocadherin alpha-11
fhe-novelmir-49-3p	0.936948	0.000524976	maker-scaffold10x_253_pilon-augustus-gene-0.23	-0.768817	0.000598122	Transmembrane and coiled-coil domain-containing protein 1
fhe-novelmir-49-3p	0.936948	0.000524976	maker-scaffold10x_1272_pilon-snap-gene-0.7	-0.579383	0.000605038	complement component C8 beta
fhe-novelmir-50-5p	1.16914	0.00018539	maker-scaffold10x_405_pilon-snap-gene-0.20	-2.75092	3.65e-84	Secreted frizzled protein 2	Wnt associated
fhe-novelmir-50-5p	1.16914	0.00018539	maker-scaffold10x_833_pilon-snap-gene-0.19	-2.23993	1.35e-51	Transcription factor che-1
fhe-novelmir-50-5p	1.16914	0.00018539	maker-scaffold10x_1989_pilon-snap-gene-0.9	-1.35536	1.86e-42	NADP-dependent malic enzyme
fhe-novelmir-50-5p	1.16914	0.00018539	maker-scaffold10x_691_pilon-snap-gene-0.46	-1.35997	7.29e-36	FMRFamide-activated amiloride-sensitive sodium channel
fhe-novelmir-50-5p	1.16914	0.00018539	maker-scaffold10x_719_pilon-snap-gene-0.5	-1.75087	1.07e-29	Beta-mannosidase
fhe-novelmir-50-5p	1.16914	0.00018539	snap_masked-scaffold10x_360_pilon-processed-gene-0.3	-1.91164	4.3e-29	Complexin
fhe-novelmir-50-5p	1.16914	0.00018539	maker-scaffold10x_1606_pilon-snap-gene-0.5	-2.13996	7.32e-28	Legumain
fhe-novelmir-50-5p	1.16914	0.00018539	maker-scaffold10x_273_pilon-pred_gff_StringTie-gene-0.5	-1.2414	8.83e-26	TPA_exp: pol polyprotein, partial
fhe-novelmir-50-5p	1.16914	0.00018539	maker-scaffold10x_80_pilon-snap-gene-0.180	-1.04451	1.05e-23	Protocadherin-11 X-linked
fhe-novelmir-50-5p	1.16914	0.00018539	MSTRG.16935	-6.09357	8.51e-22	No hit
fhe-novelmir-50-5p	1.16914	0.00018539	MSTRG.5155	-6.79251	1.26e-19	putative RNA-directed DNA polymerase from transposon X-element
fhe-novelmir-50-5p	1.16914	0.00018539	augustus_masked-scaffold10x_93_pilon-processed-gene-0.25	-1.11223	2.36e-19	cement precursor protein 3B variant 1, putative
fhe-novelmir-50-5p	1.16914	0.00018539	MSTRG.19495	-12.4165	1.47e-18	No hit
fhe-novelmir-50-5p	1.16914	0.00018539	maker-scaffold10x_119_pilon-snap-gene-0.2	-1.44368	1.22e-17	hypothetical protein D915_000488
fhe-novelmir-50-5p	1.16914	0.00018539	maker-scaffold10x_730_pilon-snap-gene-0.81	-1.81503	8.79e-14	Inhibin beta B chain
fhe-novelmir-50-5p	1.16914	0.00018539	maker-scaffold10x_1017_pilon-snap-gene-0.9	-0.740066	1.74e-12	High-affinity cationic amino acid transporter 1
fhe-novelmir-50-5p	1.16914	0.00018539	maker-scaffold10x_345_pilon-snap-gene-1.119	-4.32898	3.04e-12	Dachshund protein 1
fhe-novelmir-50-5p	1.16914	0.00018539	maker-scaffold10x_245_pilon-snap-gene-0.125	-1.10519	5.04e-11	peptidoglycan-recognition protein S2-like protein
fhe-novelmir-50-5p	1.16914	0.00018539	maker-scaffold10x_111_pilon-augustus-gene-0.15	-2.22508	1.43e-09	Neurexin-1
fhe-novelmir-50-5p	1.16914	0.00018539	MSTRG.19769	-0.996571	1.68e-09	gag-pol polyprotein
fhe-novelmir-50-5p	1.16914	0.00018539	maker-scaffold10x_563_pilon-snap-gene-0.113	-3.18612	3.1e-09	Homeobox protein Meis1
fhe-novelmir-50-5p	1.16914	0.00018539	maker-scaffold10x_383_pilon-snap-gene-0.18	-0.633054	8.09e-09	Serine/threonine kinase
fhe-novelmir-50-5p	1.16914	0.00018539	maker-scaffold10x_541_pilon-snap-gene-0.38	-2.04283	1.33e-08	Frizzled-4	Wnt associated
fhe-novelmir-50-5p	1.16914	0.00018539	maker-scaffold10x_205_pilon-snap-gene-0.61	-1.06057	1.57e-07	hypothetical protein D915_007329
fhe-novelmir-50-5p	1.16914	0.00018539	maker-scaffold10x_392_pilon-snap-gene-0.26	-0.604365	2.14e-07	Alpha-mannosidase 2x
fhe-novelmir-50-5p	1.16914	0.00018539	maker-scaffold10x_476_pilon-augustus-gene-0.54	-0.974902	5.59e-07	Phosphoenolpyruvate carboxykinase
fhe-novelmir-50-5p	1.16914	0.00018539	MSTRG.8465	-0.839243	2.38e-06	Leucine-rich repeat-containing protein 4
fhe-novelmir-50-5p	1.16914	0.00018539	maker-scaffold10x_712_pilon-snap-gene-0.14	-0.628952	3.9e-06	Sn1-specific diacylglycerol lipase alpha
fhe-novelmir-50-5p	1.16914	0.00018539	maker-scaffold10x_280_pilon-snap-gene-0.124	-0.566738	4.4e-06	Dolichyl-P-Man:Man(5)GlcNAc(2)-PP-dolichyl mannosyltransferase
fhe-novelmir-50-5p	1.16914	0.00018539	maker-scaffold10x_636_pilon-snap-gene-0.1	-1.31391	5.01e-06	Tegument antigen (I(H)A)
fhe-novelmir-50-5p	1.16914	0.00018539	maker-scaffold10x_406_pilon-snap-gene-0.33	-1.02653	7.08e-06	Ubiquitin carboxyl-terminal hydrolase 31
fhe-novelmir-50-5p	1.16914	0.00018539	maker-scaffold10x_324_pilon-augustus-gene-0.30	-0.624434	1.07e-05	Tetraspanning orphan receptor
fhe-novelmir-50-5p	1.16914	0.00018539	maker-scaffold10x_483_pilon-snap-gene-0.117	-0.84395	2.85e-05	TTLL4
fhe-novelmir-50-5p	1.16914	0.00018539	maker-scaffold10x_1791_pilon-snap-gene-0.45	-0.479994	3.98e-05	Protocadherin alpha-11
fhe-novelmir-50-5p	1.16914	0.00018539	maker-scaffold10x_253_pilon-augustus-gene-0.16	-0.536977	5.26e-05	Solute carrier family 39 (Zinc transporter) member 7
fhe-novelmir-50-5p	1.16914	0.00018539	maker-scaffold10x_735_pilon-snap-gene-0.38	-0.800484	6.1e-05	Protein Wnt	Wnt associated
fhe-novelmir-50-5p	1.16914	0.00018539	maker-scaffold10x_798_pilon-snap-gene-0.24	-0.86417	0.000156894	Prosaposin, partial
fhe-novelmir-50-5p	1.16914	0.00018539	maker-scaffold10x_93_pilon-snap-gene-0.123	-0.977796	0.000163701	Mitochondrial pyruvate carrier
fhe-novelmir-50-5p	1.16914	0.00018539	maker-scaffold10x_1007_pilon-snap-gene-0.12	-0.265641	0.000189414	Atlastin GTPase 1
fhe-novelmir-50-5p	1.16914	0.00018539	maker-scaffold10x_598_pilon-snap-gene-1.101	-0.859199	0.000194941	ADP-ribosylation factor GTPase-activating protein 1
fhe-novelmir-50-5p	1.16914	0.00018539	MSTRG.3384	-0.669225	0.000234316	hypothetical protein D915_003492
fhe-novelmir-50-5p	1.16914	0.00018539	MSTRG.18060	-11.4016	0.000236348	WDFY family member 4
fhe-novelmir-50-5p	1.16914	0.00018539	maker-scaffold10x_503_pilon-augustus-gene-0.41	-0.480954	0.000256804	UPF0553 protein C9orf64
fhe-novelmir-50-5p	1.16914	0.00018539	maker-scaffold10x_1660_pilon-snap-gene-0.5	-0.500136	0.000376841	Protein-associating with the carboxyl-terminal domain of ezrin
fhe-novelmir-50-5p	1.16914	0.00018539	maker-scaffold10x_715_pilon-pred_gff_StringTie-gene-0.39	-0.646778	0.000607795	LINE-1 retrotransposable element ORF2 protein
fhe-novelmir-53-3p-1/2	-0.447616	0.000185472	augustus_masked-scaffold10x_113_pilon-processed-gene-0.221	1.34e-05	1.34e-05	DNA helicase MCM8
fhe-novelmir-53-3p-1/2	-0.455875	0.000202558	augustus_masked-scaffold10x_391_pilon-processed-gene-0.45	4.97e-05	4.97e-05	major vault protein isoform X1
fhe-novelmir-53-3p-1/2	-0.455875	0.000202558	maker-scaffold10x_103_pilon-snap-gene-0.105	1.05e-07	1.05e-07	Protein cramped
fhe-novelmir-53-3p-1/2	-0.455875	0.000202558	maker-scaffold10x_1050_pilon-snap-gene-0.13	1.88e-06	1.88e-06	Zinc finger E-box-binding homeobox 1
fhe-novelmir-53-3p-1/2	-0.455875	0.000202558	maker-scaffold10x_1125_pilon-snap-gene-0.113	8.08e-13	8.08e-13	sox transcription factor
fhe-novelmir-53-3p-1/2	-0.455875	0.000202558	maker-scaffold10x_145_pilon-snap-gene-0.18	2.8e-06	2.8e-06	Mechanosensory protein 2
fhe-novelmir-53-3p-1/2	-0.455875	0.000202558	maker-scaffold10x_1549_pilon-snap-gene-0.88	1.77e-08	1.77e-08	Tetraspanin
fhe-novelmir-53-3p-1/2	-0.455875	0.000202558	maker-scaffold10x_1693_pilon-augustus-gene-0.16	1e-06	1e-06	FXP1B
fhe-novelmir-53-3p-1/2	-0.455875	0.000202558	maker-scaffold10x_178_pilon-snap-gene-0.21	5.59e-06	5.59e-06	Serine/threonine-protein kinase PAK 3
fhe-novelmir-53-3p-1/2	-0.455875	0.000202558	maker-scaffold10x_188_pilon-snap-gene-0.15	4.17e-05	4.17e-05	Molecular chaperone
fhe-novelmir-53-3p-1/2	-0.455875	0.000202558	maker-scaffold10x_206_pilon-snap-gene-0.61	1.59e-26	1.59e-26	Iroquois-class homeodomain protein IRX-4
fhe-novelmir-53-3p-1/2	-0.455875	0.000202558	maker-scaffold10x_22_pilon-snap-gene-0.128	0.000139846	0.000139846	hypothetical protein D915_008650
fhe-novelmir-53-3p-1/2	-0.455875	0.000202558	maker-scaffold10x_313_pilon-snap-gene-0.95	0.000393139	0.000393139	Ras associated and pleckstrin y
fhe-novelmir-53-3p-1/2	-0.447616	0.000185472	maker-scaffold10x_342_pilon-pred_gff_StringTie-gene-0.125	1.89e-06	1.89e-06	putative calcium-binding protein
fhe-novelmir-53-3p-1/2	-0.447616	0.000185472	maker-scaffold10x_384_pilon-augustus-gene-0.70	3.61e-06	3.61e-06	Disco-interacting protein
fhe-novelmir-53-3p-1/2	-0.447616	0.000185472	maker-scaffold10x_4_pilon-snap-gene-0.96	2.11e-06	2.11e-06	Laminin subunit gamma
fhe-novelmir-53-3p-1/2	-0.447616	0.000185472	maker-scaffold10x_408_pilon-snap-gene-0.63	3.21e-29	3.21e-29	Macrophage colony-stimulating factor 1 receptor
fhe-novelmir-53-3p-1/2	-0.447616	0.000185472	maker-scaffold10x_418_pilon-snap-gene-0.83	1.88e-19	1.88e-19	Serine/threonine-protein kinase DCLK2
fhe-novelmir-53-3p-1/2	-0.455875	0.000202558	maker-scaffold10x_436_pilon-snap-gene-1.33	6.87e-09	6.87e-09	Fez family zinc finger protein 1
fhe-novelmir-53-3p-1/2	-0.455875	0.000202558	maker-scaffold10x_438_pilon-snap-gene-0.22	2.01e-06	2.01e-06	hypothetical protein D915_010368
fhe-novelmir-53-3p-1/2	-0.455875	0.000202558	maker-scaffold10x_451_pilon-snap-gene-0.38	5.59e-43	5.59e-43	Tetraspanin
fhe-novelmir-53-3p-1/2	-0.455875	0.000202558	maker-scaffold10x_490_pilon-augustus-gene-0.28	0.000285931	0.000285931	hypothetical protein D915_007449
fhe-novelmir-53-3p-1/2	-0.455875	0.000202558	maker-scaffold10x_495_pilon-snap-gene-0.104	6.37e-06	6.37e-06	Zinc transporter ZIP13
fhe-novelmir-53-3p-1/2	-0.447616	0.000185472	maker-scaffold10x_598_pilon-snap-gene-1.103	3.87e-12	3.87e-12	Beta-D-xylosidase 1
fhe-novelmir-53-3p-1/2	-0.455875	0.000202558	maker-scaffold10x_908_pilon-augustus-gene-0.82	8.37e-55	8.37e-55	hypothetical protein D915_001414
fhe-novelmir-53-3p-1/2	-0.455875	0.000202558	maker-scaffold10x_954_pilon-snap-gene-0.46	8.38e-10	8.38e-10	Kelch protein 5
fhe-novelmir-53-3p-1/2	-0.455875	0.000202558	maker-scaffold10x_97_pilon-snap-gene-0.93	2.43e-14	2.43e-14	Kinesin protein
fhe-novelmir-53-3p-1/2	-0.455875	0.000202558	MSTRG.1073	9.9e-29	9.9e-29	zinc finger SWIM domain-containing protein 3, partial
fhe-novelmir-53-3p-1/2	-0.455875	0.000202558	MSTRG.11603	1.86e-06	1.86e-06	No hit
fhe-novelmir-53-3p-1/2	-0.455875	0.000202558	MSTRG.14221	3.15e-05	3.15e-05	No hit
fhe-novelmir-53-3p-1/2	-0.455875	0.000202558	MSTRG.14778	3.04e-07	3.04e-07	unnamed protein product
fhe-novelmir-53-3p-1/2	-0.455875	0.000202558	MSTRG.3149	9.08e-06	9.08e-06	hypothetical protein D915_008783
fhe-novelmir-53-3p-1/2	-0.455875	0.000202558	MSTRG.4250	2.2e-07	2.2e-07	No hit
fhe-novelmir-53-3p-1/2	-0.455875	0.000202558	MSTRG.492	4.69e-06	4.69e-06	KRAB-A domain-containing protein
fhe-novelmir-53-3p-1/2	-0.455875	0.000202558	MSTRG.6390	0.000611194	0.000611194	Retrovirus-related Pol polyprotein from transposon 17.6
fhe-novelmir-53-3p-1/2	-0.455875	0.000202558	MSTRG.7029	9.49e-60	9.49e-60	Pregnancy zone protein, partial
fhe-novelmir-53-3p-1/2	-0.447616	0.000185472	MSTRG.7399	1.81e-06	1.81e-06	rhodopsin-like orphan GPCR
fhe-novelmir-53-3p-1/2	-0.455875	0.000202558	MSTRG.8150	5.93e-15	5.93e-15	endonuclease-reverse transcriptase
fhe-novelmir-54-5p	1.01733	1.22627e-07	maker-scaffold10x_95_pilon-snap-gene-0.27	-1.759	4.57e-16	ATP binding cassette subfamily B MDR TAP
fhe-novelmir-54-5p	1.01733	1.22627e-07	maker-scaffold10x_237_pilon-snap-gene-0.48	-0.581848	1.19e-09	DnaJ domain containing protein 4
fhe-novelmir-54-5p	1.01733	1.22627e-07	maker-scaffold10x_384_pilon-snap-gene-0.58	-0.979022	1.86e-09	hypothetical protein D915_001165
fhe-novelmir-54-5p	1.01733	1.22627e-07	maker-scaffold10x_1257_pilon-snap-gene-0.61	-1.02665	3.97e-09	CRE-AMPH-1 protein
fhe-novelmir-54-5p	1.01733	1.22627e-07	maker-scaffold10x_1358_pilon-augustus-gene-0.13	-0.586821	1.23e-05	ATP-dependent RNA helicase dbp-5
fhe-novelmir-54-5p	1.01733	1.22627e-07	maker-scaffold10x_1306_pilon-pred_gff_StringTie-gene-0.8	-1.53385	1.65e-05	TPA: endonuclease-reverse transcriptase
fhe-novelmir-55-3p	2.33484	2.50616e-21	maker-scaffold10x_730_pilon-snap-gene-0.92	-4.03614	6.54e-70	UDP-glcNAc:betaGal beta-1 3-N-acetylglucosaminyltransferase 5A
fhe-novelmir-55-3p	2.33484	2.50616e-21	maker-scaffold10x_756_pilon-snap-gene-0.52	-1.4684	1.23e-31	Glucose-6-phosphate 1-dehydrogenase X
fhe-novelmir-55-3p	2.33484	2.50616e-21	MSTRG.21750	-6.06802	1.64e-27	TPA: endonuclease-reverse transcriptase
fhe-novelmir-55-3p	2.33484	2.50616e-21	MSTRG.5155	-6.79251	1.26e-19	putative RNA-directed DNA polymerase from transposon X-element
fhe-novelmir-55-3p	2.33484	2.50616e-21	maker-scaffold10x_179_pilon-snap-gene-0.9	-2.40556	5.76e-15	hypothetical protein D915_001535
fhe-novelmir-55-3p	2.33484	2.50616e-21	maker-scaffold10x_237_pilon-pred_gff_StringTie-gene-0.175	-1.10882	2.02e-14	Cysteamine dioxygenase
fhe-novelmir-55-3p	2.33484	2.50616e-21	maker-scaffold10x_998_pilon-augustus-gene-0.72	-0.674849	7.12e-14	Inhibitor of apoptosis protein
fhe-novelmir-55-3p	2.33484	2.50616e-21	maker-scaffold10x_730_pilon-snap-gene-0.81	-1.81503	8.79e-14	Inhibin beta B chain
fhe-novelmir-55-3p	2.33484	2.50616e-21	maker-scaffold10x_524_pilon-snap-gene-0.20	-2.76974	1.17e-12	hypothetical protein D915_003784
fhe-novelmir-55-3p	2.33484	2.50616e-21	maker-scaffold10x_313_pilon-snap-gene-0.76	-1.31671	2.42e-11	Protocadherin gamma-A2
fhe-novelmir-55-3p	2.33484	2.50616e-21	maker-scaffold10x_2314_pilon-snap-gene-0.4	-1.27837	4.41e-11	hypothetical protein D915_002399
fhe-novelmir-55-3p	2.33484	2.50616e-21	maker-scaffold10x_384_pilon-snap-gene-0.53	-1.06301	1.12e-08	Adenylosuccinate synthetase
fhe-novelmir-55-3p	2.33484	2.50616e-21	maker-scaffold10x_432_pilon-augustus-gene-0.74	-1.19286	1.08e-07	Annexin
fhe-novelmir-55-3p	2.33484	2.50616e-21	maker-scaffold10x_277_pilon-snap-gene-0.88	-0.975397	1.25e-06	Rho GTP binding protein RhoG
fhe-novelmir-55-3p	2.33484	2.50616e-21	maker-scaffold10x_1106_pilon-snap-gene-0.5	-0.808454	2.45e-06	Guanine nucleotide binding protein alpha O
fhe-novelmir-55-3p	2.33484	2.50616e-21	maker-scaffold10x_1014_pilon-snap-gene-0.22	-0.949076	4.29e-06	Sorting nexin-14
fhe-novelmir-55-3p	2.33484	2.50616e-21	MSTRG.21751	-2.73986	5.08e-06	No hit
fhe-novelmir-55-3p	2.33484	2.50616e-21	maker-scaffold10x_1124_pilon-snap-gene-0.47	-1.13246	1.08e-05	Xenotropic and polytropic retrovirus receptor 1
fhe-novelmir-55-3p	2.33484	2.50616e-21	MSTRG.8535	-0.476992	2.75e-05	hypothetical protein FGIG_12041
fhe-novelmir-55-3p	2.33484	2.50616e-21	MSTRG.21975	-0.616831	2.93e-05	division cycle protein 27 protein
fhe-novelmir-55-3p	2.33484	2.50616e-21	maker-scaffold10x_715_pilon-snap-gene-0.25	-0.832037	0.000160741	Outer dense fiber protein 3
fhe-novelmir-55-3p	2.33484	2.50616e-21	maker-scaffold10x_1058_pilon-pred_gff_StringTie-gene-0.41	-0.744642	0.000328152	polyprotein
fhe-novelmir-55-3p	2.33484	2.50616e-21	maker-scaffold10x_1566_pilon-snap-gene-0.19	-1.19065	0.000969002	putative protein putative vertebrate RAB member RAS oncogene family 5
fhe-pubnovelmir-22-3p	-1.91265	1.37171e-49	maker-scaffold10x_172_pilon-snap-gene-0.67	6.06e-251	6.06e-251	Metalloendopeptidase
fhe-pubnovelmir-22-3p	-1.91265	1.37171e-49	maker-scaffold10x_179_pilon-augustus-gene-0.48	1.47e-180	1.47e-180	Matrix metalloproteinase-25
fhe-pubnovelmir-22-3p	-1.91265	1.37171e-49	maker-scaffold10x_323_pilon-snap-gene-0.40	9.91e-64	9.91e-64	Rhodopsin orphan GPCR
fhe-pubnovelmir-22-3p	-1.91265	1.37171e-49	maker-scaffold10x_94_pilon-pred_gff_StringTie-gene-0.27	4.52e-32	4.52e-32	retrovirus-related Pol polyprotein from transposon opus
fhe-pubnovelmir-22-3p	-1.91265	1.37171e-49	maker-scaffold10x_94_pilon-pred_gff_StringTie-gene-0.27	4.52e-32	4.52e-32	retrovirus-related Pol polyprotein from transposon opus
fhe-pubnovelmir-22-3p	-1.91265	1.37171e-49	maker-scaffold10x_749_pilon-snap-gene-0.133	9.46e-23	9.46e-23	HEAT repeat protein
fhe-pubnovelmir-22-3p	-1.91265	1.37171e-49	MSTRG.7948	7.42e-21	7.42e-21	putative ribosomal protein L5
fhe-pubnovelmir-22-3p	-1.91265	1.37171e-49	maker-scaffold10x_327_pilon-snap-gene-0.28	1.36e-20	1.36e-20	Rho GTPase-activating protein 19, partial
fhe-pubnovelmir-22-3p	-1.91265	1.37171e-49	maker-scaffold10x_563_pilon-snap-gene-0.101	1.84e-19	1.84e-19	LIM domain transcription factor LMO4
fhe-pubnovelmir-22-3p	-1.91265	1.37171e-49	maker-scaffold10x_513_pilon-snap-gene-0.67	4.59e-16	4.59e-16	Protein C-ets-2
fhe-pubnovelmir-22-3p	-1.91265	1.37171e-49	MSTRG.4924	4e-15	4e-15	No hit
fhe-pubnovelmir-22-3p	-1.91265	1.37171e-49	maker-scaffold10x_246_pilon-snap-gene-0.22	7.22e-15	7.22e-15	AN1-type zinc finger protein 6 (Zinc finger A20 domain-containing protein 3)
fhe-pubnovelmir-22-3p	-1.91265	1.37171e-49	maker-scaffold10x_97_pilon-snap-gene-0.93	2.43e-14	2.43e-14	Kinesin protein
fhe-pubnovelmir-22-3p	-1.91265	1.37171e-49	MSTRG.6396	2.28e-13	2.28e-13	Transposable element Tc3 transposase, partial
fhe-pubnovelmir-22-3p	-1.91265	1.37171e-49	maker-scaffold10x_513_pilon-snap-gene-0.55	1.81e-12	1.81e-12	Collagen alpha 1(XV) chain
fhe-pubnovelmir-22-3p	-1.91265	1.37171e-49	MSTRG.18392	1.54e-11	1.54e-11	unnamed protein product
fhe-pubnovelmir-22-3p	-1.91265	1.37171e-49	maker-scaffold10x_22_pilon-snap-gene-0.133	3.16e-11	3.16e-11	laminin beta 1
fhe-pubnovelmir-22-3p	-1.91265	1.37171e-49	MSTRG.425	5.04e-11	5.04e-11	uncharacterized protein DEA37_0004185
fhe-pubnovelmir-22-3p	-1.91265	1.37171e-49	maker-scaffold10x_1856_pilon-snap-gene-0.0	1.11e-10	1.11e-10	Protein phosphatase 2C
fhe-pubnovelmir-22-3p	-1.91265	1.37171e-49	MSTRG.9293	1.12e-10	1.12e-10	No hit
fhe-pubnovelmir-22-3p	-1.91265	1.37171e-49	maker-scaffold10x_442_pilon-snap-gene-0.18	1.56e-10	1.56e-10	Low-density lipoprotein receptor (Ldl)	Wnt associated
fhe-pubnovelmir-22-3p	-1.91265	1.37171e-49	maker-scaffold10x_203_pilon-snap-gene-0.87	1.88e-10	1.88e-10	Zinc finger CCCH domain-containing protein 14
fhe-pubnovelmir-22-3p	-1.91265	1.37171e-49	maker-scaffold10x_297_pilon-snap-gene-0.17	7.13e-09	7.13e-09	putative cement precursor protein 3B variant 3
fhe-pubnovelmir-22-3p	-1.91265	1.37171e-49	MSTRG.12307	1.36e-08	1.36e-08	No hit
fhe-pubnovelmir-22-3p	-1.91265	1.37171e-49	MSTRG.2585	1.63e-08	1.63e-08	LINE-1 retrotransposable element ORF2 protein
fhe-pubnovelmir-22-3p	-1.91265	1.37171e-49	maker-scaffold10x_17_pilon-snap-gene-0.3	6.17e-07	6.17e-07	N-acetyllactosaminide beta-1 6-N-acetylglucosaminyl-transferase
fhe-pubnovelmir-22-3p	-1.91265	1.37171e-49	MSTRG.7400	3.47e-06	3.47e-06	No hit
fhe-pubnovelmir-22-3p	-1.91265	1.37171e-49	maker-scaffold10x_936_pilon-augustus-gene-0.98	5.01e-06	5.01e-06	putative structural maintenance of chromosome protein 4 chromosome condensation complex condensin
fhe-pubnovelmir-22-3p	-1.91265	1.37171e-49	maker-scaffold10x_1041_pilon-snap-gene-0.12	6.13e-06	6.13e-06	Ras and EF-hand domain-containing protein
fhe-pubnovelmir-22-3p	-1.91265	1.37171e-49	maker-scaffold10x_99_pilon-snap-gene-0.79	2.21e-05	2.21e-05	Exonuclease 1
fhe-pubnovelmir-22-3p	-1.91265	1.37171e-49	maker-scaffold10x_561_pilon-augustus-gene-0.5	2.32e-05	2.32e-05	hypothetical protein D915_005525, partial
fhe-pubnovelmir-22-3p	-1.91265	1.37171e-49	maker-scaffold10x_289_pilon-snap-gene-0.12	3.72e-05	3.72e-05	Neurabin-1
fhe-pubnovelmir-22-3p	-1.91265	1.37171e-49	maker-scaffold10x_345_pilon-augustus-gene-1.200	5.09e-05	5.09e-05	Collagen type IV alpha 2 chain
fhe-pubnovelmir-22-3p	-1.91265	1.37171e-49	snap_masked-scaffold10x_1609_pilon-processed-gene-0.6	5.4e-05	5.4e-05	Microspherule protein 1
fhe-pubnovelmir-22-3p	-1.91265	1.37171e-49	maker-scaffold10x_202_pilon-snap-gene-0.51	5.41e-05	5.41e-05	hypothetical protein D915_001273
fhe-pubnovelmir-22-3p	-1.91265	1.37171e-49	maker-scaffold10x_1061_pilon-snap-gene-0.104	6.08e-05	6.08e-05	hypothetical protein D915_002701
fhe-pubnovelmir-22-3p	-1.91265	1.37171e-49	maker-scaffold10x_773_pilon-snap-gene-0.72	0.000106283	0.000106283	Vesicle-associated membrane protein 2, partial
fhe-pubnovelmir-22-3p	-1.91265	1.37171e-49	MSTRG.2680	0.00014434	0.00014434	Leucine-rich repeat-containing protein 9, partial
fhe-pubnovelmir-22-3p	-1.91265	1.37171e-49	maker-scaffold10x_520_pilon-snap-gene-0.11	0.000174881	0.000174881	Alpha-1 4 glucan phosphorylase
fhe-pubnovelmir-22-3p	-1.91265	1.37171e-49	MSTRG.12668	0.000219318	0.000219318	No hit
fhe-pubnovelmir-22-3p	-1.91265	1.37171e-49	augustus_masked-scaffold10x_1013_pilon-processed-gene-0.139	0.000227902	0.000227902	Ubiquitin modifier-activating enzyme 6
fhe-pubnovelmir-22-3p	-1.91265	1.37171e-49	MSTRG.16301	0.000259122	0.000259122	hypothetical protein D915_007762
fhe-pubnovelmir-22-3p	-1.91265	1.37171e-49	maker-scaffold10x_184_pilon-augustus-gene-0.30	0.000272649	0.000272649	Anosmin-1
fhe-pubnovelmir-22-3p	-1.91265	1.37171e-49	maker-scaffold10x_1006_pilon-snap-gene-0.68	0.000308963	0.000308963	GAS2 protein 3
fhe-pubnovelmir-22-3p	-1.91265	1.37171e-49	maker-scaffold10x_313_pilon-snap-gene-0.95	0.000393139	0.000393139	Ras associated and pleckstrin y
fhe-pubnovelmir-22-3p	-1.91265	1.37171e-49	MSTRG.12541	0.000426805	0.000426805	unnamed protein product
fhe-pubnovelmir-22-3p	-1.91265	1.37171e-49	maker-scaffold10x_1906_pilon-augustus-gene-0.11	0.000528562	0.000528562	Neuron navigator 2, partial
fhe-pubnovelmir-22-3p	-1.91265	1.37171e-49	maker-scaffold10x_1906_pilon-augustus-gene-0.11	0.000528562	0.000528562	Neuron navigator 2, partial
fhe-pubnovelmir-22-3p	-1.91265	1.37171e-49	maker-scaffold10x_362_pilon-pred_gff_StringTie-gene-0.11	0.000533079	0.000533079	putative drug transporter
fhe-pubnovelmir-22-3p	-1.91265	1.37171e-49	maker-scaffold10x_362_pilon-pred_gff_StringTie-gene-0.11	0.000533079	0.000533079	putative drug transporter
fhe-pubnovelmir-22-3p	-1.91265	1.37171e-49	maker-scaffold10x_383_pilon-snap-gene-1.6	0.000558654	0.000558654	ATP-binding cassette sub-family G member 1
fhe-pubnovelmir-22-3p	-1.91265	1.37171e-49	maker-scaffold10x_1723_pilon-snap-gene-0.54	0.000679203	0.000679203	hypothetical protein D915_002200
fhe-pubnovelmir-22-3p	-1.91265	1.37171e-49	maker-scaffold10x_469_pilon-snap-gene-0.89	0.000685549	0.000685549	Eukaryotic initiation factor
fhe-pubnovelmiR-23-3p	1.23116	3.3165e-15	maker-scaffold10x_1_pilon-snap-gene-0.163	-12.8089	0	Cathepsin B
fhe-pubnovelmiR-23-3p	1.23116	3.3165e-15	maker-scaffold10x_889_pilon-snap-gene-0.33	-6.89586	0	Cathepsin B endopeptidase
fhe-pubnovelmiR-23-3p	1.23116	3.3165e-15	maker-scaffold10x_532_pilon-snap-gene-0.2	-2.4847	2.8e-178	hypothetical protein D915_007071
fhe-pubnovelmiR-23-3p	1.23116	3.3165e-15	MSTRG.20515	-8.7696	5.82e-73	TPA: endonuclease-reverse transcriptase
fhe-pubnovelmiR-23-3p	1.23116	3.3165e-15	snap_masked-scaffold10x_205_pilon-processed-gene-0.14	-4.73006	1.22e-64	cathepsin L4, partial
fhe-pubnovelmiR-23-3p	1.23116	3.3165e-15	maker-scaffold10x_693_pilon-snap-gene-0.2	-2.34465	1.36e-35	Zinc finger protein ZIC 2
fhe-pubnovelmiR-23-3p	1.23116	3.3165e-15	maker-scaffold10x_592_pilon-snap-gene-0.25	-2.48604	6.37e-29	cAMP-specific 3' 5'-cyclic phosphodiesterase 4C
fhe-pubnovelmiR-23-3p	1.23116	3.3165e-15	MSTRG.6840	-5.25799	9.65e-28	Cathepsin B1
fhe-pubnovelmiR-23-3p	1.23116	3.3165e-15	maker-scaffold10x_920_pilon-snap-gene-0.40	-1.14751	5.74e-23	cGMP-dependent protein kinase
fhe-pubnovelmiR-23-3p	1.23116	3.3165e-15	maker-scaffold10x_205_pilon-snap-gene-0.79	-1.69099	7.45e-21	Tyrosine sulfotransferase
fhe-pubnovelmiR-23-3p	1.23116	3.3165e-15	MSTRG.21639	-11.9042	2.54e-20	hypothetical protein FGIG_02551
fhe-pubnovelmiR-23-3p	1.23116	3.3165e-15	maker-scaffold10x_2009_pilon-snap-gene-0.50	-1.324	7.95e-20	hypothetical protein D915_000174
fhe-pubnovelmiR-23-3p	1.23116	3.3165e-15	maker-scaffold10x_847_pilon-augustus-gene-0.43	-0.725887	2.69e-17	putative ADP-dependent glucokinase
fhe-pubnovelmiR-23-3p	1.23116	3.3165e-15	MSTRG.22181	-11.4043	6.66e-17	No hit
fhe-pubnovelmiR-23-3p	1.23116	3.3165e-15	maker-scaffold10x_832_pilon-snap-gene-0.49	-0.686867	1.11e-14	Rhodopsin GPCR transmembrane domain, partial
fhe-pubnovelmiR-23-3p	1.23116	3.3165e-15	maker-scaffold10x_237_pilon-pred_gff_StringTie-gene-0.175	-1.10882	2.02e-14	Cysteamine dioxygenase
fhe-pubnovelmiR-23-3p	1.23116	3.3165e-15	maker-scaffold10x_365_pilon-snap-gene-0.5	-1.23044	2.6e-14	hypothetical protein D915_007635
fhe-pubnovelmiR-23-3p	1.23116	3.3165e-15	maker-scaffold10x_721_pilon-snap-gene-0.7	-0.895202	3.61e-14	6-phosphogluconate dehydrogenase decarboxylating
fhe-pubnovelmiR-23-3p	1.23116	3.3165e-15	maker-scaffold10x_1203_pilon-snap-gene-0.9	-1.38746	6.44e-14	Solute carrier family 2 facilitated glucose transporter member 3
fhe-pubnovelmiR-23-3p	1.23116	3.3165e-15	maker-scaffold10x_99_pilon-snap-gene-0.65	-1.38297	6.94e-14	Dual specificity tyrosine-phosphorylation-regulated kinase
fhe-pubnovelmiR-23-3p	1.23116	3.3165e-15	maker-scaffold10x_284_pilon-snap-gene-0.115	-2.04637	1.61e-13	Sodium- and chloride-dependent taurine transporter
fhe-pubnovelmiR-23-3p	1.23116	3.3165e-15	maker-scaffold10x_889_pilon-snap-gene-0.31	-1.41744	1.13e-12	Fragile X mental retardation protein 1
fhe-pubnovelmiR-23-3p	1.23116	3.3165e-15	maker-scaffold10x_561_pilon-pred_gff_StringTie-gene-0.24	-0.795872	3.45e-12	Mannosyltransferase
fhe-pubnovelmiR-23-3p	1.23116	3.3165e-15	maker-scaffold10x_719_pilon-snap-gene-0.0	-0.652551	8.12e-12	Mitochondrial solute carrier
fhe-pubnovelmiR-23-3p	1.23116	3.3165e-15	snap_masked-scaffold10x_375_pilon-processed-gene-0.0	-0.64086	2.1e-11	Solute carrier family 11 (Proton-coupled divalent metal ion transporters) member 2
fhe-pubnovelmiR-23-3p	1.23116	3.3165e-15	maker-scaffold10x_223_pilon-snap-gene-0.8	-0.514854	8.35e-11	ATP synthase subunit beta vacuolar
fhe-pubnovelmiR-23-3p	1.23116	3.3165e-15	maker-scaffold10x_56_pilon-snap-gene-0.55	-1.07516	5.85e-10	Protein quaking
fhe-pubnovelmiR-23-3p	1.23116	3.3165e-15	maker-scaffold10x_93_pilon-snap-gene-0.132	-0.619028	7.31e-10	Signal peptide peptidase
fhe-pubnovelmiR-23-3p	1.23116	3.3165e-15	maker-scaffold10x_318_pilon-snap-gene-0.95	-0.775925	2.52e-09	alpha 1 3-glucosidase, partial
fhe-pubnovelmiR-23-3p	1.23116	3.3165e-15	maker-scaffold10x_74_pilon-snap-gene-0.19	-0.458782	2.52e-09	Lupus la ribonucleoprotein
fhe-pubnovelmiR-23-3p	1.23116	3.3165e-15	maker-scaffold10x_451_pilon-snap-gene-0.40	-0.623616	2.7e-09	Palmitoyltransferase
fhe-pubnovelmiR-23-3p	1.23116	3.3165e-15	maker-scaffold10x_1813_pilon-snap-gene-0.30	-1.15656	2.81e-09	hypothetical protein D915_003680
fhe-pubnovelmiR-23-3p	1.23116	3.3165e-15	maker-scaffold10x_535_pilon-snap-gene-0.62	-1.54565	3.23e-09	hypothetical protein D915_003969
fhe-pubnovelmiR-23-3p	1.23116	3.3165e-15	maker-scaffold10x_80_pilon-snap-gene-0.168	-0.696487	7.92e-09	NAD(P) transhydrogenase
fhe-pubnovelmiR-23-3p	1.23116	3.3165e-15	maker-scaffold10x_1822_pilon-snap-gene-0.0	-0.559684	1.01e-08	ADP-ribosylation factor GTPase-activating protein 2
fhe-pubnovelmiR-23-3p	1.23116	3.3165e-15	maker-scaffold10x_312_pilon-snap-gene-0.9	-0.853113	1.3e-08	Adiponectin receptor
fhe-pubnovelmiR-23-3p	1.23116	3.3165e-15	maker-scaffold10x_487_pilon-snap-gene-0.236	-1.9722	6.34e-08	Guanylate cyclase
fhe-pubnovelmiR-23-3p	1.23116	3.3165e-15	maker-scaffold10x_92_pilon-augustus-gene-0.54	-1.01279	8.2e-08	alpha-1 2-Mannosidase
fhe-pubnovelmiR-23-3p	1.23116	3.3165e-15	snap_masked-scaffold10x_958_pilon-processed-gene-0.4	-1.81187	8.33e-08	RGRF1
fhe-pubnovelmiR-23-3p	1.23116	3.3165e-15	maker-scaffold10x_143_pilon-snap-gene-0.9	-0.583581	1.22e-07	Isoleucine--trna cytoplasmic
fhe-pubnovelmiR-23-3p	1.23116	3.3165e-15	maker-scaffold10x_392_pilon-snap-gene-0.26	-0.604365	2.14e-07	Alpha-mannosidase 2x
fhe-pubnovelmiR-23-3p	1.23116	3.3165e-15	maker-scaffold10x_238_pilon-snap-gene-0.96	-0.94977	3.32e-07	putative cadherin
fhe-pubnovelmiR-23-3p	1.23116	3.3165e-15	maker-scaffold10x_926_pilon-augustus-gene-0.15	-0.539893	3.39e-07	HECT-domain protein
fhe-pubnovelmiR-23-3p	1.23116	3.3165e-15	maker-scaffold10x_476_pilon-snap-gene-0.102	-0.55244	4.68e-07	Isocitrate dehydrogenase
fhe-pubnovelmiR-23-3p	1.23116	3.3165e-15	maker-scaffold10x_75_pilon-snap-gene-0.127	-0.685689	5.98e-07	Pyruvate kinase
fhe-pubnovelmiR-23-3p	1.23116	3.3165e-15	maker-scaffold10x_1074_pilon-snap-gene-0.103	-1.85885	6.14e-07	Zinc finger homeobox protein 3
fhe-pubnovelmiR-23-3p	1.23116	3.3165e-15	MSTRG.9997	-1.25605	7.53e-07	Transposon Ty3-I Gag-Pol polyprotein
fhe-pubnovelmiR-23-3p	1.23116	3.3165e-15	maker-scaffold10x_520_pilon-pred_gff_StringTie-gene-2.220	-1.31423	1.57e-06	hypothetical protein D915_008953, partial
fhe-pubnovelmiR-23-3p	1.23116	3.3165e-15	MSTRG.11695	-0.798995	2.05e-06	hypothetical protein FGIG_01946
fhe-pubnovelmiR-23-3p	1.23116	3.3165e-15	maker-scaffold10x_1420_pilon-snap-gene-0.50	-1.33102	2.25e-06	Tau-tubulin kinase 1
fhe-pubnovelmiR-23-3p	1.23116	3.3165e-15	maker-scaffold10x_520_pilon-snap-gene-0.12	-0.399813	2.46e-06	putative succinate dehydrogenase, partial
fhe-pubnovelmiR-23-3p	1.23116	3.3165e-15	MSTRG.4274	-0.635164	2.96e-06	Inversin-A
fhe-pubnovelmiR-23-3p	1.23116	3.3165e-15	maker-scaffold10x_391_pilon-snap-gene-0.56	-1.30818	4.08e-06	polyprotein
fhe-pubnovelmiR-23-3p	1.23116	3.3165e-15	maker-scaffold10x_1014_pilon-snap-gene-0.22	-0.949076	4.29e-06	Sorting nexin-14
fhe-pubnovelmiR-23-3p	1.23116	3.3165e-15	maker-scaffold10x_123_pilon-snap-gene-0.61	-0.39209	6.14e-06	RAD50-interacting protein 1
fhe-pubnovelmiR-23-3p	1.23116	3.3165e-15	maker-scaffold10x_406_pilon-snap-gene-0.33	-1.02653	7.08e-06	Ubiquitin carboxyl-terminal hydrolase 31
fhe-pubnovelmiR-23-3p	1.23116	3.3165e-15	MSTRG.6064	-5.16552	9.04e-06	No hit
fhe-pubnovelmiR-23-3p	1.23116	3.3165e-15	maker-scaffold10x_1853_pilon-snap-gene-0.18	-0.746761	1.08e-05	hypothetical protein D915_008063
fhe-pubnovelmiR-23-3p	1.23116	3.3165e-15	maker-scaffold10x_851_pilon-snap-gene-0.35	-1.21209	1.11e-05	Protocadherin-1
fhe-pubnovelmiR-23-3p	1.23116	3.3165e-15	maker-scaffold10x_1382_pilon-snap-gene-0.55	-2.51013	1.34e-05	LIM/homeobox protein Lhx2
fhe-pubnovelmiR-23-3p	1.23116	3.3165e-15	maker-scaffold10x_730_pilon-snap-gene-0.76	-1.48176	2.02e-05	Glutamate-gated chloride channel
fhe-pubnovelmiR-23-3p	1.23116	3.3165e-15	maker-scaffold10x_617_pilon-augustus-gene-0.182	-0.712853	3.15e-05	Cell polarity protein
fhe-pubnovelmiR-23-3p	1.23116	3.3165e-15	maker-scaffold10x_1500_pilon-snap-gene-0.79	-1.10199	4.59e-05	Ca2+ transporting ATPase plasma membrane
fhe-pubnovelmiR-23-3p	1.23116	3.3165e-15	maker-scaffold10x_275_pilon-pred_gff_StringTie-gene-0.59	-1.26133	5.35e-05	No hit
fhe-pubnovelmiR-23-3p	1.23116	3.3165e-15	maker-scaffold10x_735_pilon-snap-gene-0.38	-0.800484	6.1e-05	Protein Wnt	Wnt associated
fhe-pubnovelmiR-23-3p	1.23116	3.3165e-15	maker-scaffold10x_1420_pilon-snap-gene-0.54	-1.19098	8.04e-05	Neuronal acetylcholine receptor subunit alpha-2
fhe-pubnovelmiR-23-3p	1.23116	3.3165e-15	maker-scaffold10x_88_pilon-snap-gene-0.14	-1.12834	8.54e-05	XK protein
fhe-pubnovelmiR-23-3p	1.23116	3.3165e-15	maker-scaffold10x_22_pilon-snap-gene-0.115	-0.496921	8.88e-05	putative cationic amino acid transporter
fhe-pubnovelmiR-23-3p	1.23116	3.3165e-15	MSTRG.5391	-1.02353	0.000101171	normocyte-binding protein 1
fhe-pubnovelmiR-23-3p	1.23116	3.3165e-15	maker-scaffold10x_275_pilon-snap-gene-0.29	-0.367844	0.00014434	Cleft lip and palate associated transmembrane protein 1
fhe-pubnovelmiR-23-3p	1.23116	3.3165e-15	MSTRG.12334	-1.55604	0.000197318	No hit
fhe-pubnovelmiR-23-3p	1.23116	3.3165e-15	maker-scaffold10x_82_pilon-snap-gene-0.88	-1.47901	0.000252213	hypothetical protein D915_006285, partial
fhe-pubnovelmiR-23-3p	1.23116	3.3165e-15	snap_masked-scaffold10x_495_pilon-processed-gene-0.48	-0.821399	0.000258791	Ca2+ transporting ATPase sarcoplasmic/endoplasmic reticulum
fhe-pubnovelmiR-23-3p	1.23116	3.3165e-15	maker-scaffold10x_203_pilon-snap-gene-0.91	-0.710648	0.000308835	Potassium voltage-gated channel protein
fhe-pubnovelmiR-23-3p	1.23116	3.3165e-15	maker-scaffold10x_71_pilon-augustus-gene-0.132	-0.844979	0.00035128	putative udp-galactose transporter
fhe-pubnovelmiR-23-3p	1.23116	3.3165e-15	maker-scaffold10x_209_pilon-snap-gene-0.41	-0.650698	0.00035187	Catenin alpha-3
fhe-pubnovelmiR-23-3p	1.23116	3.3165e-15	maker-scaffold10x_730_pilon-augustus-gene-0.32	-0.72315	0.000389559	hypothetical protein D915_002808
fhe-pubnovelmiR-23-3p	1.23116	3.3165e-15	maker-scaffold10x_95_pilon-snap-gene-0.30	-0.832776	0.000462296	Sodium/hydrogen exchanger domain-containing protein 1
fhe-pubnovelmiR-23-3p	1.23116	3.3165e-15	MSTRG.1134	-0.685256	0.000685549	unnamed protein product
fhe-pubnovelmiR-23-3p	1.23116	3.3165e-15	maker-scaffold10x_908_pilon-snap-gene-0.92	-1.87122	0.00079457	Orexin receptor type
fhe-pubnovelmiR-23-3p	1.23116	3.3165e-15	MSTRG.2192	-0.725097	0.000996087	uncharacterized protein LOC107268379
